# Supplementary material for: Influence of Roasting Temperature on the Detectability of Potentially Allergenic Lupin by SDS-PAGE, ELISAs, LC-MS/MS, and Real-Time PCR
Source: Foods. 2024 Feb 23;13(5):673. doi: 10.3390/foods13050673 (PMC10930864; doi:10.3390/foods13050673)
Supplement: Supplementary file 1 [file foods-13-00673-s001.zip]

Archive with 31 entries (31 files):
- foods-2744503_Supplement.xlsx
- Lupine120C_A_LupineRew110E_2.mzid
- Lupine120C_B_LupineRew110E_2.mzid
- Lupine120C_C_LupineRew110E_2.mzid
- Lupine140C_A_LupineRew110E_2.mzid
- Lupine140C_B_LupineRew110E_2.mzid
- Lupine140C_C_LupineRew110E_2.mzid
- Lupine160C_A_LupineRew110E_2.mzid
- Lupine160C_B_LupineRew110E_2.mzid
- Lupine160C_C_LupineRew110E_2.mzid
- Lupine178C_A_LupineRew110E_2.mzid
- Lupine178C_B_LupineRew110E_2.mzid
- Lupine178C_C_LupineRew110E_2.mzid
- Lupine195C_A_LupineRew110E_2.mzid
- Lupine195C_B_LupineRew110E_2.mzid
- Lupine195C_C_LupineRew110E_2.mzid
- Lupine220C_A_LupineRew110E_2.mzid
- Lupine220C_B_LupineRew110E_2.mzid
- Lupine220C_C_LupineRew110E_2.mzid
- Lupine242C_A_LupineRew110E_2.mzid
- Lupine242C_B_LupineRew110E_2.mzid
- Lupine242C_C_LupineRew110E_2.mzid
- Lupine95C_A_LupineRew110E_2.mzid
- Lupine95C_B_LupineRew110E_2.mzid
- Lupine95C_C_LupineRew110E_2.mzid
- LupineRoh_2A_LupineRew110E_2.mzid
- LupineRoh_2B_LupineRew110E_2.mzid
- LupineRoh_2C_LupineRew110E_2.mzid
- LupineRoh_A_LupineRew110E_2.mzid
- LupineRoh_B_LupineRew110E_2.mzid
- LupineRoh_C_LupineRew110E_2.mzid
