# Supplementary material for: Influence of Roasting Temperature on the Detectability of Potentially Allergenic Lupin by SDS-PAGE, ELISAs, LC-MS/MS, and Real-Time PCR
Source: Foods. 2024 Feb 23;13(5):673. doi: 10.3390/foods13050673 (PMC10930864; doi:10.3390/foods13050673)
Supplement: Supplementary file 1 [file foods-13-00673-s001.zip › foods-2744503_Supplement.xlsx]

## Sheet: Settings LC_ESI_QTOF_MS
Equipment
UPLC	Acquity Premier Sample Manager and Quaternary Solvent Manager			Waters
QTOF	Xevo G2 XS			Waters
UPLC conditions
column	CSH C18	1.7µm	1 mm x 150mm	Waters
temperature	60 C
flow	100	µl/min
QTOF	Soure
Capillary (kV)	2.8
Sampling cone	25
Source Offset	60
Source	120 C
Desolvation	400 C
Cone gas (L/h)	50
Desolvation gas (L/h)	800
QTOF	SONAR
Window	35 Da
Quad	400 - 1200 Da
TOF	350 - 1950 Da
Low Energy (LE)	6 V
High Energy (HE)	20 - 40 V
LockMass Interval	180 s
PLGS	Protein Lynx Global Server
Apex 3D
	Chromatographic Peak Width	Automatic
	MS TOF Resolution	Automatic
	Lock Mass for Charge 1	556.2771 Da/e
	Lock Mass Window	0.25 Da
	Low Energy Threshold	60.0 counts
	Elevated Energy Threshold	15.0 counts
Databank Search Query
	Peptide Tolerance	Automatic
	Fragment Tolerance	Automatic
	Min Fragment Ion Matches per Peptide	3
	Min Fragment Ion Matches per Protein	7
	Min Peptide Matches Per Protein	1
	Maximum Protein Mass	250000
	Primary Digest Reagent	Trypsin
	Missed Cleavages	1
	Fixed Modifier Reagents	Carbamidomethyl C
	Variable Modifier Reagents	Oxidation M
	False Discovery Rate (%)	4
Fasta file	"Lupine" with 110 reviewed entries, downloaded from Uniprot on 9th dezember 2022

## Sheet: SelectedPeptides
alpha Conglutins
Conglutin alpha 1	Mass	Conglutin alpha 2	Mass	Conglutin alpha 3	Mass
F5B8V6	MH+	F5B8V7	MH+	F5B8V8	MH+
ALPLDVVAHAFNLDR	1650.9	ADLYNPNAGR	1090.53	ADLYNPTAGR	1077.53
CAGVALSR	833.43	EGDIIAIPPGIPYWTYNYGEQR	2552.25	ENIADPTR	915.453
EGGQGQQQEGGNEGGNVLSGFNDEFLEEAFSVDR	3600.57	FYIAGNPEEEHPETQEQQGQQR	2615.18	FNECQLDR	1081.47
EGSIVEVK	860.472	GIPAEVLANAFGLR	1427.8	FYLAGNPEEEYPETQQQR	2199
ETYEEPQEQEQGQGPRPQDR	2401.07	GLSIISPK	814.503	GDEGQEEEETTTTTEER	1940.78
FLVPPPQSQLR	1281.73	HTIQPQGLHLPSYTNYPQLIFIVEGEGALGISVPGCTETYEEAQQSQSSQDPR	5870.82	GIPAEVLANAFR	1257.69
FYLSGNQEQEFLQYQQK	2150.02	ISSVNSLTLPILR	1412.85	GLHLPSYTNYPQIIMIVQGEGALGISVPGCTETFEEAQQSQSR	4706.29
GIFGLIFPGCR	1236.66	LLENIAKPSR	1140.67	ISTANSLTLPILGWFQLSAEYVNLYR	2969.58
HNIGQSTSPDAYNPQAGR	1912.89	LNQVSQLK	929.542	LSLNQVSELK	1130.64
LNALEPDNSVK	1199.63	LVAINLLDTTSLLNQLDPSPR	2293.28	NGIYAPHWNINANSVIYVIR	2314.21
QQPQQNECQFQR	1590.71	NGIYAPHWNINANSVIFVTR	2286.18	NGLEETICTAILR	1489.77
SEAGTIETWNPNNDQLR	1944.9	NGLEETICTAR	1263.6	NNILSGFDPQFLSQALNIDEDTVHK	2815.39
SLDDNFSYVAFK	1405.66	NNVLSGFDPQFLTQAFNVDEEIINR	2880.42	VEEGLGVISPK	1127.63
TLTSLDFPILR	1275.73	TNDLAATSPVK	1116.59	VQVVNSQGNSVFNDDLR	1890.93
TNDIPQIAALAGLTSSIR	1841.01	VESEGGVTETWNSNRPELR	2160.03
WLGLAAEHGSIYK	1444.76	VQVVNCQGNSVFNDDLR	1963.93
		WFQLSADYVNLYR	1674.83
beta Conglutins
Conglutin beta 1	Mass	Conglutin beta 2,3,4 & 6*	Mass	Conglutin beta 5	Mass	Conglutin beta 7	Mass
Q53HY0	MH+	Q6EBC1, F5B8W1, F5B8W2 & F5B8W4	MH+	F5B8W3	MH+	F5B8W5	MH+
GQEQSHQDEGVIVR	1581.76	DQQSYFSGFSK	1293.57	ELIFPGSAEDVER	1461.72	AIFIVVVDEGEGNYELVGIR	2192.16
		FGNFYEITPDR	1358.64	EQEQSHQDEGVIVR	1653.78	ELTFPGSAQDVER	1448.7
		LENLQNYR	1049.54	FYDFYPSR	1094.49	GQEQSYQDEGVIVR	1607.77
		LPAGTTSYILNPDDNQNLR	2102.05	ILLGYEDEQEDEEQR	1865.84	ILLGNEDEQEDEEQR	1816.82
		NFLAGSEDNVIR	1334.67	LAIPINNPGK	1036.62	IVEFQSNPNTLILPK	1712.96
		NPYYFSSER	1162.52	LSEGDILVIPAGHPLSINASSNLR	2473.34	LAIPINNPSNFYDFYPSSTK	2288.12
		NQQQSYFANAQPQQQQQR	2192.02	NQQQSYFANAQPQQQQQQR	2320.08	LLGFGINANENQR	1445.75
		NTLEATFNTR	1166.58	NTLEATFNTHYEEIQR	1965.93	NFLAGSEDNVISQLDR	1777.87
				QQDEQEVEEVR	1388.63	NHERPGEREHEERDPR	2042.95
				REQEQSHQDEGVIVR	1809.88	NQQQSYFANAQPQQK	1779.84
						REEEEEEEEWQPR	1774.75
delta Conglutins
Conglutin delta 1 & 3*	Mass	Conglutin delta 2	Mass	Conglutin delta 4	Mass
F5B8W8 & F5B8X0	MH+	Q99235	MH+	F5B8X1	MH+
ALQQIYESQSEQCEGR	1925.87	ALQQIYESQSEQCEGSQQEQQLEQELEK	3367.52	ALQPVMEK	915.497
QQEQQLEGELEK	1458.71	SSQEYSEESEELDQCCEQLNELNSQR	3191.3	LGQCCEILSDLSEGCQCR	2184.91
SSQESEESEELDQCCEQLNELNSQR	3028.24
gamma Conglutins
Conglutin gamma 1	Mass	Conglutin gamma 2	Mass
Q42369	MH+	F5B8W7	MH+
AGIALGAHHLEENLVVFDLER	2303.21	GLPNNIQGALGLGHAPISLPNQLFSHFGLR	3138.7
AVGPFGLCYDSR	1341.63	IGGVMITTTNPYTILHHSIYEVFTQVFANNIPK	3718.93
GLPNNVQGALGLGQAPISLQNQLFSHFGLK	3118.68	ISGGIPNVEFVMDSPDDVWR	2233.06
HLWVTCSQHYSSSTYQAPFCHSTQCSR	3315.42	QAQVEAVGPFGLCFDSK	1852.89
ISGGAPSVDLILDK	1384.77	QFTMCLSR	1042.48
NPFISPSSTSYHGSGEIGGALITTTHPYTVLSHSIFEVFTQVFANNMPK	5281.59	TEIALGAHQLEENLVVFDFAK	2344.22
QFSVCLSR	996.493	TPLMQVPVLLDLNGK	1637.93
QGEYFIQVNAIR	1437.75	VEFNSNPLK	1047.55
TCSNLFDLNNP	1294.57	VLQFLFSCAPSFLAQK	1855.98
TPLMQVPLLLDLNGK	1651.95
VGFNSNSLK	965.505
VPQFLFSCAPSFLAQK	1839.95
YSTSNGAILFGDINDPNNNNYIHNSLDVLHDLVYTPLTISK	4562.25
other Proteins
P69317	Mass	O49886	Mass	P69590	Mass	O49884	Mass
Ubiquitin	MH+	Peptidyl-prolyl cis-trans isomerase	MH+	Ribulose bisphosphate carboxylase large chain	MH+	60S ribosomal protein L30	MH+
ESTLHLVLR	1067.62	FADENFIK	983.483	DLASEGNQIIR	1215.63	SEIEYYAMLAK	1317.64
MQIFVK	765.433	HTGPGILSMANAGAGTNGSQFFICTEK	2766.3	DTDILAAFR	1021.53	VCCLSIVDPGDSDIIK	1790.87
TITLEVESSDTIDNVK	1763.89	IVMELYADTTPR	1408.71	EITLGFVDLLR	1275.73
TLADYNIQK	1065.56	TSRPVTIADCGQLS	1504.74	FLFCAEALYK	1261.63
				LSGGDHIHSGTVVGK	1463.76
				LTYYTPDYK	1163.56
				TFQGPPHGIQVER	1465.75
				TKDTDILAAFR	1250.67
				VALEACVQAR	1116.58
				VTPQPGVPPEEAGAAVAAESSTGTWTTVWTDGLTSLDR	3854.87
				WSPELAAACEVWK	1546.74
