# Supplementary material for: Influence of Roasting Temperature on the Detectability of Potentially Allergenic Lupin by SDS-PAGE, ELISAs, LC-MS/MS, and Real-Time PCR
Source: Foods. 2024 Feb 23;13(5):673. doi: 10.3390/foods13050673 (PMC10930864; doi:10.3390/foods13050673)
Supplement: Supplementary file 1 [file foods-13-00673-s001.zip › Lupine120C_B_LupineRew110E_2.mzid]

<?xml version="1.0" encoding="Cp1252"?><MzIdentML id="Lupine120C_B" version="1.1.0" xmlns="http://psidev.info/psi/pi/mzIdentML/1.1" xmlns:xsi="http://www.w3.org/2001/XMLSchema-instance" xsi:schemaLocation="http://psidev.info/psi/pi/mzIdentML/1.1 http://www.psidev.info/files/mzIdentML1.1.0.xsd" creationDate="2023-08-29T14:58:18" ><cvList xmlns="http://psidev.info/psi/pi/mzIdentML/1.1">
    <cv fullName="Proteomics Standards Initiative Mass Spectrometry Vocabularies" version="3.71.0" uri="http://psidev.cvs.sourceforge.net/viewvc/*checkout*/psidev/psi/psi-ms/mzML/controlledVocabulary/psi-ms.obo" id="PSI-MS"/>
    <cv fullName="UNIMOD" version="" uri="http://www.unimod.org/obo/unimod.obo" id="UNIMOD"/>
    <cv fullName="UNIT-ONTOLOGY" version="" uri="http://obo.cvs.sourceforge.net/*checkout*/obo/obo/ontology/phenotype/unit.obo" id="UO"/>
</cvList><AnalysisSoftwareList xmlns="http://psidev.info/psi/pi/mzIdentML/1.1">
    <AnalysisSoftware version="3.0.3" uri="http://www.waters.com/waters/en_US/ProteinLynx-Global-SERVER-%28PLGS%29/nav.htm?cid=513821" id="ProteinLynx_Global_Server" name="ProteinLynx Global Server">
        <ContactRole contact_ref="ORG_WATERS">
            <Role>
                <cvParam cvRef="PSI-MS" accession="MS:1001267" name="software vendor"/>
            </Role>
        </ContactRole>
        <SoftwareName>
            <cvParam cvRef="PSI-MS" accession="MS:1000601" name="ProteinLynx Global Server"/>
        </SoftwareName>
        <Customizations>No customisations</Customizations>
    </AnalysisSoftware>
    <AnalysisSoftware version="4.1" uri="http://www.waters.com/waters/en_US/MassLynx-Mass-Spectrometry-Software-/nav.htm?cid=513164" id="MassLynx_Mass_Spectrometry_Software" name="MassLynx">
        <ContactRole contact_ref="ORG_WATERS">
            <Role>
                <cvParam cvRef="PSI-MS" accession="MS:1001267" name="software vendor"/>
            </Role>
        </ContactRole>
        <SoftwareName>
            <cvParam cvRef="PSI-MS" accession="MS:1000534" name="MassLynx"/>
        </SoftwareName>
        <Customizations>No customisations</Customizations>
    </AnalysisSoftware>
</AnalysisSoftwareList><AuditCollection xmlns="http://psidev.info/psi/pi/mzIdentML/1.1">
    <Organization id="ORG_WATERS" name="Waters Corporation"/>
    <Person id="PERSON_WATERS">
        <Affiliation organization_ref="ORG_WATERS"/>
    </Person>
</AuditCollection><SequenceCollection xmlns="http://psidev.info/psi/pi/mzIdentML/1.1">
    <DBSequence length="449" searchDatabase_ref="SDB_LupineRew110E" accession="CONG1_LUPAN" id="DBSEQ_CONG1_LUPAN" name="Q42369">
        <Seq>MARNMAHILHILVISLSYSFLFVSSSSQDSQSLYHNSQPTSSKPNLLVLPVQEDASTGLHWANIHKRTPLMQVPLLLDLNGKHLWVTCSQHYSSSTYQAPFCHSTQCSRANTHQCFTCTDSTTTRPGCHNNTCGLLSSNPVTQESGLGELAQDVLAIHSTHGSKLGPMVKVPQFLFSCAPSFLAQKGLPNNVQGALGLGQAPISLQNQLFSHFGLKRQFSVCLSRYSTSNGAILFGDINDPNNNNYIHNSLDVLHDLVYTPLTISKQGEYFIQVNAIRVNKHLVIPTKNPFISPSSTSYHGSGEIGGALITTTHPYTVLSHSIFEVFTQVFANNMPKQAQVKAVGPFGLCYDSRKISGGAPSVDLILDKNDAVWRISSENFMVQAQDGVSCLGFVDGGVHARAGIALGAHHLEENLVVFDLERSRVGFNSNSLKSYGKTCSNLFDLNNP</Seq>
        <cvParam cvRef="PSI-MS" accession="MS:1001088" name="protein description" value="Gamma conglutin 1 OS=Lupinus angustifolius OX=3871 GN=LOC109345795 PE=1 SV=1"/>
    </DBSequence>
    <DBSequence length="152" searchDatabase_ref="SDB_LupineRew110E" accession="COND1_LUPAN" id="DBSEQ_COND1_LUPAN" name="F5B8W8">
        <Seq>MAKLTILIALVAALVLVVHTSAFRSSEQSCKRQLQQVNLRHCENHIDQRIQQQQEEEEDRARKLRGIKHVILRHKSSQESEESEELDQCCEQLNELNSQRCQCRALQQIYESQSEQCEGRQQEQQLEGELEKLPRICGFGPLRRCNINPDEE</Seq>
        <cvParam cvRef="PSI-MS" accession="MS:1001088" name="protein description" value="Conglutin delta 1 OS=Lupinus angustifolius OX=3871 GN=TanjilG_06295 PE=1 SV=1"/>
    </DBSequence>
    <DBSequence length="149" searchDatabase_ref="SDB_LupineRew110E" accession="COND3_LUPAN" id="DBSEQ_COND3_LUPAN" name="F5B8X0">
        <Seq>MAKLTILIALVAALVLVVHTSAFRSSEQSCKRQLQQVNLRHCENHIDQRIQQQQEEEEDRARKLRGIKHVILRHKSSQESEELDQCCEQLNELNSQRCQCRALQQIYESQSEQCEGRQQEQQLEGELEKLPRICGFGPLRRCNINPDEE</Seq>
        <cvParam cvRef="PSI-MS" accession="MS:1001088" name="protein description" value="Conglutin delta 3 OS=Lupinus angustifolius OX=3871 PE=2 SV=2"/>
    </DBSequence>
    <DBSequence length="585" searchDatabase_ref="SDB_LupineRew110E" accession="CONA3_LUPAN" id="DBSEQ_CONA3_LUPAN" name="F5B8V8">
        <Seq>MANPFLLSLSLCLVLLYTSACLGEGLDRFNECQLDRLNALEPDNRIESEGGVTETWNSNKPELRCAGVAFEKHTIEPKGLHLPSYTNYPQIIMIVQGEGALGISVPGCTETFEEAQQSQSRQERRRGQRSQSQEQEDSHQKIRHFREGDILVIPPGTPYWTYNYGDEQLVAINLLDTTSLSNQLDPNPRRFYLAGNPEEEYPETQQQRQQRQQHQRPSGRRHGQHQKEEEQEGKNNILSGFDPQFLSQALNIDEDTVHKLQNPNERIKQIIRVEEGLGVISPKWQEQEEEEEEKEEPRQRRRRERREEREEEEKEEEDEPRESRRHRGGHEEEEVEEERGRGRGGSEWKRTTRRRHTRGDEGQEEEETTTTTEERRRRRGGRGSRQEEEEEQSPPRSRNGLEETICTAILRENIADPTRADLYNPTAGRISTANSLTLPILGWFQLSAEYVNLYRNGIYAPHWNINANSVIYVIRGRGRVQVVNSQGNSVFNDDLRRGQLLVVPQNFVVAHQAGDEGFEFIAFKTNDQATTSPLKQVFRGIPAEVLANAFRLSLNQVSELKYNGNHNPLVTPQSQSQDHNLVKVA</Seq>
        <cvParam cvRef="PSI-MS" accession="MS:1001088" name="protein description" value="Conglutin alpha 3 OS=Lupinus angustifolius OX=3871 GN=TanjilG_01206 PE=1 SV=1"/>
    </DBSequence>
    <DBSequence length="643" searchDatabase_ref="SDB_LupineRew110E" accession="CONA2_LUPAN" id="DBSEQ_CONA2_LUPAN" name="F5B8V7">
        <Seq>MAKPCLFSFSLCLLLLSSLCLAERPERYKECQLDRLNALEPDNRVESEGGVTETWNSNRPELRCAGVAFEKHTIQPQGLHLPSYTNYPQLIFIVEGEGALGISVPGCTETYEEAQQSQSSQDPRRRSSRSQSQEQEQQDSHQKIQYFREGDIIAIPPGIPYWTYNYGEQRLVAINLLDTTSLLNQLDPSPRRFYIAGNPEEEHPETQEQQGQQREQQQGAGGRRRGKHQQEQEEEGKNNVLSGFDPQFLTQAFNVDEEIINRLQNPDERLKQIVRVKRGLSIISPKSQEEEEEEEEEPRQRGQPERREERREEEKEEEEEEDEPRSRERYERQSRRRPGRQQGRQGEEQEEESESEQEGRGQQREWERTTRHRRAQGEEGEEEEEETSTRVRRQQGRGRGQEQGQEQGQEQEQEEEQQEGRRGRHGGRGRRSGQQREEEEEEQQQQQGRRKRQESRNGLEETICTARLLENIAKPSRADLYNPNAGRISSVNSLTLPILRWFQLSADYVNLYRNGIYAPHWNINANSVIFVTRGRGRVQVVNCQGNSVFNDDLRRGQLLVVPQNFVVAHQAGDEGFEFIAFKTNDLAATSPVKQVFRGIPAEVLANAFGLRLNQVSQLKYSGNQGPLVSPQSESEDHTLPKVA</Seq>
        <cvParam cvRef="PSI-MS" accession="MS:1001088" name="protein description" value="Conglutin alpha 2 OS=Lupinus angustifolius OX=3871 GN=TanjilG_32393 PE=1 SV=1"/>
    </DBSequence>
    <DBSequence length="506" searchDatabase_ref="SDB_LupineRew110E" accession="CONA1_LUPAN" id="DBSEQ_CONA1_LUPAN" name="F5B8V6">
        <Seq>MANKLLALSLFLLFSGCFASTFRQQPQQNECQFQRLNALEPDNSVKSEAGTIETWNPNNDQLRCAGVALSRCTIQRNGLRRPFYTNAPQEIYIQQGRGIFGLIFPGCRETYEEPQEQEQGQGPRPQDRHQKVEHFREGDIIAVPTGVPFWMYNNEQTPVIAITLIDTTNLDNQLDQIPRRFYLSGNQEQEFLQYQQKEGGQGQQQEGGNEGGNVLSGFNDEFLEEAFSVDREIVRNIKGKNDDREGSIVEVKEGLKVISPPTLRPRQGREEEEEEEEEEEERRGDRRRHRPHHHEEEEEEEEWSHQVRRVRRPHHHREDRNGLEETLCTLKLRHNIGQSTSPDAYNPQAGRLKTLTSLDFPILRWLGLAAEHGSIYKNAMFVPYYNVNANSILYVLNGSAWFQVVDCSGNAVFNGELNEGQVLTIPQNYAVAIKSLDDNFSYVAFKTNDIPQIAALAGLTSSIRALPLDVVAHAFNLDRDQARQLKNNNPYKFLVPPPQSQLRAVA</Seq>
        <cvParam cvRef="PSI-MS" accession="MS:1001088" name="protein description" value="Conglutin alpha 1 OS=Lupinus angustifolius OX=3871 GN=CONALPHA PE=1 SV=1"/>
    </DBSequence>
    <DBSequence length="605" searchDatabase_ref="SDB_LupineRew110E" accession="CONB7_LUPAN" id="DBSEQ_CONB7_LUPAN" name="F5B8W5">
        <Seq>MARMRVRFPTLVLLLGILFLMAVSIGIAYGEKDVIKNHERPGEREHEERDPRQQPRPRKQEEQEREHRREEEHDRDPSRGRRESEERQEEERERRREPCREREQEQQPQHGRREEEEEEEEWQPRRLRPQSRKEEREQEQGSSSSSRKQSGYERRQYHERREQRDEKEKEQDSRSDSRRQRNPYHFSSERFQTRYRNRNGQIRVLERFDQRTNRLENLQNYRIVEFQSNPNTLILPKHSDADYILVVLNGRATITIVNPDKRQAYNLEYGDALRVPAGTTSYILNPDDNQNLRVVKLAIPINNPSNFYDFYPSSTKDQQSYFSGFSKNTLEATFNTRYEEIQRILLGNEDEQEDEEQRRGQEQSYQDEGVIVRVSKEQIQELRKHAQSSSRKGKPSESGPFNLRSNESIYSNKFGNFYEITPERNPQVQDLDISLTFTEINEGALLLPHYNSKAIFIVVVDEGEGNYELVGIRDQQRQQDEQEEEEEEVRRYSARLSEGDIFVIPAGYPISVNASSNLRLLGFGINANENQRNFLAGSEDNVISQLDREVKELTFPGSAQDVERLIKNQQQSYFANAQPQQKQQREKEGRRGRRSLISSILSTLY</Seq>
        <cvParam cvRef="PSI-MS" accession="MS:1001088" name="protein description" value="Conglutin beta 7 OS=Lupinus angustifolius OX=3871 GN=BETA7 PE=1 SV=1"/>
    </DBSequence>
    <DBSequence length="580" searchDatabase_ref="SDB_LupineRew110E" accession="CONB3_LUPAN" id="DBSEQ_CONB3_LUPAN" name="F5B8W1">
        <Seq>MAKMRVRFPTLVLLLGIVFLMAVSIGIAYGEKNVLKNHERPQEREQEERDPRQQPRPHHQEEQEREHRRESEESQEEEREQRREPRREREQEQQPQHGRREEEEEWQPRRQRPQSRREEREQEQGSSSSSRRQSGYERREQREEREQEQEQGSRSDSRRQRNPYYFSSERFQTLYRNRNGQIRVLERFDQRTNRLENLQNYRIVEFQSKPNTLILPKHSDADYILVVLNGSATITIVNPDKRQSYNLENGDALRLPAGTTSYILNPDDNQNLRVVKLAIPINNPGNFYDFYPSSSKDQQSYFSGFSKNTLEATFNTRYEEIQSILLGNEDEQEDDEQWHGQEQSHQDEGVIVRVSKEQVQELRKYAQSSSRKGKPYESGPFNLRSNKPIYSNKFGNFYEITPDRNPQAQDLDISLTFIEINEGALLLPHYNSKAIFVVVVDEGEGNYELVGIRDQQRQQDEQEVRRYSARLSEGDIFVIPAGHPISINASSNLRLLGFGINADENQRNFLAGSEDNVIRQLDREVKGLIFPGSAEDVERLIKNQQQSYFANAQPQQQQQREREGRHGRRGHISSILSTLY</Seq>
        <cvParam cvRef="PSI-MS" accession="MS:1001088" name="protein description" value="Conglutin beta 3 OS=Lupinus angustifolius OX=3871 GN=BETA3 PE=1 SV=1"/>
    </DBSequence>
    <DBSequence length="590" searchDatabase_ref="SDB_LupineRew110E" accession="CONB4_LUPAN" id="DBSEQ_CONB4_LUPAN" name="F5B8W2">
        <Seq>MIKMRVRFPTLVLLLGIVFLMAVSIGIAYGEKNVIKNHERPQEREQEERDPRQQPRPHHQEEQEREHRREEERDREPSRGRSESEESREEEREQRREPRREREQEQQPQHGRREEEEEWQPRRQRPQSRREEREQEQGSSSSSRRQSGYERREEREQEQEQGSRSDSRRQRNPYYFSSERFQTLYRNRNGQIRVLERFDQRTDRLENLQNYRIVEFQSKPNTLILPKHSDADYILVVLNGSATITIVNPDKRQSYNLENGDALRLPAGTTSYILNPDDNQNLRVVKLAIPINNPGNFYDFYPSSSKDQQSYFSGFSRNTLEATFNTRYEEIQRILLGNEDEQEDDEQRHGQEQSHQDEGVIVRVSKEQVQELRKYAQSSSRKGKPSKSGPFNLRSNKPIYSNKFGNFYEITPNRNPQAQDLDISLTFIEINEGALLLPHYNSKAIFVVLVDEGEGNYELVGIRDQQRQQDEQEVRRYSARLSEGDIFVIPAGHPISINASSNLRLLGFGINADENQRNFLAGSEDNVIRQLDTEVKGLTFPGSTEDVERLIKNQQQSYFANAQPQQQQQREREGRRGRRGHISSILSTLY</Seq>
        <cvParam cvRef="PSI-MS" accession="MS:1001088" name="protein description" value="Conglutin beta 4 OS=Lupinus angustifolius OX=3871 GN=BETA4 PE=1 SV=1"/>
    </DBSequence>
    <DBSequence length="593" searchDatabase_ref="SDB_LupineRew110E" accession="CONB6_LUPAN" id="DBSEQ_CONB6_LUPAN" name="F5B8W4">
        <Seq>MIKMRVRFPTLVLLLGIVFLMAVSIGIAYGEKNVIKNHERPQEREQEERDPRQQPRPHHQEEQEREHRREEERDREPSRGRRESEESREEEREQRREPRREREQEQQPQHGRREEEEEWQPRRQRPQSRREEREQEQGSSSSSRRQSAYERREQREEREQEQEQGSRSDSRRQRNPYYFSSERFQTLYRNRNGQIRVLERFDKRTDRLENLQNYRIVEFQSKPNTLILPKHSDADYILVVLNGSATITIVNPDKRQSYNLENGDALRLPAGTTSYILNPDDNQNLRVVKLAIPINNPGNFYDFYPSSSKDQQSYFSGFSRNTLEATFNTRYEEIQRILLGNEDEQEDDEQRHGQEQSHQDEGVIVRVSKEQVQELRKYAQSSSRKGKPSKSGPFNLRSNKPIYSNKFGNFYEITPNRNPQAQDLDISLTFIEINEGALLLPHYNSKAIFVVLVDEGEGNYELVGIRDQQRQQDEQEVRRYSARLSEGDIFVIPAGHPISINASSNFRLLGFGINADENQRNFLAGFEDNVIRQLDREVKGLTFPGFAEDVERLIKNQQQSYFANAQPQQQQQREREGRHGRRGHIFSILSTLY</Seq>
        <cvParam cvRef="PSI-MS" accession="MS:1001088" name="protein description" value="Conglutin beta 6 OS=Lupinus angustifolius OX=3871 GN=BETA6 PE=1 SV=1"/>
    </DBSequence>
    <DBSequence length="533" searchDatabase_ref="SDB_LupineRew110E" accession="CONB2_LUPAL" id="DBSEQ_CONB2_LUPAL" name="Q6EBC1">
        <Seq>MGKMRVRFPTLVLVLGIVFLMAVSIGIAYGEKDVLKSHERPEEREQEEWQPRRQRPQSRREEREQEQEQGSPSYPRRQSGYERRQYHERSEQREEREQEQQQGSPSYSRRQRNPYHFSSQRFQTLYKNRNGKIRVLERFDQRTNRLENLQNYRIVEFQSKPNTLILPKHSDADYVLVVLNGRATITIVNPDRRQAYNLEYGDALRIPAGSTSYILNPDDNQKLRVVKLAIPINNPGYFYDFYPSSTKDQQSYFSGFSRNTLEATFNTRYEEIQRIILGNEDEQEYEEQRRGQEQSDQDEGVIVIVSKKQIQKLTKHAQSSSGKDKPSDSGPFNLRSNEPIYSNKYGNFYEITPDRNPQVQDLNISLTYIKINEGALLLPHYNSKAIYVVVVDEGEGNYELVGIRDQQRQQDEQEEKEEEVIRYSARLSEGDIFVIPAGYPISINASSNLRLLGFGINADENQRNFLAGSKDNVIRQLDRAVNELTFPGSAEDIERLIKNQQQSYFANGQPQQQQQQQSEKEGRRGRRGSSLPF</Seq>
        <cvParam cvRef="PSI-MS" accession="MS:1001088" name="protein description" value="Conglutin beta 2 OS=Lupinus albus OX=3870 PE=1 SV=1"/>
    </DBSequence>
    <DBSequence length="637" searchDatabase_ref="SDB_LupineRew110E" accession="CONB5_LUPAN" id="DBSEQ_CONB5_LUPAN" name="F5B8W3">
        <Seq>MAKMRVRFPMLVLLLGVVFLLAVSIGIAYGEKDVIKNPERPEERQEEERDPRQPPRSRQQEEQEREHRREKERDREPSRGRSESKQSQEEERERRKEHDREREQEQQPQYGRRHEEEEKGEEEEEGQARRQRPQRRREEREQEQGSSSESRRQSGDERRHRHEKREQREEREQEQGSSSGRQSDYGRRQRHEGREQREEREQEQGSSSESHRLRNPYYFSSERFQTRYKNKNGQIRVLERFDQRTNRLENLQNYRIVEFQSRPNTLILPKHSDADYILVVLNGRATITIVNPDKRQAYNLEYGDALRLPAGTTSYILNPDDNQDLRVVKLAIPINNPGKFYDFYPSRTKDQQSYFSGFSKNTLEATFNTHYEEIQRILLGYEDEQEDEEQRREQEQSHQDEGVIVRVSKEQIQELRKHAQSSSRKGKPSESGPFNLRSNEPIYSNKFGNFYEITPDRNPQVQDLDISLIFTEISEGALLLPHYNSKAIFVIVVDEGEGNYELVGIRNQQRQQDEQEVEEVRSYNARLSEGDILVIPAGHPLSINASSNLRLLGFGINADENQRNFLAGSEDNVIRQLDREVKELIFPGSAEDVERLIRNQQQSYFANAQPQQQQQQREKEGRRGRRGPISSILSALY</Seq>
        <cvParam cvRef="PSI-MS" accession="MS:1001088" name="protein description" value="Conglutin beta 5 OS=Lupinus angustifolius OX=3871 GN=BETA5 PE=1 SV=1"/>
    </DBSequence>
    <DBSequence length="611" searchDatabase_ref="SDB_LupineRew110E" accession="CONB1_LUPAN" id="DBSEQ_CONB1_LUPAN" name="F5B8V9">
        <Seq>MAKMRVRLPMLILLLGVVFLLAASIGIAYGEKDFTKNPPKEREEEEHEPRQQPRPRQQEEQEREHRREEKHDGEPSRGRSQSEESQEEEHERRREHHREREQEQQPRPQRRQEEEEEEEEWQPRRQRPQSRREEREEREQEQGSSSGSQRGSGDERRQHRERRVHREEREQEQDSRSDSRRQRNPYHFSSNRFQTYYRNRNGQIRVLERFNQRTNRLENLQNYRIIEFQSKPNTLILPKHSDADFILVVLNGRATITIVNPDKRQVYNLEQGDALRLPAGTTSYILNPDDNQNLRVAKLAIPINNPGKLYDFYPSTTKDQQSYFSGFSKNTLEATFNTRYEEIERVLLGDDELQENEKQRRGQEQSHQDEGVIVRVSKKQIQELRKHAQSSSGEGKPSESGPFNLRSNKPIYSNKFGNFYEITPDINPQFQDLNISLTFTEINEGALLLPHYNSKAIFIVVVDEGEGNYELVGIRDQQRQQDEQEEEYEQGEEEVRRYSDKLSKGDVFIIPAGHPLSINASSNLRLLGFGINANENQRNFLAGSEDNVIKQLDREVKELTFPGSIEDVERLIKNQQQSYFANAQPQQQQQREKEGRRGRRGPISSILNALY</Seq>
        <cvParam cvRef="PSI-MS" accession="MS:1001088" name="protein description" value="Conglutin beta 1 OS=Lupinus angustifolius OX=3871 GN=BETA1 PE=1 SV=1"/>
    </DBSequence>
    <DBSequence length="445" searchDatabase_ref="SDB_LupineRew110E" accession="CONG2_LUPAN" id="DBSEQ_CONG2_LUPAN" name="F5B8W7">
        <Seq>MAQNMAPIFHFIAISLSCSFLFVLSSSQDSQSLHYPLPTSSSKPSLLVLPIQQDASTGLHWANIHKRTPLMQVPVLLDLNGKHLWVTCSYHYSSSTYQAPFCHSTQCSRANSHQCFTCTDSATTRPGCHNNTCALMTSNPVTQEAGFGELAQDVLAIHSTHGSKLGPMVKVLQFLFSCAPSFLAQKGLPNNIQGALGLGHAPISLPNQLFSHFGLRRQFTMCLSRYPTSNGAILFGDIYDPNNNYIDNSVEVLLDMVYTPLGISLQGEYLMQVSAIRVNKHIVVPTKNPSMLSSNHGDSRIGGVMITTTNPYTILHHSIYEVFTQVFANNIPKQAQVEAVGPFGLCFDSKKISGGIPNVEFVMDSPDDVWRISEENLMVQAQNGVSCLGFVDGGMHTRTEIALGAHQLEENLVVFDFAKSRVEFNSNPLKSHGKTCANLFDLNNA</Seq>
        <cvParam cvRef="PSI-MS" accession="MS:1001088" name="protein description" value="Gamma conglutin 2 OS=Lupinus angustifolius OX=3871 PE=1 SV=2"/>
    </DBSequence>
    <DBSequence length="448" searchDatabase_ref="SDB_LupineRew110E" accession="CONG2_LUPAL" id="DBSEQ_CONG2_LUPAL" name="Q9FEX1">
        <Seq>MAKNMAQIFPFIAVFLSCSFIFVLSSSQNSQSLYHNPQSTSSSSSKPSLLVLPIQQDASTGLHWANIHKRTPLMQVPVLLDLNGKHLWVTCSYHYSSSTYQAPFCHSTQCSRANSHHCFTCTDSATSRPGCHNNTCALMSSNPVTQEAGFGELAQDVLAIHSTHGSKLGPMVRVLQYLFSCAPSFLAQKGLPNNVQGPLGLGHAPISLQNQLFSHFGLKRQFAMCLSRYPTSNGAILFGDIYDLDNNYIHNSIDVLIDMVYTPLRISQQGEYFMQVNAIRVNKHMVVPTKNPSMLSSYHGDSRIGGAMITTTNPYTILHHSIFEVFTQVFANNMPKEAQVESVGPFGLCYDSRKLSGGIPSVEFVMDSHDDVWRISDENLMVQAQNGVSCLGFVDGGMHTRTEIVLGTHQLEENMVVFDLERSRVEFNSNSLKSHGKTCANIFDLNNA</Seq>
        <cvParam cvRef="PSI-MS" accession="MS:1001088" name="protein description" value="Gamma conglutin 2 OS=Lupinus albus OX=3870 PE=1 SV=2"/>
    </DBSequence>
    <DBSequence length="531" searchDatabase_ref="SDB_LupineRew110E" accession="CONB1_LUPAL" id="DBSEQ_CONB1_LUPAL" name="Q53HY0">
        <Seq>MGKMRVRFPTLVLVLGIVFLMAVSIGIAYGEKDVLKSHERPEEREQEEWQPRRQRPQSRREEREQEQEQGSPSYPRRQSGYERRQYHERSEQREEREQEQQQGSPSYSRRQRNPYHFNSQRFQTLYKNRNGKIRVLERFDQRTNRLENLQNYRIVEFQSKPNTLILPKHSDADYVLVVLNGRATITIVNPDRRQAYNLEYGDALRIPAGSTSYILNPDDNQKLRVVKLAIPINNPGYFYDFYPSSTKDQQSYFSGFSRNTLEATFNTRYEEIQRILLGNEDEQEYEEQRRGQEQSHQDEGVIVRVSREQIQELTKYAQSSSGKDKPSQSGPFNLRSNEPIYSNKYGNFYEITPDRNPQVQDLDISLTFTEINEGALLLPHYNSKAIFIVVVGEGNGKYELVGIRDQQRQQDEQEEEPEEVRRYSARLSEGDIFVIPAGYPISVNASSNLRLLGFGINAYENQRNFLAGSEDNVIRQLDREVKELTFPGSAEDIERLIKNQQQSYFANALPQQQQQSEKEGRRGRRGPISSI</Seq>
        <cvParam cvRef="PSI-MS" accession="MS:1001088" name="protein description" value="Conglutin beta 1 OS=Lupinus albus OX=3870 PE=1 SV=2"/>
    </DBSequence>
    <DBSequence length="603" searchDatabase_ref="SDB_LupineRew110E" accession="CONB2_LUPAN" id="DBSEQ_CONB2_LUPAN" name="F5B8W0">
        <Seq>MANMRVKFPTLVLLLGIVFLMAVSIGIAYGEKNAIKNHERPQEREQEERDPRQQPRPRHQEEQEREHGREEERNREPSRGRSESEESREEEREQRREPSRGREQEQQPQHGRREEEEEWQPRRQRPQSRREEREQEQGSSSSSGRQSGYERREQREEREQQQEQDSRSESRRQRNPYYFSYERFQTLYKNRNGQIRVLERFDQRTNRLENLQNYRIVEFQSKPNTLILPKHSDADYILVVLNGRATITIVNPDKRQAYNLEHGDALRLPAGTTSYILNPDDNQNLRVVKLAIPINNPGNFYDFYPSSTKDQQSYFNGFSRNTLEATFNTRYEEIQRIILGNEDGQEDEEQSRGQEQSHQDQGVIVRVSKEQIQELRKHAQSSSGKGKPSESGPFNLRSDEPIYSNKFGNFYEITPDRNPQAQDLDISLTFIEINEGGLLLPHYNSKAIFVVVVDEGEGNYELVGIRDQERQQDEQEQEEVRRYNAKLSEGDIFVIPAGHPISINASSNLRLLGFGINADENQRNFLAGSEDNVIRQLDKEVKQLTFPGSVEDVERLIKNQQQSYFANAQPQQQQQREKEGRRGRRGLSFPFRSLFTKLLSTIM</Seq>
        <cvParam cvRef="PSI-MS" accession="MS:1001088" name="protein description" value="Conglutin beta 2 OS=Lupinus angustifolius OX=3871 GN=BETA2 PE=1 SV=1"/>
    </DBSequence>
    <DBSequence length="155" searchDatabase_ref="SDB_LupineRew110E" accession="RS27A_LUPAL" id="DBSEQ_RS27A_LUPAL" name="P47905">
        <Seq>MQIFVKTLTGKTITLEVESSDTIDNVKAKIQDKEGIPPDQQRLIFAGKQLEDGRTLADYNIQKESTLHLVLRLRGGAKKRKKKTYTKPKKIKHKHKKVKLAVLQFYKVDDSGKVQRLRKECPNTECGAGTFMANHFDRHYCGKCGKTYVYQKADA</Seq>
        <cvParam cvRef="PSI-MS" accession="MS:1001088" name="protein description" value="Ubiquitin-40S ribosomal protein S27a OS=Lupinus albus OX=3870 PE=3 SV=2"/>
    </DBSequence>
    <DBSequence length="77" searchDatabase_ref="SDB_LupineRew110E" accession="UBIQ_LUPPO" id="DBSEQ_UBIQ_LUPPO" name="P69317">
        <Seq>MQIFVKTLTGKTITLEVESSDTIDNVKAKIQDKEGIPPDQQRLIFAGKQLEDGRTLADYNIQKESTLHLVLRLRGGF</Seq>
        <cvParam cvRef="PSI-MS" accession="MS:1001088" name="protein description" value="Ubiquitin OS=Lupinus polyphyllus OX=3874 PE=3 SV=2"/>
    </DBSequence>
    <DBSequence length="172" searchDatabase_ref="SDB_LupineRew110E" accession="CYPH_LUPLU" id="DBSEQ_CYPH_LUPLU" name="O49886">
        <Seq>MSNPKVFFDMAIAGNPAGRIVMELYADTTPRTAENFRALCTGEKGVGRSGKPLHYKGSTFHRVIPNFMCQGGDFTAGNGTGAESIYGAKFADENFIKRHTGPGILSMANAGAGTNGSQFFICTEKTEWLDGKHVVFGKVIEGMNVVRDIEKVGSGSGKTSRPVTIADCGQLS</Seq>
        <cvParam cvRef="PSI-MS" accession="MS:1001088" name="protein description" value="Peptidyl-prolyl cis-trans isomerase OS=Lupinus luteus OX=3873 PE=2 SV=1"/>
    </DBSequence>
    <DBSequence length="455" searchDatabase_ref="SDB_LupineRew110E" accession="RBL_LUPAA" id="DBSEQ_RBL_LUPAA" name="P69572">
        <Seq>SVGFKAGVKDYKLTYYTPDYETKDTDILAAFRVTPQPGVPPEEAGAAVAAESSTGTWTTVWTDGLTSLDRYKGRCYHIEPVAGEESQFIAYVAYPLDLFEEGSVTNMFTSIVGNVFGFKALRALRLEDLRIPNAYVKTFQGPPHGIQVERDKLNKYGRPLLGCTIKPKLGLSAKNYGRAVYECLRGGLDFTKDDENVNSQPFMRWRDRFLFCAEALYKAQAETGEIKGHYLNATAGTCEEMIKRAVFARELGVPIVMHDYLTGGFTANTSLAHYCRDNGLLLHIHRAMHAVIDRQKNHGMHFRVLAKALRLSGGDHIHSGTVVGKLEGEREITLGFVDLLRDDFVEKDRSRGIYFTQDWVSLPGVLPVASGGIHVWHMPALTEIFGDDSVLQFGGGTLGHPWGNAPGAVANRVALEACVQARNEGRDLASEGNQIIREASKWSPELAAACEVWKE</Seq>
        <cvParam cvRef="PSI-MS" accession="MS:1001088" name="protein description" value="Ribulose bisphosphate carboxylase large chain (Fragment) OS=Lupinus atlanticus OX=53218 GN=rbcL PE=3 SV=1"/>
    </DBSequence>
    <DBSequence length="455" searchDatabase_ref="SDB_LupineRew110E" accession="RBL_LUPAE" id="DBSEQ_RBL_LUPAE" name="P69574">
        <Seq>SVGFKAGVKDYKLTYYTPDYQTKDTDILAAFRVTPQPGVPPEEAGAAVAAESSTGTWTTVWTDGLTSLDRYKGRCYHIEPVAGEESQFIAYVAYPLDLFEEGSVTNMFTSIVGNVFGFKALRALRLEDLRIPNAYVKTFQGPPHGIQVERDKLNKYGRPLLGCTIKPKLGLSAKNYGRAVYECLRGGLDFTKDDENVNSQPFMRWRDRFLFCAEALYKAQAETGEIKGHYLNATAGTCEEMIKRAVFARELGVPIVMHDYLTGGFTANTSLAHYCRDNGLLLHIHRAMHAVIDRQKNHGMHFRVLAKALRLSGGDHIHSGTVVGKLEGEREITLGFVDLLRDDFVEKDRSRGIYFTQDWVSLPGVLPVASGGIHVWHMPALTEIFGDDSVLQFGGGTLGHPWGNAPGAVANRVALEACVQARNEGRDLASEGNQIIREASKWSPELAAACEVWKE</Seq>
        <cvParam cvRef="PSI-MS" accession="MS:1001088" name="protein description" value="Ribulose bisphosphate carboxylase large chain (Fragment) OS=Lupinus albescens OX=53214 GN=rbcL PE=3 SV=1"/>
    </DBSequence>
    <DBSequence length="455" searchDatabase_ref="SDB_LupineRew110E" accession="RBL_LUPAU" id="DBSEQ_RBL_LUPAU" name="P69578">
        <Seq>SVGFKAGVKDYKLTYYTPDYQTKDTDILAAFRVTPQPGVPPEEAGAAVAAESSTGTWTTVWTDGLTSLDRYKGRCYHIEPVAGEESQFIAYVAYPLDLFEEGSVTNMFTSIVGNVFGFKALRALRLEDLRIPNAYVKTFQGPPHGIQVERDKLNKYGRPLLGCTIKPKLGLSAKNYGRAVYECLRGGLDFTKDDENVNSQPFMRWRDRFLFCAEALYKAQAETGEIKGHYLNATAGTCEEMIKRAVFARELGVPIVMHDYLTGGFTANTSLAHYCRDNGLLLHIHRAMHAVIDRQKNHGMHFRVLAKALRLSGGDHIHSGTVVGKLEGEREITLGFVDLLRDDFVEKDRSRGIYFTQDWVSLPGVLPVASGGIHVWHMPALTEIFGDDSVLQFGGGTLGHPWGNAPGAVANRVALEACVQARNEGRDLASEGNQIIREASKWSPELAAACEVWKE</Seq>
        <cvParam cvRef="PSI-MS" accession="MS:1001088" name="protein description" value="Ribulose bisphosphate carboxylase large chain (Fragment) OS=Lupinus aureonitens OX=53219 GN=rbcL PE=3 SV=1"/>
    </DBSequence>
    <DBSequence length="455" searchDatabase_ref="SDB_LupineRew110E" accession="RBL_LUPDI" id="DBSEQ_RBL_LUPDI" name="P69580">
        <Seq>SVGFKAGVKDYKLTYYTPDYETKDTDILAAFRVTPQPGVPPEEAGAAVAAESSTGTWTTVWTDGLTSLDRYKGRCYHIEPVAGEESQFIAYVAYPLDLFEEGSVTNMFTSIVGNVFGFKALRALRLEDLRIPNAYVKTFQGPPHGIQVERDKLNKYGRPLLGCTIKPKLGLSAKNYGRAVYECLRGGLDFTKDDENVNSQPFMRWRDRFLFCAEALYKAQAETGEIKGHYLNATAGTCEEMIKRAVFARELGVPIVMHDYLTGGFTANTSLAHYCRDNGLLLHIHRAMHAVIDRQKNHGMHFRVLAKALRLSGGDHIHSGTVVGKLEGEREITLGFVDLLRDDFVEKDRSRGIYFTQDWVSLPGVLPVASGGIHVWHMPALTEIFGDDSVLQFGGGTLGHPWGNAPGAVANRVALEACVQARNEGRDLASEGNQIIREASKWSPELAAACEVWKE</Seq>
        <cvParam cvRef="PSI-MS" accession="MS:1001088" name="protein description" value="Ribulose bisphosphate carboxylase large chain (Fragment) OS=Lupinus digitatus OX=53225 GN=rbcL PE=3 SV=1"/>
    </DBSequence>
    <DBSequence length="455" searchDatabase_ref="SDB_LupineRew110E" accession="RBL_LUPPA" id="DBSEQ_RBL_LUPPA" name="P69587">
        <Seq>SVGFKAGVKDYKLTYYTPDYQTKDTDILAAFRVTPQPGVPPEEAGAAVAAESSTGTWTTVWTDGLTSLDRYKGRCYHIEPVAGEESQFIAYVAYPLDLFEEGSVTNMFTSIVGNVFGFKALRALRLEDLRIPNAYVKTFQGPPHGIQVERDKLNKYGRPLLGCTIKPKLGLSAKNYGRAVYECLRGGLDFTKDDENVNSQPFMRWRDRFLFCAEALYKAQAETGEIKGHYLNATAGTCEEMIKRAVFARELGVPIVMHDYLTGGFTANTSLAHYCRDNGLLLHIHRAMHAVIDRQKNHGMHFRVLAKALRLSGGDHIHSGTVVGKLEGEREITLGFVDLLRDDFVEKDRSRGIYFTQDWVSLPGVLPVASGGIHVWHMPALTEIFGDDSVLQFGGGTLGHPWGNAPGAVANRVALEACVQARNEGRDLASEGNQIIREASKWSPELAAACEVWKE</Seq>
        <cvParam cvRef="PSI-MS" accession="MS:1001088" name="protein description" value="Ribulose bisphosphate carboxylase large chain (Fragment) OS=Lupinus paraguariensis OX=53235 GN=rbcL PE=3 SV=1"/>
    </DBSequence>
    <DBSequence length="455" searchDatabase_ref="SDB_LupineRew110E" accession="RBL_LUPPI" id="DBSEQ_RBL_LUPPI" name="P69589">
        <Seq>SVGFKAGVKDYKLTYYTPDYETKDTDILAAFRVTPQPGVPPEEAGAAVAAESSTGTWTTVWTDGLTSLDRYKGRCYHIEPVAGEESQFIAYVAYPLDLFEEGSVTNMFTSIVGNVFGFKALRALRLEDLRIPNAYVKTFQGPPHGIQVERDKLNKYGRPLLGCTIKPKLGLSAKNYGRAVYECLRGGLDFTKDDENVNSQPFMRWRDRFLFCAEALYKAQAETGEIKGHYLNATAGTCEEMIKRAVFARELGVPIVMHDYLTGGFTANTSLAHYCRDNGLLLHIHRAMHAVIDRQKNHGMHFRVLAKALRLSGGDHIHSGTVVGKLEGEREITLGFVDLLRDDFVEKDRSRGIYFTQDWVSLPGVLPVASGGIHVWHMPALTEIFGDDSVLQFGGGTLGHPWGNAPGAVANRVALEACVQARNEGRDLASEGNQIIREASKWSPELAAACEVWKE</Seq>
        <cvParam cvRef="PSI-MS" accession="MS:1001088" name="protein description" value="Ribulose bisphosphate carboxylase large chain (Fragment) OS=Lupinus pilosus OX=53237 GN=rbcL PE=3 SV=1"/>
    </DBSequence>
    <DBSequence length="455" searchDatabase_ref="SDB_LupineRew110E" accession="RBL_LUPPR" id="DBSEQ_RBL_LUPPR" name="P69591">
        <Seq>SVGFKAGVKDYKLTYYTPDYETKDTDILAAFRVTPQPGVPPEEAGAAVAAESSTGTWTTVWTDGLTSLDRYKGRCYHIEPVAGEESQFIAYVAYPLDLFEEGSVTNMFTSIVGNVFGFKALRALRLEDLRIPNAYVKTFQGPPHGIQVERDKLNKYGRPLLGCTIKPKLGLSAKNYGRAVYECLRGGLDFTKDDENVNSQPFMRWRDRFLFCAEALYKAQAETGEIKGHYLNATAGTCEEMIKRAVFARELGVPIVMHDYLTGGFTANTSLAHYCRDNGLLLHIHRAMHAVIDRQKNHGMHFRVLAKALRLSGGDHIHSGTVVGKLEGEREITLGFVDLLRDDFVEKDRSRGIYFTQDWVSLPGVLPVASGGIHVWHMPALTEIFGDDSVLQFGGGTLGHPWGNAPGAVANRVALEACVQARNEGRDLASEGNQIIREASKWSPELAAACEVWKE</Seq>
        <cvParam cvRef="PSI-MS" accession="MS:1001088" name="protein description" value="Ribulose bisphosphate carboxylase large chain (Fragment) OS=Lupinus princei OX=53239 GN=rbcL PE=3 SV=1"/>
    </DBSequence>
    <DBSequence length="455" searchDatabase_ref="SDB_LupineRew110E" accession="RBL_LUPAL" id="DBSEQ_RBL_LUPAL" name="P92397">
        <Seq>SVGFKAGVKDYKLTYYTPDYETKDTDILAAFRVTPQPGVPPEEAGAAVAAESSTGTWTTVWTDGLTSLDRYKGRCYHIEPVAGEENQFIAYVAYPLDLFEEGSVTNMFTSIVGNVFGFKALRALRLEDLRIPNAYVKTFQGPPHGIQVERDKLNKYGRPLLGCTIKPKLGLSAKNYGRAVYECLRGGLDFTKDDENVNSQPFMRWRDRFLFCAEALYKAQAETGEIKGHYLNATAGTCEEMIKRAVFARELGVPIVMHDYLTGGFTANTSLAHYCRDNGLLLHIHRAMHAVIDRQKNHGMHFRVLAKALRLSGGDHIHSGTVVGKLEGEREITLGFVDLLRDDFVEKDRSRGIYFTQDWVSLPGVLPVASGGIHVWHMPALTEIFGDDSVLQFGGGTLGHPWGNAPGAVANRVALEACVQARNEGRDLASEGNQIIREASKWSPELAAACEVWKE</Seq>
        <cvParam cvRef="PSI-MS" accession="MS:1001088" name="protein description" value="Ribulose bisphosphate carboxylase large chain (Fragment) OS=Lupinus albus OX=3870 GN=rbcL PE=3 SV=1"/>
    </DBSequence>
    <DBSequence length="455" searchDatabase_ref="SDB_LupineRew110E" accession="RBL_LUPDE" id="DBSEQ_RBL_LUPDE" name="P92401">
        <Seq>SVGFKAGVKDYKLTYYTPDNQTKDTDILAAFRVTPQPGVPPEEAGAAVAAESSTGTWTTVWTDGLTSLDRYKGRCYHIEPVAGEENQFIAYVAYPLDLFEEGSVTNMFTSIVGNVFGFKALRALRLEDLRIPNAYVKTFQGPPHGIQVERDKLNKYGRPLLGCTIKPKLGLSAKNYGRAVYECLRGGLDFTKDDENVNSQPFMRWRDRFLFCAEALYKAQAETGEIKGHYLNATAGTCEEMIKRAVFARELGVPIVMHDYLTGGFTANTSLAHYCRDNGLLLHIHRAMHAVIDRQKNHGMHFRVLAKALRLSGGDHIHSGTVVGKLEGEREITLGFVDLLRDDFVEKDRSRGIYFTQDWVSLPGVLPVASGGIHVWHMPALTEIFGDDSVLQFGGGTLGHPWGNAPGAVANRVALEACVQARNEGRDLASEGNQIIREASKWSPELAAACEVWKE</Seq>
        <cvParam cvRef="PSI-MS" accession="MS:1001088" name="protein description" value="Ribulose bisphosphate carboxylase large chain (Fragment) OS=Lupinus microcarpus var. densiflorus OX=61113 GN=rbcL PE=3 SV=1"/>
    </DBSequence>
    <DBSequence length="455" searchDatabase_ref="SDB_LupineRew110E" accession="RBL_LUPMI" id="DBSEQ_RBL_LUPMI" name="P92406">
        <Seq>SVGFKAGVKDYKLTYYTPDNQTKDTDILAAFRVTPQPGVPPEEAGAAVAAESSTGTWTTVWTDGLTSLDRYKGRCYHIEPVAGEENQFIAYVAYPLDLFEEGSVTNMFTSIVGNVFGFKALRALRLEDLRIPNAYVKTFQGPPHGIQVERDKLNKYGRPLLGCTIKPKLGLSAKNYGRAVYECLRGGLDFTKDDENVNSQPFMRWRDRFLFCAEALYKAQAETGEIKGHYLNATAGTCEEMIKRAVFARELGVPIVMHDYITGGFTANTSLAHYCRDNGLLLHIHRAMHAVIDRQKNHGMHFRVLAKALRLSGGDHIHSGTVVGKLEGEREITLGFVDLLRDDFVEKDRSRGIYFTQDWVSLPGVLPVASGGIHVWHMPALTEIFGDDSVLQFGGGTLGHPWGNAPGAVANRVALEACVQARNEGRDLASEGNQIIREASKWSPELAAACEVWKE</Seq>
        <cvParam cvRef="PSI-MS" accession="MS:1001088" name="protein description" value="Ribulose bisphosphate carboxylase large chain (Fragment) OS=Lupinus microcarpus OX=53231 GN=rbcL PE=3 SV=1"/>
    </DBSequence>
    <DBSequence length="455" searchDatabase_ref="SDB_LupineRew110E" accession="RBL_LUPAB" id="DBSEQ_RBL_LUPAB" name="P69573">
        <Seq>SVGFKAGVKDYKLTYYTPDYKTKDTDILAAFRVTPQPGVPPEEAGAAVAAESSTGTWTTVWTDGLTSLDRYKGRCYHIEPVAGEESQFIAYVAYPLDLFEEGSVTNMFTSIVGNVFGFKALRALRLEDLRIPNAYVKTFQGPPHGIQVERDKLNKYGRPLLGCTIKPKLGLSAKNYGRAVYECLRGGLDFTKDDENVNSQPFMRWRDRFLFCAEALYKAQAETGEIKGHYLNATAGTCEEMIKRAVFARELGVPIVMHDYLTGGFTANTTLAHYCRDNGLLLHIHRAMHAVIDRQKNHGMHFRVLAKALRLSGGDHIHSGTVVGKLEGEREITLGFVDLLRDDFVEKDRSRGIYFTQDWVSLPGVLPVASGGIHVWHMPALTEIFGDDSVLQFGGGTLGHPWGNAPGAVANRVALEACVQARNEGRDLASEGNQIIREASKWSPELAAACEVWKE</Seq>
        <cvParam cvRef="PSI-MS" accession="MS:1001088" name="protein description" value="Ribulose bisphosphate carboxylase large chain (Fragment) OS=Lupinus albifrons OX=49830 GN=rbcL PE=3 SV=1"/>
    </DBSequence>
    <DBSequence length="455" searchDatabase_ref="SDB_LupineRew110E" accession="RBL_LUPAN" id="DBSEQ_RBL_LUPAN" name="P69575">
        <Seq>SVGFKAGVKDYKLTYYTPDYKTKDTDILAAFRVTPQPGVPPEEAGAAVAAESSTGTWTTVWTDGLTSLDRYKGRCYHIEPVAGEESQFIAYVAYPLDLFEEGSVTNMFTSIVGNVFGFKALRALRLEDLRIPNAYVKTFQGPPHGIQVERDKLNKYGRPLLGCTIKPKLGLSAKNYGRAVYECLRGGLDFTKDDENVNSQPFMRWRDRFLFCAEALYKAQAETGEIKGHYLNATAGTCEEMIKRAVFARELGVPIVMHDYLTGGFTANTSLSHYCRDNGLLLHIHRAMHAVIDRQKNHGMHFRVLAKALRLSGGDHIHSGTVVGKLEGEREITLGFVDLLRDDFVEKDRSRGIYFTQDWVSLPGVLPVASGGIHVWHMPALTEIFGDDSVLQFGGGTLGHPWGNAPGAVANRVALEACVQARNEGRDLASEGNQIIREASKWSPELAAACEVWKE</Seq>
        <cvParam cvRef="PSI-MS" accession="MS:1001088" name="protein description" value="Ribulose bisphosphate carboxylase large chain (Fragment) OS=Lupinus angustifolius OX=3871 GN=rbcL PE=3 SV=1"/>
    </DBSequence>
    <DBSequence length="455" searchDatabase_ref="SDB_LupineRew110E" accession="RBL_LUPAR" id="DBSEQ_RBL_LUPAR" name="P69576">
        <Seq>SVGFKAGVKDYKLTYYTPDYKTKDTDILAAFRVTPQPGVPPEEAGAAVAAESSTGTWTTVWTDGLTSLDRYKGRCYHIEPVAGEESQFIAYVAYPLDLFEEGSVTNMFTSIVGNVFGFKALRALRLEDLRIPNAYVKTFQGPPHGIQVERDKLNKYGRPLLGCTIKPKLGLSAKNYGRAVYECLRGGLDFTKDDENVNSQPFMRWRDRFLFCAEALYKAQAETGEIKGHYLNATAGTCEEMIKRAVFARELGVPIVMHDYLTGGFTANTTLSHYCRDNGLLLHIHRAMHAVIDRQKNHGMHFRVLAKALRLSGGDHIHSGTVVGKLEGEREITLGFVDLLRDDFVEKDRSRGIYFTQDWVSLPGVLPVASGGIHVWHMPALTEIFGDDSVLQFGGGTLGHPWGNAPGAVANRVALEACVQARNEGRDLASEGNQIIREASKWSPELAAACEVWKE</Seq>
        <cvParam cvRef="PSI-MS" accession="MS:1001088" name="protein description" value="Ribulose bisphosphate carboxylase large chain (Fragment) OS=Lupinus arboreus OX=3872 GN=rbcL PE=3 SV=1"/>
    </DBSequence>
    <DBSequence length="455" searchDatabase_ref="SDB_LupineRew110E" accession="RBL_LUPAT" id="DBSEQ_RBL_LUPAT" name="P69577">
        <Seq>SVGFKAGVKDYKLTYYTPDYKTKDTDILAAFRVTPQPGVPPEEAGAAVAAESSTGTWTTVWTDGLTSLDRYKGRCYHIEPVAGEESQFIAYVAYPLDLFEEGSVTNMFTSIVGNVFGFKALRALRLEDLRIPNAYVKTFQGPPHGIQVERDKLNKYGRPLLGCTIKPKLGLSAKNYGRAVYECLRGGLDFTKDDENVNSQPFMRWRDRFLFCAEALYKAQAETGEIKGHYLNATAGTCEEMIKRAVFARELGVPIVMHDYLTGGFTANTTLSHYCRDNGLLLHIHRAMHAVIDRQKNHGMHFRVLAKALRLSGGDHIHSGTVVGKLEGEREITLGFVDLLRDDFVEKDRSRGIYFTQDWVSLPGVLPVASGGIHVWHMPALTEIFGDDSVLQFGGGTLGHPWGNAPGAVANRVALEACVQARNEGRDLASEGNQIIREASKWSPELAAACEVWKE</Seq>
        <cvParam cvRef="PSI-MS" accession="MS:1001088" name="protein description" value="Ribulose bisphosphate carboxylase large chain (Fragment) OS=Lupinus arcticus OX=53215 GN=rbcL PE=3 SV=1"/>
    </DBSequence>
    <DBSequence length="455" searchDatabase_ref="SDB_LupineRew110E" accession="RBL_LUPCO" id="DBSEQ_RBL_LUPCO" name="P69579">
        <Seq>SVGFKAGVKDYKLTYYTPDYETKDTDILAAFRVTPQPGVPPEEAGAAVAAESSTGTWTTVWTDGLTSLDRYKGRCYHIEPVAGEESQFIAYVAYPLDLFEEGSVTNMFTSIVGNVFGFKALRALRLEDLRIPNAYVKTFQGPPHGIQVERDKLNKYGRPLLGCTIKPKLGLSAKNYGRAVYECLRGGLDFTKDDENVNSQPFMRWRDRFLFCAEALYKAQAETGEIKGHYLNATAGTCEEMIKRAVFARELGVPIVMHDYLTGGFTANTTLAHYCRDNGLLLHIHRAMHAVIDRQKNHGMHFRVLAKALRLSGGDHIHSGTVVGKLEGEREITLGFVDLLRDDFVEKDRSRGIYFTQDWVSLPGVLPVASGGIHVWHMPALTEIFGDDSVLQFGGGTLGHPWGNAPGAVANRVALEACVQARNEGRDLASEGNQIIREASKWSPELAAACEVWKE</Seq>
        <cvParam cvRef="PSI-MS" accession="MS:1001088" name="protein description" value="Ribulose bisphosphate carboxylase large chain (Fragment) OS=Lupinus cosentinii OX=53222 GN=rbcL PE=3 SV=1"/>
    </DBSequence>
    <DBSequence length="455" searchDatabase_ref="SDB_LupineRew110E" accession="RBL_LUPHI" id="DBSEQ_RBL_LUPHI" name="P69581">
        <Seq>SVGFKAGVKDYKLTYYTPDYKTKDTDILAAFRVTPQPGVPPEEAGAAVAAESSTGTWTTVWTDGLTSLDRYKGRCYHIEPVAGEESQFIAYVAYPLDLFEEGSVTNMFTSIVGNVFGFKALRALRLEDLRIPNAYVKTFQGPPHGIQVERDKLNKYGRPLLGCTIKPKLGLSAKNYGRAVYECLRGGLDFTKDDENVNSQPFMRWRDRFLFCAEALYKAQAETGEIKGHYLNATAGTCEEMIKRAVFARELGVPIVMHDYLTGGFTANTSLSHYCRDNGLLLHIHRAMHAVIDRQKNHGMHFRVLAKALRLSGGDHIHSGTVVGKLEGEREITLGFVDLLRDDFVEKDRSRGIYFTQDWVSLPGVLPVASGGIHVWHMPALTEIFGDDSVLQFGGGTLGHPWGNAPGAVANRVALEACVQARNEGRDLASEGNQIIREASKWSPELAAACEVWKE</Seq>
        <cvParam cvRef="PSI-MS" accession="MS:1001088" name="protein description" value="Ribulose bisphosphate carboxylase large chain (Fragment) OS=Lupinus hispanicus OX=53228 GN=rbcL PE=3 SV=1"/>
    </DBSequence>
    <DBSequence length="455" searchDatabase_ref="SDB_LupineRew110E" accession="RBL_LUPLA" id="DBSEQ_RBL_LUPLA" name="P69582">
        <Seq>SVGFKAGVKDYKLTYYTPDYKTKDTDILAAFRVTPQPGVPPEEAGAAVAAESSTGTWTTVWTDGLTSLDRYKGRCYHIEPVAGEESQFIAYVAYPLDLFEEGSVTNMFTSIVGNVFGFKALRALRLEDLRIPNAYVKTFQGPPHGIQVERDKLNKYGRPLLGCTIKPKLGLSAKNYGRAVYECLRGGLDFTKDDENVNSQPFMRWRDRFLFCAEALYKAQAETGEIKGHYLNATAGTCEEMIKRAVFARELGVPIVMHDYLTGGFTANTTLAHYCRDNGLLLHIHRAMHAVIDRQKNHGMHFRVLAKALRLSGGDHIHSGTVVGKLEGEREITLGFVDLLRDDFVEKDRSRGIYFTQDWVSLPGVLPVASGGIHVWHMPALTEIFGDDSVLQFGGGTLGHPWGNAPGAVANRVALEACVQARNEGRDLASEGNQIIREASKWSPELAAACEVWKE</Seq>
        <cvParam cvRef="PSI-MS" accession="MS:1001088" name="protein description" value="Ribulose bisphosphate carboxylase large chain (Fragment) OS=Lupinus latifolius OX=53229 GN=rbcL PE=3 SV=1"/>
    </DBSequence>
    <DBSequence length="455" searchDatabase_ref="SDB_LupineRew110E" accession="RBL_LUPLU" id="DBSEQ_RBL_LUPLU" name="P69583">
        <Seq>SVGFKAGVKDYKLTYYTPDYKTKDTDILAAFRVTPQPGVPPEEAGAAVAAESSTGTWTTVWTDGLTSLDRYKGRCYHIEPVAGEESQFIAYVAYPLDLFEEGSVTNMFTSIVGNVFGFKALRALRLEDLRIPNAYVKTFQGPPHGIQVERDKLNKYGRPLLGCTIKPKLGLSAKNYGRAVYECLRGGLDFTKDDENVNSQPFMRWRDRFLFCAEALYKAQAETGEIKGHYLNATAGTCEEMIKRAVFARELGVPIVMHDYLTGGFTANTSLSHYCRDNGLLLHIHRAMHAVIDRQKNHGMHFRVLAKALRLSGGDHIHSGTVVGKLEGEREITLGFVDLLRDDFVEKDRSRGIYFTQDWVSLPGVLPVASGGIHVWHMPALTEIFGDDSVLQFGGGTLGHPWGNAPGAVANRVALEACVQARNEGRDLASEGNQIIREASKWSPELAAACEVWKE</Seq>
        <cvParam cvRef="PSI-MS" accession="MS:1001088" name="protein description" value="Ribulose bisphosphate carboxylase large chain (Fragment) OS=Lupinus luteus OX=3873 GN=rbcL PE=3 SV=1"/>
    </DBSequence>
    <DBSequence length="455" searchDatabase_ref="SDB_LupineRew110E" accession="RBL_LUPMC" id="DBSEQ_RBL_LUPMC" name="P69584">
        <Seq>SVGFKAGVKDYKLTYYTPDYETKDTDILAAFRVTPQPGVPPEEAGAAVAAESSTGTWTTVWTDGLTSLDRYKGRCYHIEPVAGEESQFIAYVAYPLDLFEEGSVTNMFTSIVGNVFGFKALRALRLEDLRIPNAYVKTFQGPPHGIQVERDKLNKYGRPLLGCTIKPKLGLSAKNYGRAVYECLRGGLDFTKDDENVNSQPFMRWRDRFLFCAEALYKAQAETGEIKGHYLNATAGTCEEMIKRAVFARELGVPIVMHDYLTGGFTANTTLAHYCRDNGLLLHIHRAMHAVIDRQKNHGMHFRVLAKALRLSGGDHIHSGTVVGKLEGEREITLGFVDLLRDDFVEKDRSRGIYFTQDWVSLPGVLPVASGGIHVWHMPALTEIFGDDSVLQFGGGTLGHPWGNAPGAVANRVALEACVQARNEGRDLASEGNQIIREASKWSPELAAACEVWKE</Seq>
        <cvParam cvRef="PSI-MS" accession="MS:1001088" name="protein description" value="Ribulose bisphosphate carboxylase large chain (Fragment) OS=Lupinus micranthus OX=53230 GN=rbcL PE=3 SV=1"/>
    </DBSequence>
    <DBSequence length="455" searchDatabase_ref="SDB_LupineRew110E" accession="RBL_LUPMU" id="DBSEQ_RBL_LUPMU" name="P69585">
        <Seq>SVGFKAGVKDYKLTYYTPDYKTKDTDILAAFRVTPQPGVPPEEAGAAVAAESSTGTWTTVWTDGLTSLDRYKGRCYHIEPVAGEESQFIAYVAYPLDLFEEGSVTNMFTSIVGNVFGFKALRALRLEDLRIPNAYVKTFQGPPHGIQVERDKLNKYGRPLLGCTIKPKLGLSAKNYGRAVYECLRGGLDFTKDDENVNSQPFMRWRDRFLFCAEALYKAQAETGEIKGHYLNATAGTCEEMIKRAVFARELGVPIVMHDYLTGGFTANTSLSHYCRDNGLLLHIHRAMHAVIDRQKNHGMHFRVLAKALRLSGGDHIHSGTVVGKLEGEREITLGFVDLLRDDFVEKDRSRGIYFTQDWVSLPGVLPVASGGIHVWHMPALTEIFGDDSVLQFGGGTLGHPWGNAPGAVANRVALEACVQARNEGRDLASEGNQIIREASKWSPELAAACEVWKE</Seq>
        <cvParam cvRef="PSI-MS" accession="MS:1001088" name="protein description" value="Ribulose bisphosphate carboxylase large chain (Fragment) OS=Lupinus mutabilis OX=53232 GN=rbcL PE=3 SV=1"/>
    </DBSequence>
    <DBSequence length="455" searchDatabase_ref="SDB_LupineRew110E" accession="RBL_LUPNO" id="DBSEQ_RBL_LUPNO" name="P69586">
        <Seq>SVGFKAGVKDYKLTYYTPDYKTKDTDILAAFRVTPQPGVPPEEAGAAVAAESSTGTWTTVWTDGLTSLDRYKGRCYHIEPVAGEESQFIAYVAYPLDLFEEGSVTNMFTSIVGNVFGFKALRALRLEDLRIPNAYVKTFQGPPHGIQVERDKLNKYGRPLLGCTIKPKLGLSAKNYGRAVYECLRGGLDFTKDDENVNSQPFMRWRDRFLFCAEALYKAQAETGEIKGHYLNATAGTCEEMIKRAVFARELGVPIVMHDYLTGGFTANTTLSHYCRDNGLLLHIHRAMHAVIDRQKNHGMHFRVLAKALRLSGGDHIHSGTVVGKLEGEREITLGFVDLLRDDFVEKDRSRGIYFTQDWVSLPGVLPVASGGIHVWHMPALTEIFGDDSVLQFGGGTLGHPWGNAPGAVANRVALEACVQARNEGRDLASEGNQIIREASKWSPELAAACEVWKE</Seq>
        <cvParam cvRef="PSI-MS" accession="MS:1001088" name="protein description" value="Ribulose bisphosphate carboxylase large chain (Fragment) OS=Lupinus nootkatensis OX=53234 GN=rbcL PE=3 SV=1"/>
    </DBSequence>
    <DBSequence length="455" searchDatabase_ref="SDB_LupineRew110E" accession="RBL_LUPPE" id="DBSEQ_RBL_LUPPE" name="P69588">
        <Seq>SVGFKAGVKDYKLTYYTPDYKTKDTDILAAFRVTPQPGVPPEEAGAAVAAESSTGTWTTVWTDGLTSLDRYKGRCYHIEPVAGEESQFIAYVAYPLDLFEEGSVTNMFTSIVGNVFGFKALRALRLEDLRIPNAYVKTFQGPPHGIQVERDKLNKYGRPLLGCTIKPKLGLSAKNYGRAVYECLRGGLDFTKDDENVNSQPFMRWRDRFLFCAEALYKAQAETGEIKGHYLNATAGTCEEMIKRAVFARELGVPIVMHDYLTGGFTANTTLSHYCRDNGLLLHIHRAMHAVIDRQKNHGMHFRVLAKALRLSGGDHIHSGTVVGKLEGEREITLGFVDLLRDDFVEKDRSRGIYFTQDWVSLPGVLPVASGGIHVWHMPALTEIFGDDSVLQFGGGTLGHPWGNAPGAVANRVALEACVQARNEGRDLASEGNQIIREASKWSPELAAACEVWKE</Seq>
        <cvParam cvRef="PSI-MS" accession="MS:1001088" name="protein description" value="Ribulose bisphosphate carboxylase large chain (Fragment) OS=Lupinus perennis OX=53236 GN=rbcL PE=3 SV=1"/>
    </DBSequence>
    <DBSequence length="455" searchDatabase_ref="SDB_LupineRew110E" accession="RBL_LUPPO" id="DBSEQ_RBL_LUPPO" name="P69590">
        <Seq>SVGFKAGVKDYKLTYYTPDYKTKDTDILAAFRVTPQPGVPPEEAGAAVAAESSTGTWTTVWTDGLTSLDRYKGRCYHIEPVAGEESQFIAYVAYPLDLFEEGSVTNMFTSIVGNVFGFKALRALRLEDLRIPNAYVKTFQGPPHGIQVERDKLNKYGRPLLGCTIKPKLGLSAKNYGRAVYECLRGGLDFTKDDENVNSQPFMRWRDRFLFCAEALYKAQAETGEIKGHYLNATAGTCEEMIKRAVFARELGVPIVMHDYLTGGFTANTTLSHYCRDNGLLLHIHRAMHAVIDRQKNHGMHFRVLAKALRLSGGDHIHSGTVVGKLEGEREITLGFVDLLRDDFVEKDRSRGIYFTQDWVSLPGVLPVASGGIHVWHMPALTEIFGDDSVLQFGGGTLGHPWGNAPGAVANRVALEACVQARNEGRDLASEGNQIIREASKWSPELAAACEVWKE</Seq>
        <cvParam cvRef="PSI-MS" accession="MS:1001088" name="protein description" value="Ribulose bisphosphate carboxylase large chain (Fragment) OS=Lupinus polyphyllus OX=3874 GN=rbcL PE=3 SV=1"/>
    </DBSequence>
    <DBSequence length="455" searchDatabase_ref="SDB_LupineRew110E" accession="RBL_LUPNA" id="DBSEQ_RBL_LUPNA" name="P92407">
        <Seq>SVGFKAGVKDYKLTYYTPDYKTKDTDILAAFRVTPQPGVPPEEAGAAVAAESSTGTWTTVWTDGLTSLDRYKGRCYHIEPVPGEESQFIAYVAYPLDLFEEGSVTNMFTSIVGNVFGFKALRALRLEDLRIPNAYVKTFQGPPHGIQVERDKLNKYGRPLLGCTIKPKLGLSAKNYGRAVYECLRGGLDFTKDDENVNSQPFMRWRDRFLFCAEALYKAQAETGEIKGHYLNATAGTCEEMIKRAVFARELGVPIVMHDYLTGGFTANTTLSHYCRDNGLLLHIHRAMHAVIDRQKNHGMHFRVLAKALRLSGGDHIHSGTVVGKLEGEREITLGFVDLLRDDFVEKDRSRGIYFTQDWVSLPGVLPVASGGIHVWHMPALTEIFGDDSVLQFGGGTLGHPWGNAPGAVANRVALEACVQARNEGRDLASEGNQIIREASKWSPELAAACEVWKE</Seq>
        <cvParam cvRef="PSI-MS" accession="MS:1001088" name="protein description" value="Ribulose bisphosphate carboxylase large chain (Fragment) OS=Lupinus nanus OX=53233 GN=rbcL PE=3 SV=1"/>
    </DBSequence>
    <DBSequence length="454" searchDatabase_ref="SDB_LupineRew110E" accession="AATM_LUPAN" id="DBSEQ_AATM_LUPAN" name="P26563">
        <Seq>SSLLSIPSLSLQYNDKLKVGGNSLRFSKEQSNTFSNAKSSCRISMVAAVNVSRFEGIPMAPPDPILGVSEAFRADTSDAKLNLGVGAYRTEELQPYVLKVVNKAENLMLERGQNKEYLAIEGLAAFNKATAELLLGADNPAIKQQRVATVQGLSGTGSLRLGAALIERYFPGAKVLISAPTWGNHKNIFNDARVPWSEYRYYDPKTVGLDFEGMIEDIKAAPEGTFVLLHGCAHNPTGIDPTPEQWEKIADVIQEKNHIPFFDVAYQGFASGSLDEDAASVRLFVARGLEVLVAQSYSKNLGLYAERIGAINVISSSPESAARVKSQLKRIARPMYSNPPVHGARIVADIVGNPALFDEWKVEMEMMAGRIKNVRQQLYDSISSKDKSGKDWSFILKQIGMFSYTGLNKNQSDNMTNKWHVYMTKDGRISLAGLSLAKCEYLADAIIDSFHYVS</Seq>
        <cvParam cvRef="PSI-MS" accession="MS:1001088" name="protein description" value="Aspartate aminotransferase P2_ mitochondrial (Fragment) OS=Lupinus angustifolius OX=3871 PE=2 SV=1"/>
    </DBSequence>
    <Peptide id="PTD_RTPLMQVPLLLDLNGK">
        <PeptideSequence>RTPLMQVPLLLDLNGK</PeptideSequence>
    </Peptide>
    <Peptide id="PTD_TPLMQV">
        <PeptideSequence>TPLMQV</PeptideSequence>
    </Peptide>
    <Peptide id="PTD_TPLMQVPLL">
        <PeptideSequence>TPLMQVPLL</PeptideSequence>
    </Peptide>
    <Peptide id="PTD_TPLMQVPLLLDLNGK">
        <PeptideSequence>TPLMQVPLLLDLNGK</PeptideSequence>
    </Peptide>
    <Peptide id="PTD_TPLMQVPLLLDLNGK_4M">
        <PeptideSequence>TPLMQVPLLLDLNGK</PeptideSequence>
        <Modification location="4" residues="M" monoisotopicMassDelta="15.99491024017334">
            <cvParam cvRef="UNIMOD" accession="UNIMOD:35" name="Oxidation" value=""/>
        </Modification>
    </Peptide>
    <Peptide id="PTD_VPLLLDLNGK">
        <PeptideSequence>VPLLLDLNGK</PeptideSequence>
    </Peptide>
    <Peptide id="PTD_PLLLDLNGK">
        <PeptideSequence>PLLLDLNGK</PeptideSequence>
    </Peptide>
    <Peptide id="PTD_LLLDLNGK">
        <PeptideSequence>LLLDLNGK</PeptideSequence>
    </Peptide>
    <Peptide id="PTD_LLDLNGK">
        <PeptideSequence>LLDLNGK</PeptideSequence>
    </Peptide>
    <Peptide id="PTD_LDLNGK">
        <PeptideSequence>LDLNGK</PeptideSequence>
    </Peptide>
    <Peptide id="PTD_HLWVTCSQHYSSST_6C">
        <PeptideSequence>HLWVTCSQHYSSST</PeptideSequence>
        <Modification location="6" residues="C" monoisotopicMassDelta="57.021461486816406">
            <cvParam cvRef="UNIMOD" accession="UNIMOD:4" name="Carbamidomethyl" value=""/>
        </Modification>
    </Peptide>
    <Peptide id="PTD_HLWVTCSQHYSSSTYQAPFCHSTQCSR_6C_20C_25C">
        <PeptideSequence>HLWVTCSQHYSSSTYQAPFCHSTQCSR</PeptideSequence>
        <Modification location="6" residues="C" monoisotopicMassDelta="57.021461486816406">
            <cvParam cvRef="UNIMOD" accession="UNIMOD:4" name="Carbamidomethyl" value=""/>
        </Modification>
        <Modification location="20" residues="C" monoisotopicMassDelta="57.021461486816406">
            <cvParam cvRef="UNIMOD" accession="UNIMOD:4" name="Carbamidomethyl" value=""/>
        </Modification>
        <Modification location="25" residues="C" monoisotopicMassDelta="57.021461486816406">
            <cvParam cvRef="UNIMOD" accession="UNIMOD:4" name="Carbamidomethyl" value=""/>
        </Modification>
    </Peptide>
    <Peptide id="PTD_PFCHSTQCSR_3C_8C">
        <PeptideSequence>PFCHSTQCSR</PeptideSequence>
        <Modification location="3" residues="C" monoisotopicMassDelta="57.021461486816406">
            <cvParam cvRef="UNIMOD" accession="UNIMOD:4" name="Carbamidomethyl" value=""/>
        </Modification>
        <Modification location="8" residues="C" monoisotopicMassDelta="57.021461486816406">
            <cvParam cvRef="UNIMOD" accession="UNIMOD:4" name="Carbamidomethyl" value=""/>
        </Modification>
    </Peptide>
    <Peptide id="PTD_ANTHQCFTCTDSTTTRPGCHNNTCGLLSSNPVTQESGLGELAQDVLAIHSTHGSK_6C_9C_19C_24C">
        <PeptideSequence>ANTHQCFTCTDSTTTRPGCHNNTCGLLSSNPVTQESGLGELAQDVLAIHSTHGSK</PeptideSequence>
        <Modification location="6" residues="C" monoisotopicMassDelta="57.021461486816406">
            <cvParam cvRef="UNIMOD" accession="UNIMOD:4" name="Carbamidomethyl" value=""/>
        </Modification>
        <Modification location="9" residues="C" monoisotopicMassDelta="57.021461486816406">
            <cvParam cvRef="UNIMOD" accession="UNIMOD:4" name="Carbamidomethyl" value=""/>
        </Modification>
        <Modification location="19" residues="C" monoisotopicMassDelta="57.021461486816406">
            <cvParam cvRef="UNIMOD" accession="UNIMOD:4" name="Carbamidomethyl" value=""/>
        </Modification>
        <Modification location="24" residues="C" monoisotopicMassDelta="57.021461486816406">
            <cvParam cvRef="UNIMOD" accession="UNIMOD:4" name="Carbamidomethyl" value=""/>
        </Modification>
    </Peptide>
    <Peptide id="PTD_LGPMVK">
        <PeptideSequence>LGPMVK</PeptideSequence>
    </Peptide>
    <Peptide id="PTD_GPMVK">
        <PeptideSequence>GPMVK</PeptideSequence>
    </Peptide>
    <Peptide id="PTD_VPQFL">
        <PeptideSequence>VPQFL</PeptideSequence>
    </Peptide>
    <Peptide id="PTD_VPQFLF">
        <PeptideSequence>VPQFLF</PeptideSequence>
    </Peptide>
    <Peptide id="PTD_VPQFLFS">
        <PeptideSequence>VPQFLFS</PeptideSequence>
    </Peptide>
    <Peptide id="PTD_VPQFLFSC_8C">
        <PeptideSequence>VPQFLFSC</PeptideSequence>
        <Modification location="8" residues="C" monoisotopicMassDelta="57.021461486816406">
            <cvParam cvRef="UNIMOD" accession="UNIMOD:4" name="Carbamidomethyl" value=""/>
        </Modification>
    </Peptide>
    <Peptide id="PTD_VPQFLFSCA_8C">
        <PeptideSequence>VPQFLFSCA</PeptideSequence>
        <Modification location="8" residues="C" monoisotopicMassDelta="57.021461486816406">
            <cvParam cvRef="UNIMOD" accession="UNIMOD:4" name="Carbamidomethyl" value=""/>
        </Modification>
    </Peptide>
    <Peptide id="PTD_VPQFLFSCAPSFLAQ_8C">
        <PeptideSequence>VPQFLFSCAPSFLAQ</PeptideSequence>
        <Modification location="8" residues="C" monoisotopicMassDelta="57.021461486816406">
            <cvParam cvRef="UNIMOD" accession="UNIMOD:4" name="Carbamidomethyl" value=""/>
        </Modification>
    </Peptide>
    <Peptide id="PTD_VPQFLFSCAPSFLAQK_8C">
        <PeptideSequence>VPQFLFSCAPSFLAQK</PeptideSequence>
        <Modification location="8" residues="C" monoisotopicMassDelta="57.021461486816406">
            <cvParam cvRef="UNIMOD" accession="UNIMOD:4" name="Carbamidomethyl" value=""/>
        </Modification>
    </Peptide>
    <Peptide id="PTD_SCAPSFLAQK_2C">
        <PeptideSequence>SCAPSFLAQK</PeptideSequence>
        <Modification location="2" residues="C" monoisotopicMassDelta="57.021461486816406">
            <cvParam cvRef="UNIMOD" accession="UNIMOD:4" name="Carbamidomethyl" value=""/>
        </Modification>
    </Peptide>
    <Peptide id="PTD_CAPSFLAQK_1C">
        <PeptideSequence>CAPSFLAQK</PeptideSequence>
        <Modification location="1" residues="C" monoisotopicMassDelta="57.021461486816406">
            <cvParam cvRef="UNIMOD" accession="UNIMOD:4" name="Carbamidomethyl" value=""/>
        </Modification>
    </Peptide>
    <Peptide id="PTD_APSFLAQK">
        <PeptideSequence>APSFLAQK</PeptideSequence>
    </Peptide>
    <Peptide id="PTD_PSFLAQK">
        <PeptideSequence>PSFLAQK</PeptideSequence>
    </Peptide>
    <Peptide id="PTD_SFLAQK">
        <PeptideSequence>SFLAQK</PeptideSequence>
    </Peptide>
    <Peptide id="PTD_FLAQK">
        <PeptideSequence>FLAQK</PeptideSequence>
    </Peptide>
    <Peptide id="PTD_GLPNNVQGA">
        <PeptideSequence>GLPNNVQGA</PeptideSequence>
    </Peptide>
    <Peptide id="PTD_GLPNNVQGALG">
        <PeptideSequence>GLPNNVQGALG</PeptideSequence>
    </Peptide>
    <Peptide id="PTD_GLPNNVQGALGL">
        <PeptideSequence>GLPNNVQGALGL</PeptideSequence>
    </Peptide>
    <Peptide id="PTD_GLPNNVQGALGLGQAPISLQNQLFSHFGLK">
        <PeptideSequence>GLPNNVQGALGLGQAPISLQNQLFSHFGLK</PeptideSequence>
    </Peptide>
    <Peptide id="PTD_GLPNNVQGALGLGQAPISLQNQLFSHFGLKR">
        <PeptideSequence>GLPNNVQGALGLGQAPISLQNQLFSHFGLKR</PeptideSequence>
    </Peptide>
    <Peptide id="PTD_LGQAPISLQNQLFSHFGLKR">
        <PeptideSequence>LGQAPISLQNQLFSHFGLKR</PeptideSequence>
    </Peptide>
    <Peptide id="PTD_GQAPISLQNQLFSHFGLK">
        <PeptideSequence>GQAPISLQNQLFSHFGLK</PeptideSequence>
    </Peptide>
    <Peptide id="PTD_APISLQNQLFSHFGLK">
        <PeptideSequence>APISLQNQLFSHFGLK</PeptideSequence>
    </Peptide>
    <Peptide id="PTD_APISLQNQLFSHFGLKR">
        <PeptideSequence>APISLQNQLFSHFGLKR</PeptideSequence>
    </Peptide>
    <Peptide id="PTD_SLQNQLFSHFGLKR">
        <PeptideSequence>SLQNQLFSHFGLKR</PeptideSequence>
    </Peptide>
    <Peptide id="PTD_QNQLFSHFGLKR">
        <PeptideSequence>QNQLFSHFGLKR</PeptideSequence>
    </Peptide>
    <Peptide id="PTD_RQFSVCLSR_6C">
        <PeptideSequence>RQFSVCLSR</PeptideSequence>
        <Modification location="6" residues="C" monoisotopicMassDelta="57.021461486816406">
            <cvParam cvRef="UNIMOD" accession="UNIMOD:4" name="Carbamidomethyl" value=""/>
        </Modification>
    </Peptide>
    <Peptide id="PTD_QFSVCLSR_5C">
        <PeptideSequence>QFSVCLSR</PeptideSequence>
        <Modification location="5" residues="C" monoisotopicMassDelta="57.021461486816406">
            <cvParam cvRef="UNIMOD" accession="UNIMOD:4" name="Carbamidomethyl" value=""/>
        </Modification>
    </Peptide>
    <Peptide id="PTD_FSVCLSR_4C">
        <PeptideSequence>FSVCLSR</PeptideSequence>
        <Modification location="4" residues="C" monoisotopicMassDelta="57.021461486816406">
            <cvParam cvRef="UNIMOD" accession="UNIMOD:4" name="Carbamidomethyl" value=""/>
        </Modification>
    </Peptide>
    <Peptide id="PTD_SVCLSR_3C">
        <PeptideSequence>SVCLSR</PeptideSequence>
        <Modification location="3" residues="C" monoisotopicMassDelta="57.021461486816406">
            <cvParam cvRef="UNIMOD" accession="UNIMOD:4" name="Carbamidomethyl" value=""/>
        </Modification>
    </Peptide>
    <Peptide id="PTD_VCLSR_2C">
        <PeptideSequence>VCLSR</PeptideSequence>
        <Modification location="2" residues="C" monoisotopicMassDelta="57.021461486816406">
            <cvParam cvRef="UNIMOD" accession="UNIMOD:4" name="Carbamidomethyl" value=""/>
        </Modification>
    </Peptide>
    <Peptide id="PTD_CLSR_1C">
        <PeptideSequence>CLSR</PeptideSequence>
        <Modification location="1" residues="C" monoisotopicMassDelta="57.021461486816406">
            <cvParam cvRef="UNIMOD" accession="UNIMOD:4" name="Carbamidomethyl" value=""/>
        </Modification>
    </Peptide>
    <Peptide id="PTD_YSTSNGAILFGDINDPNNNNYIHNSLDVLHDLVYTPLTISK">
        <PeptideSequence>YSTSNGAILFGDINDPNNNNYIHNSLDVLHDLVYTPLTISK</PeptideSequence>
    </Peptide>
    <Peptide id="PTD_QGEYFIQVNAIR">
        <PeptideSequence>QGEYFIQVNAIR</PeptideSequence>
    </Peptide>
    <Peptide id="PTD_NPFISPSSTSYHGSGEIGGALITTTHPYTVLSHSIFEVFTQVFANNMPK">
        <PeptideSequence>NPFISPSSTSYHGSGEIGGALITTTHPYTVLSHSIFEVFTQVFANNMPK</PeptideSequence>
    </Peptide>
    <Peptide id="PTD_AVGPFGLCYD_8C">
        <PeptideSequence>AVGPFGLCYD</PeptideSequence>
        <Modification location="8" residues="C" monoisotopicMassDelta="57.021461486816406">
            <cvParam cvRef="UNIMOD" accession="UNIMOD:4" name="Carbamidomethyl" value=""/>
        </Modification>
    </Peptide>
    <Peptide id="PTD_AVGPFGLCYDSR_8C">
        <PeptideSequence>AVGPFGLCYDSR</PeptideSequence>
        <Modification location="8" residues="C" monoisotopicMassDelta="57.021461486816406">
            <cvParam cvRef="UNIMOD" accession="UNIMOD:4" name="Carbamidomethyl" value=""/>
        </Modification>
    </Peptide>
    <Peptide id="PTD_FGLCYDSR_4C">
        <PeptideSequence>FGLCYDSR</PeptideSequence>
        <Modification location="4" residues="C" monoisotopicMassDelta="57.021461486816406">
            <cvParam cvRef="UNIMOD" accession="UNIMOD:4" name="Carbamidomethyl" value=""/>
        </Modification>
    </Peptide>
    <Peptide id="PTD_GLCYDSR_3C">
        <PeptideSequence>GLCYDSR</PeptideSequence>
        <Modification location="3" residues="C" monoisotopicMassDelta="57.021461486816406">
            <cvParam cvRef="UNIMOD" accession="UNIMOD:4" name="Carbamidomethyl" value=""/>
        </Modification>
    </Peptide>
    <Peptide id="PTD_LCYDSR_2C">
        <PeptideSequence>LCYDSR</PeptideSequence>
        <Modification location="2" residues="C" monoisotopicMassDelta="57.021461486816406">
            <cvParam cvRef="UNIMOD" accession="UNIMOD:4" name="Carbamidomethyl" value=""/>
        </Modification>
    </Peptide>
    <Peptide id="PTD_CYDSR_1C">
        <PeptideSequence>CYDSR</PeptideSequence>
        <Modification location="1" residues="C" monoisotopicMassDelta="57.021461486816406">
            <cvParam cvRef="UNIMOD" accession="UNIMOD:4" name="Carbamidomethyl" value=""/>
        </Modification>
    </Peptide>
    <Peptide id="PTD_KISGGA">
        <PeptideSequence>KISGGA</PeptideSequence>
    </Peptide>
    <Peptide id="PTD_KISGGAPS">
        <PeptideSequence>KISGGAPS</PeptideSequence>
    </Peptide>
    <Peptide id="PTD_KISGGAPSVD">
        <PeptideSequence>KISGGAPSVD</PeptideSequence>
    </Peptide>
    <Peptide id="PTD_KISGGAPSVDLILDK">
        <PeptideSequence>KISGGAPSVDLILDK</PeptideSequence>
    </Peptide>
    <Peptide id="PTD_ISGGAPSVDLI">
        <PeptideSequence>ISGGAPSVDLI</PeptideSequence>
    </Peptide>
    <Peptide id="PTD_ISGGAPSVDLILDK">
        <PeptideSequence>ISGGAPSVDLILDK</PeptideSequence>
    </Peptide>
    <Peptide id="PTD_ISGGAPSVDLILDKNDAVWR">
        <PeptideSequence>ISGGAPSVDLILDKNDAVWR</PeptideSequence>
    </Peptide>
    <Peptide id="PTD_GGAPSVDLILDKNDAVWR">
        <PeptideSequence>GGAPSVDLILDKNDAVWR</PeptideSequence>
    </Peptide>
    <Peptide id="PTD_GAPSVDLILDK">
        <PeptideSequence>GAPSVDLILDK</PeptideSequence>
    </Peptide>
    <Peptide id="PTD_PSVDLILDK">
        <PeptideSequence>PSVDLILDK</PeptideSequence>
    </Peptide>
    <Peptide id="PTD_SVDLILDK">
        <PeptideSequence>SVDLILDK</PeptideSequence>
    </Peptide>
    <Peptide id="PTD_DLILDK">
        <PeptideSequence>DLILDK</PeptideSequence>
    </Peptide>
    <Peptide id="PTD_LILDK">
        <PeptideSequence>LILDK</PeptideSequence>
    </Peptide>
    <Peptide id="PTD_ISSENFM">
        <PeptideSequence>ISSENFM</PeptideSequence>
    </Peptide>
    <Peptide id="PTD_ISSENFMVQA">
        <PeptideSequence>ISSENFMVQA</PeptideSequence>
    </Peptide>
    <Peptide id="PTD_ISSENFMVQAQDGVSCLGFVDGGVHAR_16C">
        <PeptideSequence>ISSENFMVQAQDGVSCLGFVDGGVHAR</PeptideSequence>
        <Modification location="16" residues="C" monoisotopicMassDelta="57.021461486816406">
            <cvParam cvRef="UNIMOD" accession="UNIMOD:4" name="Carbamidomethyl" value=""/>
        </Modification>
    </Peptide>
    <Peptide id="PTD_MVQAQDGVSCLGFVDGGVHAR_10C">
        <PeptideSequence>MVQAQDGVSCLGFVDGGVHAR</PeptideSequence>
        <Modification location="10" residues="C" monoisotopicMassDelta="57.021461486816406">
            <cvParam cvRef="UNIMOD" accession="UNIMOD:4" name="Carbamidomethyl" value=""/>
        </Modification>
    </Peptide>
    <Peptide id="PTD_QAQDGVSCLGFVDGGVHAR_8C">
        <PeptideSequence>QAQDGVSCLGFVDGGVHAR</PeptideSequence>
        <Modification location="8" residues="C" monoisotopicMassDelta="57.021461486816406">
            <cvParam cvRef="UNIMOD" accession="UNIMOD:4" name="Carbamidomethyl" value=""/>
        </Modification>
    </Peptide>
    <Peptide id="PTD_SCLGFVDGGVHAR_2C">
        <PeptideSequence>SCLGFVDGGVHAR</PeptideSequence>
        <Modification location="2" residues="C" monoisotopicMassDelta="57.021461486816406">
            <cvParam cvRef="UNIMOD" accession="UNIMOD:4" name="Carbamidomethyl" value=""/>
        </Modification>
    </Peptide>
    <Peptide id="PTD_LGFVDGGVHAR">
        <PeptideSequence>LGFVDGGVHAR</PeptideSequence>
    </Peptide>
    <Peptide id="PTD_GFVDGGVHAR">
        <PeptideSequence>GFVDGGVHAR</PeptideSequence>
    </Peptide>
    <Peptide id="PTD_VDGGVHAR">
        <PeptideSequence>VDGGVHAR</PeptideSequence>
    </Peptide>
    <Peptide id="PTD_DGGVHAR">
        <PeptideSequence>DGGVHAR</PeptideSequence>
    </Peptide>
    <Peptide id="PTD_AGIALGAHHLEENLV">
        <PeptideSequence>AGIALGAHHLEENLV</PeptideSequence>
    </Peptide>
    <Peptide id="PTD_AGIALGAHHLEENLVVFDLER">
        <PeptideSequence>AGIALGAHHLEENLVVFDLER</PeptideSequence>
    </Peptide>
    <Peptide id="PTD_ALGAHHLEENLVVFDLER">
        <PeptideSequence>ALGAHHLEENLVVFDLER</PeptideSequence>
    </Peptide>
    <Peptide id="PTD_VVFDLER">
        <PeptideSequence>VVFDLER</PeptideSequence>
    </Peptide>
    <Peptide id="PTD_VFDLER">
        <PeptideSequence>VFDLER</PeptideSequence>
    </Peptide>
    <Peptide id="PTD_FDLER">
        <PeptideSequence>FDLER</PeptideSequence>
    </Peptide>
    <Peptide id="PTD_DLER">
        <PeptideSequence>DLER</PeptideSequence>
    </Peptide>
    <Peptide id="PTD_VGFNSNSLK">
        <PeptideSequence>VGFNSNSLK</PeptideSequence>
    </Peptide>
    <Peptide id="PTD_VGFNSNSLKSYGK">
        <PeptideSequence>VGFNSNSLKSYGK</PeptideSequence>
    </Peptide>
    <Peptide id="PTD_GFNSNSLK">
        <PeptideSequence>GFNSNSLK</PeptideSequence>
    </Peptide>
    <Peptide id="PTD_FNSNSLK">
        <PeptideSequence>FNSNSLK</PeptideSequence>
    </Peptide>
    <Peptide id="PTD_NSNSLK">
        <PeptideSequence>NSNSLK</PeptideSequence>
    </Peptide>
    <Peptide id="PTD_TCSNLF_2C">
        <PeptideSequence>TCSNLF</PeptideSequence>
        <Modification location="2" residues="C" monoisotopicMassDelta="57.021461486816406">
            <cvParam cvRef="UNIMOD" accession="UNIMOD:4" name="Carbamidomethyl" value=""/>
        </Modification>
    </Peptide>
    <Peptide id="PTD_TCSNLFDL_2C">
        <PeptideSequence>TCSNLFDL</PeptideSequence>
        <Modification location="2" residues="C" monoisotopicMassDelta="57.021461486816406">
            <cvParam cvRef="UNIMOD" accession="UNIMOD:4" name="Carbamidomethyl" value=""/>
        </Modification>
    </Peptide>
    <Peptide id="PTD_TCSNLFDLN_2C">
        <PeptideSequence>TCSNLFDLN</PeptideSequence>
        <Modification location="2" residues="C" monoisotopicMassDelta="57.021461486816406">
            <cvParam cvRef="UNIMOD" accession="UNIMOD:4" name="Carbamidomethyl" value=""/>
        </Modification>
    </Peptide>
    <Peptide id="PTD_TCSNLFDLNN_2C">
        <PeptideSequence>TCSNLFDLNN</PeptideSequence>
        <Modification location="2" residues="C" monoisotopicMassDelta="57.021461486816406">
            <cvParam cvRef="UNIMOD" accession="UNIMOD:4" name="Carbamidomethyl" value=""/>
        </Modification>
    </Peptide>
    <Peptide id="PTD_TCSNLFDLNNP_2C">
        <PeptideSequence>TCSNLFDLNNP</PeptideSequence>
        <Modification location="2" residues="C" monoisotopicMassDelta="57.021461486816406">
            <cvParam cvRef="UNIMOD" accession="UNIMOD:4" name="Carbamidomethyl" value=""/>
        </Modification>
    </Peptide>
    <Peptide id="PTD_DLNNP">
        <PeptideSequence>DLNNP</PeptideSequence>
    </Peptide>
    <Peptide id="PTD_RQLQQVNLR">
        <PeptideSequence>RQLQQVNLR</PeptideSequence>
    </Peptide>
    <Peptide id="PTD_QLQQV">
        <PeptideSequence>QLQQV</PeptideSequence>
    </Peptide>
    <Peptide id="PTD_QLQQVNL">
        <PeptideSequence>QLQQVNL</PeptideSequence>
    </Peptide>
    <Peptide id="PTD_QLQQVNLR">
        <PeptideSequence>QLQQVNLR</PeptideSequence>
    </Peptide>
    <Peptide id="PTD_LQQVNLR">
        <PeptideSequence>LQQVNLR</PeptideSequence>
    </Peptide>
    <Peptide id="PTD_QVNLR">
        <PeptideSequence>QVNLR</PeptideSequence>
    </Peptide>
    <Peptide id="PTD_SSQESEE">
        <PeptideSequence>SSQESEE</PeptideSequence>
    </Peptide>
    <Peptide id="PTD_SSQESEESE">
        <PeptideSequence>SSQESEESE</PeptideSequence>
    </Peptide>
    <Peptide id="PTD_SSQESEESEE">
        <PeptideSequence>SSQESEESEE</PeptideSequence>
    </Peptide>
    <Peptide id="PTD_SSQESEESEELDQCCEQLNELNSQR_14C_15C">
        <PeptideSequence>SSQESEESEELDQCCEQLNELNSQR</PeptideSequence>
        <Modification location="14" residues="C" monoisotopicMassDelta="57.021461486816406">
            <cvParam cvRef="UNIMOD" accession="UNIMOD:4" name="Carbamidomethyl" value=""/>
        </Modification>
        <Modification location="15" residues="C" monoisotopicMassDelta="57.021461486816406">
            <cvParam cvRef="UNIMOD" accession="UNIMOD:4" name="Carbamidomethyl" value=""/>
        </Modification>
    </Peptide>
    <Peptide id="PTD_LDQCCEQLNELNSQR_4C_5C">
        <PeptideSequence>LDQCCEQLNELNSQR</PeptideSequence>
        <Modification location="4" residues="C" monoisotopicMassDelta="57.021461486816406">
            <cvParam cvRef="UNIMOD" accession="UNIMOD:4" name="Carbamidomethyl" value=""/>
        </Modification>
        <Modification location="5" residues="C" monoisotopicMassDelta="57.021461486816406">
            <cvParam cvRef="UNIMOD" accession="UNIMOD:4" name="Carbamidomethyl" value=""/>
        </Modification>
    </Peptide>
    <Peptide id="PTD_DQCCEQLNELNSQR_3C_4C">
        <PeptideSequence>DQCCEQLNELNSQR</PeptideSequence>
        <Modification location="3" residues="C" monoisotopicMassDelta="57.021461486816406">
            <cvParam cvRef="UNIMOD" accession="UNIMOD:4" name="Carbamidomethyl" value=""/>
        </Modification>
        <Modification location="4" residues="C" monoisotopicMassDelta="57.021461486816406">
            <cvParam cvRef="UNIMOD" accession="UNIMOD:4" name="Carbamidomethyl" value=""/>
        </Modification>
    </Peptide>
    <Peptide id="PTD_QLNELNSQR">
        <PeptideSequence>QLNELNSQR</PeptideSequence>
    </Peptide>
    <Peptide id="PTD_NELNSQR">
        <PeptideSequence>NELNSQR</PeptideSequence>
    </Peptide>
    <Peptide id="PTD_LNSQR">
        <PeptideSequence>LNSQR</PeptideSequence>
    </Peptide>
    <Peptide id="PTD_ALQQI">
        <PeptideSequence>ALQQI</PeptideSequence>
    </Peptide>
    <Peptide id="PTD_ALQQIY">
        <PeptideSequence>ALQQIY</PeptideSequence>
    </Peptide>
    <Peptide id="PTD_ALQQIYE">
        <PeptideSequence>ALQQIYE</PeptideSequence>
    </Peptide>
    <Peptide id="PTD_ALQQIYES">
        <PeptideSequence>ALQQIYES</PeptideSequence>
    </Peptide>
    <Peptide id="PTD_ALQQIYESQ">
        <PeptideSequence>ALQQIYESQ</PeptideSequence>
    </Peptide>
    <Peptide id="PTD_ALQQIYESQS">
        <PeptideSequence>ALQQIYESQS</PeptideSequence>
    </Peptide>
    <Peptide id="PTD_ALQQIYESQSE">
        <PeptideSequence>ALQQIYESQSE</PeptideSequence>
    </Peptide>
    <Peptide id="PTD_ALQQIYESQSEQ">
        <PeptideSequence>ALQQIYESQSEQ</PeptideSequence>
    </Peptide>
    <Peptide id="PTD_ALQQIYESQSEQC_13C">
        <PeptideSequence>ALQQIYESQSEQC</PeptideSequence>
        <Modification location="13" residues="C" monoisotopicMassDelta="57.021461486816406">
            <cvParam cvRef="UNIMOD" accession="UNIMOD:4" name="Carbamidomethyl" value=""/>
        </Modification>
    </Peptide>
    <Peptide id="PTD_ALQQIYESQSEQCEG_13C">
        <PeptideSequence>ALQQIYESQSEQCEG</PeptideSequence>
        <Modification location="13" residues="C" monoisotopicMassDelta="57.021461486816406">
            <cvParam cvRef="UNIMOD" accession="UNIMOD:4" name="Carbamidomethyl" value=""/>
        </Modification>
    </Peptide>
    <Peptide id="PTD_ALQQIYESQSEQCEGR_13C">
        <PeptideSequence>ALQQIYESQSEQCEGR</PeptideSequence>
        <Modification location="13" residues="C" monoisotopicMassDelta="57.021461486816406">
            <cvParam cvRef="UNIMOD" accession="UNIMOD:4" name="Carbamidomethyl" value=""/>
        </Modification>
    </Peptide>
    <Peptide id="PTD_SQSEQCEGR_6C">
        <PeptideSequence>SQSEQCEGR</PeptideSequence>
        <Modification location="6" residues="C" monoisotopicMassDelta="57.021461486816406">
            <cvParam cvRef="UNIMOD" accession="UNIMOD:4" name="Carbamidomethyl" value=""/>
        </Modification>
    </Peptide>
    <Peptide id="PTD_SEQCEGR_4C">
        <PeptideSequence>SEQCEGR</PeptideSequence>
        <Modification location="4" residues="C" monoisotopicMassDelta="57.021461486816406">
            <cvParam cvRef="UNIMOD" accession="UNIMOD:4" name="Carbamidomethyl" value=""/>
        </Modification>
    </Peptide>
    <Peptide id="PTD_EQCEGR_3C">
        <PeptideSequence>EQCEGR</PeptideSequence>
        <Modification location="3" residues="C" monoisotopicMassDelta="57.021461486816406">
            <cvParam cvRef="UNIMOD" accession="UNIMOD:4" name="Carbamidomethyl" value=""/>
        </Modification>
    </Peptide>
    <Peptide id="PTD_CEGR_1C">
        <PeptideSequence>CEGR</PeptideSequence>
        <Modification location="1" residues="C" monoisotopicMassDelta="57.021461486816406">
            <cvParam cvRef="UNIMOD" accession="UNIMOD:4" name="Carbamidomethyl" value=""/>
        </Modification>
    </Peptide>
    <Peptide id="PTD_QQEQ">
        <PeptideSequence>QQEQ</PeptideSequence>
    </Peptide>
    <Peptide id="PTD_QQEQQ">
        <PeptideSequence>QQEQQ</PeptideSequence>
    </Peptide>
    <Peptide id="PTD_QQEQQLEGELEK">
        <PeptideSequence>QQEQQLEGELEK</PeptideSequence>
    </Peptide>
    <Peptide id="PTD_QQEQQLEGELEKLPR">
        <PeptideSequence>QQEQQLEGELEKLPR</PeptideSequence>
    </Peptide>
    <Peptide id="PTD_EQQLEGELEKLPR">
        <PeptideSequence>EQQLEGELEKLPR</PeptideSequence>
    </Peptide>
    <Peptide id="PTD_LEGELEK">
        <PeptideSequence>LEGELEK</PeptideSequence>
    </Peptide>
    <Peptide id="PTD_LEGELEKLPR">
        <PeptideSequence>LEGELEKLPR</PeptideSequence>
    </Peptide>
    <Peptide id="PTD_EGELEK">
        <PeptideSequence>EGELEK</PeptideSequence>
    </Peptide>
    <Peptide id="PTD_GELEK">
        <PeptideSequence>GELEK</PeptideSequence>
    </Peptide>
    <Peptide id="PTD_LEKLPR">
        <PeptideSequence>LEKLPR</PeptideSequence>
    </Peptide>
    <Peptide id="PTD_ICGFG_2C">
        <PeptideSequence>ICGFG</PeptideSequence>
        <Modification location="2" residues="C" monoisotopicMassDelta="57.021461486816406">
            <cvParam cvRef="UNIMOD" accession="UNIMOD:4" name="Carbamidomethyl" value=""/>
        </Modification>
    </Peptide>
    <Peptide id="PTD_ICGFGPL_2C">
        <PeptideSequence>ICGFGPL</PeptideSequence>
        <Modification location="2" residues="C" monoisotopicMassDelta="57.021461486816406">
            <cvParam cvRef="UNIMOD" accession="UNIMOD:4" name="Carbamidomethyl" value=""/>
        </Modification>
    </Peptide>
    <Peptide id="PTD_ICGFGPLR_2C">
        <PeptideSequence>ICGFGPLR</PeptideSequence>
        <Modification location="2" residues="C" monoisotopicMassDelta="57.021461486816406">
            <cvParam cvRef="UNIMOD" accession="UNIMOD:4" name="Carbamidomethyl" value=""/>
        </Modification>
    </Peptide>
    <Peptide id="PTD_ICGFGPLRR_2C">
        <PeptideSequence>ICGFGPLRR</PeptideSequence>
        <Modification location="2" residues="C" monoisotopicMassDelta="57.021461486816406">
            <cvParam cvRef="UNIMOD" accession="UNIMOD:4" name="Carbamidomethyl" value=""/>
        </Modification>
    </Peptide>
    <Peptide id="PTD_GFGPLR">
        <PeptideSequence>GFGPLR</PeptideSequence>
    </Peptide>
    <Peptide id="PTD_FGPLR">
        <PeptideSequence>FGPLR</PeptideSequence>
    </Peptide>
    <Peptide id="PTD_GPLR">
        <PeptideSequence>GPLR</PeptideSequence>
    </Peptide>
    <Peptide id="PTD_RCNINPD_2C">
        <PeptideSequence>RCNINPD</PeptideSequence>
        <Modification location="2" residues="C" monoisotopicMassDelta="57.021461486816406">
            <cvParam cvRef="UNIMOD" accession="UNIMOD:4" name="Carbamidomethyl" value=""/>
        </Modification>
    </Peptide>
    <Peptide id="PTD_RCNINPDEE_2C">
        <PeptideSequence>RCNINPDEE</PeptideSequence>
        <Modification location="2" residues="C" monoisotopicMassDelta="57.021461486816406">
            <cvParam cvRef="UNIMOD" accession="UNIMOD:4" name="Carbamidomethyl" value=""/>
        </Modification>
    </Peptide>
    <Peptide id="PTD_CNIN_1C">
        <PeptideSequence>CNIN</PeptideSequence>
        <Modification location="1" residues="C" monoisotopicMassDelta="57.021461486816406">
            <cvParam cvRef="UNIMOD" accession="UNIMOD:4" name="Carbamidomethyl" value=""/>
        </Modification>
    </Peptide>
    <Peptide id="PTD_CNINPDE_1C">
        <PeptideSequence>CNINPDE</PeptideSequence>
        <Modification location="1" residues="C" monoisotopicMassDelta="57.021461486816406">
            <cvParam cvRef="UNIMOD" accession="UNIMOD:4" name="Carbamidomethyl" value=""/>
        </Modification>
    </Peptide>
    <Peptide id="PTD_CNINPDEE_1C">
        <PeptideSequence>CNINPDEE</PeptideSequence>
        <Modification location="1" residues="C" monoisotopicMassDelta="57.021461486816406">
            <cvParam cvRef="UNIMOD" accession="UNIMOD:4" name="Carbamidomethyl" value=""/>
        </Modification>
    </Peptide>
    <Peptide id="PTD_FNECQLDR_4C">
        <PeptideSequence>FNECQLDR</PeptideSequence>
        <Modification location="4" residues="C" monoisotopicMassDelta="57.021461486816406">
            <cvParam cvRef="UNIMOD" accession="UNIMOD:4" name="Carbamidomethyl" value=""/>
        </Modification>
    </Peptide>
    <Peptide id="PTD_FNECQLDRLNALEPDNR_4C">
        <PeptideSequence>FNECQLDRLNALEPDNR</PeptideSequence>
        <Modification location="4" residues="C" monoisotopicMassDelta="57.021461486816406">
            <cvParam cvRef="UNIMOD" accession="UNIMOD:4" name="Carbamidomethyl" value=""/>
        </Modification>
    </Peptide>
    <Peptide id="PTD_NECQLDR_3C">
        <PeptideSequence>NECQLDR</PeptideSequence>
        <Modification location="3" residues="C" monoisotopicMassDelta="57.021461486816406">
            <cvParam cvRef="UNIMOD" accession="UNIMOD:4" name="Carbamidomethyl" value=""/>
        </Modification>
    </Peptide>
    <Peptide id="PTD_ECQLDR_2C">
        <PeptideSequence>ECQLDR</PeptideSequence>
        <Modification location="2" residues="C" monoisotopicMassDelta="57.021461486816406">
            <cvParam cvRef="UNIMOD" accession="UNIMOD:4" name="Carbamidomethyl" value=""/>
        </Modification>
    </Peptide>
    <Peptide id="PTD_CQLDR_1C">
        <PeptideSequence>CQLDR</PeptideSequence>
        <Modification location="1" residues="C" monoisotopicMassDelta="57.021461486816406">
            <cvParam cvRef="UNIMOD" accession="UNIMOD:4" name="Carbamidomethyl" value=""/>
        </Modification>
    </Peptide>
    <Peptide id="PTD_LNALEPDNR">
        <PeptideSequence>LNALEPDNR</PeptideSequence>
    </Peptide>
    <Peptide id="PTD_LNALEPDNRIESEGGVTETWNSNKPELR">
        <PeptideSequence>LNALEPDNRIESEGGVTETWNSNKPELR</PeptideSequence>
    </Peptide>
    <Peptide id="PTD_IESEGGVTETWNSNKPELR">
        <PeptideSequence>IESEGGVTETWNSNKPELR</PeptideSequence>
    </Peptide>
    <Peptide id="PTD_ESEGGVTETWNSNKPELR">
        <PeptideSequence>ESEGGVTETWNSNKPELR</PeptideSequence>
    </Peptide>
    <Peptide id="PTD_EGGVTETWNSNKPELR">
        <PeptideSequence>EGGVTETWNSNKPELR</PeptideSequence>
    </Peptide>
    <Peptide id="PTD_GGVTETWNSNKPELR">
        <PeptideSequence>GGVTETWNSNKPELR</PeptideSequence>
    </Peptide>
    <Peptide id="PTD_TETWNSNKPELR">
        <PeptideSequence>TETWNSNKPELR</PeptideSequence>
    </Peptide>
    <Peptide id="PTD_TWNSNKPELR">
        <PeptideSequence>TWNSNKPELR</PeptideSequence>
    </Peptide>
    <Peptide id="PTD_NSNKPELR">
        <PeptideSequence>NSNKPELR</PeptideSequence>
    </Peptide>
    <Peptide id="PTD_CAGVAFEK_1C">
        <PeptideSequence>CAGVAFEK</PeptideSequence>
        <Modification location="1" residues="C" monoisotopicMassDelta="57.021461486816406">
            <cvParam cvRef="UNIMOD" accession="UNIMOD:4" name="Carbamidomethyl" value=""/>
        </Modification>
    </Peptide>
    <Peptide id="PTD_GLHLPSYTNY">
        <PeptideSequence>GLHLPSYTNY</PeptideSequence>
    </Peptide>
    <Peptide id="PTD_GLHLPSYTNYPQIIMI">
        <PeptideSequence>GLHLPSYTNYPQIIMI</PeptideSequence>
    </Peptide>
    <Peptide id="PTD_GLHLPSYTNYPQIIMIVQGEGALGISVPGCTETFEEAQQSQSR_30C">
        <PeptideSequence>GLHLPSYTNYPQIIMIVQGEGALGISVPGCTETFEEAQQSQSR</PeptideSequence>
        <Modification location="30" residues="C" monoisotopicMassDelta="57.021461486816406">
            <cvParam cvRef="UNIMOD" accession="UNIMOD:4" name="Carbamidomethyl" value=""/>
        </Modification>
    </Peptide>
    <Peptide id="PTD_RFYLAGNPEEEYPETQQQR">
        <PeptideSequence>RFYLAGNPEEEYPETQQQR</PeptideSequence>
    </Peptide>
    <Peptide id="PTD_FYLAGNPE">
        <PeptideSequence>FYLAGNPE</PeptideSequence>
    </Peptide>
    <Peptide id="PTD_FYLAGNPEE">
        <PeptideSequence>FYLAGNPEE</PeptideSequence>
    </Peptide>
    <Peptide id="PTD_FYLAGNPEEEYPET">
        <PeptideSequence>FYLAGNPEEEYPET</PeptideSequence>
    </Peptide>
    <Peptide id="PTD_FYLAGNPEEEYPETQQQR">
        <PeptideSequence>FYLAGNPEEEYPETQQQR</PeptideSequence>
    </Peptide>
    <Peptide id="PTD_LAGNPEEEYPETQQQR">
        <PeptideSequence>LAGNPEEEYPETQQQR</PeptideSequence>
    </Peptide>
    <Peptide id="PTD_PEEEYPETQQQR">
        <PeptideSequence>PEEEYPETQQQR</PeptideSequence>
    </Peptide>
    <Peptide id="PTD_YPETQQQR">
        <PeptideSequence>YPETQQQR</PeptideSequence>
    </Peptide>
    <Peptide id="PTD_PETQQQR">
        <PeptideSequence>PETQQQR</PeptideSequence>
    </Peptide>
    <Peptide id="PTD_ETQQQR">
        <PeptideSequence>ETQQQR</PeptideSequence>
    </Peptide>
    <Peptide id="PTD_TQQQR">
        <PeptideSequence>TQQQR</PeptideSequence>
    </Peptide>
    <Peptide id="PTD_QQQR">
        <PeptideSequence>QQQR</PeptideSequence>
    </Peptide>
    <Peptide id="PTD_EEEQEGKNNILSGFDPQFLSQALNIDEDTVHK">
        <PeptideSequence>EEEQEGKNNILSGFDPQFLSQALNIDEDTVHK</PeptideSequence>
    </Peptide>
    <Peptide id="PTD_NNILSGFD">
        <PeptideSequence>NNILSGFD</PeptideSequence>
    </Peptide>
    <Peptide id="PTD_NNILSGFDPQFL">
        <PeptideSequence>NNILSGFDPQFL</PeptideSequence>
    </Peptide>
    <Peptide id="PTD_NNILSGFDPQFLSQALNIDEDTVHK">
        <PeptideSequence>NNILSGFDPQFLSQALNIDEDTVHK</PeptideSequence>
    </Peptide>
    <Peptide id="PTD_NNILSGFDPQFLSQALNIDEDTVHKLQNPNER">
        <PeptideSequence>NNILSGFDPQFLSQALNIDEDTVHKLQNPNER</PeptideSequence>
    </Peptide>
    <Peptide id="PTD_GFDPQFLSQALNIDEDTVHK">
        <PeptideSequence>GFDPQFLSQALNIDEDTVHK</PeptideSequence>
    </Peptide>
    <Peptide id="PTD_LSQALNIDEDTVHK">
        <PeptideSequence>LSQALNIDEDTVHK</PeptideSequence>
    </Peptide>
    <Peptide id="PTD_SQALNIDEDTVHK">
        <PeptideSequence>SQALNIDEDTVHK</PeptideSequence>
    </Peptide>
    <Peptide id="PTD_NIDEDTVHK">
        <PeptideSequence>NIDEDTVHK</PeptideSequence>
    </Peptide>
    <Peptide id="PTD_DEDTVHK">
        <PeptideSequence>DEDTVHK</PeptideSequence>
    </Peptide>
    <Peptide id="PTD_VEEGLGVI">
        <PeptideSequence>VEEGLGVI</PeptideSequence>
    </Peptide>
    <Peptide id="PTD_VEEGLGVIS">
        <PeptideSequence>VEEGLGVIS</PeptideSequence>
    </Peptide>
    <Peptide id="PTD_VEEGLGVISPK">
        <PeptideSequence>VEEGLGVISPK</PeptideSequence>
    </Peptide>
    <Peptide id="PTD_EEGLGVISPK">
        <PeptideSequence>EEGLGVISPK</PeptideSequence>
    </Peptide>
    <Peptide id="PTD_EGLGVISPK">
        <PeptideSequence>EGLGVISPK</PeptideSequence>
    </Peptide>
    <Peptide id="PTD_GLGVISPK">
        <PeptideSequence>GLGVISPK</PeptideSequence>
    </Peptide>
    <Peptide id="PTD_LGVISPK">
        <PeptideSequence>LGVISPK</PeptideSequence>
    </Peptide>
    <Peptide id="PTD_GVISPK">
        <PeptideSequence>GVISPK</PeptideSequence>
    </Peptide>
    <Peptide id="PTD_VISPK">
        <PeptideSequence>VISPK</PeptideSequence>
    </Peptide>
    <Peptide id="PTD_ISPK">
        <PeptideSequence>ISPK</PeptideSequence>
    </Peptide>
    <Peptide id="PTD_WQEQEEEEEEK">
        <PeptideSequence>WQEQEEEEEEK</PeptideSequence>
    </Peptide>
    <Peptide id="PTD_WQEQEEEEEEKEEPR">
        <PeptideSequence>WQEQEEEEEEKEEPR</PeptideSequence>
    </Peptide>
    <Peptide id="PTD_EQEEEEEEKEEPR">
        <PeptideSequence>EQEEEEEEKEEPR</PeptideSequence>
    </Peptide>
    <Peptide id="PTD_EEREEEEKEEEDEPRESR">
        <PeptideSequence>EEREEEEKEEEDEPRESR</PeptideSequence>
    </Peptide>
    <Peptide id="PTD_GGHEEEEVEEER">
        <PeptideSequence>GGHEEEEVEEER</PeptideSequence>
    </Peptide>
    <Peptide id="PTD_HTRGDEGQEEEETTTTTEER">
        <PeptideSequence>HTRGDEGQEEEETTTTTEER</PeptideSequence>
    </Peptide>
    <Peptide id="PTD_GDEGQEEEETTTTTEER">
        <PeptideSequence>GDEGQEEEETTTTTEER</PeptideSequence>
    </Peptide>
    <Peptide id="PTD_QEEEEEQSPPR">
        <PeptideSequence>QEEEEEQSPPR</PeptideSequence>
    </Peptide>
    <Peptide id="PTD_NGLEETICTAILR_8C">
        <PeptideSequence>NGLEETICTAILR</PeptideSequence>
        <Modification location="8" residues="C" monoisotopicMassDelta="57.021461486816406">
            <cvParam cvRef="UNIMOD" accession="UNIMOD:4" name="Carbamidomethyl" value=""/>
        </Modification>
    </Peptide>
    <Peptide id="PTD_ENIADPTR">
        <PeptideSequence>ENIADPTR</PeptideSequence>
    </Peptide>
    <Peptide id="PTD_ENIADPTRADLYNPTAGR">
        <PeptideSequence>ENIADPTRADLYNPTAGR</PeptideSequence>
    </Peptide>
    <Peptide id="PTD_ADPTR">
        <PeptideSequence>ADPTR</PeptideSequence>
    </Peptide>
    <Peptide id="PTD_ADLYNPTAGR">
        <PeptideSequence>ADLYNPTAGR</PeptideSequence>
    </Peptide>
    <Peptide id="PTD_DLYNPTAGR">
        <PeptideSequence>DLYNPTAGR</PeptideSequence>
    </Peptide>
    <Peptide id="PTD_YNPTAGR">
        <PeptideSequence>YNPTAGR</PeptideSequence>
    </Peptide>
    <Peptide id="PTD_NPTAGR">
        <PeptideSequence>NPTAGR</PeptideSequence>
    </Peptide>
    <Peptide id="PTD_PTAGR">
        <PeptideSequence>PTAGR</PeptideSequence>
    </Peptide>
    <Peptide id="PTD_ISTANSLTLPILGWFQLSAEYVNLYR">
        <PeptideSequence>ISTANSLTLPILGWFQLSAEYVNLYR</PeptideSequence>
    </Peptide>
    <Peptide id="PTD_PILGWFQLSAEYVNLYR">
        <PeptideSequence>PILGWFQLSAEYVNLYR</PeptideSequence>
    </Peptide>
    <Peptide id="PTD_SAEYVNLYR">
        <PeptideSequence>SAEYVNLYR</PeptideSequence>
    </Peptide>
    <Peptide id="PTD_NGIYAPHWNINANSVIYVIR">
        <PeptideSequence>NGIYAPHWNINANSVIYVIR</PeptideSequence>
    </Peptide>
    <Peptide id="PTD_NGIYAPHWNINANSVIYVIRGR">
        <PeptideSequence>NGIYAPHWNINANSVIYVIRGR</PeptideSequence>
    </Peptide>
    <Peptide id="PTD_IYAPHWNINANSVIYVIR">
        <PeptideSequence>IYAPHWNINANSVIYVIR</PeptideSequence>
    </Peptide>
    <Peptide id="PTD_YAPHWNINANSVIYVIR">
        <PeptideSequence>YAPHWNINANSVIYVIR</PeptideSequence>
    </Peptide>
    <Peptide id="PTD_APHWNINANSVIYVIR">
        <PeptideSequence>APHWNINANSVIYVIR</PeptideSequence>
    </Peptide>
    <Peptide id="PTD_PHWNINANSVIYVIR">
        <PeptideSequence>PHWNINANSVIYVIR</PeptideSequence>
    </Peptide>
    <Peptide id="PTD_SVIYVIR">
        <PeptideSequence>SVIYVIR</PeptideSequence>
    </Peptide>
    <Peptide id="PTD_VIYVIR">
        <PeptideSequence>VIYVIR</PeptideSequence>
    </Peptide>
    <Peptide id="PTD_YVIR">
        <PeptideSequence>YVIR</PeptideSequence>
    </Peptide>
    <Peptide id="PTD_VQVVNSQG">
        <PeptideSequence>VQVVNSQG</PeptideSequence>
    </Peptide>
    <Peptide id="PTD_VQVVNSQGNSV">
        <PeptideSequence>VQVVNSQGNSV</PeptideSequence>
    </Peptide>
    <Peptide id="PTD_VQVVNSQGNSVFNDDLR">
        <PeptideSequence>VQVVNSQGNSVFNDDLR</PeptideSequence>
    </Peptide>
    <Peptide id="PTD_VQVVNSQGNSVFNDDLRR">
        <PeptideSequence>VQVVNSQGNSVFNDDLRR</PeptideSequence>
    </Peptide>
    <Peptide id="PTD_VVNSQGNSVFNDDLRR">
        <PeptideSequence>VVNSQGNSVFNDDLRR</PeptideSequence>
    </Peptide>
    <Peptide id="PTD_VNSQGNSVFNDDLRR">
        <PeptideSequence>VNSQGNSVFNDDLRR</PeptideSequence>
    </Peptide>
    <Peptide id="PTD_NSQGNSVFNDDLRR">
        <PeptideSequence>NSQGNSVFNDDLRR</PeptideSequence>
    </Peptide>
    <Peptide id="PTD_NSVFNDDLR">
        <PeptideSequence>NSVFNDDLR</PeptideSequence>
    </Peptide>
    <Peptide id="PTD_SVFNDDLR">
        <PeptideSequence>SVFNDDLR</PeptideSequence>
    </Peptide>
    <Peptide id="PTD_VFNDDLR">
        <PeptideSequence>VFNDDLR</PeptideSequence>
    </Peptide>
    <Peptide id="PTD_FNDDLR">
        <PeptideSequence>FNDDLR</PeptideSequence>
    </Peptide>
    <Peptide id="PTD_RGQLLVVPQNFVVAHQAGDEGFEFIAFK">
        <PeptideSequence>RGQLLVVPQNFVVAHQAGDEGFEFIAFK</PeptideSequence>
    </Peptide>
    <Peptide id="PTD_GQLLVVPQNFVVAHQAGDEGFEFIAFK">
        <PeptideSequence>GQLLVVPQNFVVAHQAGDEGFEFIAFK</PeptideSequence>
    </Peptide>
    <Peptide id="PTD_TNDQATTSPLK">
        <PeptideSequence>TNDQATTSPLK</PeptideSequence>
    </Peptide>
    <Peptide id="PTD_GIPAEV">
        <PeptideSequence>GIPAEV</PeptideSequence>
    </Peptide>
    <Peptide id="PTD_GIPAEVL">
        <PeptideSequence>GIPAEVL</PeptideSequence>
    </Peptide>
    <Peptide id="PTD_GIPAEVLA">
        <PeptideSequence>GIPAEVLA</PeptideSequence>
    </Peptide>
    <Peptide id="PTD_GIPAEVLANAFR">
        <PeptideSequence>GIPAEVLANAFR</PeptideSequence>
    </Peptide>
    <Peptide id="PTD_AEVLANAFR">
        <PeptideSequence>AEVLANAFR</PeptideSequence>
    </Peptide>
    <Peptide id="PTD_EVLANAFR">
        <PeptideSequence>EVLANAFR</PeptideSequence>
    </Peptide>
    <Peptide id="PTD_VLANAFR">
        <PeptideSequence>VLANAFR</PeptideSequence>
    </Peptide>
    <Peptide id="PTD_LANAFR">
        <PeptideSequence>LANAFR</PeptideSequence>
    </Peptide>
    <Peptide id="PTD_ANAFR">
        <PeptideSequence>ANAFR</PeptideSequence>
    </Peptide>
    <Peptide id="PTD_NAFR">
        <PeptideSequence>NAFR</PeptideSequence>
    </Peptide>
    <Peptide id="PTD_LSLNQVSE">
        <PeptideSequence>LSLNQVSE</PeptideSequence>
    </Peptide>
    <Peptide id="PTD_LSLNQVSEL">
        <PeptideSequence>LSLNQVSEL</PeptideSequence>
    </Peptide>
    <Peptide id="PTD_LSLNQVSELK">
        <PeptideSequence>LSLNQVSELK</PeptideSequence>
    </Peptide>
    <Peptide id="PTD_LNQVSELK">
        <PeptideSequence>LNQVSELK</PeptideSequence>
    </Peptide>
    <Peptide id="PTD_QVSELK">
        <PeptideSequence>QVSELK</PeptideSequence>
    </Peptide>
    <Peptide id="PTD_VSELK">
        <PeptideSequence>VSELK</PeptideSequence>
    </Peptide>
    <Peptide id="PTD_SELK">
        <PeptideSequence>SELK</PeptideSequence>
    </Peptide>
    <Peptide id="PTD_LNALE">
        <PeptideSequence>LNALE</PeptideSequence>
    </Peptide>
    <Peptide id="PTD_LNALEPDNRVESEGGVTETWNSNRPELR">
        <PeptideSequence>LNALEPDNRVESEGGVTETWNSNRPELR</PeptideSequence>
    </Peptide>
    <Peptide id="PTD_NALEPDNR">
        <PeptideSequence>NALEPDNR</PeptideSequence>
    </Peptide>
    <Peptide id="PTD_ALEPDNR">
        <PeptideSequence>ALEPDNR</PeptideSequence>
    </Peptide>
    <Peptide id="PTD_LEPDNR">
        <PeptideSequence>LEPDNR</PeptideSequence>
    </Peptide>
    <Peptide id="PTD_EPDNR">
        <PeptideSequence>EPDNR</PeptideSequence>
    </Peptide>
    <Peptide id="PTD_PDNR">
        <PeptideSequence>PDNR</PeptideSequence>
    </Peptide>
    <Peptide id="PTD_VESEGGVTETWNSNRPELR">
        <PeptideSequence>VESEGGVTETWNSNRPELR</PeptideSequence>
    </Peptide>
    <Peptide id="PTD_EGGVTETWNSNRPELR">
        <PeptideSequence>EGGVTETWNSNRPELR</PeptideSequence>
    </Peptide>
    <Peptide id="PTD_VTETWNSNRPELR">
        <PeptideSequence>VTETWNSNRPELR</PeptideSequence>
    </Peptide>
    <Peptide id="PTD_TETWNSNRPELR">
        <PeptideSequence>TETWNSNRPELR</PeptideSequence>
    </Peptide>
    <Peptide id="PTD_WNSNRPELR">
        <PeptideSequence>WNSNRPELR</PeptideSequence>
    </Peptide>
    <Peptide id="PTD_AGVAFEK">
        <PeptideSequence>AGVAFEK</PeptideSequence>
    </Peptide>
    <Peptide id="PTD_GVAFEK">
        <PeptideSequence>GVAFEK</PeptideSequence>
    </Peptide>
    <Peptide id="PTD_AFEK">
        <PeptideSequence>AFEK</PeptideSequence>
    </Peptide>
    <Peptide id="PTD_HTIQPQGLHLPSYTN">
        <PeptideSequence>HTIQPQGLHLPSYTN</PeptideSequence>
    </Peptide>
    <Peptide id="PTD_HTIQPQGLHLPSYTNY">
        <PeptideSequence>HTIQPQGLHLPSYTNY</PeptideSequence>
    </Peptide>
    <Peptide id="PTD_HTIQPQGLHLPSYTNYPQLIFIVEGEGALGISVPGCTETYEEAQQSQSSQDPR_36C">
        <PeptideSequence>HTIQPQGLHLPSYTNYPQLIFIVEGEGALGISVPGCTETYEEAQQSQSSQDPR</PeptideSequence>
        <Modification location="36" residues="C" monoisotopicMassDelta="57.021461486816406">
            <cvParam cvRef="UNIMOD" accession="UNIMOD:4" name="Carbamidomethyl" value=""/>
        </Modification>
    </Peptide>
    <Peptide id="PTD_EGDIIAI">
        <PeptideSequence>EGDIIAI</PeptideSequence>
    </Peptide>
    <Peptide id="PTD_EGDIIAIPPGIPYWTYNYGEQR">
        <PeptideSequence>EGDIIAIPPGIPYWTYNYGEQR</PeptideSequence>
    </Peptide>
    <Peptide id="PTD_IPPGIPYWTYNYGEQR">
        <PeptideSequence>IPPGIPYWTYNYGEQR</PeptideSequence>
    </Peptide>
    <Peptide id="PTD_PPGIPYWTYNYGEQR">
        <PeptideSequence>PPGIPYWTYNYGEQR</PeptideSequence>
    </Peptide>
    <Peptide id="PTD_PYWTYNYGEQR">
        <PeptideSequence>PYWTYNYGEQR</PeptideSequence>
    </Peptide>
    <Peptide id="PTD_TYNYGEQR">
        <PeptideSequence>TYNYGEQR</PeptideSequence>
    </Peptide>
    <Peptide id="PTD_NYGEQR">
        <PeptideSequence>NYGEQR</PeptideSequence>
    </Peptide>
    <Peptide id="PTD_LVAINL">
        <PeptideSequence>LVAINL</PeptideSequence>
    </Peptide>
    <Peptide id="PTD_LVAINLL">
        <PeptideSequence>LVAINLL</PeptideSequence>
    </Peptide>
    <Peptide id="PTD_LVAINLLDTT">
        <PeptideSequence>LVAINLLDTT</PeptideSequence>
    </Peptide>
    <Peptide id="PTD_LVAINLLDTTS">
        <PeptideSequence>LVAINLLDTTS</PeptideSequence>
    </Peptide>
    <Peptide id="PTD_LVAINLLDTTSL">
        <PeptideSequence>LVAINLLDTTSL</PeptideSequence>
    </Peptide>
    <Peptide id="PTD_LVAINLLDTTSLLNQL">
        <PeptideSequence>LVAINLLDTTSLLNQL</PeptideSequence>
    </Peptide>
    <Peptide id="PTD_LVAINLLDTTSLLNQLDPSPR">
        <PeptideSequence>LVAINLLDTTSLLNQLDPSPR</PeptideSequence>
    </Peptide>
    <Peptide id="PTD_AINLLDTTSLLNQLDPSPR">
        <PeptideSequence>AINLLDTTSLLNQLDPSPR</PeptideSequence>
    </Peptide>
    <Peptide id="PTD_LDTTSLLNQLDPSPR">
        <PeptideSequence>LDTTSLLNQLDPSPR</PeptideSequence>
    </Peptide>
    <Peptide id="PTD_DTTSLLNQLDPSPR">
        <PeptideSequence>DTTSLLNQLDPSPR</PeptideSequence>
    </Peptide>
    <Peptide id="PTD_TSLLNQLDPSPR">
        <PeptideSequence>TSLLNQLDPSPR</PeptideSequence>
    </Peptide>
    <Peptide id="PTD_SLLNQLDPSPR">
        <PeptideSequence>SLLNQLDPSPR</PeptideSequence>
    </Peptide>
    <Peptide id="PTD_NQLDPSPR">
        <PeptideSequence>NQLDPSPR</PeptideSequence>
    </Peptide>
    <Peptide id="PTD_QLDPSPR">
        <PeptideSequence>QLDPSPR</PeptideSequence>
    </Peptide>
    <Peptide id="PTD_DPSPR">
        <PeptideSequence>DPSPR</PeptideSequence>
    </Peptide>
    <Peptide id="PTD_PSPR">
        <PeptideSequence>PSPR</PeptideSequence>
    </Peptide>
    <Peptide id="PTD_RFYIAGNPEEEHPETQEQQGQQR">
        <PeptideSequence>RFYIAGNPEEEHPETQEQQGQQR</PeptideSequence>
    </Peptide>
    <Peptide id="PTD_FYIAGNPEEEHPETQEQQGQQR">
        <PeptideSequence>FYIAGNPEEEHPETQEQQGQQR</PeptideSequence>
    </Peptide>
    <Peptide id="PTD_QQGQQR">
        <PeptideSequence>QQGQQR</PeptideSequence>
    </Peptide>
    <Peptide id="PTD_QGQQR">
        <PeptideSequence>QGQQR</PeptideSequence>
    </Peptide>
    <Peptide id="PTD_NNVLSGFD">
        <PeptideSequence>NNVLSGFD</PeptideSequence>
    </Peptide>
    <Peptide id="PTD_NNVLSGFDPQ">
        <PeptideSequence>NNVLSGFDPQ</PeptideSequence>
    </Peptide>
    <Peptide id="PTD_NNVLSGFDPQFLTQA">
        <PeptideSequence>NNVLSGFDPQFLTQA</PeptideSequence>
    </Peptide>
    <Peptide id="PTD_NNVLSGFDPQFLTQAF">
        <PeptideSequence>NNVLSGFDPQFLTQAF</PeptideSequence>
    </Peptide>
    <Peptide id="PTD_NNVLSGFDPQFLTQAFNVDEEIINR">
        <PeptideSequence>NNVLSGFDPQFLTQAFNVDEEIINR</PeptideSequence>
    </Peptide>
    <Peptide id="PTD_NVDEEIINR">
        <PeptideSequence>NVDEEIINR</PeptideSequence>
    </Peptide>
    <Peptide id="PTD_DEEIINR">
        <PeptideSequence>DEEIINR</PeptideSequence>
    </Peptide>
    <Peptide id="PTD_RGLSI">
        <PeptideSequence>RGLSI</PeptideSequence>
    </Peptide>
    <Peptide id="PTD_RGLSIISPK">
        <PeptideSequence>RGLSIISPK</PeptideSequence>
    </Peptide>
    <Peptide id="PTD_GLSII">
        <PeptideSequence>GLSII</PeptideSequence>
    </Peptide>
    <Peptide id="PTD_GLSIISPK">
        <PeptideSequence>GLSIISPK</PeptideSequence>
    </Peptide>
    <Peptide id="PTD_SIISPK">
        <PeptideSequence>SIISPK</PeptideSequence>
    </Peptide>
    <Peptide id="PTD_IISPK">
        <PeptideSequence>IISPK</PeptideSequence>
    </Peptide>
    <Peptide id="PTD_SQEEEEEEEEEPR">
        <PeptideSequence>SQEEEEEEEEEPR</PeptideSequence>
    </Peptide>
    <Peptide id="PTD_RAQGEEGEEEEEETSTR">
        <PeptideSequence>RAQGEEGEEEEEETSTR</PeptideSequence>
    </Peptide>
    <Peptide id="PTD_NGLEETICTAR_8C">
        <PeptideSequence>NGLEETICTAR</PeptideSequence>
        <Modification location="8" residues="C" monoisotopicMassDelta="57.021461486816406">
            <cvParam cvRef="UNIMOD" accession="UNIMOD:4" name="Carbamidomethyl" value=""/>
        </Modification>
    </Peptide>
    <Peptide id="PTD_LLENIAKPSR">
        <PeptideSequence>LLENIAKPSR</PeptideSequence>
    </Peptide>
    <Peptide id="PTD_ENIAKPSR">
        <PeptideSequence>ENIAKPSR</PeptideSequence>
    </Peptide>
    <Peptide id="PTD_NIAKPSR">
        <PeptideSequence>NIAKPSR</PeptideSequence>
    </Peptide>
    <Peptide id="PTD_IAKPSR">
        <PeptideSequence>IAKPSR</PeptideSequence>
    </Peptide>
    <Peptide id="PTD_AKPSR">
        <PeptideSequence>AKPSR</PeptideSequence>
    </Peptide>
    <Peptide id="PTD_ADLYNPNAGR">
        <PeptideSequence>ADLYNPNAGR</PeptideSequence>
    </Peptide>
    <Peptide id="PTD_DLYNPNAGR">
        <PeptideSequence>DLYNPNAGR</PeptideSequence>
    </Peptide>
    <Peptide id="PTD_YNPNAGR">
        <PeptideSequence>YNPNAGR</PeptideSequence>
    </Peptide>
    <Peptide id="PTD_NPNAGR">
        <PeptideSequence>NPNAGR</PeptideSequence>
    </Peptide>
    <Peptide id="PTD_PNAGR">
        <PeptideSequence>PNAGR</PeptideSequence>
    </Peptide>
    <Peptide id="PTD_ISSVNSLT">
        <PeptideSequence>ISSVNSLT</PeptideSequence>
    </Peptide>
    <Peptide id="PTD_ISSVNSLTL">
        <PeptideSequence>ISSVNSLTL</PeptideSequence>
    </Peptide>
    <Peptide id="PTD_ISSVNSLTLPILR">
        <PeptideSequence>ISSVNSLTLPILR</PeptideSequence>
    </Peptide>
    <Peptide id="PTD_SVNSLTLPILR">
        <PeptideSequence>SVNSLTLPILR</PeptideSequence>
    </Peptide>
    <Peptide id="PTD_NSLTLPILR">
        <PeptideSequence>NSLTLPILR</PeptideSequence>
    </Peptide>
    <Peptide id="PTD_SLTLPILR">
        <PeptideSequence>SLTLPILR</PeptideSequence>
    </Peptide>
    <Peptide id="PTD_LTLPILR">
        <PeptideSequence>LTLPILR</PeptideSequence>
    </Peptide>
    <Peptide id="PTD_TLPILR">
        <PeptideSequence>TLPILR</PeptideSequence>
    </Peptide>
    <Peptide id="PTD_LPILR">
        <PeptideSequence>LPILR</PeptideSequence>
    </Peptide>
    <Peptide id="PTD_PILR">
        <PeptideSequence>PILR</PeptideSequence>
    </Peptide>
    <Peptide id="PTD_WFQLSA">
        <PeptideSequence>WFQLSA</PeptideSequence>
    </Peptide>
    <Peptide id="PTD_WFQLSADY">
        <PeptideSequence>WFQLSADY</PeptideSequence>
    </Peptide>
    <Peptide id="PTD_WFQLSADYV">
        <PeptideSequence>WFQLSADYV</PeptideSequence>
    </Peptide>
    <Peptide id="PTD_WFQLSADYVNLYR">
        <PeptideSequence>WFQLSADYVNLYR</PeptideSequence>
    </Peptide>
    <Peptide id="PTD_SADYVNLYR">
        <PeptideSequence>SADYVNLYR</PeptideSequence>
    </Peptide>
    <Peptide id="PTD_DYVNLYR">
        <PeptideSequence>DYVNLYR</PeptideSequence>
    </Peptide>
    <Peptide id="PTD_YVNLYR">
        <PeptideSequence>YVNLYR</PeptideSequence>
    </Peptide>
    <Peptide id="PTD_VNLYR">
        <PeptideSequence>VNLYR</PeptideSequence>
    </Peptide>
    <Peptide id="PTD_NLYR">
        <PeptideSequence>NLYR</PeptideSequence>
    </Peptide>
    <Peptide id="PTD_NGIYAPHWN">
        <PeptideSequence>NGIYAPHWN</PeptideSequence>
    </Peptide>
    <Peptide id="PTD_NGIYAPHWNINANSV">
        <PeptideSequence>NGIYAPHWNINANSV</PeptideSequence>
    </Peptide>
    <Peptide id="PTD_NGIYAPHWNINANSVIFVTR">
        <PeptideSequence>NGIYAPHWNINANSVIFVTR</PeptideSequence>
    </Peptide>
    <Peptide id="PTD_GIYAPHWNINANSVIFVTR">
        <PeptideSequence>GIYAPHWNINANSVIFVTR</PeptideSequence>
    </Peptide>
    <Peptide id="PTD_IYAPHWNINANSVIFVTR">
        <PeptideSequence>IYAPHWNINANSVIFVTR</PeptideSequence>
    </Peptide>
    <Peptide id="PTD_YAPHWNINANSVIFVTR">
        <PeptideSequence>YAPHWNINANSVIFVTR</PeptideSequence>
    </Peptide>
    <Peptide id="PTD_APHWNINANSVIFVTR">
        <PeptideSequence>APHWNINANSVIFVTR</PeptideSequence>
    </Peptide>
    <Peptide id="PTD_PHWNINANSVIFVTR">
        <PeptideSequence>PHWNINANSVIFVTR</PeptideSequence>
    </Peptide>
    <Peptide id="PTD_NSVIFVTR">
        <PeptideSequence>NSVIFVTR</PeptideSequence>
    </Peptide>
    <Peptide id="PTD_VIFVTR">
        <PeptideSequence>VIFVTR</PeptideSequence>
    </Peptide>
    <Peptide id="PTD_IFVTR">
        <PeptideSequence>IFVTR</PeptideSequence>
    </Peptide>
    <Peptide id="PTD_FVTR">
        <PeptideSequence>FVTR</PeptideSequence>
    </Peptide>
    <Peptide id="PTD_VQVVNCQGNSVFNDDLR_6C">
        <PeptideSequence>VQVVNCQGNSVFNDDLR</PeptideSequence>
        <Modification location="6" residues="C" monoisotopicMassDelta="57.021461486816406">
            <cvParam cvRef="UNIMOD" accession="UNIMOD:4" name="Carbamidomethyl" value=""/>
        </Modification>
    </Peptide>
    <Peptide id="PTD_VQVVNCQGNSVFNDDLRR_6C">
        <PeptideSequence>VQVVNCQGNSVFNDDLRR</PeptideSequence>
        <Modification location="6" residues="C" monoisotopicMassDelta="57.021461486816406">
            <cvParam cvRef="UNIMOD" accession="UNIMOD:4" name="Carbamidomethyl" value=""/>
        </Modification>
    </Peptide>
    <Peptide id="PTD_VVNCQGNSVFNDDLR_4C">
        <PeptideSequence>VVNCQGNSVFNDDLR</PeptideSequence>
        <Modification location="4" residues="C" monoisotopicMassDelta="57.021461486816406">
            <cvParam cvRef="UNIMOD" accession="UNIMOD:4" name="Carbamidomethyl" value=""/>
        </Modification>
    </Peptide>
    <Peptide id="PTD_NCQGNSVFNDDLRR_2C">
        <PeptideSequence>NCQGNSVFNDDLRR</PeptideSequence>
        <Modification location="2" residues="C" monoisotopicMassDelta="57.021461486816406">
            <cvParam cvRef="UNIMOD" accession="UNIMOD:4" name="Carbamidomethyl" value=""/>
        </Modification>
    </Peptide>
    <Peptide id="PTD_GNSVFNDDLR">
        <PeptideSequence>GNSVFNDDLR</PeptideSequence>
    </Peptide>
    <Peptide id="PTD_RGQLL">
        <PeptideSequence>RGQLL</PeptideSequence>
    </Peptide>
    <Peptide id="PTD_RGQLLV">
        <PeptideSequence>RGQLLV</PeptideSequence>
    </Peptide>
    <Peptide id="PTD_RGQLLVV">
        <PeptideSequence>RGQLLVV</PeptideSequence>
    </Peptide>
    <Peptide id="PTD_RGQLLVVPQN">
        <PeptideSequence>RGQLLVVPQN</PeptideSequence>
    </Peptide>
    <Peptide id="PTD_RGQLLVVPQNF">
        <PeptideSequence>RGQLLVVPQNF</PeptideSequence>
    </Peptide>
    <Peptide id="PTD_RGQLLVVPQNFVVAHQAGDE">
        <PeptideSequence>RGQLLVVPQNFVVAHQAGDE</PeptideSequence>
    </Peptide>
    <Peptide id="PTD_RGQLLVVPQNFVVAHQAGDEG">
        <PeptideSequence>RGQLLVVPQNFVVAHQAGDEG</PeptideSequence>
    </Peptide>
    <Peptide id="PTD_GQLLV">
        <PeptideSequence>GQLLV</PeptideSequence>
    </Peptide>
    <Peptide id="PTD_GQLLVV">
        <PeptideSequence>GQLLVV</PeptideSequence>
    </Peptide>
    <Peptide id="PTD_GQLLVVPQN">
        <PeptideSequence>GQLLVVPQN</PeptideSequence>
    </Peptide>
    <Peptide id="PTD_VPQNFVVAHQAGDEGFEFIAFK">
        <PeptideSequence>VPQNFVVAHQAGDEGFEFIAFK</PeptideSequence>
    </Peptide>
    <Peptide id="PTD_PQNFVVAHQAGDEGFEFIAFK">
        <PeptideSequence>PQNFVVAHQAGDEGFEFIAFK</PeptideSequence>
    </Peptide>
    <Peptide id="PTD_QNFVVAHQAGDEGFEFIAFK">
        <PeptideSequence>QNFVVAHQAGDEGFEFIAFK</PeptideSequence>
    </Peptide>
    <Peptide id="PTD_VVAHQAGDEGFEFIAFK">
        <PeptideSequence>VVAHQAGDEGFEFIAFK</PeptideSequence>
    </Peptide>
    <Peptide id="PTD_VAHQAGDEGFEFIAFK">
        <PeptideSequence>VAHQAGDEGFEFIAFK</PeptideSequence>
    </Peptide>
    <Peptide id="PTD_FEFIAFK">
        <PeptideSequence>FEFIAFK</PeptideSequence>
    </Peptide>
    <Peptide id="PTD_TNDLAATSPVK">
        <PeptideSequence>TNDLAATSPVK</PeptideSequence>
    </Peptide>
    <Peptide id="PTD_TNDLAATSPVKQVFR">
        <PeptideSequence>TNDLAATSPVKQVFR</PeptideSequence>
    </Peptide>
    <Peptide id="PTD_NDLAATSPVK">
        <PeptideSequence>NDLAATSPVK</PeptideSequence>
    </Peptide>
    <Peptide id="PTD_DLAATSPVK">
        <PeptideSequence>DLAATSPVK</PeptideSequence>
    </Peptide>
    <Peptide id="PTD_AATSPVK">
        <PeptideSequence>AATSPVK</PeptideSequence>
    </Peptide>
    <Peptide id="PTD_GIPAEVLANAFGLR">
        <PeptideSequence>GIPAEVLANAFGLR</PeptideSequence>
    </Peptide>
    <Peptide id="PTD_PAEVLANAFGLR">
        <PeptideSequence>PAEVLANAFGLR</PeptideSequence>
    </Peptide>
    <Peptide id="PTD_AEVLANAFGLR">
        <PeptideSequence>AEVLANAFGLR</PeptideSequence>
    </Peptide>
    <Peptide id="PTD_EVLANAFGLR">
        <PeptideSequence>EVLANAFGLR</PeptideSequence>
    </Peptide>
    <Peptide id="PTD_VLANAFGLR">
        <PeptideSequence>VLANAFGLR</PeptideSequence>
    </Peptide>
    <Peptide id="PTD_LANAFGLR">
        <PeptideSequence>LANAFGLR</PeptideSequence>
    </Peptide>
    <Peptide id="PTD_ANAFGLR">
        <PeptideSequence>ANAFGLR</PeptideSequence>
    </Peptide>
    <Peptide id="PTD_NAFGLR">
        <PeptideSequence>NAFGLR</PeptideSequence>
    </Peptide>
    <Peptide id="PTD_AFGLR">
        <PeptideSequence>AFGLR</PeptideSequence>
    </Peptide>
    <Peptide id="PTD_FGLR">
        <PeptideSequence>FGLR</PeptideSequence>
    </Peptide>
    <Peptide id="PTD_LNQVSQLK">
        <PeptideSequence>LNQVSQLK</PeptideSequence>
    </Peptide>
    <Peptide id="PTD_NQVSQLK">
        <PeptideSequence>NQVSQLK</PeptideSequence>
    </Peptide>
    <Peptide id="PTD_QVSQLK">
        <PeptideSequence>QVSQLK</PeptideSequence>
    </Peptide>
    <Peptide id="PTD_VSQLK">
        <PeptideSequence>VSQLK</PeptideSequence>
    </Peptide>
    <Peptide id="PTD_SQLK">
        <PeptideSequence>SQLK</PeptideSequence>
    </Peptide>
    <Peptide id="PTD_QQPQQNECQFQR_8C">
        <PeptideSequence>QQPQQNECQFQR</PeptideSequence>
        <Modification location="8" residues="C" monoisotopicMassDelta="57.021461486816406">
            <cvParam cvRef="UNIMOD" accession="UNIMOD:4" name="Carbamidomethyl" value=""/>
        </Modification>
    </Peptide>
    <Peptide id="PTD_LNALEPDNSVK">
        <PeptideSequence>LNALEPDNSVK</PeptideSequence>
    </Peptide>
    <Peptide id="PTD_LNALEPDNSVKSEAGTIETWNPNNDQLR">
        <PeptideSequence>LNALEPDNSVKSEAGTIETWNPNNDQLR</PeptideSequence>
    </Peptide>
    <Peptide id="PTD_NALEPDNSVK">
        <PeptideSequence>NALEPDNSVK</PeptideSequence>
    </Peptide>
    <Peptide id="PTD_ALEPDNSVK">
        <PeptideSequence>ALEPDNSVK</PeptideSequence>
    </Peptide>
    <Peptide id="PTD_LEPDNSVK">
        <PeptideSequence>LEPDNSVK</PeptideSequence>
    </Peptide>
    <Peptide id="PTD_EPDNSVK">
        <PeptideSequence>EPDNSVK</PeptideSequence>
    </Peptide>
    <Peptide id="PTD_PDNSVK">
        <PeptideSequence>PDNSVK</PeptideSequence>
    </Peptide>
    <Peptide id="PTD_SEAGTIETWNPNNDQLR">
        <PeptideSequence>SEAGTIETWNPNNDQLR</PeptideSequence>
    </Peptide>
    <Peptide id="PTD_WNPNNDQLR">
        <PeptideSequence>WNPNNDQLR</PeptideSequence>
    </Peptide>
    <Peptide id="PTD_NPNNDQLR">
        <PeptideSequence>NPNNDQLR</PeptideSequence>
    </Peptide>
    <Peptide id="PTD_PNNDQLR">
        <PeptideSequence>PNNDQLR</PeptideSequence>
    </Peptide>
    <Peptide id="PTD_NNDQLR">
        <PeptideSequence>NNDQLR</PeptideSequence>
    </Peptide>
    <Peptide id="PTD_NDQLR">
        <PeptideSequence>NDQLR</PeptideSequence>
    </Peptide>
    <Peptide id="PTD_CAGVALSR_1C">
        <PeptideSequence>CAGVALSR</PeptideSequence>
        <Modification location="1" residues="C" monoisotopicMassDelta="57.021461486816406">
            <cvParam cvRef="UNIMOD" accession="UNIMOD:4" name="Carbamidomethyl" value=""/>
        </Modification>
    </Peptide>
    <Peptide id="PTD_RPFY">
        <PeptideSequence>RPFY</PeptideSequence>
    </Peptide>
    <Peptide id="PTD_RPFYT">
        <PeptideSequence>RPFYT</PeptideSequence>
    </Peptide>
    <Peptide id="PTD_RPFYTN">
        <PeptideSequence>RPFYTN</PeptideSequence>
    </Peptide>
    <Peptide id="PTD_RPFYTNA">
        <PeptideSequence>RPFYTNA</PeptideSequence>
    </Peptide>
    <Peptide id="PTD_RPFYTNAPQE">
        <PeptideSequence>RPFYTNAPQE</PeptideSequence>
    </Peptide>
    <Peptide id="PTD_RPFYTNAPQEIYIQQGR">
        <PeptideSequence>RPFYTNAPQEIYIQQGR</PeptideSequence>
    </Peptide>
    <Peptide id="PTD_QEIYIQQGR">
        <PeptideSequence>QEIYIQQGR</PeptideSequence>
    </Peptide>
    <Peptide id="PTD_EIYIQQGR">
        <PeptideSequence>EIYIQQGR</PeptideSequence>
    </Peptide>
    <Peptide id="PTD_IYIQQGR">
        <PeptideSequence>IYIQQGR</PeptideSequence>
    </Peptide>
    <Peptide id="PTD_YIQQGR">
        <PeptideSequence>YIQQGR</PeptideSequence>
    </Peptide>
    <Peptide id="PTD_QQGR">
        <PeptideSequence>QQGR</PeptideSequence>
    </Peptide>
    <Peptide id="PTD_GIFGL">
        <PeptideSequence>GIFGL</PeptideSequence>
    </Peptide>
    <Peptide id="PTD_GIFGLI">
        <PeptideSequence>GIFGLI</PeptideSequence>
    </Peptide>
    <Peptide id="PTD_GIFGLIFPGCR_10C">
        <PeptideSequence>GIFGLIFPGCR</PeptideSequence>
        <Modification location="10" residues="C" monoisotopicMassDelta="57.021461486816406">
            <cvParam cvRef="UNIMOD" accession="UNIMOD:4" name="Carbamidomethyl" value=""/>
        </Modification>
    </Peptide>
    <Peptide id="PTD_GLIFPGCR_7C">
        <PeptideSequence>GLIFPGCR</PeptideSequence>
        <Modification location="7" residues="C" monoisotopicMassDelta="57.021461486816406">
            <cvParam cvRef="UNIMOD" accession="UNIMOD:4" name="Carbamidomethyl" value=""/>
        </Modification>
    </Peptide>
    <Peptide id="PTD_IFPGCR_5C">
        <PeptideSequence>IFPGCR</PeptideSequence>
        <Modification location="5" residues="C" monoisotopicMassDelta="57.021461486816406">
            <cvParam cvRef="UNIMOD" accession="UNIMOD:4" name="Carbamidomethyl" value=""/>
        </Modification>
    </Peptide>
    <Peptide id="PTD_PGCR_3C">
        <PeptideSequence>PGCR</PeptideSequence>
        <Modification location="3" residues="C" monoisotopicMassDelta="57.021461486816406">
            <cvParam cvRef="UNIMOD" accession="UNIMOD:4" name="Carbamidomethyl" value=""/>
        </Modification>
    </Peptide>
    <Peptide id="PTD_ETYEEPQEQEQGQGPRPQDR">
        <PeptideSequence>ETYEEPQEQEQGQGPRPQDR</PeptideSequence>
    </Peptide>
    <Peptide id="PTD_EGDIIAVPTGVPFWMYNNEQTPVIAITLIDTTNLDNQLDQIPR">
        <PeptideSequence>EGDIIAVPTGVPFWMYNNEQTPVIAITLIDTTNLDNQLDQIPR</PeptideSequence>
    </Peptide>
    <Peptide id="PTD_RFYLSGNQE">
        <PeptideSequence>RFYLSGNQE</PeptideSequence>
    </Peptide>
    <Peptide id="PTD_RFYLSGNQEQEFLQYQQK">
        <PeptideSequence>RFYLSGNQEQEFLQYQQK</PeptideSequence>
    </Peptide>
    <Peptide id="PTD_FYLSGNQ">
        <PeptideSequence>FYLSGNQ</PeptideSequence>
    </Peptide>
    <Peptide id="PTD_FYLSGNQEQEF">
        <PeptideSequence>FYLSGNQEQEF</PeptideSequence>
    </Peptide>
    <Peptide id="PTD_FYLSGNQEQEFL">
        <PeptideSequence>FYLSGNQEQEFL</PeptideSequence>
    </Peptide>
    <Peptide id="PTD_FYLSGNQEQEFLQYQQK">
        <PeptideSequence>FYLSGNQEQEFLQYQQK</PeptideSequence>
    </Peptide>
    <Peptide id="PTD_SGNQEQEFLQYQQK">
        <PeptideSequence>SGNQEQEFLQYQQK</PeptideSequence>
    </Peptide>
    <Peptide id="PTD_GNQEQEFLQYQQK">
        <PeptideSequence>GNQEQEFLQYQQK</PeptideSequence>
    </Peptide>
    <Peptide id="PTD_EFLQYQQK">
        <PeptideSequence>EFLQYQQK</PeptideSequence>
    </Peptide>
    <Peptide id="PTD_FLQYQQK">
        <PeptideSequence>FLQYQQK</PeptideSequence>
    </Peptide>
    <Peptide id="PTD_LQYQQK">
        <PeptideSequence>LQYQQK</PeptideSequence>
    </Peptide>
    <Peptide id="PTD_QYQQK">
        <PeptideSequence>QYQQK</PeptideSequence>
    </Peptide>
    <Peptide id="PTD_YQQK">
        <PeptideSequence>YQQK</PeptideSequence>
    </Peptide>
    <Peptide id="PTD_EGGQGQQQEGGNEGGN">
        <PeptideSequence>EGGQGQQQEGGNEGGN</PeptideSequence>
    </Peptide>
    <Peptide id="PTD_EGGQGQQQEGGNEGGNVLSGFNDEFLEEAFSVDR">
        <PeptideSequence>EGGQGQQQEGGNEGGNVLSGFNDEFLEEAFSVDR</PeptideSequence>
    </Peptide>
    <Peptide id="PTD_SGFNDEFLEEAFSVDR">
        <PeptideSequence>SGFNDEFLEEAFSVDR</PeptideSequence>
    </Peptide>
    <Peptide id="PTD_LEEAFSVDR">
        <PeptideSequence>LEEAFSVDR</PeptideSequence>
    </Peptide>
    <Peptide id="PTD_EEAFSVDR">
        <PeptideSequence>EEAFSVDR</PeptideSequence>
    </Peptide>
    <Peptide id="PTD_AFSVDR">
        <PeptideSequence>AFSVDR</PeptideSequence>
    </Peptide>
    <Peptide id="PTD_SVDR">
        <PeptideSequence>SVDR</PeptideSequence>
    </Peptide>
    <Peptide id="PTD_NDDREGSIVEVK">
        <PeptideSequence>NDDREGSIVEVK</PeptideSequence>
    </Peptide>
    <Peptide id="PTD_DDREGSIVEVK">
        <PeptideSequence>DDREGSIVEVK</PeptideSequence>
    </Peptide>
    <Peptide id="PTD_EGSIV">
        <PeptideSequence>EGSIV</PeptideSequence>
    </Peptide>
    <Peptide id="PTD_EGSIVEVK">
        <PeptideSequence>EGSIVEVK</PeptideSequence>
    </Peptide>
    <Peptide id="PTD_GSIVEVK">
        <PeptideSequence>GSIVEVK</PeptideSequence>
    </Peptide>
    <Peptide id="PTD_SIVEVK">
        <PeptideSequence>SIVEVK</PeptideSequence>
    </Peptide>
    <Peptide id="PTD_IVEVK">
        <PeptideSequence>IVEVK</PeptideSequence>
    </Peptide>
    <Peptide id="PTD_VEVK">
        <PeptideSequence>VEVK</PeptideSequence>
    </Peptide>
    <Peptide id="PTD_EVK">
        <PeptideSequence>EVK</PeptideSequence>
    </Peptide>
    <Peptide id="PTD_VISPPTLRPR">
        <PeptideSequence>VISPPTLRPR</PeptideSequence>
    </Peptide>
    <Peptide id="PTD_ISPPTLRPR">
        <PeptideSequence>ISPPTLRPR</PeptideSequence>
    </Peptide>
    <Peptide id="PTD_PTLRPR">
        <PeptideSequence>PTLRPR</PeptideSequence>
    </Peptide>
    <Peptide id="PTD_HNIGQSTS">
        <PeptideSequence>HNIGQSTS</PeptideSequence>
    </Peptide>
    <Peptide id="PTD_HNIGQSTSPD">
        <PeptideSequence>HNIGQSTSPD</PeptideSequence>
    </Peptide>
    <Peptide id="PTD_HNIGQSTSPDA">
        <PeptideSequence>HNIGQSTSPDA</PeptideSequence>
    </Peptide>
    <Peptide id="PTD_HNIGQSTSPDAYNPQA">
        <PeptideSequence>HNIGQSTSPDAYNPQA</PeptideSequence>
    </Peptide>
    <Peptide id="PTD_HNIGQSTSPDAYNPQAGR">
        <PeptideSequence>HNIGQSTSPDAYNPQAGR</PeptideSequence>
    </Peptide>
    <Peptide id="PTD_PDAYNPQAGR">
        <PeptideSequence>PDAYNPQAGR</PeptideSequence>
    </Peptide>
    <Peptide id="PTD_AYNPQAGR">
        <PeptideSequence>AYNPQAGR</PeptideSequence>
    </Peptide>
    <Peptide id="PTD_NPQAGR">
        <PeptideSequence>NPQAGR</PeptideSequence>
    </Peptide>
    <Peptide id="PTD_PQAGR">
        <PeptideSequence>PQAGR</PeptideSequence>
    </Peptide>
    <Peptide id="PTD_TLTSL">
        <PeptideSequence>TLTSL</PeptideSequence>
    </Peptide>
    <Peptide id="PTD_TLTSLD">
        <PeptideSequence>TLTSLD</PeptideSequence>
    </Peptide>
    <Peptide id="PTD_TLTSLDF">
        <PeptideSequence>TLTSLDF</PeptideSequence>
    </Peptide>
    <Peptide id="PTD_TLTSLDFPILR">
        <PeptideSequence>TLTSLDFPILR</PeptideSequence>
    </Peptide>
    <Peptide id="PTD_SLDFPILR">
        <PeptideSequence>SLDFPILR</PeptideSequence>
    </Peptide>
    <Peptide id="PTD_DFPILR">
        <PeptideSequence>DFPILR</PeptideSequence>
    </Peptide>
    <Peptide id="PTD_FPILR">
        <PeptideSequence>FPILR</PeptideSequence>
    </Peptide>
    <Peptide id="PTD_WLGLAAEHGSIYK">
        <PeptideSequence>WLGLAAEHGSIYK</PeptideSequence>
    </Peptide>
    <Peptide id="PTD_LGLAAEHGSIYK">
        <PeptideSequence>LGLAAEHGSIYK</PeptideSequence>
    </Peptide>
    <Peptide id="PTD_GLAAEHGSIYK">
        <PeptideSequence>GLAAEHGSIYK</PeptideSequence>
    </Peptide>
    <Peptide id="PTD_LAAEHGSIYK">
        <PeptideSequence>LAAEHGSIYK</PeptideSequence>
    </Peptide>
    <Peptide id="PTD_EHGSIYK">
        <PeptideSequence>EHGSIYK</PeptideSequence>
    </Peptide>
    <Peptide id="PTD_HGSIYK">
        <PeptideSequence>HGSIYK</PeptideSequence>
    </Peptide>
    <Peptide id="PTD_SLDDNF">
        <PeptideSequence>SLDDNF</PeptideSequence>
    </Peptide>
    <Peptide id="PTD_SLDDNFS">
        <PeptideSequence>SLDDNFS</PeptideSequence>
    </Peptide>
    <Peptide id="PTD_SLDDNFSYVAFK">
        <PeptideSequence>SLDDNFSYVAFK</PeptideSequence>
    </Peptide>
    <Peptide id="PTD_SLDDNFSYVAFKTNDIPQIAALAGLTSSIR">
        <PeptideSequence>SLDDNFSYVAFKTNDIPQIAALAGLTSSIR</PeptideSequence>
    </Peptide>
    <Peptide id="PTD_DNFSYVAFK">
        <PeptideSequence>DNFSYVAFK</PeptideSequence>
    </Peptide>
    <Peptide id="PTD_FSYVAFK">
        <PeptideSequence>FSYVAFK</PeptideSequence>
    </Peptide>
    <Peptide id="PTD_SYVAFK">
        <PeptideSequence>SYVAFK</PeptideSequence>
    </Peptide>
    <Peptide id="PTD_YVAFK">
        <PeptideSequence>YVAFK</PeptideSequence>
    </Peptide>
    <Peptide id="PTD_VAFK">
        <PeptideSequence>VAFK</PeptideSequence>
    </Peptide>
    <Peptide id="PTD_TNDIPQI">
        <PeptideSequence>TNDIPQI</PeptideSequence>
    </Peptide>
    <Peptide id="PTD_TNDIPQIA">
        <PeptideSequence>TNDIPQIA</PeptideSequence>
    </Peptide>
    <Peptide id="PTD_TNDIPQIAA">
        <PeptideSequence>TNDIPQIAA</PeptideSequence>
    </Peptide>
    <Peptide id="PTD_TNDIPQIAAL">
        <PeptideSequence>TNDIPQIAAL</PeptideSequence>
    </Peptide>
    <Peptide id="PTD_TNDIPQIAALAG">
        <PeptideSequence>TNDIPQIAALAG</PeptideSequence>
    </Peptide>
    <Peptide id="PTD_TNDIPQIAALAGLTS">
        <PeptideSequence>TNDIPQIAALAGLTS</PeptideSequence>
    </Peptide>
    <Peptide id="PTD_TNDIPQIAALAGLTSSIR">
        <PeptideSequence>TNDIPQIAALAGLTSSIR</PeptideSequence>
    </Peptide>
    <Peptide id="PTD_DIPQIAALAGLTSSIR">
        <PeptideSequence>DIPQIAALAGLTSSIR</PeptideSequence>
    </Peptide>
    <Peptide id="PTD_PQIAALAGLTSSIR">
        <PeptideSequence>PQIAALAGLTSSIR</PeptideSequence>
    </Peptide>
    <Peptide id="PTD_IAALAGLTSSIR">
        <PeptideSequence>IAALAGLTSSIR</PeptideSequence>
    </Peptide>
    <Peptide id="PTD_AALAGLTSSIR">
        <PeptideSequence>AALAGLTSSIR</PeptideSequence>
    </Peptide>
    <Peptide id="PTD_ALAGLTSSIR">
        <PeptideSequence>ALAGLTSSIR</PeptideSequence>
    </Peptide>
    <Peptide id="PTD_LAGLTSSIR">
        <PeptideSequence>LAGLTSSIR</PeptideSequence>
    </Peptide>
    <Peptide id="PTD_AGLTSSIR">
        <PeptideSequence>AGLTSSIR</PeptideSequence>
    </Peptide>
    <Peptide id="PTD_GLTSSIR">
        <PeptideSequence>GLTSSIR</PeptideSequence>
    </Peptide>
    <Peptide id="PTD_LTSSIR">
        <PeptideSequence>LTSSIR</PeptideSequence>
    </Peptide>
    <Peptide id="PTD_TSSIR">
        <PeptideSequence>TSSIR</PeptideSequence>
    </Peptide>
    <Peptide id="PTD_SSIR">
        <PeptideSequence>SSIR</PeptideSequence>
    </Peptide>
    <Peptide id="PTD_ALPLDVVAHAFNLDR">
        <PeptideSequence>ALPLDVVAHAFNLDR</PeptideSequence>
    </Peptide>
    <Peptide id="PTD_ALPLDVVAHAFNLDRDQAR">
        <PeptideSequence>ALPLDVVAHAFNLDRDQAR</PeptideSequence>
    </Peptide>
    <Peptide id="PTD_LDVVAHAFNLDRDQAR">
        <PeptideSequence>LDVVAHAFNLDRDQAR</PeptideSequence>
    </Peptide>
    <Peptide id="PTD_DVVAHAFNLDRDQAR">
        <PeptideSequence>DVVAHAFNLDRDQAR</PeptideSequence>
    </Peptide>
    <Peptide id="PTD_VVAHAFNLDR">
        <PeptideSequence>VVAHAFNLDR</PeptideSequence>
    </Peptide>
    <Peptide id="PTD_VAHAFNLDR">
        <PeptideSequence>VAHAFNLDR</PeptideSequence>
    </Peptide>
    <Peptide id="PTD_AHAFNLDR">
        <PeptideSequence>AHAFNLDR</PeptideSequence>
    </Peptide>
    <Peptide id="PTD_HAFNLDR">
        <PeptideSequence>HAFNLDR</PeptideSequence>
    </Peptide>
    <Peptide id="PTD_HAFNLDRDQAR">
        <PeptideSequence>HAFNLDRDQAR</PeptideSequence>
    </Peptide>
    <Peptide id="PTD_AFNLDRDQAR">
        <PeptideSequence>AFNLDRDQAR</PeptideSequence>
    </Peptide>
    <Peptide id="PTD_FNLDR">
        <PeptideSequence>FNLDR</PeptideSequence>
    </Peptide>
    <Peptide id="PTD_NLDR">
        <PeptideSequence>NLDR</PeptideSequence>
    </Peptide>
    <Peptide id="PTD_NNNPYKFLVPPPQSQLR">
        <PeptideSequence>NNNPYKFLVPPPQSQLR</PeptideSequence>
    </Peptide>
    <Peptide id="PTD_FLVPPPQSQLR">
        <PeptideSequence>FLVPPPQSQLR</PeptideSequence>
    </Peptide>
    <Peptide id="PTD_PPPQSQLR">
        <PeptideSequence>PPPQSQLR</PeptideSequence>
    </Peptide>
    <Peptide id="PTD_PPQSQLR">
        <PeptideSequence>PPQSQLR</PeptideSequence>
    </Peptide>
    <Peptide id="PTD_PQSQLR">
        <PeptideSequence>PQSQLR</PeptideSequence>
    </Peptide>
    <Peptide id="PTD_SQLR">
        <PeptideSequence>SQLR</PeptideSequence>
    </Peptide>
    <Peptide id="PTD_NHERPGEREHEERDPR">
        <PeptideSequence>NHERPGEREHEERDPR</PeptideSequence>
    </Peptide>
    <Peptide id="PTD_QEEERER">
        <PeptideSequence>QEEERER</PeptideSequence>
    </Peptide>
    <Peptide id="PTD_EREQEQQPQHGR">
        <PeptideSequence>EREQEQQPQHGR</PeptideSequence>
    </Peptide>
    <Peptide id="PTD_REEEEEEEEWQPR">
        <PeptideSequence>REEEEEEEEWQPR</PeptideSequence>
    </Peptide>
    <Peptide id="PTD_EEEEEEEEWQPR">
        <PeptideSequence>EEEEEEEEWQPR</PeptideSequence>
    </Peptide>
    <Peptide id="PTD_NPYHFSSER">
        <PeptideSequence>NPYHFSSER</PeptideSequence>
    </Peptide>
    <Peptide id="PTD_TNRLENLQNYR">
        <PeptideSequence>TNRLENLQNYR</PeptideSequence>
    </Peptide>
    <Peptide id="PTD_LENLQNYR">
        <PeptideSequence>LENLQNYR</PeptideSequence>
    </Peptide>
    <Peptide id="PTD_IVEFQS">
        <PeptideSequence>IVEFQS</PeptideSequence>
    </Peptide>
    <Peptide id="PTD_IVEFQSN">
        <PeptideSequence>IVEFQSN</PeptideSequence>
    </Peptide>
    <Peptide id="PTD_IVEFQSNPNTLIL">
        <PeptideSequence>IVEFQSNPNTLIL</PeptideSequence>
    </Peptide>
    <Peptide id="PTD_IVEFQSNPNTLILPK">
        <PeptideSequence>IVEFQSNPNTLILPK</PeptideSequence>
    </Peptide>
    <Peptide id="PTD_SNPNTLILPK">
        <PeptideSequence>SNPNTLILPK</PeptideSequence>
    </Peptide>
    <Peptide id="PTD_NPNTLILPK">
        <PeptideSequence>NPNTLILPK</PeptideSequence>
    </Peptide>
    <Peptide id="PTD_PNTLILPK">
        <PeptideSequence>PNTLILPK</PeptideSequence>
    </Peptide>
    <Peptide id="PTD_TLILPK">
        <PeptideSequence>TLILPK</PeptideSequence>
    </Peptide>
    <Peptide id="PTD_ILPK">
        <PeptideSequence>ILPK</PeptideSequence>
    </Peptide>
    <Peptide id="PTD_HSDADYILVVLNGR">
        <PeptideSequence>HSDADYILVVLNGR</PeptideSequence>
    </Peptide>
    <Peptide id="PTD_ATITIVNPDK">
        <PeptideSequence>ATITIVNPDK</PeptideSequence>
    </Peptide>
    <Peptide id="PTD_ATITIVNPDKR">
        <PeptideSequence>ATITIVNPDKR</PeptideSequence>
    </Peptide>
    <Peptide id="PTD_QAYNLEYGDALR">
        <PeptideSequence>QAYNLEYGDALR</PeptideSequence>
    </Peptide>
    <Peptide id="PTD_VVKLAIPINNPSNFYDFYPSSTK">
        <PeptideSequence>VVKLAIPINNPSNFYDFYPSSTK</PeptideSequence>
    </Peptide>
    <Peptide id="PTD_LAIPINN">
        <PeptideSequence>LAIPINN</PeptideSequence>
    </Peptide>
    <Peptide id="PTD_LAIPINNPSNFYDF">
        <PeptideSequence>LAIPINNPSNFYDF</PeptideSequence>
    </Peptide>
    <Peptide id="PTD_LAIPINNPSNFYDFY">
        <PeptideSequence>LAIPINNPSNFYDFY</PeptideSequence>
    </Peptide>
    <Peptide id="PTD_LAIPINNPSNFYDFYPSSTK">
        <PeptideSequence>LAIPINNPSNFYDFYPSSTK</PeptideSequence>
    </Peptide>
    <Peptide id="PTD_YDFYPSSTK">
        <PeptideSequence>YDFYPSSTK</PeptideSequence>
    </Peptide>
    <Peptide id="PTD_DFYPSSTK">
        <PeptideSequence>DFYPSSTK</PeptideSequence>
    </Peptide>
    <Peptide id="PTD_PSSTK">
        <PeptideSequence>PSSTK</PeptideSequence>
    </Peptide>
    <Peptide id="PTD_DQQSYFSGFSK">
        <PeptideSequence>DQQSYFSGFSK</PeptideSequence>
    </Peptide>
    <Peptide id="PTD_NTLEATFNTR">
        <PeptideSequence>NTLEATFNTR</PeptideSequence>
    </Peptide>
    <Peptide id="PTD_ILLGNEDEQEDEEQR">
        <PeptideSequence>ILLGNEDEQEDEEQR</PeptideSequence>
    </Peptide>
    <Peptide id="PTD_ILLGNEDEQEDEEQRR">
        <PeptideSequence>ILLGNEDEQEDEEQRR</PeptideSequence>
    </Peptide>
    <Peptide id="PTD_GNEDEQEDEEQRR">
        <PeptideSequence>GNEDEQEDEEQRR</PeptideSequence>
    </Peptide>
    <Peptide id="PTD_DEEQR">
        <PeptideSequence>DEEQR</PeptideSequence>
    </Peptide>
    <Peptide id="PTD_RGQEQSY">
        <PeptideSequence>RGQEQSY</PeptideSequence>
    </Peptide>
    <Peptide id="PTD_RGQEQSYQDEGVIVR">
        <PeptideSequence>RGQEQSYQDEGVIVR</PeptideSequence>
    </Peptide>
    <Peptide id="PTD_GQEQSYQDEGVIVR">
        <PeptideSequence>GQEQSYQDEGVIVR</PeptideSequence>
    </Peptide>
    <Peptide id="PTD_DEGVIVR">
        <PeptideSequence>DEGVIVR</PeptideSequence>
    </Peptide>
    <Peptide id="PTD_GVIVR">
        <PeptideSequence>GVIVR</PeptideSequence>
    </Peptide>
    <Peptide id="PTD_EQIQELR">
        <PeptideSequence>EQIQELR</PeptideSequence>
    </Peptide>
    <Peptide id="PTD_KGKPSESGPFNLR">
        <PeptideSequence>KGKPSESGPFNLR</PeptideSequence>
    </Peptide>
    <Peptide id="PTD_GKPSESGPFNLR">
        <PeptideSequence>GKPSESGPFNLR</PeptideSequence>
    </Peptide>
    <Peptide id="PTD_GKPSESGPFNLRSNESIYSNK">
        <PeptideSequence>GKPSESGPFNLRSNESIYSNK</PeptideSequence>
    </Peptide>
    <Peptide id="PTD_FGNFYE">
        <PeptideSequence>FGNFYE</PeptideSequence>
    </Peptide>
    <Peptide id="PTD_FGNFYEIT">
        <PeptideSequence>FGNFYEIT</PeptideSequence>
    </Peptide>
    <Peptide id="PTD_FGNFYEITPER">
        <PeptideSequence>FGNFYEITPER</PeptideSequence>
    </Peptide>
    <Peptide id="PTD_YEITPER">
        <PeptideSequence>YEITPER</PeptideSequence>
    </Peptide>
    <Peptide id="PTD_EITPER">
        <PeptideSequence>EITPER</PeptideSequence>
    </Peptide>
    <Peptide id="PTD_NPQVQDLDISLTFTEINEGALLLPHYNSK">
        <PeptideSequence>NPQVQDLDISLTFTEINEGALLLPHYNSK</PeptideSequence>
    </Peptide>
    <Peptide id="PTD_AIFIVVVDEGEGNYELVGIR">
        <PeptideSequence>AIFIVVVDEGEGNYELVGIR</PeptideSequence>
    </Peptide>
    <Peptide id="PTD_LLGFGINANENQR">
        <PeptideSequence>LLGFGINANENQR</PeptideSequence>
    </Peptide>
    <Peptide id="PTD_NFLAGSEDN">
        <PeptideSequence>NFLAGSEDN</PeptideSequence>
    </Peptide>
    <Peptide id="PTD_NFLAGSEDNV">
        <PeptideSequence>NFLAGSEDNV</PeptideSequence>
    </Peptide>
    <Peptide id="PTD_NFLAGSEDNVI">
        <PeptideSequence>NFLAGSEDNVI</PeptideSequence>
    </Peptide>
    <Peptide id="PTD_NFLAGSEDNVISQLDR">
        <PeptideSequence>NFLAGSEDNVISQLDR</PeptideSequence>
    </Peptide>
    <Peptide id="PTD_ISQLDR">
        <PeptideSequence>ISQLDR</PeptideSequence>
    </Peptide>
    <Peptide id="PTD_SQLDR">
        <PeptideSequence>SQLDR</PeptideSequence>
    </Peptide>
    <Peptide id="PTD_ELTFPGSAQDVER">
        <PeptideSequence>ELTFPGSAQDVER</PeptideSequence>
    </Peptide>
    <Peptide id="PTD_PGSAQDVER">
        <PeptideSequence>PGSAQDVER</PeptideSequence>
    </Peptide>
    <Peptide id="PTD_GSAQDVER">
        <PeptideSequence>GSAQDVER</PeptideSequence>
    </Peptide>
    <Peptide id="PTD_SAQDVER">
        <PeptideSequence>SAQDVER</PeptideSequence>
    </Peptide>
    <Peptide id="PTD_QDVER">
        <PeptideSequence>QDVER</PeptideSequence>
    </Peptide>
    <Peptide id="PTD_DVER">
        <PeptideSequence>DVER</PeptideSequence>
    </Peptide>
    <Peptide id="PTD_NQQQSYFANAQPQQK">
        <PeptideSequence>NQQQSYFANAQPQQK</PeptideSequence>
    </Peptide>
    <Peptide id="PTD_EQEERDPR">
        <PeptideSequence>EQEERDPR</PeptideSequence>
    </Peptide>
    <Peptide id="PTD_DPRQQPRPHHQEEQER">
        <PeptideSequence>DPRQQPRPHHQEEQER</PeptideSequence>
    </Peptide>
    <Peptide id="PTD_QQPRPHHQEEQER">
        <PeptideSequence>QQPRPHHQEEQER</PeptideSequence>
    </Peptide>
    <Peptide id="PTD_REEEEEWQPR">
        <PeptideSequence>REEEEEWQPR</PeptideSequence>
    </Peptide>
    <Peptide id="PTD_EQEQEQGSRSDSR">
        <PeptideSequence>EQEQEQGSRSDSR</PeptideSequence>
    </Peptide>
    <Peptide id="PTD_NPYYFSSER">
        <PeptideSequence>NPYYFSSER</PeptideSequence>
    </Peptide>
    <Peptide id="PTD_NPYYFSSERFQTLYR">
        <PeptideSequence>NPYYFSSERFQTLYR</PeptideSequence>
    </Peptide>
    <Peptide id="PTD_IVEFQSKPNTLILPK">
        <PeptideSequence>IVEFQSKPNTLILPK</PeptideSequence>
    </Peptide>
    <Peptide id="PTD_LPAGTTSYILNPDDNQNLR">
        <PeptideSequence>LPAGTTSYILNPDDNQNLR</PeptideSequence>
    </Peptide>
    <Peptide id="PTD_FGNFYEITPDR">
        <PeptideSequence>FGNFYEITPDR</PeptideSequence>
    </Peptide>
    <Peptide id="PTD_NFLAGSEDNVIR">
        <PeptideSequence>NFLAGSEDNVIR</PeptideSequence>
    </Peptide>
    <Peptide id="PTD_NFLAGSEDNVIRQLDR">
        <PeptideSequence>NFLAGSEDNVIRQLDR</PeptideSequence>
    </Peptide>
    <Peptide id="PTD_NQQQSYFANAQPQQQQQR">
        <PeptideSequence>NQQQSYFANAQPQQQQQR</PeptideSequence>
    </Peptide>
    <Peptide id="PTD_EEEREQR">
        <PeptideSequence>EEEREQR</PeptideSequence>
    </Peptide>
    <Peptide id="PTD_DQQSYFSGFSR">
        <PeptideSequence>DQQSYFSGFSR</PeptideSequence>
    </Peptide>
    <Peptide id="PTD_EQEQQQGSPSYSR">
        <PeptideSequence>EQEQQQGSPSYSR</PeptideSequence>
    </Peptide>
    <Peptide id="PTD_SNEPIYSNK">
        <PeptideSequence>SNEPIYSNK</PeptideSequence>
    </Peptide>
    <Peptide id="PTD_NPERPEERQEEER">
        <PeptideSequence>NPERPEERQEEER</PeptideSequence>
    </Peptide>
    <Peptide id="PTD_SESKQSQEEER">
        <PeptideSequence>SESKQSQEEER</PeptideSequence>
    </Peptide>
    <Peptide id="PTD_GEEEEEGQAR">
        <PeptideSequence>GEEEEEGQAR</PeptideSequence>
    </Peptide>
    <Peptide id="PTD_GEEEEEGQARR">
        <PeptideSequence>GEEEEEGQARR</PeptideSequence>
    </Peptide>
    <Peptide id="PTD_REEREQEQGSSSESR">
        <PeptideSequence>REEREQEQGSSSESR</PeptideSequence>
    </Peptide>
    <Peptide id="PTD_EQREEREQEQGSSSGR">
        <PeptideSequence>EQREEREQEQGSSSGR</PeptideSequence>
    </Peptide>
    <Peptide id="PTD_EQEQGSSSGRQSDYGR">
        <PeptideSequence>EQEQGSSSGRQSDYGR</PeptideSequence>
    </Peptide>
    <Peptide id="PTD_EQREEREQEQGSSSESHR">
        <PeptideSequence>EQREEREQEQGSSSESHR</PeptideSequence>
    </Peptide>
    <Peptide id="PTD_LRNPYYFSSER">
        <PeptideSequence>LRNPYYFSSER</PeptideSequence>
    </Peptide>
    <Peptide id="PTD_FSSER">
        <PeptideSequence>FSSER</PeptideSequence>
    </Peptide>
    <Peptide id="PTD_IVEFQSRPNTLILPK">
        <PeptideSequence>IVEFQSRPNTLILPK</PeptideSequence>
    </Peptide>
    <Peptide id="PTD_LPAGTTSY">
        <PeptideSequence>LPAGTTSY</PeptideSequence>
    </Peptide>
    <Peptide id="PTD_LPAGTTSYI">
        <PeptideSequence>LPAGTTSYI</PeptideSequence>
    </Peptide>
    <Peptide id="PTD_LPAGTTSYIL">
        <PeptideSequence>LPAGTTSYIL</PeptideSequence>
    </Peptide>
    <Peptide id="PTD_LPAGTTSYILN">
        <PeptideSequence>LPAGTTSYILN</PeptideSequence>
    </Peptide>
    <Peptide id="PTD_LPAGTTSYILNPDDNQDLR">
        <PeptideSequence>LPAGTTSYILNPDDNQDLR</PeptideSequence>
    </Peptide>
    <Peptide id="PTD_NPDDNQDLR">
        <PeptideSequence>NPDDNQDLR</PeptideSequence>
    </Peptide>
    <Peptide id="PTD_PDDNQDLR">
        <PeptideSequence>PDDNQDLR</PeptideSequence>
    </Peptide>
    <Peptide id="PTD_LAIPINNPGK">
        <PeptideSequence>LAIPINNPGK</PeptideSequence>
    </Peptide>
    <Peptide id="PTD_FYDFYPSR">
        <PeptideSequence>FYDFYPSR</PeptideSequence>
    </Peptide>
    <Peptide id="PTD_YDFYPSR">
        <PeptideSequence>YDFYPSR</PeptideSequence>
    </Peptide>
    <Peptide id="PTD_DFYPSR">
        <PeptideSequence>DFYPSR</PeptideSequence>
    </Peptide>
    <Peptide id="PTD_FYPSR">
        <PeptideSequence>FYPSR</PeptideSequence>
    </Peptide>
    <Peptide id="PTD_TKDQQS">
        <PeptideSequence>TKDQQS</PeptideSequence>
    </Peptide>
    <Peptide id="PTD_TKDQQSYFSGFSK">
        <PeptideSequence>TKDQQSYFSGFSK</PeptideSequence>
    </Peptide>
    <Peptide id="PTD_SYFSGFSK">
        <PeptideSequence>SYFSGFSK</PeptideSequence>
    </Peptide>
    <Peptide id="PTD_YFSGFSK">
        <PeptideSequence>YFSGFSK</PeptideSequence>
    </Peptide>
    <Peptide id="PTD_NTLEATFNTHYEEIQR">
        <PeptideSequence>NTLEATFNTHYEEIQR</PeptideSequence>
    </Peptide>
    <Peptide id="PTD_TLEATFNTHYEEIQR">
        <PeptideSequence>TLEATFNTHYEEIQR</PeptideSequence>
    </Peptide>
    <Peptide id="PTD_EATFNTHYEEIQR">
        <PeptideSequence>EATFNTHYEEIQR</PeptideSequence>
    </Peptide>
    <Peptide id="PTD_NTHYEEIQR">
        <PeptideSequence>NTHYEEIQR</PeptideSequence>
    </Peptide>
    <Peptide id="PTD_YEEIQR">
        <PeptideSequence>YEEIQR</PeptideSequence>
    </Peptide>
    <Peptide id="PTD_ILLGYEDEQEDEEQR">
        <PeptideSequence>ILLGYEDEQEDEEQR</PeptideSequence>
    </Peptide>
    <Peptide id="PTD_ILLGYEDEQEDEEQRR">
        <PeptideSequence>ILLGYEDEQEDEEQRR</PeptideSequence>
    </Peptide>
    <Peptide id="PTD_LLGYEDEQEDEEQRR">
        <PeptideSequence>LLGYEDEQEDEEQRR</PeptideSequence>
    </Peptide>
    <Peptide id="PTD_GYEDEQEDEEQRR">
        <PeptideSequence>GYEDEQEDEEQRR</PeptideSequence>
    </Peptide>
    <Peptide id="PTD_EDEQEDEEQRR">
        <PeptideSequence>EDEQEDEEQRR</PeptideSequence>
    </Peptide>
    <Peptide id="PTD_REQEQSHQDEGVIVR">
        <PeptideSequence>REQEQSHQDEGVIVR</PeptideSequence>
    </Peptide>
    <Peptide id="PTD_EQEQSHQDEGVIVR">
        <PeptideSequence>EQEQSHQDEGVIVR</PeptideSequence>
    </Peptide>
    <Peptide id="PTD_GPFNLR">
        <PeptideSequence>GPFNLR</PeptideSequence>
    </Peptide>
    <Peptide id="PTD_FNLR">
        <PeptideSequence>FNLR</PeptideSequence>
    </Peptide>
    <Peptide id="PTD_NPQVQDLDISLIFTEISEGALLLPHYNSK">
        <PeptideSequence>NPQVQDLDISLIFTEISEGALLLPHYNSK</PeptideSequence>
    </Peptide>
    <Peptide id="PTD_AIFVIVVDEGEGNYELVGIR">
        <PeptideSequence>AIFVIVVDEGEGNYELVGIR</PeptideSequence>
    </Peptide>
    <Peptide id="PTD_QQDEQEVEEVR">
        <PeptideSequence>QQDEQEVEEVR</PeptideSequence>
    </Peptide>
    <Peptide id="PTD_LSEGDILVIPAGHPLSINASSNLR">
        <PeptideSequence>LSEGDILVIPAGHPLSINASSNLR</PeptideSequence>
    </Peptide>
    <Peptide id="PTD_ELIFPGSAEDVER">
        <PeptideSequence>ELIFPGSAEDVER</PeptideSequence>
    </Peptide>
    <Peptide id="PTD_PGSAEDVER">
        <PeptideSequence>PGSAEDVER</PeptideSequence>
    </Peptide>
    <Peptide id="PTD_GSAEDVER">
        <PeptideSequence>GSAEDVER</PeptideSequence>
    </Peptide>
    <Peptide id="PTD_NQQQSYFANA">
        <PeptideSequence>NQQQSYFANA</PeptideSequence>
    </Peptide>
    <Peptide id="PTD_NQQQSYFANAQPQQQQQQR">
        <PeptideSequence>NQQQSYFANAQPQQQQQQR</PeptideSequence>
    </Peptide>
    <Peptide id="PTD_PQQQQQQR">
        <PeptideSequence>PQQQQQQR</PeptideSequence>
    </Peptide>
    <Peptide id="PTD_EQEQQPRPQR">
        <PeptideSequence>EQEQQPRPQR</PeptideSequence>
    </Peptide>
    <Peptide id="PTD_RQEEEEEEEEWQPR">
        <PeptideSequence>RQEEEEEEEEWQPR</PeptideSequence>
    </Peptide>
    <Peptide id="PTD_QEEEEEEEEWQPR">
        <PeptideSequence>QEEEEEEEEWQPR</PeptideSequence>
    </Peptide>
    <Peptide id="PTD_QEEEEEEEEWQPRR">
        <PeptideSequence>QEEEEEEEEWQPRR</PeptideSequence>
    </Peptide>
    <Peptide id="PTD_EEREEREQEQGSSSGSQR">
        <PeptideSequence>EEREEREQEQGSSSGSQR</PeptideSequence>
    </Peptide>
    <Peptide id="PTD_NPYHFSSNR">
        <PeptideSequence>NPYHFSSNR</PeptideSequence>
    </Peptide>
    <Peptide id="PTD_PYHFSSNR">
        <PeptideSequence>PYHFSSNR</PeptideSequence>
    </Peptide>
    <Peptide id="PTD_IIEFQSKPNTLILPK">
        <PeptideSequence>IIEFQSKPNTLILPK</PeptideSequence>
    </Peptide>
    <Peptide id="PTD_IEFQSKPNTLILPK">
        <PeptideSequence>IEFQSKPNTLILPK</PeptideSequence>
    </Peptide>
    <Peptide id="PTD_EFQSKPNTLILPK">
        <PeptideSequence>EFQSKPNTLILPK</PeptideSequence>
    </Peptide>
    <Peptide id="PTD_QSKPNTLILPK">
        <PeptideSequence>QSKPNTLILPK</PeptideSequence>
    </Peptide>
    <Peptide id="PTD_HSDADF">
        <PeptideSequence>HSDADF</PeptideSequence>
    </Peptide>
    <Peptide id="PTD_HSDADFI">
        <PeptideSequence>HSDADFI</PeptideSequence>
    </Peptide>
    <Peptide id="PTD_HSDADFIL">
        <PeptideSequence>HSDADFIL</PeptideSequence>
    </Peptide>
    <Peptide id="PTD_HSDADFILV">
        <PeptideSequence>HSDADFILV</PeptideSequence>
    </Peptide>
    <Peptide id="PTD_HSDADFILVVL">
        <PeptideSequence>HSDADFILVVL</PeptideSequence>
    </Peptide>
    <Peptide id="PTD_HSDADFILVVLNGR">
        <PeptideSequence>HSDADFILVVLNGR</PeptideSequence>
    </Peptide>
    <Peptide id="PTD_LVVLNGR">
        <PeptideSequence>LVVLNGR</PeptideSequence>
    </Peptide>
    <Peptide id="PTD_VVLNGR">
        <PeptideSequence>VVLNGR</PeptideSequence>
    </Peptide>
    <Peptide id="PTD_VLNGR">
        <PeptideSequence>VLNGR</PeptideSequence>
    </Peptide>
    <Peptide id="PTD_LNGR">
        <PeptideSequence>LNGR</PeptideSequence>
    </Peptide>
    <Peptide id="PTD_TITIVNPDKR">
        <PeptideSequence>TITIVNPDKR</PeptideSequence>
    </Peptide>
    <Peptide id="PTD_ITIVNPDK">
        <PeptideSequence>ITIVNPDK</PeptideSequence>
    </Peptide>
    <Peptide id="PTD_TIVNPDK">
        <PeptideSequence>TIVNPDK</PeptideSequence>
    </Peptide>
    <Peptide id="PTD_TIVNPDKR">
        <PeptideSequence>TIVNPDKR</PeptideSequence>
    </Peptide>
    <Peptide id="PTD_IVNPDK">
        <PeptideSequence>IVNPDK</PeptideSequence>
    </Peptide>
    <Peptide id="PTD_IVNPDKR">
        <PeptideSequence>IVNPDKR</PeptideSequence>
    </Peptide>
    <Peptide id="PTD_VNPDK">
        <PeptideSequence>VNPDK</PeptideSequence>
    </Peptide>
    <Peptide id="PTD_VNPDKR">
        <PeptideSequence>VNPDKR</PeptideSequence>
    </Peptide>
    <Peptide id="PTD_NPDKR">
        <PeptideSequence>NPDKR</PeptideSequence>
    </Peptide>
    <Peptide id="PTD_PDKR">
        <PeptideSequence>PDKR</PeptideSequence>
    </Peptide>
    <Peptide id="PTD_QVYNLE">
        <PeptideSequence>QVYNLE</PeptideSequence>
    </Peptide>
    <Peptide id="PTD_QVYNLEQGDALR">
        <PeptideSequence>QVYNLEQGDALR</PeptideSequence>
    </Peptide>
    <Peptide id="PTD_QGDALR">
        <PeptideSequence>QGDALR</PeptideSequence>
    </Peptide>
    <Peptide id="PTD_GDALR">
        <PeptideSequence>GDALR</PeptideSequence>
    </Peptide>
    <Peptide id="PTD_NPDDNQNLR">
        <PeptideSequence>NPDDNQNLR</PeptideSequence>
    </Peptide>
    <Peptide id="PTD_PDDNQNLR">
        <PeptideSequence>PDDNQNLR</PeptideSequence>
    </Peptide>
    <Peptide id="PTD_DNQNLR">
        <PeptideSequence>DNQNLR</PeptideSequence>
    </Peptide>
    <Peptide id="PTD_AIPINNPGK">
        <PeptideSequence>AIPINNPGK</PeptideSequence>
    </Peptide>
    <Peptide id="PTD_PINNPGK">
        <PeptideSequence>PINNPGK</PeptideSequence>
    </Peptide>
    <Peptide id="PTD_INNPGK">
        <PeptideSequence>INNPGK</PeptideSequence>
    </Peptide>
    <Peptide id="PTD_LYDFYPSTTK">
        <PeptideSequence>LYDFYPSTTK</PeptideSequence>
    </Peptide>
    <Peptide id="PTD_YDFYPSTTK">
        <PeptideSequence>YDFYPSTTK</PeptideSequence>
    </Peptide>
    <Peptide id="PTD_DFYPSTTK">
        <PeptideSequence>DFYPSTTK</PeptideSequence>
    </Peptide>
    <Peptide id="PTD_FYPSTTK">
        <PeptideSequence>FYPSTTK</PeptideSequence>
    </Peptide>
    <Peptide id="PTD_YPSTTK">
        <PeptideSequence>YPSTTK</PeptideSequence>
    </Peptide>
    <Peptide id="PTD_PSTTK">
        <PeptideSequence>PSTTK</PeptideSequence>
    </Peptide>
    <Peptide id="PTD_QSYFSGFSK">
        <PeptideSequence>QSYFSGFSK</PeptideSequence>
    </Peptide>
    <Peptide id="PTD_VLLGDDELQENEK">
        <PeptideSequence>VLLGDDELQENEK</PeptideSequence>
    </Peptide>
    <Peptide id="PTD_GQEQSHQDEGVIVR">
        <PeptideSequence>GQEQSHQDEGVIVR</PeptideSequence>
    </Peptide>
    <Peptide id="PTD_KHAQSSSGEGKPSESGPFNLR">
        <PeptideSequence>KHAQSSSGEGKPSESGPFNLR</PeptideSequence>
    </Peptide>
    <Peptide id="PTD_HAQSSSGEGKPSESGPFNLR">
        <PeptideSequence>HAQSSSGEGKPSESGPFNLR</PeptideSequence>
    </Peptide>
    <Peptide id="PTD_SSGEGKPSESGPFNLR">
        <PeptideSequence>SSGEGKPSESGPFNLR</PeptideSequence>
    </Peptide>
    <Peptide id="PTD_EGKPSESGPFNLR">
        <PeptideSequence>EGKPSESGPFNLR</PeptideSequence>
    </Peptide>
    <Peptide id="PTD_PSESGPFNLR">
        <PeptideSequence>PSESGPFNLR</PeptideSequence>
    </Peptide>
    <Peptide id="PTD_PFNLR">
        <PeptideSequence>PFNLR</PeptideSequence>
    </Peptide>
    <Peptide id="PTD_ELVGIR">
        <PeptideSequence>ELVGIR</PeptideSequence>
    </Peptide>
    <Peptide id="PTD_QQDEQEEEYEQGEEEVRR">
        <PeptideSequence>QQDEQEEEYEQGEEEVRR</PeptideSequence>
    </Peptide>
    <Peptide id="PTD_GDVFIIPAGHPLSINASSNLR">
        <PeptideSequence>GDVFIIPAGHPLSINASSNLR</PeptideSequence>
    </Peptide>
    <Peptide id="PTD_IIPAGHPLSINASSNLR">
        <PeptideSequence>IIPAGHPLSINASSNLR</PeptideSequence>
    </Peptide>
    <Peptide id="PTD_LLGFGI">
        <PeptideSequence>LLGFGI</PeptideSequence>
    </Peptide>
    <Peptide id="PTD_LLGFGIN">
        <PeptideSequence>LLGFGIN</PeptideSequence>
    </Peptide>
    <Peptide id="PTD_LLGFGINANE">
        <PeptideSequence>LLGFGINANE</PeptideSequence>
    </Peptide>
    <Peptide id="PTD_GFGINANENQR">
        <PeptideSequence>GFGINANENQR</PeptideSequence>
    </Peptide>
    <Peptide id="PTD_FGINANENQR">
        <PeptideSequence>FGINANENQR</PeptideSequence>
    </Peptide>
    <Peptide id="PTD_GINANENQR">
        <PeptideSequence>GINANENQR</PeptideSequence>
    </Peptide>
    <Peptide id="PTD_INANENQR">
        <PeptideSequence>INANENQR</PeptideSequence>
    </Peptide>
    <Peptide id="PTD_NANENQR">
        <PeptideSequence>NANENQR</PeptideSequence>
    </Peptide>
    <Peptide id="PTD_ANENQR">
        <PeptideSequence>ANENQR</PeptideSequence>
    </Peptide>
    <Peptide id="PTD_NENQR">
        <PeptideSequence>NENQR</PeptideSequence>
    </Peptide>
    <Peptide id="PTD_NQR">
        <PeptideSequence>NQR</PeptideSequence>
    </Peptide>
    <Peptide id="PTD_NFLAGSEDNVIK">
        <PeptideSequence>NFLAGSEDNVIK</PeptideSequence>
    </Peptide>
    <Peptide id="PTD_LAGSEDNVIK">
        <PeptideSequence>LAGSEDNVIK</PeptideSequence>
    </Peptide>
    <Peptide id="PTD_AGSEDNVIK">
        <PeptideSequence>AGSEDNVIK</PeptideSequence>
    </Peptide>
    <Peptide id="PTD_GSEDNVIK">
        <PeptideSequence>GSEDNVIK</PeptideSequence>
    </Peptide>
    <Peptide id="PTD_SEDNVIK">
        <PeptideSequence>SEDNVIK</PeptideSequence>
    </Peptide>
    <Peptide id="PTD_ELTFPGS">
        <PeptideSequence>ELTFPGS</PeptideSequence>
    </Peptide>
    <Peptide id="PTD_ELTFPGSIEDVER">
        <PeptideSequence>ELTFPGSIEDVER</PeptideSequence>
    </Peptide>
    <Peptide id="PTD_SIEDVER">
        <PeptideSequence>SIEDVER</PeptideSequence>
    </Peptide>
    <Peptide id="PTD_NQQQSYFANAQ">
        <PeptideSequence>NQQQSYFANAQ</PeptideSequence>
    </Peptide>
    <Peptide id="PTD_PQQQQQR">
        <PeptideSequence>PQQQQQR</PeptideSequence>
    </Peptide>
    <Peptide id="PTD_TPLMQVPVLLDLNGK">
        <PeptideSequence>TPLMQVPVLLDLNGK</PeptideSequence>
    </Peptide>
    <Peptide id="PTD_HLWVTCSYHYSSSTYQAPFCHSTQCSR_6C_20C_25C">
        <PeptideSequence>HLWVTCSYHYSSSTYQAPFCHSTQCSR</PeptideSequence>
        <Modification location="6" residues="C" monoisotopicMassDelta="57.021461486816406">
            <cvParam cvRef="UNIMOD" accession="UNIMOD:4" name="Carbamidomethyl" value=""/>
        </Modification>
        <Modification location="20" residues="C" monoisotopicMassDelta="57.021461486816406">
            <cvParam cvRef="UNIMOD" accession="UNIMOD:4" name="Carbamidomethyl" value=""/>
        </Modification>
        <Modification location="25" residues="C" monoisotopicMassDelta="57.021461486816406">
            <cvParam cvRef="UNIMOD" accession="UNIMOD:4" name="Carbamidomethyl" value=""/>
        </Modification>
    </Peptide>
    <Peptide id="PTD_LGPMVKVLQFLFSCAPSFLAQK_14C">
        <PeptideSequence>LGPMVKVLQFLFSCAPSFLAQK</PeptideSequence>
        <Modification location="14" residues="C" monoisotopicMassDelta="57.021461486816406">
            <cvParam cvRef="UNIMOD" accession="UNIMOD:4" name="Carbamidomethyl" value=""/>
        </Modification>
    </Peptide>
    <Peptide id="PTD_VLQFLFSCAPSFLAQK_8C">
        <PeptideSequence>VLQFLFSCAPSFLAQK</PeptideSequence>
        <Modification location="8" residues="C" monoisotopicMassDelta="57.021461486816406">
            <cvParam cvRef="UNIMOD" accession="UNIMOD:4" name="Carbamidomethyl" value=""/>
        </Modification>
    </Peptide>
    <Peptide id="PTD_GLPNNIQGALGLGHAPISLPNQLFSHFGLR">
        <PeptideSequence>GLPNNIQGALGLGHAPISLPNQLFSHFGLR</PeptideSequence>
    </Peptide>
    <Peptide id="PTD_GLPNNIQGALGLGHAPISLPNQLFSHFGLRR">
        <PeptideSequence>GLPNNIQGALGLGHAPISLPNQLFSHFGLRR</PeptideSequence>
    </Peptide>
    <Peptide id="PTD_PNQLFSHFGLRR">
        <PeptideSequence>PNQLFSHFGLRR</PeptideSequence>
    </Peptide>
    <Peptide id="PTD_QFTMCLSR_5C">
        <PeptideSequence>QFTMCLSR</PeptideSequence>
        <Modification location="5" residues="C" monoisotopicMassDelta="57.021461486816406">
            <cvParam cvRef="UNIMOD" accession="UNIMOD:4" name="Carbamidomethyl" value=""/>
        </Modification>
    </Peptide>
    <Peptide id="PTD_IGGVMITTTNPYTILHHSIYEVFTQVFANNIPK">
        <PeptideSequence>IGGVMITTTNPYTILHHSIYEVFTQVFANNIPK</PeptideSequence>
    </Peptide>
    <Peptide id="PTD_QAQVEAVGPFGLCFDSK_13C">
        <PeptideSequence>QAQVEAVGPFGLCFDSK</PeptideSequence>
        <Modification location="13" residues="C" monoisotopicMassDelta="57.021461486816406">
            <cvParam cvRef="UNIMOD" accession="UNIMOD:4" name="Carbamidomethyl" value=""/>
        </Modification>
    </Peptide>
    <Peptide id="PTD_GPFGLCFDSK_6C">
        <PeptideSequence>GPFGLCFDSK</PeptideSequence>
        <Modification location="6" residues="C" monoisotopicMassDelta="57.021461486816406">
            <cvParam cvRef="UNIMOD" accession="UNIMOD:4" name="Carbamidomethyl" value=""/>
        </Modification>
    </Peptide>
    <Peptide id="PTD_KISGGIPNVEFVMDSPDDVWR">
        <PeptideSequence>KISGGIPNVEFVMDSPDDVWR</PeptideSequence>
    </Peptide>
    <Peptide id="PTD_ISGGIPNVEFVMDSPDDVWR">
        <PeptideSequence>ISGGIPNVEFVMDSPDDVWR</PeptideSequence>
    </Peptide>
    <Peptide id="PTD_MDSPDDVWR">
        <PeptideSequence>MDSPDDVWR</PeptideSequence>
    </Peptide>
    <Peptide id="PTD_DSPDDVWR">
        <PeptideSequence>DSPDDVWR</PeptideSequence>
    </Peptide>
    <Peptide id="PTD_PDDVWR">
        <PeptideSequence>PDDVWR</PeptideSequence>
    </Peptide>
    <Peptide id="PTD_ISEENLMVQAQNGVSCLGFVDGGMHTR_16C">
        <PeptideSequence>ISEENLMVQAQNGVSCLGFVDGGMHTR</PeptideSequence>
        <Modification location="16" residues="C" monoisotopicMassDelta="57.021461486816406">
            <cvParam cvRef="UNIMOD" accession="UNIMOD:4" name="Carbamidomethyl" value=""/>
        </Modification>
    </Peptide>
    <Peptide id="PTD_TEIALGAHQLEENL">
        <PeptideSequence>TEIALGAHQLEENL</PeptideSequence>
    </Peptide>
    <Peptide id="PTD_TEIALGAHQLEENLVVFDFAK">
        <PeptideSequence>TEIALGAHQLEENLVVFDFAK</PeptideSequence>
    </Peptide>
    <Peptide id="PTD_IALGAHQLEENLVVFDFAK">
        <PeptideSequence>IALGAHQLEENLVVFDFAK</PeptideSequence>
    </Peptide>
    <Peptide id="PTD_SRVEFNSNPLK">
        <PeptideSequence>SRVEFNSNPLK</PeptideSequence>
    </Peptide>
    <Peptide id="PTD_VEFNSNPLK">
        <PeptideSequence>VEFNSNPLK</PeptideSequence>
    </Peptide>
    <Peptide id="PTD_VEFNSNPLKSHGK">
        <PeptideSequence>VEFNSNPLKSHGK</PeptideSequence>
    </Peptide>
    <Peptide id="PTD_EFNSNPLK">
        <PeptideSequence>EFNSNPLK</PeptideSequence>
    </Peptide>
    <Peptide id="PTD_FNSNPLK">
        <PeptideSequence>FNSNPLK</PeptideSequence>
    </Peptide>
    <Peptide id="PTD_SNPLK">
        <PeptideSequence>SNPLK</PeptideSequence>
    </Peptide>
    <Peptide id="PTD_TCANLFDLNNA_2C">
        <PeptideSequence>TCANLFDLNNA</PeptideSequence>
        <Modification location="2" residues="C" monoisotopicMassDelta="57.021461486816406">
            <cvParam cvRef="UNIMOD" accession="UNIMOD:4" name="Carbamidomethyl" value=""/>
        </Modification>
    </Peptide>
    <Peptide id="PTD_PVLLDLNGK">
        <PeptideSequence>PVLLDLNGK</PeptideSequence>
    </Peptide>
    <Peptide id="PTD_ISDENLMVQAQNGVSCLGFVDGGMHTR_16C">
        <PeptideSequence>ISDENLMVQAQNGVSCLGFVDGGMHTR</PeptideSequence>
        <Modification location="16" residues="C" monoisotopicMassDelta="57.021461486816406">
            <cvParam cvRef="UNIMOD" accession="UNIMOD:4" name="Carbamidomethyl" value=""/>
        </Modification>
    </Peptide>
    <Peptide id="PTD_VEFNSNSLKSHGK">
        <PeptideSequence>VEFNSNSLKSHGK</PeptideSequence>
    </Peptide>
    <Peptide id="PTD_TCANIFD_2C">
        <PeptideSequence>TCANIFD</PeptideSequence>
        <Modification location="2" residues="C" monoisotopicMassDelta="57.021461486816406">
            <cvParam cvRef="UNIMOD" accession="UNIMOD:4" name="Carbamidomethyl" value=""/>
        </Modification>
    </Peptide>
    <Peptide id="PTD_TCANIFDLNNA_2C">
        <PeptideSequence>TCANIFDLNNA</PeptideSequence>
        <Modification location="2" residues="C" monoisotopicMassDelta="57.021461486816406">
            <cvParam cvRef="UNIMOD" accession="UNIMOD:4" name="Carbamidomethyl" value=""/>
        </Modification>
    </Peptide>
    <Peptide id="PTD_EEREQEQQQGSPSYSR">
        <PeptideSequence>EEREQEQQQGSPSYSR</PeptideSequence>
    </Peptide>
    <Peptide id="PTD_LENLQ">
        <PeptideSequence>LENLQ</PeptideSequence>
    </Peptide>
    <Peptide id="PTD_ENLQNYR">
        <PeptideSequence>ENLQNYR</PeptideSequence>
    </Peptide>
    <Peptide id="PTD_NLQNYR">
        <PeptideSequence>NLQNYR</PeptideSequence>
    </Peptide>
    <Peptide id="PTD_LQNYR">
        <PeptideSequence>LQNYR</PeptideSequence>
    </Peptide>
    <Peptide id="PTD_QNYR">
        <PeptideSequence>QNYR</PeptideSequence>
    </Peptide>
    <Peptide id="PTD_NYR">
        <PeptideSequence>NYR</PeptideSequence>
    </Peptide>
    <Peptide id="PTD_EYGDALR">
        <PeptideSequence>EYGDALR</PeptideSequence>
    </Peptide>
    <Peptide id="PTD_YGDALR">
        <PeptideSequence>YGDALR</PeptideSequence>
    </Peptide>
    <Peptide id="PTD_TLEATFNTR">
        <PeptideSequence>TLEATFNTR</PeptideSequence>
    </Peptide>
    <Peptide id="PTD_EATFNTR">
        <PeptideSequence>EATFNTR</PeptideSequence>
    </Peptide>
    <Peptide id="PTD_ATFNTR">
        <PeptideSequence>ATFNTR</PeptideSequence>
    </Peptide>
    <Peptide id="PTD_TFNTR">
        <PeptideSequence>TFNTR</PeptideSequence>
    </Peptide>
    <Peptide id="PTD_EQSHQDEGVIVR">
        <PeptideSequence>EQSHQDEGVIVR</PeptideSequence>
    </Peptide>
    <Peptide id="PTD_DKPSQSGPFNLRSNEPIYSNK">
        <PeptideSequence>DKPSQSGPFNLRSNEPIYSNK</PeptideSequence>
    </Peptide>
    <Peptide id="PTD_TEINEGALLLPHYNSK">
        <PeptideSequence>TEINEGALLLPHYNSK</PeptideSequence>
    </Peptide>
    <Peptide id="PTD_DQQRQQDEQEEEPEEVR">
        <PeptideSequence>DQQRQQDEQEEEPEEVR</PeptideSequence>
    </Peptide>
    <Peptide id="PTD_AGSEDNVIR">
        <PeptideSequence>AGSEDNVIR</PeptideSequence>
    </Peptide>
    <Peptide id="PTD_GSEDNVIR">
        <PeptideSequence>GSEDNVIR</PeptideSequence>
    </Peptide>
    <Peptide id="PTD_SEDNVIR">
        <PeptideSequence>SEDNVIR</PeptideSequence>
    </Peptide>
    <Peptide id="PTD_NQQQSYFANALPQQQQQSEK">
        <PeptideSequence>NQQQSYFANALPQQQQQSEK</PeptideSequence>
    </Peptide>
    <Peptide id="PTD_EQQQEQDSRSESR">
        <PeptideSequence>EQQQEQDSRSESR</PeptideSequence>
    </Peptide>
    <Peptide id="PTD_NPYYFSYER">
        <PeptideSequence>NPYYFSYER</PeptideSequence>
    </Peptide>
    <Peptide id="PTD_HSDAD">
        <PeptideSequence>HSDAD</PeptideSequence>
    </Peptide>
    <Peptide id="PTD_HSDADY">
        <PeptideSequence>HSDADY</PeptideSequence>
    </Peptide>
    <Peptide id="PTD_HSDADYI">
        <PeptideSequence>HSDADYI</PeptideSequence>
    </Peptide>
    <Peptide id="PTD_HSDADYIL">
        <PeptideSequence>HSDADYIL</PeptideSequence>
    </Peptide>
    <Peptide id="PTD_HSDADYILVV">
        <PeptideSequence>HSDADYILVV</PeptideSequence>
    </Peptide>
    <Peptide id="PTD_ILVVLNGR">
        <PeptideSequence>ILVVLNGR</PeptideSequence>
    </Peptide>
    <Peptide id="PTD_QAYNLEHGDALR">
        <PeptideSequence>QAYNLEHGDALR</PeptideSequence>
    </Peptide>
    <Peptide id="PTD_LAIPINNPGNFYDFYPSSTK">
        <PeptideSequence>LAIPINNPGNFYDFYPSSTK</PeptideSequence>
    </Peptide>
    <Peptide id="PTD_QIQELR">
        <PeptideSequence>QIQELR</PeptideSequence>
    </Peptide>
    <Peptide id="PTD_IQELR">
        <PeptideSequence>IQELR</PeptideSequence>
    </Peptide>
    <Peptide id="PTD_QELR">
        <PeptideSequence>QELR</PeptideSequence>
    </Peptide>
    <Peptide id="PTD_ELR">
        <PeptideSequence>ELR</PeptideSequence>
    </Peptide>
    <Peptide id="PTD_GKPSESG">
        <PeptideSequence>GKPSESG</PeptideSequence>
    </Peptide>
    <Peptide id="PTD_SGPFNLR">
        <PeptideSequence>SGPFNLR</PeptideSequence>
    </Peptide>
    <Peptide id="PTD_SDEPIYSNKFGNFYEITPDR">
        <PeptideSequence>SDEPIYSNKFGNFYEITPDR</PeptideSequence>
    </Peptide>
    <Peptide id="PTD_YEITPDR">
        <PeptideSequence>YEITPDR</PeptideSequence>
    </Peptide>
    <Peptide id="PTD_EITPDR">
        <PeptideSequence>EITPDR</PeptideSequence>
    </Peptide>
    <Peptide id="PTD_ITPDR">
        <PeptideSequence>ITPDR</PeptideSequence>
    </Peptide>
    <Peptide id="PTD_QLTFPGSVEDVER">
        <PeptideSequence>QLTFPGSVEDVER</PeptideSequence>
    </Peptide>
    <Peptide id="PTD_MQIFVK">
        <PeptideSequence>MQIFVK</PeptideSequence>
    </Peptide>
    <Peptide id="PTD_TITLEVESSDTIDNVK">
        <PeptideSequence>TITLEVESSDTIDNVK</PeptideSequence>
    </Peptide>
    <Peptide id="PTD_EGIPPDQQRLIFAGK">
        <PeptideSequence>EGIPPDQQRLIFAGK</PeptideSequence>
    </Peptide>
    <Peptide id="PTD_LIFAGKQLEDGR">
        <PeptideSequence>LIFAGKQLEDGR</PeptideSequence>
    </Peptide>
    <Peptide id="PTD_TLADYNIQK">
        <PeptideSequence>TLADYNIQK</PeptideSequence>
    </Peptide>
    <Peptide id="PTD_ADYNIQK">
        <PeptideSequence>ADYNIQK</PeptideSequence>
    </Peptide>
    <Peptide id="PTD_ESTLHLVLR">
        <PeptideSequence>ESTLHLVLR</PeptideSequence>
    </Peptide>
    <Peptide id="PTD_LHLVLR">
        <PeptideSequence>LHLVLR</PeptideSequence>
    </Peptide>
    <Peptide id="PTD_HLVLR">
        <PeptideSequence>HLVLR</PeptideSequence>
    </Peptide>
    <Peptide id="PTD_LVLR">
        <PeptideSequence>LVLR</PeptideSequence>
    </Peptide>
    <Peptide id="PTD_VFFDMAIAGNPAGR">
        <PeptideSequence>VFFDMAIAGNPAGR</PeptideSequence>
    </Peptide>
    <Peptide id="PTD_IVMELYADTTPR">
        <PeptideSequence>IVMELYADTTPR</PeptideSequence>
    </Peptide>
    <Peptide id="PTD_VIPNFMCQGGDFTAGNGTGAESIYGAK_7C">
        <PeptideSequence>VIPNFMCQGGDFTAGNGTGAESIYGAK</PeptideSequence>
        <Modification location="7" residues="C" monoisotopicMassDelta="57.021461486816406">
            <cvParam cvRef="UNIMOD" accession="UNIMOD:4" name="Carbamidomethyl" value=""/>
        </Modification>
    </Peptide>
    <Peptide id="PTD_FADENFIK">
        <PeptideSequence>FADENFIK</PeptideSequence>
    </Peptide>
    <Peptide id="PTD_HTGPGILSMANAGAGTNGSQFFICTEK_24C">
        <PeptideSequence>HTGPGILSMANAGAGTNGSQFFICTEK</PeptideSequence>
        <Modification location="24" residues="C" monoisotopicMassDelta="57.021461486816406">
            <cvParam cvRef="UNIMOD" accession="UNIMOD:4" name="Carbamidomethyl" value=""/>
        </Modification>
    </Peptide>
    <Peptide id="PTD_TSRPVTIADCGQLS_10C">
        <PeptideSequence>TSRPVTIADCGQLS</PeptideSequence>
        <Modification location="10" residues="C" monoisotopicMassDelta="57.021461486816406">
            <cvParam cvRef="UNIMOD" accession="UNIMOD:4" name="Carbamidomethyl" value=""/>
        </Modification>
    </Peptide>
    <Peptide id="PTD_DTDILAAFR">
        <PeptideSequence>DTDILAAFR</PeptideSequence>
    </Peptide>
    <Peptide id="PTD_TFQGPPHGIQVER">
        <PeptideSequence>TFQGPPHGIQVER</PeptideSequence>
    </Peptide>
    <Peptide id="PTD_ELGVPIVMHDYLTGGFTANTSLAHYCR_26C">
        <PeptideSequence>ELGVPIVMHDYLTGGFTANTSLAHYCR</PeptideSequence>
        <Modification location="26" residues="C" monoisotopicMassDelta="57.021461486816406">
            <cvParam cvRef="UNIMOD" accession="UNIMOD:4" name="Carbamidomethyl" value=""/>
        </Modification>
    </Peptide>
    <Peptide id="PTD_LSGGDHIHSGTVVGK">
        <PeptideSequence>LSGGDHIHSGTVVGK</PeptideSequence>
    </Peptide>
    <Peptide id="PTD_EITLGFVDLLR">
        <PeptideSequence>EITLGFVDLLR</PeptideSequence>
    </Peptide>
    <Peptide id="PTD_VALEACVQAR_6C">
        <PeptideSequence>VALEACVQAR</PeptideSequence>
        <Modification location="6" residues="C" monoisotopicMassDelta="57.021461486816406">
            <cvParam cvRef="UNIMOD" accession="UNIMOD:4" name="Carbamidomethyl" value=""/>
        </Modification>
    </Peptide>
    <Peptide id="PTD_VALEACVQARNEGR_6C">
        <PeptideSequence>VALEACVQARNEGR</PeptideSequence>
        <Modification location="6" residues="C" monoisotopicMassDelta="57.021461486816406">
            <cvParam cvRef="UNIMOD" accession="UNIMOD:4" name="Carbamidomethyl" value=""/>
        </Modification>
    </Peptide>
    <Peptide id="PTD_DLASEGNQIIR">
        <PeptideSequence>DLASEGNQIIR</PeptideSequence>
    </Peptide>
    <Peptide id="PTD_WSPELAAACEVWK_9C">
        <PeptideSequence>WSPELAAACEVWK</PeptideSequence>
        <Modification location="9" residues="C" monoisotopicMassDelta="57.021461486816406">
            <cvParam cvRef="UNIMOD" accession="UNIMOD:4" name="Carbamidomethyl" value=""/>
        </Modification>
    </Peptide>
    <Peptide id="PTD_ELGVPIVMHDYITGGFTANTSLAHYCR_26C">
        <PeptideSequence>ELGVPIVMHDYITGGFTANTSLAHYCR</PeptideSequence>
        <Modification location="26" residues="C" monoisotopicMassDelta="57.021461486816406">
            <cvParam cvRef="UNIMOD" accession="UNIMOD:4" name="Carbamidomethyl" value=""/>
        </Modification>
    </Peptide>
    <Peptide id="PTD_SSLLSIPSLSLQYNDK">
        <PeptideSequence>SSLLSIPSLSLQYNDK</PeptideSequence>
    </Peptide>
    <Peptide id="PTD_FSKEQSNTFSNAK">
        <PeptideSequence>FSKEQSNTFSNAK</PeptideSequence>
    </Peptide>
    <Peptide id="PTD_EQSNTFSNAK">
        <PeptideSequence>EQSNTFSNAK</PeptideSequence>
    </Peptide>
    <Peptide id="PTD_AENLMLER">
        <PeptideSequence>AENLMLER</PeptideSequence>
    </Peptide>
    <Peptide id="PTD_EYLAIEGLAAFNK">
        <PeptideSequence>EYLAIEGLAAFNK</PeptideSequence>
    </Peptide>
    <Peptide id="PTD_ATAELLLGADNPAIK">
        <PeptideSequence>ATAELLLGADNPAIK</PeptideSequence>
    </Peptide>
    <Peptide id="PTD_AAPEGTFVLLHGCAHNPTGIDPTPEQWEK_13C">
        <PeptideSequence>AAPEGTFVLLHGCAHNPTGIDPTPEQWEK</PeptideSequence>
        <Modification location="13" residues="C" monoisotopicMassDelta="57.021461486816406">
            <cvParam cvRef="UNIMOD" accession="UNIMOD:4" name="Carbamidomethyl" value=""/>
        </Modification>
    </Peptide>
    <Peptide id="PTD_IADVIQEK">
        <PeptideSequence>IADVIQEK</PeptideSequence>
    </Peptide>
    <Peptide id="PTD_QQLYDSISSK">
        <PeptideSequence>QQLYDSISSK</PeptideSequence>
    </Peptide>
    <PeptideEvidence dBSequence_ref="DBSEQ_CONG1_LUPAN" peptide_ref="PTD_RTPLMQVPLLLDLNGK" start="67" end="82" isDecoy="false" id="PTD_RTPLMQVPLLLDLNGK_DBSEQ_CONG1_LUPAN"/>
    <PeptideEvidence dBSequence_ref="DBSEQ_CONG1_LUPAN" peptide_ref="PTD_TPLMQV" start="68" end="73" isDecoy="false" id="PTD_TPLMQV_DBSEQ_CONG1_LUPAN"/>
    <PeptideEvidence dBSequence_ref="DBSEQ_CONG1_LUPAN" peptide_ref="PTD_TPLMQVPLL" start="68" end="76" isDecoy="false" id="PTD_TPLMQVPLL_DBSEQ_CONG1_LUPAN"/>
    <PeptideEvidence dBSequence_ref="DBSEQ_CONG1_LUPAN" peptide_ref="PTD_TPLMQVPLLLDLNGK" start="68" end="82" isDecoy="false" id="PTD_TPLMQVPLLLDLNGK_DBSEQ_CONG1_LUPAN"/>
    <PeptideEvidence dBSequence_ref="DBSEQ_CONG1_LUPAN" peptide_ref="PTD_TPLMQVPLLLDLNGK_4M" start="68" end="82" isDecoy="false" id="PTD_TPLMQVPLLLDLNGK_4M_DBSEQ_CONG1_LUPAN"/>
    <PeptideEvidence dBSequence_ref="DBSEQ_CONG1_LUPAN" peptide_ref="PTD_VPLLLDLNGK" start="73" end="82" isDecoy="false" id="PTD_VPLLLDLNGK_DBSEQ_CONG1_LUPAN"/>
    <PeptideEvidence dBSequence_ref="DBSEQ_CONG1_LUPAN" peptide_ref="PTD_PLLLDLNGK" start="74" end="82" isDecoy="false" id="PTD_PLLLDLNGK_DBSEQ_CONG1_LUPAN"/>
    <PeptideEvidence dBSequence_ref="DBSEQ_CONG1_LUPAN" peptide_ref="PTD_LLLDLNGK" start="75" end="82" isDecoy="false" id="PTD_LLLDLNGK_DBSEQ_CONG1_LUPAN"/>
    <PeptideEvidence dBSequence_ref="DBSEQ_CONG1_LUPAN" peptide_ref="PTD_LLDLNGK" start="76" end="82" isDecoy="false" id="PTD_LLDLNGK_DBSEQ_CONG1_LUPAN"/>
    <PeptideEvidence dBSequence_ref="DBSEQ_CONG1_LUPAN" peptide_ref="PTD_LDLNGK" start="77" end="82" isDecoy="false" id="PTD_LDLNGK_DBSEQ_CONG1_LUPAN"/>
    <PeptideEvidence dBSequence_ref="DBSEQ_CONG1_LUPAN" peptide_ref="PTD_HLWVTCSQHYSSST_6C" start="83" end="96" isDecoy="false" id="PTD_HLWVTCSQHYSSST_6C_DBSEQ_CONG1_LUPAN"/>
    <PeptideEvidence dBSequence_ref="DBSEQ_CONG1_LUPAN" peptide_ref="PTD_HLWVTCSQHYSSSTYQAPFCHSTQCSR_6C_20C_25C" start="83" end="109" isDecoy="false" id="PTD_HLWVTCSQHYSSSTYQAPFCHSTQCSR_6C_20C_25C_DBSEQ_CONG1_LUPAN"/>
    <PeptideEvidence dBSequence_ref="DBSEQ_CONG1_LUPAN" peptide_ref="PTD_PFCHSTQCSR_3C_8C" start="100" end="109" isDecoy="false" id="PTD_PFCHSTQCSR_3C_8C_DBSEQ_CONG1_LUPAN"/>
    <PeptideEvidence dBSequence_ref="DBSEQ_CONG1_LUPAN" peptide_ref="PTD_ANTHQCFTCTDSTTTRPGCHNNTCGLLSSNPVTQESGLGELAQDVLAIHSTHGSK_6C_9C_19C_24C" start="110" end="164" isDecoy="false" id="PTD_ANTHQCFTCTDSTTTRPGCHNNTCGLLSSNPVTQESGLGELAQDVLAIHSTHGSK_6C_9C_19C_24C_DBSEQ_CONG1_LUPAN"/>
    <PeptideEvidence dBSequence_ref="DBSEQ_CONG1_LUPAN" peptide_ref="PTD_LGPMVK" start="165" end="170" isDecoy="false" id="PTD_LGPMVK_DBSEQ_CONG1_LUPAN"/>
    <PeptideEvidence dBSequence_ref="DBSEQ_CONG1_LUPAN" peptide_ref="PTD_GPMVK" start="166" end="170" isDecoy="false" id="PTD_GPMVK_DBSEQ_CONG1_LUPAN"/>
    <PeptideEvidence dBSequence_ref="DBSEQ_CONG1_LUPAN" peptide_ref="PTD_VPQFL" start="171" end="175" isDecoy="false" id="PTD_VPQFL_DBSEQ_CONG1_LUPAN"/>
    <PeptideEvidence dBSequence_ref="DBSEQ_CONG1_LUPAN" peptide_ref="PTD_VPQFLF" start="171" end="176" isDecoy="false" id="PTD_VPQFLF_DBSEQ_CONG1_LUPAN"/>
    <PeptideEvidence dBSequence_ref="DBSEQ_CONG1_LUPAN" peptide_ref="PTD_VPQFLFS" start="171" end="177" isDecoy="false" id="PTD_VPQFLFS_DBSEQ_CONG1_LUPAN"/>
    <PeptideEvidence dBSequence_ref="DBSEQ_CONG1_LUPAN" peptide_ref="PTD_VPQFLFSC_8C" start="171" end="178" isDecoy="false" id="PTD_VPQFLFSC_8C_DBSEQ_CONG1_LUPAN"/>
    <PeptideEvidence dBSequence_ref="DBSEQ_CONG1_LUPAN" peptide_ref="PTD_VPQFLFSCA_8C" start="171" end="179" isDecoy="false" id="PTD_VPQFLFSCA_8C_DBSEQ_CONG1_LUPAN"/>
    <PeptideEvidence dBSequence_ref="DBSEQ_CONG1_LUPAN" peptide_ref="PTD_VPQFLFSCAPSFLAQ_8C" start="171" end="185" isDecoy="false" id="PTD_VPQFLFSCAPSFLAQ_8C_DBSEQ_CONG1_LUPAN"/>
    <PeptideEvidence dBSequence_ref="DBSEQ_CONG1_LUPAN" peptide_ref="PTD_VPQFLFSCAPSFLAQK_8C" start="171" end="186" isDecoy="false" id="PTD_VPQFLFSCAPSFLAQK_8C_DBSEQ_CONG1_LUPAN"/>
    <PeptideEvidence dBSequence_ref="DBSEQ_CONG1_LUPAN" peptide_ref="PTD_SCAPSFLAQK_2C" start="177" end="186" isDecoy="false" id="PTD_SCAPSFLAQK_2C_DBSEQ_CONG1_LUPAN"/>
    <PeptideEvidence dBSequence_ref="DBSEQ_CONG1_LUPAN" peptide_ref="PTD_CAPSFLAQK_1C" start="178" end="186" isDecoy="false" id="PTD_CAPSFLAQK_1C_DBSEQ_CONG1_LUPAN"/>
    <PeptideEvidence dBSequence_ref="DBSEQ_CONG1_LUPAN" peptide_ref="PTD_APSFLAQK" start="179" end="186" isDecoy="false" id="PTD_APSFLAQK_DBSEQ_CONG1_LUPAN"/>
    <PeptideEvidence dBSequence_ref="DBSEQ_CONG1_LUPAN" peptide_ref="PTD_PSFLAQK" start="180" end="186" isDecoy="false" id="PTD_PSFLAQK_DBSEQ_CONG1_LUPAN"/>
    <PeptideEvidence dBSequence_ref="DBSEQ_CONG1_LUPAN" peptide_ref="PTD_SFLAQK" start="181" end="186" isDecoy="false" id="PTD_SFLAQK_DBSEQ_CONG1_LUPAN"/>
    <PeptideEvidence dBSequence_ref="DBSEQ_CONG1_LUPAN" peptide_ref="PTD_FLAQK" start="182" end="186" isDecoy="false" id="PTD_FLAQK_DBSEQ_CONG1_LUPAN"/>
    <PeptideEvidence dBSequence_ref="DBSEQ_CONG1_LUPAN" peptide_ref="PTD_GLPNNVQGA" start="187" end="195" isDecoy="false" id="PTD_GLPNNVQGA_DBSEQ_CONG1_LUPAN"/>
    <PeptideEvidence dBSequence_ref="DBSEQ_CONG1_LUPAN" peptide_ref="PTD_GLPNNVQGALG" start="187" end="197" isDecoy="false" id="PTD_GLPNNVQGALG_DBSEQ_CONG1_LUPAN"/>
    <PeptideEvidence dBSequence_ref="DBSEQ_CONG1_LUPAN" peptide_ref="PTD_GLPNNVQGALGL" start="187" end="198" isDecoy="false" id="PTD_GLPNNVQGALGL_DBSEQ_CONG1_LUPAN"/>
    <PeptideEvidence dBSequence_ref="DBSEQ_CONG1_LUPAN" peptide_ref="PTD_GLPNNVQGALGLGQAPISLQNQLFSHFGLK" start="187" end="216" isDecoy="false" id="PTD_GLPNNVQGALGLGQAPISLQNQLFSHFGLK_DBSEQ_CONG1_LUPAN"/>
    <PeptideEvidence dBSequence_ref="DBSEQ_CONG1_LUPAN" peptide_ref="PTD_GLPNNVQGALGLGQAPISLQNQLFSHFGLKR" start="187" end="217" isDecoy="false" id="PTD_GLPNNVQGALGLGQAPISLQNQLFSHFGLKR_DBSEQ_CONG1_LUPAN"/>
    <PeptideEvidence dBSequence_ref="DBSEQ_CONG1_LUPAN" peptide_ref="PTD_LGQAPISLQNQLFSHFGLKR" start="198" end="217" isDecoy="false" id="PTD_LGQAPISLQNQLFSHFGLKR_DBSEQ_CONG1_LUPAN"/>
    <PeptideEvidence dBSequence_ref="DBSEQ_CONG1_LUPAN" peptide_ref="PTD_GQAPISLQNQLFSHFGLK" start="199" end="216" isDecoy="false" id="PTD_GQAPISLQNQLFSHFGLK_DBSEQ_CONG1_LUPAN"/>
    <PeptideEvidence dBSequence_ref="DBSEQ_CONG1_LUPAN" peptide_ref="PTD_APISLQNQLFSHFGLK" start="201" end="216" isDecoy="false" id="PTD_APISLQNQLFSHFGLK_DBSEQ_CONG1_LUPAN"/>
    <PeptideEvidence dBSequence_ref="DBSEQ_CONG1_LUPAN" peptide_ref="PTD_APISLQNQLFSHFGLKR" start="201" end="217" isDecoy="false" id="PTD_APISLQNQLFSHFGLKR_DBSEQ_CONG1_LUPAN"/>
    <PeptideEvidence dBSequence_ref="DBSEQ_CONG1_LUPAN" peptide_ref="PTD_SLQNQLFSHFGLKR" start="204" end="217" isDecoy="false" id="PTD_SLQNQLFSHFGLKR_DBSEQ_CONG1_LUPAN"/>
    <PeptideEvidence dBSequence_ref="DBSEQ_CONG1_LUPAN" peptide_ref="PTD_QNQLFSHFGLKR" start="206" end="217" isDecoy="false" id="PTD_QNQLFSHFGLKR_DBSEQ_CONG1_LUPAN"/>
    <PeptideEvidence dBSequence_ref="DBSEQ_CONG1_LUPAN" peptide_ref="PTD_RQFSVCLSR_6C" start="217" end="225" isDecoy="false" id="PTD_RQFSVCLSR_6C_DBSEQ_CONG1_LUPAN"/>
    <PeptideEvidence dBSequence_ref="DBSEQ_CONG1_LUPAN" peptide_ref="PTD_QFSVCLSR_5C" start="218" end="225" isDecoy="false" id="PTD_QFSVCLSR_5C_DBSEQ_CONG1_LUPAN"/>
    <PeptideEvidence dBSequence_ref="DBSEQ_CONG1_LUPAN" peptide_ref="PTD_FSVCLSR_4C" start="219" end="225" isDecoy="false" id="PTD_FSVCLSR_4C_DBSEQ_CONG1_LUPAN"/>
    <PeptideEvidence dBSequence_ref="DBSEQ_CONG1_LUPAN" peptide_ref="PTD_SVCLSR_3C" start="220" end="225" isDecoy="false" id="PTD_SVCLSR_3C_DBSEQ_CONG1_LUPAN"/>
    <PeptideEvidence dBSequence_ref="DBSEQ_CONG1_LUPAN" peptide_ref="PTD_VCLSR_2C" start="221" end="225" isDecoy="false" id="PTD_VCLSR_2C_DBSEQ_CONG1_LUPAN"/>
    <PeptideEvidence dBSequence_ref="DBSEQ_CONG1_LUPAN" peptide_ref="PTD_CLSR_1C" start="222" end="225" isDecoy="false" id="PTD_CLSR_1C_DBSEQ_CONG1_LUPAN"/>
    <PeptideEvidence dBSequence_ref="DBSEQ_CONG1_LUPAN" peptide_ref="PTD_YSTSNGAILFGDINDPNNNNYIHNSLDVLHDLVYTPLTISK" start="226" end="266" isDecoy="false" id="PTD_YSTSNGAILFGDINDPNNNNYIHNSLDVLHDLVYTPLTISK_DBSEQ_CONG1_LUPAN"/>
    <PeptideEvidence dBSequence_ref="DBSEQ_CONG1_LUPAN" peptide_ref="PTD_QGEYFIQVNAIR" start="267" end="278" isDecoy="false" id="PTD_QGEYFIQVNAIR_DBSEQ_CONG1_LUPAN"/>
    <PeptideEvidence dBSequence_ref="DBSEQ_CONG1_LUPAN" peptide_ref="PTD_NPFISPSSTSYHGSGEIGGALITTTHPYTVLSHSIFEVFTQVFANNMPK" start="289" end="337" isDecoy="false" id="PTD_NPFISPSSTSYHGSGEIGGALITTTHPYTVLSHSIFEVFTQVFANNMPK_DBSEQ_CONG1_LUPAN"/>
    <PeptideEvidence dBSequence_ref="DBSEQ_CONG1_LUPAN" peptide_ref="PTD_AVGPFGLCYD_8C" start="343" end="352" isDecoy="false" id="PTD_AVGPFGLCYD_8C_DBSEQ_CONG1_LUPAN"/>
    <PeptideEvidence dBSequence_ref="DBSEQ_CONG1_LUPAN" peptide_ref="PTD_AVGPFGLCYDSR_8C" start="343" end="354" isDecoy="false" id="PTD_AVGPFGLCYDSR_8C_DBSEQ_CONG1_LUPAN"/>
    <PeptideEvidence dBSequence_ref="DBSEQ_CONG1_LUPAN" peptide_ref="PTD_FGLCYDSR_4C" start="347" end="354" isDecoy="false" id="PTD_FGLCYDSR_4C_DBSEQ_CONG1_LUPAN"/>
    <PeptideEvidence dBSequence_ref="DBSEQ_CONG1_LUPAN" peptide_ref="PTD_GLCYDSR_3C" start="348" end="354" isDecoy="false" id="PTD_GLCYDSR_3C_DBSEQ_CONG1_LUPAN"/>
    <PeptideEvidence dBSequence_ref="DBSEQ_CONG1_LUPAN" peptide_ref="PTD_LCYDSR_2C" start="349" end="354" isDecoy="false" id="PTD_LCYDSR_2C_DBSEQ_CONG1_LUPAN"/>
    <PeptideEvidence dBSequence_ref="DBSEQ_CONG1_LUPAN" peptide_ref="PTD_CYDSR_1C" start="350" end="354" isDecoy="false" id="PTD_CYDSR_1C_DBSEQ_CONG1_LUPAN"/>
    <PeptideEvidence dBSequence_ref="DBSEQ_CONG1_LUPAN" peptide_ref="PTD_KISGGA" start="355" end="360" isDecoy="false" id="PTD_KISGGA_DBSEQ_CONG1_LUPAN"/>
    <PeptideEvidence dBSequence_ref="DBSEQ_CONG1_LUPAN" peptide_ref="PTD_KISGGAPS" start="355" end="362" isDecoy="false" id="PTD_KISGGAPS_DBSEQ_CONG1_LUPAN"/>
    <PeptideEvidence dBSequence_ref="DBSEQ_CONG1_LUPAN" peptide_ref="PTD_KISGGAPSVD" start="355" end="364" isDecoy="false" id="PTD_KISGGAPSVD_DBSEQ_CONG1_LUPAN"/>
    <PeptideEvidence dBSequence_ref="DBSEQ_CONG1_LUPAN" peptide_ref="PTD_KISGGAPSVDLILDK" start="355" end="369" isDecoy="false" id="PTD_KISGGAPSVDLILDK_DBSEQ_CONG1_LUPAN"/>
    <PeptideEvidence dBSequence_ref="DBSEQ_CONG1_LUPAN" peptide_ref="PTD_ISGGAPSVDLI" start="356" end="366" isDecoy="false" id="PTD_ISGGAPSVDLI_DBSEQ_CONG1_LUPAN"/>
    <PeptideEvidence dBSequence_ref="DBSEQ_CONG1_LUPAN" peptide_ref="PTD_ISGGAPSVDLILDK" start="356" end="369" isDecoy="false" id="PTD_ISGGAPSVDLILDK_DBSEQ_CONG1_LUPAN"/>
    <PeptideEvidence dBSequence_ref="DBSEQ_CONG1_LUPAN" peptide_ref="PTD_ISGGAPSVDLILDKNDAVWR" start="356" end="375" isDecoy="false" id="PTD_ISGGAPSVDLILDKNDAVWR_DBSEQ_CONG1_LUPAN"/>
    <PeptideEvidence dBSequence_ref="DBSEQ_CONG1_LUPAN" peptide_ref="PTD_GGAPSVDLILDKNDAVWR" start="358" end="375" isDecoy="false" id="PTD_GGAPSVDLILDKNDAVWR_DBSEQ_CONG1_LUPAN"/>
    <PeptideEvidence dBSequence_ref="DBSEQ_CONG1_LUPAN" peptide_ref="PTD_GAPSVDLILDK" start="359" end="369" isDecoy="false" id="PTD_GAPSVDLILDK_DBSEQ_CONG1_LUPAN"/>
    <PeptideEvidence dBSequence_ref="DBSEQ_CONG1_LUPAN" peptide_ref="PTD_PSVDLILDK" start="361" end="369" isDecoy="false" id="PTD_PSVDLILDK_DBSEQ_CONG1_LUPAN"/>
    <PeptideEvidence dBSequence_ref="DBSEQ_CONG1_LUPAN" peptide_ref="PTD_SVDLILDK" start="362" end="369" isDecoy="false" id="PTD_SVDLILDK_DBSEQ_CONG1_LUPAN"/>
    <PeptideEvidence dBSequence_ref="DBSEQ_CONG1_LUPAN" peptide_ref="PTD_DLILDK" start="364" end="369" isDecoy="false" id="PTD_DLILDK_DBSEQ_CONG1_LUPAN"/>
    <PeptideEvidence dBSequence_ref="DBSEQ_CONG1_LUPAN" peptide_ref="PTD_LILDK" start="365" end="369" isDecoy="false" id="PTD_LILDK_DBSEQ_CONG1_LUPAN"/>
    <PeptideEvidence dBSequence_ref="DBSEQ_CONG1_LUPAN" peptide_ref="PTD_ISSENFM" start="376" end="382" isDecoy="false" id="PTD_ISSENFM_DBSEQ_CONG1_LUPAN"/>
    <PeptideEvidence dBSequence_ref="DBSEQ_CONG1_LUPAN" peptide_ref="PTD_ISSENFMVQA" start="376" end="385" isDecoy="false" id="PTD_ISSENFMVQA_DBSEQ_CONG1_LUPAN"/>
    <PeptideEvidence dBSequence_ref="DBSEQ_CONG1_LUPAN" peptide_ref="PTD_ISSENFMVQAQDGVSCLGFVDGGVHAR_16C" start="376" end="402" isDecoy="false" id="PTD_ISSENFMVQAQDGVSCLGFVDGGVHAR_16C_DBSEQ_CONG1_LUPAN"/>
    <PeptideEvidence dBSequence_ref="DBSEQ_CONG1_LUPAN" peptide_ref="PTD_MVQAQDGVSCLGFVDGGVHAR_10C" start="382" end="402" isDecoy="false" id="PTD_MVQAQDGVSCLGFVDGGVHAR_10C_DBSEQ_CONG1_LUPAN"/>
    <PeptideEvidence dBSequence_ref="DBSEQ_CONG1_LUPAN" peptide_ref="PTD_QAQDGVSCLGFVDGGVHAR_8C" start="384" end="402" isDecoy="false" id="PTD_QAQDGVSCLGFVDGGVHAR_8C_DBSEQ_CONG1_LUPAN"/>
    <PeptideEvidence dBSequence_ref="DBSEQ_CONG1_LUPAN" peptide_ref="PTD_SCLGFVDGGVHAR_2C" start="390" end="402" isDecoy="false" id="PTD_SCLGFVDGGVHAR_2C_DBSEQ_CONG1_LUPAN"/>
    <PeptideEvidence dBSequence_ref="DBSEQ_CONG1_LUPAN" peptide_ref="PTD_LGFVDGGVHAR" start="392" end="402" isDecoy="false" id="PTD_LGFVDGGVHAR_DBSEQ_CONG1_LUPAN"/>
    <PeptideEvidence dBSequence_ref="DBSEQ_CONG1_LUPAN" peptide_ref="PTD_GFVDGGVHAR" start="393" end="402" isDecoy="false" id="PTD_GFVDGGVHAR_DBSEQ_CONG1_LUPAN"/>
    <PeptideEvidence dBSequence_ref="DBSEQ_CONG1_LUPAN" peptide_ref="PTD_VDGGVHAR" start="395" end="402" isDecoy="false" id="PTD_VDGGVHAR_DBSEQ_CONG1_LUPAN"/>
    <PeptideEvidence dBSequence_ref="DBSEQ_CONG1_LUPAN" peptide_ref="PTD_DGGVHAR" start="396" end="402" isDecoy="false" id="PTD_DGGVHAR_DBSEQ_CONG1_LUPAN"/>
    <PeptideEvidence dBSequence_ref="DBSEQ_CONG1_LUPAN" peptide_ref="PTD_AGIALGAHHLEENLV" start="403" end="417" isDecoy="false" id="PTD_AGIALGAHHLEENLV_DBSEQ_CONG1_LUPAN"/>
    <PeptideEvidence dBSequence_ref="DBSEQ_CONG1_LUPAN" peptide_ref="PTD_AGIALGAHHLEENLVVFDLER" start="403" end="423" isDecoy="false" id="PTD_AGIALGAHHLEENLVVFDLER_DBSEQ_CONG1_LUPAN"/>
    <PeptideEvidence dBSequence_ref="DBSEQ_CONG1_LUPAN" peptide_ref="PTD_ALGAHHLEENLVVFDLER" start="406" end="423" isDecoy="false" id="PTD_ALGAHHLEENLVVFDLER_DBSEQ_CONG1_LUPAN"/>
    <PeptideEvidence dBSequence_ref="DBSEQ_CONG1_LUPAN" peptide_ref="PTD_VVFDLER" start="417" end="423" isDecoy="false" id="PTD_VVFDLER_DBSEQ_CONG1_LUPAN"/>
    <PeptideEvidence dBSequence_ref="DBSEQ_CONG1_LUPAN" peptide_ref="PTD_VFDLER" start="418" end="423" isDecoy="false" id="PTD_VFDLER_DBSEQ_CONG1_LUPAN"/>
    <PeptideEvidence dBSequence_ref="DBSEQ_CONG1_LUPAN" peptide_ref="PTD_FDLER" start="419" end="423" isDecoy="false" id="PTD_FDLER_DBSEQ_CONG1_LUPAN"/>
    <PeptideEvidence dBSequence_ref="DBSEQ_CONG1_LUPAN" peptide_ref="PTD_DLER" start="420" end="423" isDecoy="false" id="PTD_DLER_DBSEQ_CONG1_LUPAN"/>
    <PeptideEvidence dBSequence_ref="DBSEQ_CONG1_LUPAN" peptide_ref="PTD_VGFNSNSLK" start="426" end="434" isDecoy="false" id="PTD_VGFNSNSLK_DBSEQ_CONG1_LUPAN"/>
    <PeptideEvidence dBSequence_ref="DBSEQ_CONG1_LUPAN" peptide_ref="PTD_VGFNSNSLKSYGK" start="426" end="438" isDecoy="false" id="PTD_VGFNSNSLKSYGK_DBSEQ_CONG1_LUPAN"/>
    <PeptideEvidence dBSequence_ref="DBSEQ_CONG1_LUPAN" peptide_ref="PTD_GFNSNSLK" start="427" end="434" isDecoy="false" id="PTD_GFNSNSLK_DBSEQ_CONG1_LUPAN"/>
    <PeptideEvidence dBSequence_ref="DBSEQ_CONG1_LUPAN" peptide_ref="PTD_FNSNSLK" start="428" end="434" isDecoy="false" id="PTD_FNSNSLK_DBSEQ_CONG1_LUPAN"/>
    <PeptideEvidence dBSequence_ref="DBSEQ_CONG1_LUPAN" peptide_ref="PTD_NSNSLK" start="429" end="434" isDecoy="false" id="PTD_NSNSLK_DBSEQ_CONG1_LUPAN"/>
    <PeptideEvidence dBSequence_ref="DBSEQ_CONG1_LUPAN" peptide_ref="PTD_TCSNLF_2C" start="439" end="444" isDecoy="false" id="PTD_TCSNLF_2C_DBSEQ_CONG1_LUPAN"/>
    <PeptideEvidence dBSequence_ref="DBSEQ_CONG1_LUPAN" peptide_ref="PTD_TCSNLFDL_2C" start="439" end="446" isDecoy="false" id="PTD_TCSNLFDL_2C_DBSEQ_CONG1_LUPAN"/>
    <PeptideEvidence dBSequence_ref="DBSEQ_CONG1_LUPAN" peptide_ref="PTD_TCSNLFDLN_2C" start="439" end="447" isDecoy="false" id="PTD_TCSNLFDLN_2C_DBSEQ_CONG1_LUPAN"/>
    <PeptideEvidence dBSequence_ref="DBSEQ_CONG1_LUPAN" peptide_ref="PTD_TCSNLFDLNN_2C" start="439" end="448" isDecoy="false" id="PTD_TCSNLFDLNN_2C_DBSEQ_CONG1_LUPAN"/>
    <PeptideEvidence dBSequence_ref="DBSEQ_CONG1_LUPAN" peptide_ref="PTD_TCSNLFDLNNP_2C" start="439" end="449" isDecoy="false" id="PTD_TCSNLFDLNNP_2C_DBSEQ_CONG1_LUPAN"/>
    <PeptideEvidence dBSequence_ref="DBSEQ_CONG1_LUPAN" peptide_ref="PTD_DLNNP" start="445" end="449" isDecoy="false" id="PTD_DLNNP_DBSEQ_CONG1_LUPAN"/>
    <PeptideEvidence dBSequence_ref="DBSEQ_COND1_LUPAN" peptide_ref="PTD_RQLQQVNLR" start="32" end="40" isDecoy="false" id="PTD_RQLQQVNLR_DBSEQ_COND1_LUPAN"/>
    <PeptideEvidence dBSequence_ref="DBSEQ_COND1_LUPAN" peptide_ref="PTD_QLQQV" start="33" end="37" isDecoy="false" id="PTD_QLQQV_DBSEQ_COND1_LUPAN"/>
    <PeptideEvidence dBSequence_ref="DBSEQ_COND1_LUPAN" peptide_ref="PTD_QLQQVNL" start="33" end="39" isDecoy="false" id="PTD_QLQQVNL_DBSEQ_COND1_LUPAN"/>
    <PeptideEvidence dBSequence_ref="DBSEQ_COND1_LUPAN" peptide_ref="PTD_QLQQVNLR" start="33" end="40" isDecoy="false" id="PTD_QLQQVNLR_DBSEQ_COND1_LUPAN"/>
    <PeptideEvidence dBSequence_ref="DBSEQ_COND1_LUPAN" peptide_ref="PTD_LQQVNLR" start="34" end="40" isDecoy="false" id="PTD_LQQVNLR_DBSEQ_COND1_LUPAN"/>
    <PeptideEvidence dBSequence_ref="DBSEQ_COND1_LUPAN" peptide_ref="PTD_QVNLR" start="36" end="40" isDecoy="false" id="PTD_QVNLR_DBSEQ_COND1_LUPAN"/>
    <PeptideEvidence dBSequence_ref="DBSEQ_COND1_LUPAN" peptide_ref="PTD_SSQESEE" start="76" end="82" isDecoy="false" id="PTD_SSQESEE_DBSEQ_COND1_LUPAN"/>
    <PeptideEvidence dBSequence_ref="DBSEQ_COND1_LUPAN" peptide_ref="PTD_SSQESEESE" start="76" end="84" isDecoy="false" id="PTD_SSQESEESE_DBSEQ_COND1_LUPAN"/>
    <PeptideEvidence dBSequence_ref="DBSEQ_COND1_LUPAN" peptide_ref="PTD_SSQESEESEE" start="76" end="85" isDecoy="false" id="PTD_SSQESEESEE_DBSEQ_COND1_LUPAN"/>
    <PeptideEvidence dBSequence_ref="DBSEQ_COND1_LUPAN" peptide_ref="PTD_SSQESEESEELDQCCEQLNELNSQR_14C_15C" start="76" end="100" isDecoy="false" id="PTD_SSQESEESEELDQCCEQLNELNSQR_14C_15C_DBSEQ_COND1_LUPAN"/>
    <PeptideEvidence dBSequence_ref="DBSEQ_COND1_LUPAN" peptide_ref="PTD_LDQCCEQLNELNSQR_4C_5C" start="86" end="100" isDecoy="false" id="PTD_LDQCCEQLNELNSQR_4C_5C_DBSEQ_COND1_LUPAN"/>
    <PeptideEvidence dBSequence_ref="DBSEQ_COND1_LUPAN" peptide_ref="PTD_DQCCEQLNELNSQR_3C_4C" start="87" end="100" isDecoy="false" id="PTD_DQCCEQLNELNSQR_3C_4C_DBSEQ_COND1_LUPAN"/>
    <PeptideEvidence dBSequence_ref="DBSEQ_COND1_LUPAN" peptide_ref="PTD_QLNELNSQR" start="92" end="100" isDecoy="false" id="PTD_QLNELNSQR_DBSEQ_COND1_LUPAN"/>
    <PeptideEvidence dBSequence_ref="DBSEQ_COND1_LUPAN" peptide_ref="PTD_NELNSQR" start="94" end="100" isDecoy="false" id="PTD_NELNSQR_DBSEQ_COND1_LUPAN"/>
    <PeptideEvidence dBSequence_ref="DBSEQ_COND1_LUPAN" peptide_ref="PTD_LNSQR" start="96" end="100" isDecoy="false" id="PTD_LNSQR_DBSEQ_COND1_LUPAN"/>
    <PeptideEvidence dBSequence_ref="DBSEQ_COND1_LUPAN" peptide_ref="PTD_ALQQI" start="105" end="109" isDecoy="false" id="PTD_ALQQI_DBSEQ_COND1_LUPAN"/>
    <PeptideEvidence dBSequence_ref="DBSEQ_COND1_LUPAN" peptide_ref="PTD_ALQQIY" start="105" end="110" isDecoy="false" id="PTD_ALQQIY_DBSEQ_COND1_LUPAN"/>
    <PeptideEvidence dBSequence_ref="DBSEQ_COND1_LUPAN" peptide_ref="PTD_ALQQIYE" start="105" end="111" isDecoy="false" id="PTD_ALQQIYE_DBSEQ_COND1_LUPAN"/>
    <PeptideEvidence dBSequence_ref="DBSEQ_COND1_LUPAN" peptide_ref="PTD_ALQQIYES" start="105" end="112" isDecoy="false" id="PTD_ALQQIYES_DBSEQ_COND1_LUPAN"/>
    <PeptideEvidence dBSequence_ref="DBSEQ_COND1_LUPAN" peptide_ref="PTD_ALQQIYESQ" start="105" end="113" isDecoy="false" id="PTD_ALQQIYESQ_DBSEQ_COND1_LUPAN"/>
    <PeptideEvidence dBSequence_ref="DBSEQ_COND1_LUPAN" peptide_ref="PTD_ALQQIYESQS" start="105" end="114" isDecoy="false" id="PTD_ALQQIYESQS_DBSEQ_COND1_LUPAN"/>
    <PeptideEvidence dBSequence_ref="DBSEQ_COND1_LUPAN" peptide_ref="PTD_ALQQIYESQSE" start="105" end="115" isDecoy="false" id="PTD_ALQQIYESQSE_DBSEQ_COND1_LUPAN"/>
    <PeptideEvidence dBSequence_ref="DBSEQ_COND1_LUPAN" peptide_ref="PTD_ALQQIYESQSEQ" start="105" end="116" isDecoy="false" id="PTD_ALQQIYESQSEQ_DBSEQ_COND1_LUPAN"/>
    <PeptideEvidence dBSequence_ref="DBSEQ_COND1_LUPAN" peptide_ref="PTD_ALQQIYESQSEQC_13C" start="105" end="117" isDecoy="false" id="PTD_ALQQIYESQSEQC_13C_DBSEQ_COND1_LUPAN"/>
    <PeptideEvidence dBSequence_ref="DBSEQ_COND1_LUPAN" peptide_ref="PTD_ALQQIYESQSEQCEG_13C" start="105" end="119" isDecoy="false" id="PTD_ALQQIYESQSEQCEG_13C_DBSEQ_COND1_LUPAN"/>
    <PeptideEvidence dBSequence_ref="DBSEQ_COND1_LUPAN" peptide_ref="PTD_ALQQIYESQSEQCEGR_13C" start="105" end="120" isDecoy="false" id="PTD_ALQQIYESQSEQCEGR_13C_DBSEQ_COND1_LUPAN"/>
    <PeptideEvidence dBSequence_ref="DBSEQ_COND1_LUPAN" peptide_ref="PTD_SQSEQCEGR_6C" start="112" end="120" isDecoy="false" id="PTD_SQSEQCEGR_6C_DBSEQ_COND1_LUPAN"/>
    <PeptideEvidence dBSequence_ref="DBSEQ_COND1_LUPAN" peptide_ref="PTD_SEQCEGR_4C" start="114" end="120" isDecoy="false" id="PTD_SEQCEGR_4C_DBSEQ_COND1_LUPAN"/>
    <PeptideEvidence dBSequence_ref="DBSEQ_COND1_LUPAN" peptide_ref="PTD_EQCEGR_3C" start="115" end="120" isDecoy="false" id="PTD_EQCEGR_3C_DBSEQ_COND1_LUPAN"/>
    <PeptideEvidence dBSequence_ref="DBSEQ_COND1_LUPAN" peptide_ref="PTD_CEGR_1C" start="117" end="120" isDecoy="false" id="PTD_CEGR_1C_DBSEQ_COND1_LUPAN"/>
    <PeptideEvidence dBSequence_ref="DBSEQ_COND1_LUPAN" peptide_ref="PTD_QQEQ" start="121" end="124" isDecoy="false" id="PTD_QQEQ_DBSEQ_COND1_LUPAN"/>
    <PeptideEvidence dBSequence_ref="DBSEQ_COND1_LUPAN" peptide_ref="PTD_QQEQQ" start="121" end="125" isDecoy="false" id="PTD_QQEQQ_DBSEQ_COND1_LUPAN"/>
    <PeptideEvidence dBSequence_ref="DBSEQ_COND1_LUPAN" peptide_ref="PTD_QQEQQLEGELEK" start="121" end="132" isDecoy="false" id="PTD_QQEQQLEGELEK_DBSEQ_COND1_LUPAN"/>
    <PeptideEvidence dBSequence_ref="DBSEQ_COND1_LUPAN" peptide_ref="PTD_QQEQQLEGELEKLPR" start="121" end="135" isDecoy="false" id="PTD_QQEQQLEGELEKLPR_DBSEQ_COND1_LUPAN"/>
    <PeptideEvidence dBSequence_ref="DBSEQ_COND1_LUPAN" peptide_ref="PTD_EQQLEGELEKLPR" start="123" end="135" isDecoy="false" id="PTD_EQQLEGELEKLPR_DBSEQ_COND1_LUPAN"/>
    <PeptideEvidence dBSequence_ref="DBSEQ_COND1_LUPAN" peptide_ref="PTD_LEGELEK" start="126" end="132" isDecoy="false" id="PTD_LEGELEK_DBSEQ_COND1_LUPAN"/>
    <PeptideEvidence dBSequence_ref="DBSEQ_COND1_LUPAN" peptide_ref="PTD_LEGELEKLPR" start="126" end="135" isDecoy="false" id="PTD_LEGELEKLPR_DBSEQ_COND1_LUPAN"/>
    <PeptideEvidence dBSequence_ref="DBSEQ_COND1_LUPAN" peptide_ref="PTD_EGELEK" start="127" end="132" isDecoy="false" id="PTD_EGELEK_DBSEQ_COND1_LUPAN"/>
    <PeptideEvidence dBSequence_ref="DBSEQ_COND1_LUPAN" peptide_ref="PTD_GELEK" start="128" end="132" isDecoy="false" id="PTD_GELEK_DBSEQ_COND1_LUPAN"/>
    <PeptideEvidence dBSequence_ref="DBSEQ_COND1_LUPAN" peptide_ref="PTD_LEKLPR" start="130" end="135" isDecoy="false" id="PTD_LEKLPR_DBSEQ_COND1_LUPAN"/>
    <PeptideEvidence dBSequence_ref="DBSEQ_COND1_LUPAN" peptide_ref="PTD_ICGFG_2C" start="136" end="140" isDecoy="false" id="PTD_ICGFG_2C_DBSEQ_COND1_LUPAN"/>
    <PeptideEvidence dBSequence_ref="DBSEQ_COND1_LUPAN" peptide_ref="PTD_ICGFGPL_2C" start="136" end="142" isDecoy="false" id="PTD_ICGFGPL_2C_DBSEQ_COND1_LUPAN"/>
    <PeptideEvidence dBSequence_ref="DBSEQ_COND1_LUPAN" peptide_ref="PTD_ICGFGPLR_2C" start="136" end="143" isDecoy="false" id="PTD_ICGFGPLR_2C_DBSEQ_COND1_LUPAN"/>
    <PeptideEvidence dBSequence_ref="DBSEQ_COND1_LUPAN" peptide_ref="PTD_ICGFGPLRR_2C" start="136" end="144" isDecoy="false" id="PTD_ICGFGPLRR_2C_DBSEQ_COND1_LUPAN"/>
    <PeptideEvidence dBSequence_ref="DBSEQ_COND1_LUPAN" peptide_ref="PTD_GFGPLR" start="138" end="143" isDecoy="false" id="PTD_GFGPLR_DBSEQ_COND1_LUPAN"/>
    <PeptideEvidence dBSequence_ref="DBSEQ_COND1_LUPAN" peptide_ref="PTD_FGPLR" start="139" end="143" isDecoy="false" id="PTD_FGPLR_DBSEQ_COND1_LUPAN"/>
    <PeptideEvidence dBSequence_ref="DBSEQ_COND1_LUPAN" peptide_ref="PTD_GPLR" start="140" end="143" isDecoy="false" id="PTD_GPLR_DBSEQ_COND1_LUPAN"/>
    <PeptideEvidence dBSequence_ref="DBSEQ_COND1_LUPAN" peptide_ref="PTD_RCNINPD_2C" start="144" end="150" isDecoy="false" id="PTD_RCNINPD_2C_DBSEQ_COND1_LUPAN"/>
    <PeptideEvidence dBSequence_ref="DBSEQ_COND1_LUPAN" peptide_ref="PTD_RCNINPDEE_2C" start="144" end="152" isDecoy="false" id="PTD_RCNINPDEE_2C_DBSEQ_COND1_LUPAN"/>
    <PeptideEvidence dBSequence_ref="DBSEQ_COND1_LUPAN" peptide_ref="PTD_CNIN_1C" start="145" end="148" isDecoy="false" id="PTD_CNIN_1C_DBSEQ_COND1_LUPAN"/>
    <PeptideEvidence dBSequence_ref="DBSEQ_COND1_LUPAN" peptide_ref="PTD_CNINPDE_1C" start="145" end="151" isDecoy="false" id="PTD_CNINPDE_1C_DBSEQ_COND1_LUPAN"/>
    <PeptideEvidence dBSequence_ref="DBSEQ_COND1_LUPAN" peptide_ref="PTD_CNINPDEE_1C" start="145" end="152" isDecoy="false" id="PTD_CNINPDEE_1C_DBSEQ_COND1_LUPAN"/>
    <PeptideEvidence dBSequence_ref="DBSEQ_COND3_LUPAN" peptide_ref="PTD_RQLQQVNLR" start="32" end="40" isDecoy="false" id="PTD_RQLQQVNLR_DBSEQ_COND3_LUPAN"/>
    <PeptideEvidence dBSequence_ref="DBSEQ_COND3_LUPAN" peptide_ref="PTD_QLQQVNLR" start="33" end="40" isDecoy="false" id="PTD_QLQQVNLR_DBSEQ_COND3_LUPAN"/>
    <PeptideEvidence dBSequence_ref="DBSEQ_COND3_LUPAN" peptide_ref="PTD_ALQQIYESQSEQCEGR_13C" start="102" end="117" isDecoy="false" id="PTD_ALQQIYESQSEQCEGR_13C_DBSEQ_COND3_LUPAN"/>
    <PeptideEvidence dBSequence_ref="DBSEQ_COND3_LUPAN" peptide_ref="PTD_QQEQQLEGELEK" start="118" end="129" isDecoy="false" id="PTD_QQEQQLEGELEK_DBSEQ_COND3_LUPAN"/>
    <PeptideEvidence dBSequence_ref="DBSEQ_COND3_LUPAN" peptide_ref="PTD_QQEQQLEGELEKLPR" start="118" end="132" isDecoy="false" id="PTD_QQEQQLEGELEKLPR_DBSEQ_COND3_LUPAN"/>
    <PeptideEvidence dBSequence_ref="DBSEQ_COND3_LUPAN" peptide_ref="PTD_ICGFGPLRR_2C" start="133" end="141" isDecoy="false" id="PTD_ICGFGPLRR_2C_DBSEQ_COND3_LUPAN"/>
    <PeptideEvidence dBSequence_ref="DBSEQ_COND3_LUPAN" peptide_ref="PTD_RCNINPDEE_2C" start="141" end="149" isDecoy="false" id="PTD_RCNINPDEE_2C_DBSEQ_COND3_LUPAN"/>
    <PeptideEvidence dBSequence_ref="DBSEQ_COND3_LUPAN" peptide_ref="PTD_CNINPDEE_1C" start="142" end="149" isDecoy="false" id="PTD_CNINPDEE_1C_DBSEQ_COND3_LUPAN"/>
    <PeptideEvidence dBSequence_ref="DBSEQ_CONA3_LUPAN" peptide_ref="PTD_FNECQLDR_4C" start="29" end="36" isDecoy="false" id="PTD_FNECQLDR_4C_DBSEQ_CONA3_LUPAN"/>
    <PeptideEvidence dBSequence_ref="DBSEQ_CONA3_LUPAN" peptide_ref="PTD_FNECQLDRLNALEPDNR_4C" start="29" end="45" isDecoy="false" id="PTD_FNECQLDRLNALEPDNR_4C_DBSEQ_CONA3_LUPAN"/>
    <PeptideEvidence dBSequence_ref="DBSEQ_CONA3_LUPAN" peptide_ref="PTD_NECQLDR_3C" start="30" end="36" isDecoy="false" id="PTD_NECQLDR_3C_DBSEQ_CONA3_LUPAN"/>
    <PeptideEvidence dBSequence_ref="DBSEQ_CONA3_LUPAN" peptide_ref="PTD_ECQLDR_2C" start="31" end="36" isDecoy="false" id="PTD_ECQLDR_2C_DBSEQ_CONA3_LUPAN"/>
    <PeptideEvidence dBSequence_ref="DBSEQ_CONA3_LUPAN" peptide_ref="PTD_CQLDR_1C" start="32" end="36" isDecoy="false" id="PTD_CQLDR_1C_DBSEQ_CONA3_LUPAN"/>
    <PeptideEvidence dBSequence_ref="DBSEQ_CONA3_LUPAN" peptide_ref="PTD_LNALEPDNR" start="37" end="45" isDecoy="false" id="PTD_LNALEPDNR_DBSEQ_CONA3_LUPAN"/>
    <PeptideEvidence dBSequence_ref="DBSEQ_CONA3_LUPAN" peptide_ref="PTD_LNALEPDNRIESEGGVTETWNSNKPELR" start="37" end="64" isDecoy="false" id="PTD_LNALEPDNRIESEGGVTETWNSNKPELR_DBSEQ_CONA3_LUPAN"/>
    <PeptideEvidence dBSequence_ref="DBSEQ_CONA3_LUPAN" peptide_ref="PTD_IESEGGVTETWNSNKPELR" start="46" end="64" isDecoy="false" id="PTD_IESEGGVTETWNSNKPELR_DBSEQ_CONA3_LUPAN"/>
    <PeptideEvidence dBSequence_ref="DBSEQ_CONA3_LUPAN" peptide_ref="PTD_ESEGGVTETWNSNKPELR" start="47" end="64" isDecoy="false" id="PTD_ESEGGVTETWNSNKPELR_DBSEQ_CONA3_LUPAN"/>
    <PeptideEvidence dBSequence_ref="DBSEQ_CONA3_LUPAN" peptide_ref="PTD_EGGVTETWNSNKPELR" start="49" end="64" isDecoy="false" id="PTD_EGGVTETWNSNKPELR_DBSEQ_CONA3_LUPAN"/>
    <PeptideEvidence dBSequence_ref="DBSEQ_CONA3_LUPAN" peptide_ref="PTD_GGVTETWNSNKPELR" start="50" end="64" isDecoy="false" id="PTD_GGVTETWNSNKPELR_DBSEQ_CONA3_LUPAN"/>
    <PeptideEvidence dBSequence_ref="DBSEQ_CONA3_LUPAN" peptide_ref="PTD_TETWNSNKPELR" start="53" end="64" isDecoy="false" id="PTD_TETWNSNKPELR_DBSEQ_CONA3_LUPAN"/>
    <PeptideEvidence dBSequence_ref="DBSEQ_CONA3_LUPAN" peptide_ref="PTD_TWNSNKPELR" start="55" end="64" isDecoy="false" id="PTD_TWNSNKPELR_DBSEQ_CONA3_LUPAN"/>
    <PeptideEvidence dBSequence_ref="DBSEQ_CONA3_LUPAN" peptide_ref="PTD_NSNKPELR" start="57" end="64" isDecoy="false" id="PTD_NSNKPELR_DBSEQ_CONA3_LUPAN"/>
    <PeptideEvidence dBSequence_ref="DBSEQ_CONA3_LUPAN" peptide_ref="PTD_CAGVAFEK_1C" start="65" end="72" isDecoy="false" id="PTD_CAGVAFEK_1C_DBSEQ_CONA3_LUPAN"/>
    <PeptideEvidence dBSequence_ref="DBSEQ_CONA3_LUPAN" peptide_ref="PTD_GLHLPSYTNY" start="79" end="88" isDecoy="false" id="PTD_GLHLPSYTNY_DBSEQ_CONA3_LUPAN"/>
    <PeptideEvidence dBSequence_ref="DBSEQ_CONA3_LUPAN" peptide_ref="PTD_GLHLPSYTNYPQIIMI" start="79" end="94" isDecoy="false" id="PTD_GLHLPSYTNYPQIIMI_DBSEQ_CONA3_LUPAN"/>
    <PeptideEvidence dBSequence_ref="DBSEQ_CONA3_LUPAN" peptide_ref="PTD_GLHLPSYTNYPQIIMIVQGEGALGISVPGCTETFEEAQQSQSR_30C" start="79" end="121" isDecoy="false" id="PTD_GLHLPSYTNYPQIIMIVQGEGALGISVPGCTETFEEAQQSQSR_30C_DBSEQ_CONA3_LUPAN"/>
    <PeptideEvidence dBSequence_ref="DBSEQ_CONA3_LUPAN" peptide_ref="PTD_RFYLAGNPEEEYPETQQQR" start="190" end="208" isDecoy="false" id="PTD_RFYLAGNPEEEYPETQQQR_DBSEQ_CONA3_LUPAN"/>
    <PeptideEvidence dBSequence_ref="DBSEQ_CONA3_LUPAN" peptide_ref="PTD_FYLAGNPE" start="191" end="198" isDecoy="false" id="PTD_FYLAGNPE_DBSEQ_CONA3_LUPAN"/>
    <PeptideEvidence dBSequence_ref="DBSEQ_CONA3_LUPAN" peptide_ref="PTD_FYLAGNPEE" start="191" end="199" isDecoy="false" id="PTD_FYLAGNPEE_DBSEQ_CONA3_LUPAN"/>
    <PeptideEvidence dBSequence_ref="DBSEQ_CONA3_LUPAN" peptide_ref="PTD_FYLAGNPEEEYPET" start="191" end="204" isDecoy="false" id="PTD_FYLAGNPEEEYPET_DBSEQ_CONA3_LUPAN"/>
    <PeptideEvidence dBSequence_ref="DBSEQ_CONA3_LUPAN" peptide_ref="PTD_FYLAGNPEEEYPETQQQR" start="191" end="208" isDecoy="false" id="PTD_FYLAGNPEEEYPETQQQR_DBSEQ_CONA3_LUPAN"/>
    <PeptideEvidence dBSequence_ref="DBSEQ_CONA3_LUPAN" peptide_ref="PTD_LAGNPEEEYPETQQQR" start="193" end="208" isDecoy="false" id="PTD_LAGNPEEEYPETQQQR_DBSEQ_CONA3_LUPAN"/>
    <PeptideEvidence dBSequence_ref="DBSEQ_CONA3_LUPAN" peptide_ref="PTD_PEEEYPETQQQR" start="197" end="208" isDecoy="false" id="PTD_PEEEYPETQQQR_DBSEQ_CONA3_LUPAN"/>
    <PeptideEvidence dBSequence_ref="DBSEQ_CONA3_LUPAN" peptide_ref="PTD_YPETQQQR" start="201" end="208" isDecoy="false" id="PTD_YPETQQQR_DBSEQ_CONA3_LUPAN"/>
    <PeptideEvidence dBSequence_ref="DBSEQ_CONA3_LUPAN" peptide_ref="PTD_PETQQQR" start="202" end="208" isDecoy="false" id="PTD_PETQQQR_DBSEQ_CONA3_LUPAN"/>
    <PeptideEvidence dBSequence_ref="DBSEQ_CONA3_LUPAN" peptide_ref="PTD_ETQQQR" start="203" end="208" isDecoy="false" id="PTD_ETQQQR_DBSEQ_CONA3_LUPAN"/>
    <PeptideEvidence dBSequence_ref="DBSEQ_CONA3_LUPAN" peptide_ref="PTD_TQQQR" start="204" end="208" isDecoy="false" id="PTD_TQQQR_DBSEQ_CONA3_LUPAN"/>
    <PeptideEvidence dBSequence_ref="DBSEQ_CONA3_LUPAN" peptide_ref="PTD_QQQR" start="205" end="208" isDecoy="false" id="PTD_QQQR_DBSEQ_CONA3_LUPAN"/>
    <PeptideEvidence dBSequence_ref="DBSEQ_CONA3_LUPAN" peptide_ref="PTD_EEEQEGKNNILSGFDPQFLSQALNIDEDTVHK" start="228" end="259" isDecoy="false" id="PTD_EEEQEGKNNILSGFDPQFLSQALNIDEDTVHK_DBSEQ_CONA3_LUPAN"/>
    <PeptideEvidence dBSequence_ref="DBSEQ_CONA3_LUPAN" peptide_ref="PTD_NNILSGFD" start="235" end="242" isDecoy="false" id="PTD_NNILSGFD_DBSEQ_CONA3_LUPAN"/>
    <PeptideEvidence dBSequence_ref="DBSEQ_CONA3_LUPAN" peptide_ref="PTD_NNILSGFDPQFL" start="235" end="246" isDecoy="false" id="PTD_NNILSGFDPQFL_DBSEQ_CONA3_LUPAN"/>
    <PeptideEvidence dBSequence_ref="DBSEQ_CONA3_LUPAN" peptide_ref="PTD_NNILSGFDPQFLSQALNIDEDTVHK" start="235" end="259" isDecoy="false" id="PTD_NNILSGFDPQFLSQALNIDEDTVHK_DBSEQ_CONA3_LUPAN"/>
    <PeptideEvidence dBSequence_ref="DBSEQ_CONA3_LUPAN" peptide_ref="PTD_NNILSGFDPQFLSQALNIDEDTVHKLQNPNER" start="235" end="266" isDecoy="false" id="PTD_NNILSGFDPQFLSQALNIDEDTVHKLQNPNER_DBSEQ_CONA3_LUPAN"/>
    <PeptideEvidence dBSequence_ref="DBSEQ_CONA3_LUPAN" peptide_ref="PTD_GFDPQFLSQALNIDEDTVHK" start="240" end="259" isDecoy="false" id="PTD_GFDPQFLSQALNIDEDTVHK_DBSEQ_CONA3_LUPAN"/>
    <PeptideEvidence dBSequence_ref="DBSEQ_CONA3_LUPAN" peptide_ref="PTD_LSQALNIDEDTVHK" start="246" end="259" isDecoy="false" id="PTD_LSQALNIDEDTVHK_DBSEQ_CONA3_LUPAN"/>
    <PeptideEvidence dBSequence_ref="DBSEQ_CONA3_LUPAN" peptide_ref="PTD_SQALNIDEDTVHK" start="247" end="259" isDecoy="false" id="PTD_SQALNIDEDTVHK_DBSEQ_CONA3_LUPAN"/>
    <PeptideEvidence dBSequence_ref="DBSEQ_CONA3_LUPAN" peptide_ref="PTD_NIDEDTVHK" start="251" end="259" isDecoy="false" id="PTD_NIDEDTVHK_DBSEQ_CONA3_LUPAN"/>
    <PeptideEvidence dBSequence_ref="DBSEQ_CONA3_LUPAN" peptide_ref="PTD_DEDTVHK" start="253" end="259" isDecoy="false" id="PTD_DEDTVHK_DBSEQ_CONA3_LUPAN"/>
    <PeptideEvidence dBSequence_ref="DBSEQ_CONA3_LUPAN" peptide_ref="PTD_VEEGLGVI" start="273" end="280" isDecoy="false" id="PTD_VEEGLGVI_DBSEQ_CONA3_LUPAN"/>
    <PeptideEvidence dBSequence_ref="DBSEQ_CONA3_LUPAN" peptide_ref="PTD_VEEGLGVIS" start="273" end="281" isDecoy="false" id="PTD_VEEGLGVIS_DBSEQ_CONA3_LUPAN"/>
    <PeptideEvidence dBSequence_ref="DBSEQ_CONA3_LUPAN" peptide_ref="PTD_VEEGLGVISPK" start="273" end="283" isDecoy="false" id="PTD_VEEGLGVISPK_DBSEQ_CONA3_LUPAN"/>
    <PeptideEvidence dBSequence_ref="DBSEQ_CONA3_LUPAN" peptide_ref="PTD_EEGLGVISPK" start="274" end="283" isDecoy="false" id="PTD_EEGLGVISPK_DBSEQ_CONA3_LUPAN"/>
    <PeptideEvidence dBSequence_ref="DBSEQ_CONA3_LUPAN" peptide_ref="PTD_EGLGVISPK" start="275" end="283" isDecoy="false" id="PTD_EGLGVISPK_DBSEQ_CONA3_LUPAN"/>
    <PeptideEvidence dBSequence_ref="DBSEQ_CONA3_LUPAN" peptide_ref="PTD_GLGVISPK" start="276" end="283" isDecoy="false" id="PTD_GLGVISPK_DBSEQ_CONA3_LUPAN"/>
    <PeptideEvidence dBSequence_ref="DBSEQ_CONA3_LUPAN" peptide_ref="PTD_LGVISPK" start="277" end="283" isDecoy="false" id="PTD_LGVISPK_DBSEQ_CONA3_LUPAN"/>
    <PeptideEvidence dBSequence_ref="DBSEQ_CONA3_LUPAN" peptide_ref="PTD_GVISPK" start="278" end="283" isDecoy="false" id="PTD_GVISPK_DBSEQ_CONA3_LUPAN"/>
    <PeptideEvidence dBSequence_ref="DBSEQ_CONA3_LUPAN" peptide_ref="PTD_VISPK" start="279" end="283" isDecoy="false" id="PTD_VISPK_DBSEQ_CONA3_LUPAN"/>
    <PeptideEvidence dBSequence_ref="DBSEQ_CONA3_LUPAN" peptide_ref="PTD_ISPK" start="280" end="283" isDecoy="false" id="PTD_ISPK_DBSEQ_CONA3_LUPAN"/>
    <PeptideEvidence dBSequence_ref="DBSEQ_CONA3_LUPAN" peptide_ref="PTD_WQEQEEEEEEK" start="284" end="294" isDecoy="false" id="PTD_WQEQEEEEEEK_DBSEQ_CONA3_LUPAN"/>
    <PeptideEvidence dBSequence_ref="DBSEQ_CONA3_LUPAN" peptide_ref="PTD_WQEQEEEEEEKEEPR" start="284" end="298" isDecoy="false" id="PTD_WQEQEEEEEEKEEPR_DBSEQ_CONA3_LUPAN"/>
    <PeptideEvidence dBSequence_ref="DBSEQ_CONA3_LUPAN" peptide_ref="PTD_EQEEEEEEKEEPR" start="286" end="298" isDecoy="false" id="PTD_EQEEEEEEKEEPR_DBSEQ_CONA3_LUPAN"/>
    <PeptideEvidence dBSequence_ref="DBSEQ_CONA3_LUPAN" peptide_ref="PTD_EEREEEEKEEEDEPRESR" start="307" end="324" isDecoy="false" id="PTD_EEREEEEKEEEDEPRESR_DBSEQ_CONA3_LUPAN"/>
    <PeptideEvidence dBSequence_ref="DBSEQ_CONA3_LUPAN" peptide_ref="PTD_GGHEEEEVEEER" start="328" end="339" isDecoy="false" id="PTD_GGHEEEEVEEER_DBSEQ_CONA3_LUPAN"/>
    <PeptideEvidence dBSequence_ref="DBSEQ_CONA3_LUPAN" peptide_ref="PTD_HTRGDEGQEEEETTTTTEER" start="356" end="375" isDecoy="false" id="PTD_HTRGDEGQEEEETTTTTEER_DBSEQ_CONA3_LUPAN"/>
    <PeptideEvidence dBSequence_ref="DBSEQ_CONA3_LUPAN" peptide_ref="PTD_GDEGQEEEETTTTTEER" start="359" end="375" isDecoy="false" id="PTD_GDEGQEEEETTTTTEER_DBSEQ_CONA3_LUPAN"/>
    <PeptideEvidence dBSequence_ref="DBSEQ_CONA3_LUPAN" peptide_ref="PTD_QEEEEEQSPPR" start="386" end="396" isDecoy="false" id="PTD_QEEEEEQSPPR_DBSEQ_CONA3_LUPAN"/>
    <PeptideEvidence dBSequence_ref="DBSEQ_CONA3_LUPAN" peptide_ref="PTD_NGLEETICTAILR_8C" start="399" end="411" isDecoy="false" id="PTD_NGLEETICTAILR_8C_DBSEQ_CONA3_LUPAN"/>
    <PeptideEvidence dBSequence_ref="DBSEQ_CONA3_LUPAN" peptide_ref="PTD_ENIADPTR" start="412" end="419" isDecoy="false" id="PTD_ENIADPTR_DBSEQ_CONA3_LUPAN"/>
    <PeptideEvidence dBSequence_ref="DBSEQ_CONA3_LUPAN" peptide_ref="PTD_ENIADPTRADLYNPTAGR" start="412" end="429" isDecoy="false" id="PTD_ENIADPTRADLYNPTAGR_DBSEQ_CONA3_LUPAN"/>
    <PeptideEvidence dBSequence_ref="DBSEQ_CONA3_LUPAN" peptide_ref="PTD_ADPTR" start="415" end="419" isDecoy="false" id="PTD_ADPTR_DBSEQ_CONA3_LUPAN"/>
    <PeptideEvidence dBSequence_ref="DBSEQ_CONA3_LUPAN" peptide_ref="PTD_ADLYNPTAGR" start="420" end="429" isDecoy="false" id="PTD_ADLYNPTAGR_DBSEQ_CONA3_LUPAN"/>
    <PeptideEvidence dBSequence_ref="DBSEQ_CONA3_LUPAN" peptide_ref="PTD_DLYNPTAGR" start="421" end="429" isDecoy="false" id="PTD_DLYNPTAGR_DBSEQ_CONA3_LUPAN"/>
    <PeptideEvidence dBSequence_ref="DBSEQ_CONA3_LUPAN" peptide_ref="PTD_YNPTAGR" start="423" end="429" isDecoy="false" id="PTD_YNPTAGR_DBSEQ_CONA3_LUPAN"/>
    <PeptideEvidence dBSequence_ref="DBSEQ_CONA3_LUPAN" peptide_ref="PTD_NPTAGR" start="424" end="429" isDecoy="false" id="PTD_NPTAGR_DBSEQ_CONA3_LUPAN"/>
    <PeptideEvidence dBSequence_ref="DBSEQ_CONA3_LUPAN" peptide_ref="PTD_PTAGR" start="425" end="429" isDecoy="false" id="PTD_PTAGR_DBSEQ_CONA3_LUPAN"/>
    <PeptideEvidence dBSequence_ref="DBSEQ_CONA3_LUPAN" peptide_ref="PTD_ISTANSLTLPILGWFQLSAEYVNLYR" start="430" end="455" isDecoy="false" id="PTD_ISTANSLTLPILGWFQLSAEYVNLYR_DBSEQ_CONA3_LUPAN"/>
    <PeptideEvidence dBSequence_ref="DBSEQ_CONA3_LUPAN" peptide_ref="PTD_PILGWFQLSAEYVNLYR" start="439" end="455" isDecoy="false" id="PTD_PILGWFQLSAEYVNLYR_DBSEQ_CONA3_LUPAN"/>
    <PeptideEvidence dBSequence_ref="DBSEQ_CONA3_LUPAN" peptide_ref="PTD_SAEYVNLYR" start="447" end="455" isDecoy="false" id="PTD_SAEYVNLYR_DBSEQ_CONA3_LUPAN"/>
    <PeptideEvidence dBSequence_ref="DBSEQ_CONA3_LUPAN" peptide_ref="PTD_NGIYAPHWNINANSVIYVIR" start="456" end="475" isDecoy="false" id="PTD_NGIYAPHWNINANSVIYVIR_DBSEQ_CONA3_LUPAN"/>
    <PeptideEvidence dBSequence_ref="DBSEQ_CONA3_LUPAN" peptide_ref="PTD_NGIYAPHWNINANSVIYVIRGR" start="456" end="477" isDecoy="false" id="PTD_NGIYAPHWNINANSVIYVIRGR_DBSEQ_CONA3_LUPAN"/>
    <PeptideEvidence dBSequence_ref="DBSEQ_CONA3_LUPAN" peptide_ref="PTD_IYAPHWNINANSVIYVIR" start="458" end="475" isDecoy="false" id="PTD_IYAPHWNINANSVIYVIR_DBSEQ_CONA3_LUPAN"/>
    <PeptideEvidence dBSequence_ref="DBSEQ_CONA3_LUPAN" peptide_ref="PTD_YAPHWNINANSVIYVIR" start="459" end="475" isDecoy="false" id="PTD_YAPHWNINANSVIYVIR_DBSEQ_CONA3_LUPAN"/>
    <PeptideEvidence dBSequence_ref="DBSEQ_CONA3_LUPAN" peptide_ref="PTD_APHWNINANSVIYVIR" start="460" end="475" isDecoy="false" id="PTD_APHWNINANSVIYVIR_DBSEQ_CONA3_LUPAN"/>
    <PeptideEvidence dBSequence_ref="DBSEQ_CONA3_LUPAN" peptide_ref="PTD_PHWNINANSVIYVIR" start="461" end="475" isDecoy="false" id="PTD_PHWNINANSVIYVIR_DBSEQ_CONA3_LUPAN"/>
    <PeptideEvidence dBSequence_ref="DBSEQ_CONA3_LUPAN" peptide_ref="PTD_SVIYVIR" start="469" end="475" isDecoy="false" id="PTD_SVIYVIR_DBSEQ_CONA3_LUPAN"/>
    <PeptideEvidence dBSequence_ref="DBSEQ_CONA3_LUPAN" peptide_ref="PTD_VIYVIR" start="470" end="475" isDecoy="false" id="PTD_VIYVIR_DBSEQ_CONA3_LUPAN"/>
    <PeptideEvidence dBSequence_ref="DBSEQ_CONA3_LUPAN" peptide_ref="PTD_YVIR" start="472" end="475" isDecoy="false" id="PTD_YVIR_DBSEQ_CONA3_LUPAN"/>
    <PeptideEvidence dBSequence_ref="DBSEQ_CONA3_LUPAN" peptide_ref="PTD_VQVVNSQG" start="480" end="487" isDecoy="false" id="PTD_VQVVNSQG_DBSEQ_CONA3_LUPAN"/>
    <PeptideEvidence dBSequence_ref="DBSEQ_CONA3_LUPAN" peptide_ref="PTD_VQVVNSQGNSV" start="480" end="490" isDecoy="false" id="PTD_VQVVNSQGNSV_DBSEQ_CONA3_LUPAN"/>
    <PeptideEvidence dBSequence_ref="DBSEQ_CONA3_LUPAN" peptide_ref="PTD_VQVVNSQGNSVFNDDLR" start="480" end="496" isDecoy="false" id="PTD_VQVVNSQGNSVFNDDLR_DBSEQ_CONA3_LUPAN"/>
    <PeptideEvidence dBSequence_ref="DBSEQ_CONA3_LUPAN" peptide_ref="PTD_VQVVNSQGNSVFNDDLRR" start="480" end="497" isDecoy="false" id="PTD_VQVVNSQGNSVFNDDLRR_DBSEQ_CONA3_LUPAN"/>
    <PeptideEvidence dBSequence_ref="DBSEQ_CONA3_LUPAN" peptide_ref="PTD_VVNSQGNSVFNDDLRR" start="482" end="497" isDecoy="false" id="PTD_VVNSQGNSVFNDDLRR_DBSEQ_CONA3_LUPAN"/>
    <PeptideEvidence dBSequence_ref="DBSEQ_CONA3_LUPAN" peptide_ref="PTD_VNSQGNSVFNDDLRR" start="483" end="497" isDecoy="false" id="PTD_VNSQGNSVFNDDLRR_DBSEQ_CONA3_LUPAN"/>
    <PeptideEvidence dBSequence_ref="DBSEQ_CONA3_LUPAN" peptide_ref="PTD_NSQGNSVFNDDLRR" start="484" end="497" isDecoy="false" id="PTD_NSQGNSVFNDDLRR_DBSEQ_CONA3_LUPAN"/>
    <PeptideEvidence dBSequence_ref="DBSEQ_CONA3_LUPAN" peptide_ref="PTD_NSVFNDDLR" start="488" end="496" isDecoy="false" id="PTD_NSVFNDDLR_DBSEQ_CONA3_LUPAN"/>
    <PeptideEvidence dBSequence_ref="DBSEQ_CONA3_LUPAN" peptide_ref="PTD_SVFNDDLR" start="489" end="496" isDecoy="false" id="PTD_SVFNDDLR_DBSEQ_CONA3_LUPAN"/>
    <PeptideEvidence dBSequence_ref="DBSEQ_CONA3_LUPAN" peptide_ref="PTD_VFNDDLR" start="490" end="496" isDecoy="false" id="PTD_VFNDDLR_DBSEQ_CONA3_LUPAN"/>
    <PeptideEvidence dBSequence_ref="DBSEQ_CONA3_LUPAN" peptide_ref="PTD_FNDDLR" start="491" end="496" isDecoy="false" id="PTD_FNDDLR_DBSEQ_CONA3_LUPAN"/>
    <PeptideEvidence dBSequence_ref="DBSEQ_CONA3_LUPAN" peptide_ref="PTD_RGQLLVVPQNFVVAHQAGDEGFEFIAFK" start="497" end="524" isDecoy="false" id="PTD_RGQLLVVPQNFVVAHQAGDEGFEFIAFK_DBSEQ_CONA3_LUPAN"/>
    <PeptideEvidence dBSequence_ref="DBSEQ_CONA3_LUPAN" peptide_ref="PTD_GQLLVVPQNFVVAHQAGDEGFEFIAFK" start="498" end="524" isDecoy="false" id="PTD_GQLLVVPQNFVVAHQAGDEGFEFIAFK_DBSEQ_CONA3_LUPAN"/>
    <PeptideEvidence dBSequence_ref="DBSEQ_CONA3_LUPAN" peptide_ref="PTD_TNDQATTSPLK" start="525" end="535" isDecoy="false" id="PTD_TNDQATTSPLK_DBSEQ_CONA3_LUPAN"/>
    <PeptideEvidence dBSequence_ref="DBSEQ_CONA3_LUPAN" peptide_ref="PTD_GIPAEV" start="540" end="545" isDecoy="false" id="PTD_GIPAEV_DBSEQ_CONA3_LUPAN"/>
    <PeptideEvidence dBSequence_ref="DBSEQ_CONA3_LUPAN" peptide_ref="PTD_GIPAEVL" start="540" end="546" isDecoy="false" id="PTD_GIPAEVL_DBSEQ_CONA3_LUPAN"/>
    <PeptideEvidence dBSequence_ref="DBSEQ_CONA3_LUPAN" peptide_ref="PTD_GIPAEVLA" start="540" end="547" isDecoy="false" id="PTD_GIPAEVLA_DBSEQ_CONA3_LUPAN"/>
    <PeptideEvidence dBSequence_ref="DBSEQ_CONA3_LUPAN" peptide_ref="PTD_GIPAEVLANAFR" start="540" end="551" isDecoy="false" id="PTD_GIPAEVLANAFR_DBSEQ_CONA3_LUPAN"/>
    <PeptideEvidence dBSequence_ref="DBSEQ_CONA3_LUPAN" peptide_ref="PTD_AEVLANAFR" start="543" end="551" isDecoy="false" id="PTD_AEVLANAFR_DBSEQ_CONA3_LUPAN"/>
    <PeptideEvidence dBSequence_ref="DBSEQ_CONA3_LUPAN" peptide_ref="PTD_EVLANAFR" start="544" end="551" isDecoy="false" id="PTD_EVLANAFR_DBSEQ_CONA3_LUPAN"/>
    <PeptideEvidence dBSequence_ref="DBSEQ_CONA3_LUPAN" peptide_ref="PTD_VLANAFR" start="545" end="551" isDecoy="false" id="PTD_VLANAFR_DBSEQ_CONA3_LUPAN"/>
    <PeptideEvidence dBSequence_ref="DBSEQ_CONA3_LUPAN" peptide_ref="PTD_LANAFR" start="546" end="551" isDecoy="false" id="PTD_LANAFR_DBSEQ_CONA3_LUPAN"/>
    <PeptideEvidence dBSequence_ref="DBSEQ_CONA3_LUPAN" peptide_ref="PTD_ANAFR" start="547" end="551" isDecoy="false" id="PTD_ANAFR_DBSEQ_CONA3_LUPAN"/>
    <PeptideEvidence dBSequence_ref="DBSEQ_CONA3_LUPAN" peptide_ref="PTD_NAFR" start="548" end="551" isDecoy="false" id="PTD_NAFR_DBSEQ_CONA3_LUPAN"/>
    <PeptideEvidence dBSequence_ref="DBSEQ_CONA3_LUPAN" peptide_ref="PTD_LSLNQVSE" start="552" end="559" isDecoy="false" id="PTD_LSLNQVSE_DBSEQ_CONA3_LUPAN"/>
    <PeptideEvidence dBSequence_ref="DBSEQ_CONA3_LUPAN" peptide_ref="PTD_LSLNQVSEL" start="552" end="560" isDecoy="false" id="PTD_LSLNQVSEL_DBSEQ_CONA3_LUPAN"/>
    <PeptideEvidence dBSequence_ref="DBSEQ_CONA3_LUPAN" peptide_ref="PTD_LSLNQVSELK" start="552" end="561" isDecoy="false" id="PTD_LSLNQVSELK_DBSEQ_CONA3_LUPAN"/>
    <PeptideEvidence dBSequence_ref="DBSEQ_CONA3_LUPAN" peptide_ref="PTD_LNQVSELK" start="554" end="561" isDecoy="false" id="PTD_LNQVSELK_DBSEQ_CONA3_LUPAN"/>
    <PeptideEvidence dBSequence_ref="DBSEQ_CONA3_LUPAN" peptide_ref="PTD_QVSELK" start="556" end="561" isDecoy="false" id="PTD_QVSELK_DBSEQ_CONA3_LUPAN"/>
    <PeptideEvidence dBSequence_ref="DBSEQ_CONA3_LUPAN" peptide_ref="PTD_VSELK" start="557" end="561" isDecoy="false" id="PTD_VSELK_DBSEQ_CONA3_LUPAN"/>
    <PeptideEvidence dBSequence_ref="DBSEQ_CONA3_LUPAN" peptide_ref="PTD_SELK" start="558" end="561" isDecoy="false" id="PTD_SELK_DBSEQ_CONA3_LUPAN"/>
    <PeptideEvidence dBSequence_ref="DBSEQ_CONA2_LUPAN" peptide_ref="PTD_LNALE" start="36" end="40" isDecoy="false" id="PTD_LNALE_DBSEQ_CONA2_LUPAN"/>
    <PeptideEvidence dBSequence_ref="DBSEQ_CONA2_LUPAN" peptide_ref="PTD_LNALEPDNR" start="36" end="44" isDecoy="false" id="PTD_LNALEPDNR_DBSEQ_CONA2_LUPAN"/>
    <PeptideEvidence dBSequence_ref="DBSEQ_CONA2_LUPAN" peptide_ref="PTD_LNALEPDNRVESEGGVTETWNSNRPELR" start="36" end="63" isDecoy="false" id="PTD_LNALEPDNRVESEGGVTETWNSNRPELR_DBSEQ_CONA2_LUPAN"/>
    <PeptideEvidence dBSequence_ref="DBSEQ_CONA2_LUPAN" peptide_ref="PTD_NALEPDNR" start="37" end="44" isDecoy="false" id="PTD_NALEPDNR_DBSEQ_CONA2_LUPAN"/>
    <PeptideEvidence dBSequence_ref="DBSEQ_CONA2_LUPAN" peptide_ref="PTD_ALEPDNR" start="38" end="44" isDecoy="false" id="PTD_ALEPDNR_DBSEQ_CONA2_LUPAN"/>
    <PeptideEvidence dBSequence_ref="DBSEQ_CONA2_LUPAN" peptide_ref="PTD_LEPDNR" start="39" end="44" isDecoy="false" id="PTD_LEPDNR_DBSEQ_CONA2_LUPAN"/>
    <PeptideEvidence dBSequence_ref="DBSEQ_CONA2_LUPAN" peptide_ref="PTD_EPDNR" start="40" end="44" isDecoy="false" id="PTD_EPDNR_DBSEQ_CONA2_LUPAN"/>
    <PeptideEvidence dBSequence_ref="DBSEQ_CONA2_LUPAN" peptide_ref="PTD_PDNR" start="41" end="44" isDecoy="false" id="PTD_PDNR_DBSEQ_CONA2_LUPAN"/>
    <PeptideEvidence dBSequence_ref="DBSEQ_CONA2_LUPAN" peptide_ref="PTD_VESEGGVTETWNSNRPELR" start="45" end="63" isDecoy="false" id="PTD_VESEGGVTETWNSNRPELR_DBSEQ_CONA2_LUPAN"/>
    <PeptideEvidence dBSequence_ref="DBSEQ_CONA2_LUPAN" peptide_ref="PTD_EGGVTETWNSNRPELR" start="48" end="63" isDecoy="false" id="PTD_EGGVTETWNSNRPELR_DBSEQ_CONA2_LUPAN"/>
    <PeptideEvidence dBSequence_ref="DBSEQ_CONA2_LUPAN" peptide_ref="PTD_VTETWNSNRPELR" start="51" end="63" isDecoy="false" id="PTD_VTETWNSNRPELR_DBSEQ_CONA2_LUPAN"/>
    <PeptideEvidence dBSequence_ref="DBSEQ_CONA2_LUPAN" peptide_ref="PTD_TETWNSNRPELR" start="52" end="63" isDecoy="false" id="PTD_TETWNSNRPELR_DBSEQ_CONA2_LUPAN"/>
    <PeptideEvidence dBSequence_ref="DBSEQ_CONA2_LUPAN" peptide_ref="PTD_WNSNRPELR" start="55" end="63" isDecoy="false" id="PTD_WNSNRPELR_DBSEQ_CONA2_LUPAN"/>
    <PeptideEvidence dBSequence_ref="DBSEQ_CONA2_LUPAN" peptide_ref="PTD_CAGVAFEK_1C" start="64" end="71" isDecoy="false" id="PTD_CAGVAFEK_1C_DBSEQ_CONA2_LUPAN"/>
    <PeptideEvidence dBSequence_ref="DBSEQ_CONA2_LUPAN" peptide_ref="PTD_AGVAFEK" start="65" end="71" isDecoy="false" id="PTD_AGVAFEK_DBSEQ_CONA2_LUPAN"/>
    <PeptideEvidence dBSequence_ref="DBSEQ_CONA2_LUPAN" peptide_ref="PTD_GVAFEK" start="66" end="71" isDecoy="false" id="PTD_GVAFEK_DBSEQ_CONA2_LUPAN"/>
    <PeptideEvidence dBSequence_ref="DBSEQ_CONA2_LUPAN" peptide_ref="PTD_AFEK" start="68" end="71" isDecoy="false" id="PTD_AFEK_DBSEQ_CONA2_LUPAN"/>
    <PeptideEvidence dBSequence_ref="DBSEQ_CONA2_LUPAN" peptide_ref="PTD_HTIQPQGLHLPSYTN" start="72" end="86" isDecoy="false" id="PTD_HTIQPQGLHLPSYTN_DBSEQ_CONA2_LUPAN"/>
    <PeptideEvidence dBSequence_ref="DBSEQ_CONA2_LUPAN" peptide_ref="PTD_HTIQPQGLHLPSYTNY" start="72" end="87" isDecoy="false" id="PTD_HTIQPQGLHLPSYTNY_DBSEQ_CONA2_LUPAN"/>
    <PeptideEvidence dBSequence_ref="DBSEQ_CONA2_LUPAN" peptide_ref="PTD_HTIQPQGLHLPSYTNYPQLIFIVEGEGALGISVPGCTETYEEAQQSQSSQDPR_36C" start="72" end="124" isDecoy="false" id="PTD_HTIQPQGLHLPSYTNYPQLIFIVEGEGALGISVPGCTETYEEAQQSQSSQDPR_36C_DBSEQ_CONA2_LUPAN"/>
    <PeptideEvidence dBSequence_ref="DBSEQ_CONA2_LUPAN" peptide_ref="PTD_EGDIIAI" start="149" end="155" isDecoy="false" id="PTD_EGDIIAI_DBSEQ_CONA2_LUPAN"/>
    <PeptideEvidence dBSequence_ref="DBSEQ_CONA2_LUPAN" peptide_ref="PTD_EGDIIAIPPGIPYWTYNYGEQR" start="149" end="170" isDecoy="false" id="PTD_EGDIIAIPPGIPYWTYNYGEQR_DBSEQ_CONA2_LUPAN"/>
    <PeptideEvidence dBSequence_ref="DBSEQ_CONA2_LUPAN" peptide_ref="PTD_IPPGIPYWTYNYGEQR" start="155" end="170" isDecoy="false" id="PTD_IPPGIPYWTYNYGEQR_DBSEQ_CONA2_LUPAN"/>
    <PeptideEvidence dBSequence_ref="DBSEQ_CONA2_LUPAN" peptide_ref="PTD_PPGIPYWTYNYGEQR" start="156" end="170" isDecoy="false" id="PTD_PPGIPYWTYNYGEQR_DBSEQ_CONA2_LUPAN"/>
    <PeptideEvidence dBSequence_ref="DBSEQ_CONA2_LUPAN" peptide_ref="PTD_PYWTYNYGEQR" start="160" end="170" isDecoy="false" id="PTD_PYWTYNYGEQR_DBSEQ_CONA2_LUPAN"/>
    <PeptideEvidence dBSequence_ref="DBSEQ_CONA2_LUPAN" peptide_ref="PTD_TYNYGEQR" start="163" end="170" isDecoy="false" id="PTD_TYNYGEQR_DBSEQ_CONA2_LUPAN"/>
    <PeptideEvidence dBSequence_ref="DBSEQ_CONA2_LUPAN" peptide_ref="PTD_NYGEQR" start="165" end="170" isDecoy="false" id="PTD_NYGEQR_DBSEQ_CONA2_LUPAN"/>
    <PeptideEvidence dBSequence_ref="DBSEQ_CONA2_LUPAN" peptide_ref="PTD_LVAINL" start="171" end="176" isDecoy="false" id="PTD_LVAINL_DBSEQ_CONA2_LUPAN"/>
    <PeptideEvidence dBSequence_ref="DBSEQ_CONA2_LUPAN" peptide_ref="PTD_LVAINLL" start="171" end="177" isDecoy="false" id="PTD_LVAINLL_DBSEQ_CONA2_LUPAN"/>
    <PeptideEvidence dBSequence_ref="DBSEQ_CONA2_LUPAN" peptide_ref="PTD_LVAINLLDTT" start="171" end="180" isDecoy="false" id="PTD_LVAINLLDTT_DBSEQ_CONA2_LUPAN"/>
    <PeptideEvidence dBSequence_ref="DBSEQ_CONA2_LUPAN" peptide_ref="PTD_LVAINLLDTTS" start="171" end="181" isDecoy="false" id="PTD_LVAINLLDTTS_DBSEQ_CONA2_LUPAN"/>
    <PeptideEvidence dBSequence_ref="DBSEQ_CONA2_LUPAN" peptide_ref="PTD_LVAINLLDTTSL" start="171" end="182" isDecoy="false" id="PTD_LVAINLLDTTSL_DBSEQ_CONA2_LUPAN"/>
    <PeptideEvidence dBSequence_ref="DBSEQ_CONA2_LUPAN" peptide_ref="PTD_LVAINLLDTTSLLNQL" start="171" end="186" isDecoy="false" id="PTD_LVAINLLDTTSLLNQL_DBSEQ_CONA2_LUPAN"/>
    <PeptideEvidence dBSequence_ref="DBSEQ_CONA2_LUPAN" peptide_ref="PTD_LVAINLLDTTSLLNQLDPSPR" start="171" end="191" isDecoy="false" id="PTD_LVAINLLDTTSLLNQLDPSPR_DBSEQ_CONA2_LUPAN"/>
    <PeptideEvidence dBSequence_ref="DBSEQ_CONA2_LUPAN" peptide_ref="PTD_AINLLDTTSLLNQLDPSPR" start="173" end="191" isDecoy="false" id="PTD_AINLLDTTSLLNQLDPSPR_DBSEQ_CONA2_LUPAN"/>
    <PeptideEvidence dBSequence_ref="DBSEQ_CONA2_LUPAN" peptide_ref="PTD_LDTTSLLNQLDPSPR" start="177" end="191" isDecoy="false" id="PTD_LDTTSLLNQLDPSPR_DBSEQ_CONA2_LUPAN"/>
    <PeptideEvidence dBSequence_ref="DBSEQ_CONA2_LUPAN" peptide_ref="PTD_DTTSLLNQLDPSPR" start="178" end="191" isDecoy="false" id="PTD_DTTSLLNQLDPSPR_DBSEQ_CONA2_LUPAN"/>
    <PeptideEvidence dBSequence_ref="DBSEQ_CONA2_LUPAN" peptide_ref="PTD_TSLLNQLDPSPR" start="180" end="191" isDecoy="false" id="PTD_TSLLNQLDPSPR_DBSEQ_CONA2_LUPAN"/>
    <PeptideEvidence dBSequence_ref="DBSEQ_CONA2_LUPAN" peptide_ref="PTD_SLLNQLDPSPR" start="181" end="191" isDecoy="false" id="PTD_SLLNQLDPSPR_DBSEQ_CONA2_LUPAN"/>
    <PeptideEvidence dBSequence_ref="DBSEQ_CONA2_LUPAN" peptide_ref="PTD_NQLDPSPR" start="184" end="191" isDecoy="false" id="PTD_NQLDPSPR_DBSEQ_CONA2_LUPAN"/>
    <PeptideEvidence dBSequence_ref="DBSEQ_CONA2_LUPAN" peptide_ref="PTD_QLDPSPR" start="185" end="191" isDecoy="false" id="PTD_QLDPSPR_DBSEQ_CONA2_LUPAN"/>
    <PeptideEvidence dBSequence_ref="DBSEQ_CONA2_LUPAN" peptide_ref="PTD_DPSPR" start="187" end="191" isDecoy="false" id="PTD_DPSPR_DBSEQ_CONA2_LUPAN"/>
    <PeptideEvidence dBSequence_ref="DBSEQ_CONA2_LUPAN" peptide_ref="PTD_PSPR" start="188" end="191" isDecoy="false" id="PTD_PSPR_DBSEQ_CONA2_LUPAN"/>
    <PeptideEvidence dBSequence_ref="DBSEQ_CONA2_LUPAN" peptide_ref="PTD_RFYIAGNPEEEHPETQEQQGQQR" start="192" end="214" isDecoy="false" id="PTD_RFYIAGNPEEEHPETQEQQGQQR_DBSEQ_CONA2_LUPAN"/>
    <PeptideEvidence dBSequence_ref="DBSEQ_CONA2_LUPAN" peptide_ref="PTD_FYIAGNPEEEHPETQEQQGQQR" start="193" end="214" isDecoy="false" id="PTD_FYIAGNPEEEHPETQEQQGQQR_DBSEQ_CONA2_LUPAN"/>
    <PeptideEvidence dBSequence_ref="DBSEQ_CONA2_LUPAN" peptide_ref="PTD_QQGQQR" start="209" end="214" isDecoy="false" id="PTD_QQGQQR_DBSEQ_CONA2_LUPAN"/>
    <PeptideEvidence dBSequence_ref="DBSEQ_CONA2_LUPAN" peptide_ref="PTD_QGQQR" start="210" end="214" isDecoy="false" id="PTD_QGQQR_DBSEQ_CONA2_LUPAN"/>
    <PeptideEvidence dBSequence_ref="DBSEQ_CONA2_LUPAN" peptide_ref="PTD_NNVLSGFD" start="238" end="245" isDecoy="false" id="PTD_NNVLSGFD_DBSEQ_CONA2_LUPAN"/>
    <PeptideEvidence dBSequence_ref="DBSEQ_CONA2_LUPAN" peptide_ref="PTD_NNVLSGFDPQ" start="238" end="247" isDecoy="false" id="PTD_NNVLSGFDPQ_DBSEQ_CONA2_LUPAN"/>
    <PeptideEvidence dBSequence_ref="DBSEQ_CONA2_LUPAN" peptide_ref="PTD_NNVLSGFDPQFLTQA" start="238" end="252" isDecoy="false" id="PTD_NNVLSGFDPQFLTQA_DBSEQ_CONA2_LUPAN"/>
    <PeptideEvidence dBSequence_ref="DBSEQ_CONA2_LUPAN" peptide_ref="PTD_NNVLSGFDPQFLTQAF" start="238" end="253" isDecoy="false" id="PTD_NNVLSGFDPQFLTQAF_DBSEQ_CONA2_LUPAN"/>
    <PeptideEvidence dBSequence_ref="DBSEQ_CONA2_LUPAN" peptide_ref="PTD_NNVLSGFDPQFLTQAFNVDEEIINR" start="238" end="262" isDecoy="false" id="PTD_NNVLSGFDPQFLTQAFNVDEEIINR_DBSEQ_CONA2_LUPAN"/>
    <PeptideEvidence dBSequence_ref="DBSEQ_CONA2_LUPAN" peptide_ref="PTD_NVDEEIINR" start="254" end="262" isDecoy="false" id="PTD_NVDEEIINR_DBSEQ_CONA2_LUPAN"/>
    <PeptideEvidence dBSequence_ref="DBSEQ_CONA2_LUPAN" peptide_ref="PTD_DEEIINR" start="256" end="262" isDecoy="false" id="PTD_DEEIINR_DBSEQ_CONA2_LUPAN"/>
    <PeptideEvidence dBSequence_ref="DBSEQ_CONA2_LUPAN" peptide_ref="PTD_RGLSI" start="278" end="282" isDecoy="false" id="PTD_RGLSI_DBSEQ_CONA2_LUPAN"/>
    <PeptideEvidence dBSequence_ref="DBSEQ_CONA2_LUPAN" peptide_ref="PTD_RGLSIISPK" start="278" end="286" isDecoy="false" id="PTD_RGLSIISPK_DBSEQ_CONA2_LUPAN"/>
    <PeptideEvidence dBSequence_ref="DBSEQ_CONA2_LUPAN" peptide_ref="PTD_GLSII" start="279" end="283" isDecoy="false" id="PTD_GLSII_DBSEQ_CONA2_LUPAN"/>
    <PeptideEvidence dBSequence_ref="DBSEQ_CONA2_LUPAN" peptide_ref="PTD_GLSIISPK" start="279" end="286" isDecoy="false" id="PTD_GLSIISPK_DBSEQ_CONA2_LUPAN"/>
    <PeptideEvidence dBSequence_ref="DBSEQ_CONA2_LUPAN" peptide_ref="PTD_SIISPK" start="281" end="286" isDecoy="false" id="PTD_SIISPK_DBSEQ_CONA2_LUPAN"/>
    <PeptideEvidence dBSequence_ref="DBSEQ_CONA2_LUPAN" peptide_ref="PTD_IISPK" start="282" end="286" isDecoy="false" id="PTD_IISPK_DBSEQ_CONA2_LUPAN"/>
    <PeptideEvidence dBSequence_ref="DBSEQ_CONA2_LUPAN" peptide_ref="PTD_ISPK" start="283" end="286" isDecoy="false" id="PTD_ISPK_DBSEQ_CONA2_LUPAN"/>
    <PeptideEvidence dBSequence_ref="DBSEQ_CONA2_LUPAN" peptide_ref="PTD_SQEEEEEEEEEPR" start="287" end="299" isDecoy="false" id="PTD_SQEEEEEEEEEPR_DBSEQ_CONA2_LUPAN"/>
    <PeptideEvidence dBSequence_ref="DBSEQ_CONA2_LUPAN" peptide_ref="PTD_RAQGEEGEEEEEETSTR" start="374" end="390" isDecoy="false" id="PTD_RAQGEEGEEEEEETSTR_DBSEQ_CONA2_LUPAN"/>
    <PeptideEvidence dBSequence_ref="DBSEQ_CONA2_LUPAN" peptide_ref="PTD_NGLEETICTAR_8C" start="457" end="467" isDecoy="false" id="PTD_NGLEETICTAR_8C_DBSEQ_CONA2_LUPAN"/>
    <PeptideEvidence dBSequence_ref="DBSEQ_CONA2_LUPAN" peptide_ref="PTD_LLENIAKPSR" start="468" end="477" isDecoy="false" id="PTD_LLENIAKPSR_DBSEQ_CONA2_LUPAN"/>
    <PeptideEvidence dBSequence_ref="DBSEQ_CONA2_LUPAN" peptide_ref="PTD_ENIAKPSR" start="470" end="477" isDecoy="false" id="PTD_ENIAKPSR_DBSEQ_CONA2_LUPAN"/>
    <PeptideEvidence dBSequence_ref="DBSEQ_CONA2_LUPAN" peptide_ref="PTD_NIAKPSR" start="471" end="477" isDecoy="false" id="PTD_NIAKPSR_DBSEQ_CONA2_LUPAN"/>
    <PeptideEvidence dBSequence_ref="DBSEQ_CONA2_LUPAN" peptide_ref="PTD_IAKPSR" start="472" end="477" isDecoy="false" id="PTD_IAKPSR_DBSEQ_CONA2_LUPAN"/>
    <PeptideEvidence dBSequence_ref="DBSEQ_CONA2_LUPAN" peptide_ref="PTD_AKPSR" start="473" end="477" isDecoy="false" id="PTD_AKPSR_DBSEQ_CONA2_LUPAN"/>
    <PeptideEvidence dBSequence_ref="DBSEQ_CONA2_LUPAN" peptide_ref="PTD_ADLYNPNAGR" start="478" end="487" isDecoy="false" id="PTD_ADLYNPNAGR_DBSEQ_CONA2_LUPAN"/>
    <PeptideEvidence dBSequence_ref="DBSEQ_CONA2_LUPAN" peptide_ref="PTD_DLYNPNAGR" start="479" end="487" isDecoy="false" id="PTD_DLYNPNAGR_DBSEQ_CONA2_LUPAN"/>
    <PeptideEvidence dBSequence_ref="DBSEQ_CONA2_LUPAN" peptide_ref="PTD_YNPNAGR" start="481" end="487" isDecoy="false" id="PTD_YNPNAGR_DBSEQ_CONA2_LUPAN"/>
    <PeptideEvidence dBSequence_ref="DBSEQ_CONA2_LUPAN" peptide_ref="PTD_NPNAGR" start="482" end="487" isDecoy="false" id="PTD_NPNAGR_DBSEQ_CONA2_LUPAN"/>
    <PeptideEvidence dBSequence_ref="DBSEQ_CONA2_LUPAN" peptide_ref="PTD_PNAGR" start="483" end="487" isDecoy="false" id="PTD_PNAGR_DBSEQ_CONA2_LUPAN"/>
    <PeptideEvidence dBSequence_ref="DBSEQ_CONA2_LUPAN" peptide_ref="PTD_ISSVNSLT" start="488" end="495" isDecoy="false" id="PTD_ISSVNSLT_DBSEQ_CONA2_LUPAN"/>
    <PeptideEvidence dBSequence_ref="DBSEQ_CONA2_LUPAN" peptide_ref="PTD_ISSVNSLTL" start="488" end="496" isDecoy="false" id="PTD_ISSVNSLTL_DBSEQ_CONA2_LUPAN"/>
    <PeptideEvidence dBSequence_ref="DBSEQ_CONA2_LUPAN" peptide_ref="PTD_ISSVNSLTLPILR" start="488" end="500" isDecoy="false" id="PTD_ISSVNSLTLPILR_DBSEQ_CONA2_LUPAN"/>
    <PeptideEvidence dBSequence_ref="DBSEQ_CONA2_LUPAN" peptide_ref="PTD_SVNSLTLPILR" start="490" end="500" isDecoy="false" id="PTD_SVNSLTLPILR_DBSEQ_CONA2_LUPAN"/>
    <PeptideEvidence dBSequence_ref="DBSEQ_CONA2_LUPAN" peptide_ref="PTD_NSLTLPILR" start="492" end="500" isDecoy="false" id="PTD_NSLTLPILR_DBSEQ_CONA2_LUPAN"/>
    <PeptideEvidence dBSequence_ref="DBSEQ_CONA2_LUPAN" peptide_ref="PTD_SLTLPILR" start="493" end="500" isDecoy="false" id="PTD_SLTLPILR_DBSEQ_CONA2_LUPAN"/>
    <PeptideEvidence dBSequence_ref="DBSEQ_CONA2_LUPAN" peptide_ref="PTD_LTLPILR" start="494" end="500" isDecoy="false" id="PTD_LTLPILR_DBSEQ_CONA2_LUPAN"/>
    <PeptideEvidence dBSequence_ref="DBSEQ_CONA2_LUPAN" peptide_ref="PTD_TLPILR" start="495" end="500" isDecoy="false" id="PTD_TLPILR_DBSEQ_CONA2_LUPAN"/>
    <PeptideEvidence dBSequence_ref="DBSEQ_CONA2_LUPAN" peptide_ref="PTD_LPILR" start="496" end="500" isDecoy="false" id="PTD_LPILR_DBSEQ_CONA2_LUPAN"/>
    <PeptideEvidence dBSequence_ref="DBSEQ_CONA2_LUPAN" peptide_ref="PTD_PILR" start="497" end="500" isDecoy="false" id="PTD_PILR_DBSEQ_CONA2_LUPAN"/>
    <PeptideEvidence dBSequence_ref="DBSEQ_CONA2_LUPAN" peptide_ref="PTD_WFQLSA" start="501" end="506" isDecoy="false" id="PTD_WFQLSA_DBSEQ_CONA2_LUPAN"/>
    <PeptideEvidence dBSequence_ref="DBSEQ_CONA2_LUPAN" peptide_ref="PTD_WFQLSADY" start="501" end="508" isDecoy="false" id="PTD_WFQLSADY_DBSEQ_CONA2_LUPAN"/>
    <PeptideEvidence dBSequence_ref="DBSEQ_CONA2_LUPAN" peptide_ref="PTD_WFQLSADYV" start="501" end="509" isDecoy="false" id="PTD_WFQLSADYV_DBSEQ_CONA2_LUPAN"/>
    <PeptideEvidence dBSequence_ref="DBSEQ_CONA2_LUPAN" peptide_ref="PTD_WFQLSADYVNLYR" start="501" end="513" isDecoy="false" id="PTD_WFQLSADYVNLYR_DBSEQ_CONA2_LUPAN"/>
    <PeptideEvidence dBSequence_ref="DBSEQ_CONA2_LUPAN" peptide_ref="PTD_SADYVNLYR" start="505" end="513" isDecoy="false" id="PTD_SADYVNLYR_DBSEQ_CONA2_LUPAN"/>
    <PeptideEvidence dBSequence_ref="DBSEQ_CONA2_LUPAN" peptide_ref="PTD_DYVNLYR" start="507" end="513" isDecoy="false" id="PTD_DYVNLYR_DBSEQ_CONA2_LUPAN"/>
    <PeptideEvidence dBSequence_ref="DBSEQ_CONA2_LUPAN" peptide_ref="PTD_YVNLYR" start="508" end="513" isDecoy="false" id="PTD_YVNLYR_DBSEQ_CONA2_LUPAN"/>
    <PeptideEvidence dBSequence_ref="DBSEQ_CONA2_LUPAN" peptide_ref="PTD_VNLYR" start="509" end="513" isDecoy="false" id="PTD_VNLYR_DBSEQ_CONA2_LUPAN"/>
    <PeptideEvidence dBSequence_ref="DBSEQ_CONA2_LUPAN" peptide_ref="PTD_NLYR" start="510" end="513" isDecoy="false" id="PTD_NLYR_DBSEQ_CONA2_LUPAN"/>
    <PeptideEvidence dBSequence_ref="DBSEQ_CONA2_LUPAN" peptide_ref="PTD_NGIYAPHWN" start="514" end="522" isDecoy="false" id="PTD_NGIYAPHWN_DBSEQ_CONA2_LUPAN"/>
    <PeptideEvidence dBSequence_ref="DBSEQ_CONA2_LUPAN" peptide_ref="PTD_NGIYAPHWNINANSV" start="514" end="528" isDecoy="false" id="PTD_NGIYAPHWNINANSV_DBSEQ_CONA2_LUPAN"/>
    <PeptideEvidence dBSequence_ref="DBSEQ_CONA2_LUPAN" peptide_ref="PTD_NGIYAPHWNINANSVIFVTR" start="514" end="533" isDecoy="false" id="PTD_NGIYAPHWNINANSVIFVTR_DBSEQ_CONA2_LUPAN"/>
    <PeptideEvidence dBSequence_ref="DBSEQ_CONA2_LUPAN" peptide_ref="PTD_GIYAPHWNINANSVIFVTR" start="515" end="533" isDecoy="false" id="PTD_GIYAPHWNINANSVIFVTR_DBSEQ_CONA2_LUPAN"/>
    <PeptideEvidence dBSequence_ref="DBSEQ_CONA2_LUPAN" peptide_ref="PTD_IYAPHWNINANSVIFVTR" start="516" end="533" isDecoy="false" id="PTD_IYAPHWNINANSVIFVTR_DBSEQ_CONA2_LUPAN"/>
    <PeptideEvidence dBSequence_ref="DBSEQ_CONA2_LUPAN" peptide_ref="PTD_YAPHWNINANSVIFVTR" start="517" end="533" isDecoy="false" id="PTD_YAPHWNINANSVIFVTR_DBSEQ_CONA2_LUPAN"/>
    <PeptideEvidence dBSequence_ref="DBSEQ_CONA2_LUPAN" peptide_ref="PTD_APHWNINANSVIFVTR" start="518" end="533" isDecoy="false" id="PTD_APHWNINANSVIFVTR_DBSEQ_CONA2_LUPAN"/>
    <PeptideEvidence dBSequence_ref="DBSEQ_CONA2_LUPAN" peptide_ref="PTD_PHWNINANSVIFVTR" start="519" end="533" isDecoy="false" id="PTD_PHWNINANSVIFVTR_DBSEQ_CONA2_LUPAN"/>
    <PeptideEvidence dBSequence_ref="DBSEQ_CONA2_LUPAN" peptide_ref="PTD_NSVIFVTR" start="526" end="533" isDecoy="false" id="PTD_NSVIFVTR_DBSEQ_CONA2_LUPAN"/>
    <PeptideEvidence dBSequence_ref="DBSEQ_CONA2_LUPAN" peptide_ref="PTD_VIFVTR" start="528" end="533" isDecoy="false" id="PTD_VIFVTR_DBSEQ_CONA2_LUPAN"/>
    <PeptideEvidence dBSequence_ref="DBSEQ_CONA2_LUPAN" peptide_ref="PTD_IFVTR" start="529" end="533" isDecoy="false" id="PTD_IFVTR_DBSEQ_CONA2_LUPAN"/>
    <PeptideEvidence dBSequence_ref="DBSEQ_CONA2_LUPAN" peptide_ref="PTD_FVTR" start="530" end="533" isDecoy="false" id="PTD_FVTR_DBSEQ_CONA2_LUPAN"/>
    <PeptideEvidence dBSequence_ref="DBSEQ_CONA2_LUPAN" peptide_ref="PTD_VQVVNCQGNSVFNDDLR_6C" start="538" end="554" isDecoy="false" id="PTD_VQVVNCQGNSVFNDDLR_6C_DBSEQ_CONA2_LUPAN"/>
    <PeptideEvidence dBSequence_ref="DBSEQ_CONA2_LUPAN" peptide_ref="PTD_VQVVNCQGNSVFNDDLRR_6C" start="538" end="555" isDecoy="false" id="PTD_VQVVNCQGNSVFNDDLRR_6C_DBSEQ_CONA2_LUPAN"/>
    <PeptideEvidence dBSequence_ref="DBSEQ_CONA2_LUPAN" peptide_ref="PTD_VVNCQGNSVFNDDLR_4C" start="540" end="554" isDecoy="false" id="PTD_VVNCQGNSVFNDDLR_4C_DBSEQ_CONA2_LUPAN"/>
    <PeptideEvidence dBSequence_ref="DBSEQ_CONA2_LUPAN" peptide_ref="PTD_NCQGNSVFNDDLRR_2C" start="542" end="555" isDecoy="false" id="PTD_NCQGNSVFNDDLRR_2C_DBSEQ_CONA2_LUPAN"/>
    <PeptideEvidence dBSequence_ref="DBSEQ_CONA2_LUPAN" peptide_ref="PTD_GNSVFNDDLR" start="545" end="554" isDecoy="false" id="PTD_GNSVFNDDLR_DBSEQ_CONA2_LUPAN"/>
    <PeptideEvidence dBSequence_ref="DBSEQ_CONA2_LUPAN" peptide_ref="PTD_FNDDLR" start="549" end="554" isDecoy="false" id="PTD_FNDDLR_DBSEQ_CONA2_LUPAN"/>
    <PeptideEvidence dBSequence_ref="DBSEQ_CONA2_LUPAN" peptide_ref="PTD_RGQLL" start="555" end="559" isDecoy="false" id="PTD_RGQLL_DBSEQ_CONA2_LUPAN"/>
    <PeptideEvidence dBSequence_ref="DBSEQ_CONA2_LUPAN" peptide_ref="PTD_RGQLLV" start="555" end="560" isDecoy="false" id="PTD_RGQLLV_DBSEQ_CONA2_LUPAN"/>
    <PeptideEvidence dBSequence_ref="DBSEQ_CONA2_LUPAN" peptide_ref="PTD_RGQLLVV" start="555" end="561" isDecoy="false" id="PTD_RGQLLVV_DBSEQ_CONA2_LUPAN"/>
    <PeptideEvidence dBSequence_ref="DBSEQ_CONA2_LUPAN" peptide_ref="PTD_RGQLLVVPQN" start="555" end="564" isDecoy="false" id="PTD_RGQLLVVPQN_DBSEQ_CONA2_LUPAN"/>
    <PeptideEvidence dBSequence_ref="DBSEQ_CONA2_LUPAN" peptide_ref="PTD_RGQLLVVPQNF" start="555" end="565" isDecoy="false" id="PTD_RGQLLVVPQNF_DBSEQ_CONA2_LUPAN"/>
    <PeptideEvidence dBSequence_ref="DBSEQ_CONA2_LUPAN" peptide_ref="PTD_RGQLLVVPQNFVVAHQAGDE" start="555" end="574" isDecoy="false" id="PTD_RGQLLVVPQNFVVAHQAGDE_DBSEQ_CONA2_LUPAN"/>
    <PeptideEvidence dBSequence_ref="DBSEQ_CONA2_LUPAN" peptide_ref="PTD_RGQLLVVPQNFVVAHQAGDEG" start="555" end="575" isDecoy="false" id="PTD_RGQLLVVPQNFVVAHQAGDEG_DBSEQ_CONA2_LUPAN"/>
    <PeptideEvidence dBSequence_ref="DBSEQ_CONA2_LUPAN" peptide_ref="PTD_RGQLLVVPQNFVVAHQAGDEGFEFIAFK" start="555" end="582" isDecoy="false" id="PTD_RGQLLVVPQNFVVAHQAGDEGFEFIAFK_DBSEQ_CONA2_LUPAN"/>
    <PeptideEvidence dBSequence_ref="DBSEQ_CONA2_LUPAN" peptide_ref="PTD_GQLLV" start="556" end="560" isDecoy="false" id="PTD_GQLLV_DBSEQ_CONA2_LUPAN"/>
    <PeptideEvidence dBSequence_ref="DBSEQ_CONA2_LUPAN" peptide_ref="PTD_GQLLVV" start="556" end="561" isDecoy="false" id="PTD_GQLLVV_DBSEQ_CONA2_LUPAN"/>
    <PeptideEvidence dBSequence_ref="DBSEQ_CONA2_LUPAN" peptide_ref="PTD_GQLLVVPQN" start="556" end="564" isDecoy="false" id="PTD_GQLLVVPQN_DBSEQ_CONA2_LUPAN"/>
    <PeptideEvidence dBSequence_ref="DBSEQ_CONA2_LUPAN" peptide_ref="PTD_GQLLVVPQNFVVAHQAGDEGFEFIAFK" start="556" end="582" isDecoy="false" id="PTD_GQLLVVPQNFVVAHQAGDEGFEFIAFK_DBSEQ_CONA2_LUPAN"/>
    <PeptideEvidence dBSequence_ref="DBSEQ_CONA2_LUPAN" peptide_ref="PTD_VPQNFVVAHQAGDEGFEFIAFK" start="561" end="582" isDecoy="false" id="PTD_VPQNFVVAHQAGDEGFEFIAFK_DBSEQ_CONA2_LUPAN"/>
    <PeptideEvidence dBSequence_ref="DBSEQ_CONA2_LUPAN" peptide_ref="PTD_PQNFVVAHQAGDEGFEFIAFK" start="562" end="582" isDecoy="false" id="PTD_PQNFVVAHQAGDEGFEFIAFK_DBSEQ_CONA2_LUPAN"/>
    <PeptideEvidence dBSequence_ref="DBSEQ_CONA2_LUPAN" peptide_ref="PTD_QNFVVAHQAGDEGFEFIAFK" start="563" end="582" isDecoy="false" id="PTD_QNFVVAHQAGDEGFEFIAFK_DBSEQ_CONA2_LUPAN"/>
    <PeptideEvidence dBSequence_ref="DBSEQ_CONA2_LUPAN" peptide_ref="PTD_VVAHQAGDEGFEFIAFK" start="566" end="582" isDecoy="false" id="PTD_VVAHQAGDEGFEFIAFK_DBSEQ_CONA2_LUPAN"/>
    <PeptideEvidence dBSequence_ref="DBSEQ_CONA2_LUPAN" peptide_ref="PTD_VAHQAGDEGFEFIAFK" start="567" end="582" isDecoy="false" id="PTD_VAHQAGDEGFEFIAFK_DBSEQ_CONA2_LUPAN"/>
    <PeptideEvidence dBSequence_ref="DBSEQ_CONA2_LUPAN" peptide_ref="PTD_FEFIAFK" start="576" end="582" isDecoy="false" id="PTD_FEFIAFK_DBSEQ_CONA2_LUPAN"/>
    <PeptideEvidence dBSequence_ref="DBSEQ_CONA2_LUPAN" peptide_ref="PTD_TNDLAATSPVK" start="583" end="593" isDecoy="false" id="PTD_TNDLAATSPVK_DBSEQ_CONA2_LUPAN"/>
    <PeptideEvidence dBSequence_ref="DBSEQ_CONA2_LUPAN" peptide_ref="PTD_TNDLAATSPVKQVFR" start="583" end="597" isDecoy="false" id="PTD_TNDLAATSPVKQVFR_DBSEQ_CONA2_LUPAN"/>
    <PeptideEvidence dBSequence_ref="DBSEQ_CONA2_LUPAN" peptide_ref="PTD_NDLAATSPVK" start="584" end="593" isDecoy="false" id="PTD_NDLAATSPVK_DBSEQ_CONA2_LUPAN"/>
    <PeptideEvidence dBSequence_ref="DBSEQ_CONA2_LUPAN" peptide_ref="PTD_DLAATSPVK" start="585" end="593" isDecoy="false" id="PTD_DLAATSPVK_DBSEQ_CONA2_LUPAN"/>
    <PeptideEvidence dBSequence_ref="DBSEQ_CONA2_LUPAN" peptide_ref="PTD_AATSPVK" start="587" end="593" isDecoy="false" id="PTD_AATSPVK_DBSEQ_CONA2_LUPAN"/>
    <PeptideEvidence dBSequence_ref="DBSEQ_CONA2_LUPAN" peptide_ref="PTD_GIPAEV" start="598" end="603" isDecoy="false" id="PTD_GIPAEV_DBSEQ_CONA2_LUPAN"/>
    <PeptideEvidence dBSequence_ref="DBSEQ_CONA2_LUPAN" peptide_ref="PTD_GIPAEVL" start="598" end="604" isDecoy="false" id="PTD_GIPAEVL_DBSEQ_CONA2_LUPAN"/>
    <PeptideEvidence dBSequence_ref="DBSEQ_CONA2_LUPAN" peptide_ref="PTD_GIPAEVLA" start="598" end="605" isDecoy="false" id="PTD_GIPAEVLA_DBSEQ_CONA2_LUPAN"/>
    <PeptideEvidence dBSequence_ref="DBSEQ_CONA2_LUPAN" peptide_ref="PTD_GIPAEVLANAFGLR" start="598" end="611" isDecoy="false" id="PTD_GIPAEVLANAFGLR_DBSEQ_CONA2_LUPAN"/>
    <PeptideEvidence dBSequence_ref="DBSEQ_CONA2_LUPAN" peptide_ref="PTD_PAEVLANAFGLR" start="600" end="611" isDecoy="false" id="PTD_PAEVLANAFGLR_DBSEQ_CONA2_LUPAN"/>
    <PeptideEvidence dBSequence_ref="DBSEQ_CONA2_LUPAN" peptide_ref="PTD_AEVLANAFGLR" start="601" end="611" isDecoy="false" id="PTD_AEVLANAFGLR_DBSEQ_CONA2_LUPAN"/>
    <PeptideEvidence dBSequence_ref="DBSEQ_CONA2_LUPAN" peptide_ref="PTD_EVLANAFGLR" start="602" end="611" isDecoy="false" id="PTD_EVLANAFGLR_DBSEQ_CONA2_LUPAN"/>
    <PeptideEvidence dBSequence_ref="DBSEQ_CONA2_LUPAN" peptide_ref="PTD_VLANAFGLR" start="603" end="611" isDecoy="false" id="PTD_VLANAFGLR_DBSEQ_CONA2_LUPAN"/>
    <PeptideEvidence dBSequence_ref="DBSEQ_CONA2_LUPAN" peptide_ref="PTD_LANAFGLR" start="604" end="611" isDecoy="false" id="PTD_LANAFGLR_DBSEQ_CONA2_LUPAN"/>
    <PeptideEvidence dBSequence_ref="DBSEQ_CONA2_LUPAN" peptide_ref="PTD_ANAFGLR" start="605" end="611" isDecoy="false" id="PTD_ANAFGLR_DBSEQ_CONA2_LUPAN"/>
    <PeptideEvidence dBSequence_ref="DBSEQ_CONA2_LUPAN" peptide_ref="PTD_NAFGLR" start="606" end="611" isDecoy="false" id="PTD_NAFGLR_DBSEQ_CONA2_LUPAN"/>
    <PeptideEvidence dBSequence_ref="DBSEQ_CONA2_LUPAN" peptide_ref="PTD_AFGLR" start="607" end="611" isDecoy="false" id="PTD_AFGLR_DBSEQ_CONA2_LUPAN"/>
    <PeptideEvidence dBSequence_ref="DBSEQ_CONA2_LUPAN" peptide_ref="PTD_FGLR" start="608" end="611" isDecoy="false" id="PTD_FGLR_DBSEQ_CONA2_LUPAN"/>
    <PeptideEvidence dBSequence_ref="DBSEQ_CONA2_LUPAN" peptide_ref="PTD_LNQVSQLK" start="612" end="619" isDecoy="false" id="PTD_LNQVSQLK_DBSEQ_CONA2_LUPAN"/>
    <PeptideEvidence dBSequence_ref="DBSEQ_CONA2_LUPAN" peptide_ref="PTD_NQVSQLK" start="613" end="619" isDecoy="false" id="PTD_NQVSQLK_DBSEQ_CONA2_LUPAN"/>
    <PeptideEvidence dBSequence_ref="DBSEQ_CONA2_LUPAN" peptide_ref="PTD_QVSQLK" start="614" end="619" isDecoy="false" id="PTD_QVSQLK_DBSEQ_CONA2_LUPAN"/>
    <PeptideEvidence dBSequence_ref="DBSEQ_CONA2_LUPAN" peptide_ref="PTD_VSQLK" start="615" end="619" isDecoy="false" id="PTD_VSQLK_DBSEQ_CONA2_LUPAN"/>
    <PeptideEvidence dBSequence_ref="DBSEQ_CONA2_LUPAN" peptide_ref="PTD_SQLK" start="616" end="619" isDecoy="false" id="PTD_SQLK_DBSEQ_CONA2_LUPAN"/>
    <PeptideEvidence dBSequence_ref="DBSEQ_CONA1_LUPAN" peptide_ref="PTD_QQPQQNECQFQR_8C" start="24" end="35" isDecoy="false" id="PTD_QQPQQNECQFQR_8C_DBSEQ_CONA1_LUPAN"/>
    <PeptideEvidence dBSequence_ref="DBSEQ_CONA1_LUPAN" peptide_ref="PTD_LNALE" start="36" end="40" isDecoy="false" id="PTD_LNALE_DBSEQ_CONA1_LUPAN"/>
    <PeptideEvidence dBSequence_ref="DBSEQ_CONA1_LUPAN" peptide_ref="PTD_LNALEPDNSVK" start="36" end="46" isDecoy="false" id="PTD_LNALEPDNSVK_DBSEQ_CONA1_LUPAN"/>
    <PeptideEvidence dBSequence_ref="DBSEQ_CONA1_LUPAN" peptide_ref="PTD_LNALEPDNSVKSEAGTIETWNPNNDQLR" start="36" end="63" isDecoy="false" id="PTD_LNALEPDNSVKSEAGTIETWNPNNDQLR_DBSEQ_CONA1_LUPAN"/>
    <PeptideEvidence dBSequence_ref="DBSEQ_CONA1_LUPAN" peptide_ref="PTD_NALEPDNSVK" start="37" end="46" isDecoy="false" id="PTD_NALEPDNSVK_DBSEQ_CONA1_LUPAN"/>
    <PeptideEvidence dBSequence_ref="DBSEQ_CONA1_LUPAN" peptide_ref="PTD_ALEPDNSVK" start="38" end="46" isDecoy="false" id="PTD_ALEPDNSVK_DBSEQ_CONA1_LUPAN"/>
    <PeptideEvidence dBSequence_ref="DBSEQ_CONA1_LUPAN" peptide_ref="PTD_LEPDNSVK" start="39" end="46" isDecoy="false" id="PTD_LEPDNSVK_DBSEQ_CONA1_LUPAN"/>
    <PeptideEvidence dBSequence_ref="DBSEQ_CONA1_LUPAN" peptide_ref="PTD_EPDNSVK" start="40" end="46" isDecoy="false" id="PTD_EPDNSVK_DBSEQ_CONA1_LUPAN"/>
    <PeptideEvidence dBSequence_ref="DBSEQ_CONA1_LUPAN" peptide_ref="PTD_PDNSVK" start="41" end="46" isDecoy="false" id="PTD_PDNSVK_DBSEQ_CONA1_LUPAN"/>
    <PeptideEvidence dBSequence_ref="DBSEQ_CONA1_LUPAN" peptide_ref="PTD_SEAGTIETWNPNNDQLR" start="47" end="63" isDecoy="false" id="PTD_SEAGTIETWNPNNDQLR_DBSEQ_CONA1_LUPAN"/>
    <PeptideEvidence dBSequence_ref="DBSEQ_CONA1_LUPAN" peptide_ref="PTD_WNPNNDQLR" start="55" end="63" isDecoy="false" id="PTD_WNPNNDQLR_DBSEQ_CONA1_LUPAN"/>
    <PeptideEvidence dBSequence_ref="DBSEQ_CONA1_LUPAN" peptide_ref="PTD_NPNNDQLR" start="56" end="63" isDecoy="false" id="PTD_NPNNDQLR_DBSEQ_CONA1_LUPAN"/>
    <PeptideEvidence dBSequence_ref="DBSEQ_CONA1_LUPAN" peptide_ref="PTD_PNNDQLR" start="57" end="63" isDecoy="false" id="PTD_PNNDQLR_DBSEQ_CONA1_LUPAN"/>
    <PeptideEvidence dBSequence_ref="DBSEQ_CONA1_LUPAN" peptide_ref="PTD_NNDQLR" start="58" end="63" isDecoy="false" id="PTD_NNDQLR_DBSEQ_CONA1_LUPAN"/>
    <PeptideEvidence dBSequence_ref="DBSEQ_CONA1_LUPAN" peptide_ref="PTD_NDQLR" start="59" end="63" isDecoy="false" id="PTD_NDQLR_DBSEQ_CONA1_LUPAN"/>
    <PeptideEvidence dBSequence_ref="DBSEQ_CONA1_LUPAN" peptide_ref="PTD_CAGVALSR_1C" start="64" end="71" isDecoy="false" id="PTD_CAGVALSR_1C_DBSEQ_CONA1_LUPAN"/>
    <PeptideEvidence dBSequence_ref="DBSEQ_CONA1_LUPAN" peptide_ref="PTD_RPFY" start="81" end="84" isDecoy="false" id="PTD_RPFY_DBSEQ_CONA1_LUPAN"/>
    <PeptideEvidence dBSequence_ref="DBSEQ_CONA1_LUPAN" peptide_ref="PTD_RPFYT" start="81" end="85" isDecoy="false" id="PTD_RPFYT_DBSEQ_CONA1_LUPAN"/>
    <PeptideEvidence dBSequence_ref="DBSEQ_CONA1_LUPAN" peptide_ref="PTD_RPFYTN" start="81" end="86" isDecoy="false" id="PTD_RPFYTN_DBSEQ_CONA1_LUPAN"/>
    <PeptideEvidence dBSequence_ref="DBSEQ_CONA1_LUPAN" peptide_ref="PTD_RPFYTNA" start="81" end="87" isDecoy="false" id="PTD_RPFYTNA_DBSEQ_CONA1_LUPAN"/>
    <PeptideEvidence dBSequence_ref="DBSEQ_CONA1_LUPAN" peptide_ref="PTD_RPFYTNAPQE" start="81" end="90" isDecoy="false" id="PTD_RPFYTNAPQE_DBSEQ_CONA1_LUPAN"/>
    <PeptideEvidence dBSequence_ref="DBSEQ_CONA1_LUPAN" peptide_ref="PTD_RPFYTNAPQEIYIQQGR" start="81" end="97" isDecoy="false" id="PTD_RPFYTNAPQEIYIQQGR_DBSEQ_CONA1_LUPAN"/>
    <PeptideEvidence dBSequence_ref="DBSEQ_CONA1_LUPAN" peptide_ref="PTD_QEIYIQQGR" start="89" end="97" isDecoy="false" id="PTD_QEIYIQQGR_DBSEQ_CONA1_LUPAN"/>
    <PeptideEvidence dBSequence_ref="DBSEQ_CONA1_LUPAN" peptide_ref="PTD_EIYIQQGR" start="90" end="97" isDecoy="false" id="PTD_EIYIQQGR_DBSEQ_CONA1_LUPAN"/>
    <PeptideEvidence dBSequence_ref="DBSEQ_CONA1_LUPAN" peptide_ref="PTD_IYIQQGR" start="91" end="97" isDecoy="false" id="PTD_IYIQQGR_DBSEQ_CONA1_LUPAN"/>
    <PeptideEvidence dBSequence_ref="DBSEQ_CONA1_LUPAN" peptide_ref="PTD_YIQQGR" start="92" end="97" isDecoy="false" id="PTD_YIQQGR_DBSEQ_CONA1_LUPAN"/>
    <PeptideEvidence dBSequence_ref="DBSEQ_CONA1_LUPAN" peptide_ref="PTD_QQGR" start="94" end="97" isDecoy="false" id="PTD_QQGR_DBSEQ_CONA1_LUPAN"/>
    <PeptideEvidence dBSequence_ref="DBSEQ_CONA1_LUPAN" peptide_ref="PTD_GIFGL" start="98" end="102" isDecoy="false" id="PTD_GIFGL_DBSEQ_CONA1_LUPAN"/>
    <PeptideEvidence dBSequence_ref="DBSEQ_CONA1_LUPAN" peptide_ref="PTD_GIFGLI" start="98" end="103" isDecoy="false" id="PTD_GIFGLI_DBSEQ_CONA1_LUPAN"/>
    <PeptideEvidence dBSequence_ref="DBSEQ_CONA1_LUPAN" peptide_ref="PTD_GIFGLIFPGCR_10C" start="98" end="108" isDecoy="false" id="PTD_GIFGLIFPGCR_10C_DBSEQ_CONA1_LUPAN"/>
    <PeptideEvidence dBSequence_ref="DBSEQ_CONA1_LUPAN" peptide_ref="PTD_GLIFPGCR_7C" start="101" end="108" isDecoy="false" id="PTD_GLIFPGCR_7C_DBSEQ_CONA1_LUPAN"/>
    <PeptideEvidence dBSequence_ref="DBSEQ_CONA1_LUPAN" peptide_ref="PTD_IFPGCR_5C" start="103" end="108" isDecoy="false" id="PTD_IFPGCR_5C_DBSEQ_CONA1_LUPAN"/>
    <PeptideEvidence dBSequence_ref="DBSEQ_CONA1_LUPAN" peptide_ref="PTD_PGCR_3C" start="105" end="108" isDecoy="false" id="PTD_PGCR_3C_DBSEQ_CONA1_LUPAN"/>
    <PeptideEvidence dBSequence_ref="DBSEQ_CONA1_LUPAN" peptide_ref="PTD_ETYEEPQEQEQGQGPRPQDR" start="109" end="128" isDecoy="false" id="PTD_ETYEEPQEQEQGQGPRPQDR_DBSEQ_CONA1_LUPAN"/>
    <PeptideEvidence dBSequence_ref="DBSEQ_CONA1_LUPAN" peptide_ref="PTD_EGDIIAVPTGVPFWMYNNEQTPVIAITLIDTTNLDNQLDQIPR" start="137" end="179" isDecoy="false" id="PTD_EGDIIAVPTGVPFWMYNNEQTPVIAITLIDTTNLDNQLDQIPR_DBSEQ_CONA1_LUPAN"/>
    <PeptideEvidence dBSequence_ref="DBSEQ_CONA1_LUPAN" peptide_ref="PTD_RFYLSGNQE" start="180" end="188" isDecoy="false" id="PTD_RFYLSGNQE_DBSEQ_CONA1_LUPAN"/>
    <PeptideEvidence dBSequence_ref="DBSEQ_CONA1_LUPAN" peptide_ref="PTD_RFYLSGNQEQEFLQYQQK" start="180" end="197" isDecoy="false" id="PTD_RFYLSGNQEQEFLQYQQK_DBSEQ_CONA1_LUPAN"/>
    <PeptideEvidence dBSequence_ref="DBSEQ_CONA1_LUPAN" peptide_ref="PTD_FYLSGNQ" start="181" end="187" isDecoy="false" id="PTD_FYLSGNQ_DBSEQ_CONA1_LUPAN"/>
    <PeptideEvidence dBSequence_ref="DBSEQ_CONA1_LUPAN" peptide_ref="PTD_FYLSGNQEQEF" start="181" end="191" isDecoy="false" id="PTD_FYLSGNQEQEF_DBSEQ_CONA1_LUPAN"/>
    <PeptideEvidence dBSequence_ref="DBSEQ_CONA1_LUPAN" peptide_ref="PTD_FYLSGNQEQEFL" start="181" end="192" isDecoy="false" id="PTD_FYLSGNQEQEFL_DBSEQ_CONA1_LUPAN"/>
    <PeptideEvidence dBSequence_ref="DBSEQ_CONA1_LUPAN" peptide_ref="PTD_FYLSGNQEQEFLQYQQK" start="181" end="197" isDecoy="false" id="PTD_FYLSGNQEQEFLQYQQK_DBSEQ_CONA1_LUPAN"/>
    <PeptideEvidence dBSequence_ref="DBSEQ_CONA1_LUPAN" peptide_ref="PTD_SGNQEQEFLQYQQK" start="184" end="197" isDecoy="false" id="PTD_SGNQEQEFLQYQQK_DBSEQ_CONA1_LUPAN"/>
    <PeptideEvidence dBSequence_ref="DBSEQ_CONA1_LUPAN" peptide_ref="PTD_GNQEQEFLQYQQK" start="185" end="197" isDecoy="false" id="PTD_GNQEQEFLQYQQK_DBSEQ_CONA1_LUPAN"/>
    <PeptideEvidence dBSequence_ref="DBSEQ_CONA1_LUPAN" peptide_ref="PTD_EFLQYQQK" start="190" end="197" isDecoy="false" id="PTD_EFLQYQQK_DBSEQ_CONA1_LUPAN"/>
    <PeptideEvidence dBSequence_ref="DBSEQ_CONA1_LUPAN" peptide_ref="PTD_FLQYQQK" start="191" end="197" isDecoy="false" id="PTD_FLQYQQK_DBSEQ_CONA1_LUPAN"/>
    <PeptideEvidence dBSequence_ref="DBSEQ_CONA1_LUPAN" peptide_ref="PTD_LQYQQK" start="192" end="197" isDecoy="false" id="PTD_LQYQQK_DBSEQ_CONA1_LUPAN"/>
    <PeptideEvidence dBSequence_ref="DBSEQ_CONA1_LUPAN" peptide_ref="PTD_QYQQK" start="193" end="197" isDecoy="false" id="PTD_QYQQK_DBSEQ_CONA1_LUPAN"/>
    <PeptideEvidence dBSequence_ref="DBSEQ_CONA1_LUPAN" peptide_ref="PTD_YQQK" start="194" end="197" isDecoy="false" id="PTD_YQQK_DBSEQ_CONA1_LUPAN"/>
    <PeptideEvidence dBSequence_ref="DBSEQ_CONA1_LUPAN" peptide_ref="PTD_EGGQGQQQEGGNEGGN" start="198" end="213" isDecoy="false" id="PTD_EGGQGQQQEGGNEGGN_DBSEQ_CONA1_LUPAN"/>
    <PeptideEvidence dBSequence_ref="DBSEQ_CONA1_LUPAN" peptide_ref="PTD_EGGQGQQQEGGNEGGNVLSGFNDEFLEEAFSVDR" start="198" end="231" isDecoy="false" id="PTD_EGGQGQQQEGGNEGGNVLSGFNDEFLEEAFSVDR_DBSEQ_CONA1_LUPAN"/>
    <PeptideEvidence dBSequence_ref="DBSEQ_CONA1_LUPAN" peptide_ref="PTD_SGFNDEFLEEAFSVDR" start="216" end="231" isDecoy="false" id="PTD_SGFNDEFLEEAFSVDR_DBSEQ_CONA1_LUPAN"/>
    <PeptideEvidence dBSequence_ref="DBSEQ_CONA1_LUPAN" peptide_ref="PTD_LEEAFSVDR" start="223" end="231" isDecoy="false" id="PTD_LEEAFSVDR_DBSEQ_CONA1_LUPAN"/>
    <PeptideEvidence dBSequence_ref="DBSEQ_CONA1_LUPAN" peptide_ref="PTD_EEAFSVDR" start="224" end="231" isDecoy="false" id="PTD_EEAFSVDR_DBSEQ_CONA1_LUPAN"/>
    <PeptideEvidence dBSequence_ref="DBSEQ_CONA1_LUPAN" peptide_ref="PTD_AFSVDR" start="226" end="231" isDecoy="false" id="PTD_AFSVDR_DBSEQ_CONA1_LUPAN"/>
    <PeptideEvidence dBSequence_ref="DBSEQ_CONA1_LUPAN" peptide_ref="PTD_SVDR" start="228" end="231" isDecoy="false" id="PTD_SVDR_DBSEQ_CONA1_LUPAN"/>
    <PeptideEvidence dBSequence_ref="DBSEQ_CONA1_LUPAN" peptide_ref="PTD_NDDREGSIVEVK" start="241" end="252" isDecoy="false" id="PTD_NDDREGSIVEVK_DBSEQ_CONA1_LUPAN"/>
    <PeptideEvidence dBSequence_ref="DBSEQ_CONA1_LUPAN" peptide_ref="PTD_DDREGSIVEVK" start="242" end="252" isDecoy="false" id="PTD_DDREGSIVEVK_DBSEQ_CONA1_LUPAN"/>
    <PeptideEvidence dBSequence_ref="DBSEQ_CONA1_LUPAN" peptide_ref="PTD_EGSIV" start="245" end="249" isDecoy="false" id="PTD_EGSIV_DBSEQ_CONA1_LUPAN"/>
    <PeptideEvidence dBSequence_ref="DBSEQ_CONA1_LUPAN" peptide_ref="PTD_EGSIVEVK" start="245" end="252" isDecoy="false" id="PTD_EGSIVEVK_DBSEQ_CONA1_LUPAN"/>
    <PeptideEvidence dBSequence_ref="DBSEQ_CONA1_LUPAN" peptide_ref="PTD_GSIVEVK" start="246" end="252" isDecoy="false" id="PTD_GSIVEVK_DBSEQ_CONA1_LUPAN"/>
    <PeptideEvidence dBSequence_ref="DBSEQ_CONA1_LUPAN" peptide_ref="PTD_SIVEVK" start="247" end="252" isDecoy="false" id="PTD_SIVEVK_DBSEQ_CONA1_LUPAN"/>
    <PeptideEvidence dBSequence_ref="DBSEQ_CONA1_LUPAN" peptide_ref="PTD_IVEVK" start="248" end="252" isDecoy="false" id="PTD_IVEVK_DBSEQ_CONA1_LUPAN"/>
    <PeptideEvidence dBSequence_ref="DBSEQ_CONA1_LUPAN" peptide_ref="PTD_VEVK" start="249" end="252" isDecoy="false" id="PTD_VEVK_DBSEQ_CONA1_LUPAN"/>
    <PeptideEvidence dBSequence_ref="DBSEQ_CONA1_LUPAN" peptide_ref="PTD_EVK" start="250" end="252" isDecoy="false" id="PTD_EVK_DBSEQ_CONA1_LUPAN"/>
    <PeptideEvidence dBSequence_ref="DBSEQ_CONA1_LUPAN" peptide_ref="PTD_VISPPTLRPR" start="257" end="266" isDecoy="false" id="PTD_VISPPTLRPR_DBSEQ_CONA1_LUPAN"/>
    <PeptideEvidence dBSequence_ref="DBSEQ_CONA1_LUPAN" peptide_ref="PTD_ISPPTLRPR" start="258" end="266" isDecoy="false" id="PTD_ISPPTLRPR_DBSEQ_CONA1_LUPAN"/>
    <PeptideEvidence dBSequence_ref="DBSEQ_CONA1_LUPAN" peptide_ref="PTD_PTLRPR" start="261" end="266" isDecoy="false" id="PTD_PTLRPR_DBSEQ_CONA1_LUPAN"/>
    <PeptideEvidence dBSequence_ref="DBSEQ_CONA1_LUPAN" peptide_ref="PTD_HNIGQSTS" start="334" end="341" isDecoy="false" id="PTD_HNIGQSTS_DBSEQ_CONA1_LUPAN"/>
    <PeptideEvidence dBSequence_ref="DBSEQ_CONA1_LUPAN" peptide_ref="PTD_HNIGQSTSPD" start="334" end="343" isDecoy="false" id="PTD_HNIGQSTSPD_DBSEQ_CONA1_LUPAN"/>
    <PeptideEvidence dBSequence_ref="DBSEQ_CONA1_LUPAN" peptide_ref="PTD_HNIGQSTSPDA" start="334" end="344" isDecoy="false" id="PTD_HNIGQSTSPDA_DBSEQ_CONA1_LUPAN"/>
    <PeptideEvidence dBSequence_ref="DBSEQ_CONA1_LUPAN" peptide_ref="PTD_HNIGQSTSPDAYNPQA" start="334" end="349" isDecoy="false" id="PTD_HNIGQSTSPDAYNPQA_DBSEQ_CONA1_LUPAN"/>
    <PeptideEvidence dBSequence_ref="DBSEQ_CONA1_LUPAN" peptide_ref="PTD_HNIGQSTSPDAYNPQAGR" start="334" end="351" isDecoy="false" id="PTD_HNIGQSTSPDAYNPQAGR_DBSEQ_CONA1_LUPAN"/>
    <PeptideEvidence dBSequence_ref="DBSEQ_CONA1_LUPAN" peptide_ref="PTD_PDAYNPQAGR" start="342" end="351" isDecoy="false" id="PTD_PDAYNPQAGR_DBSEQ_CONA1_LUPAN"/>
    <PeptideEvidence dBSequence_ref="DBSEQ_CONA1_LUPAN" peptide_ref="PTD_AYNPQAGR" start="344" end="351" isDecoy="false" id="PTD_AYNPQAGR_DBSEQ_CONA1_LUPAN"/>
    <PeptideEvidence dBSequence_ref="DBSEQ_CONA1_LUPAN" peptide_ref="PTD_NPQAGR" start="346" end="351" isDecoy="false" id="PTD_NPQAGR_DBSEQ_CONA1_LUPAN"/>
    <PeptideEvidence dBSequence_ref="DBSEQ_CONA1_LUPAN" peptide_ref="PTD_PQAGR" start="347" end="351" isDecoy="false" id="PTD_PQAGR_DBSEQ_CONA1_LUPAN"/>
    <PeptideEvidence dBSequence_ref="DBSEQ_CONA1_LUPAN" peptide_ref="PTD_TLTSL" start="354" end="358" isDecoy="false" id="PTD_TLTSL_DBSEQ_CONA1_LUPAN"/>
    <PeptideEvidence dBSequence_ref="DBSEQ_CONA1_LUPAN" peptide_ref="PTD_TLTSLD" start="354" end="359" isDecoy="false" id="PTD_TLTSLD_DBSEQ_CONA1_LUPAN"/>
    <PeptideEvidence dBSequence_ref="DBSEQ_CONA1_LUPAN" peptide_ref="PTD_TLTSLDF" start="354" end="360" isDecoy="false" id="PTD_TLTSLDF_DBSEQ_CONA1_LUPAN"/>
    <PeptideEvidence dBSequence_ref="DBSEQ_CONA1_LUPAN" peptide_ref="PTD_TLTSLDFPILR" start="354" end="364" isDecoy="false" id="PTD_TLTSLDFPILR_DBSEQ_CONA1_LUPAN"/>
    <PeptideEvidence dBSequence_ref="DBSEQ_CONA1_LUPAN" peptide_ref="PTD_SLDFPILR" start="357" end="364" isDecoy="false" id="PTD_SLDFPILR_DBSEQ_CONA1_LUPAN"/>
    <PeptideEvidence dBSequence_ref="DBSEQ_CONA1_LUPAN" peptide_ref="PTD_DFPILR" start="359" end="364" isDecoy="false" id="PTD_DFPILR_DBSEQ_CONA1_LUPAN"/>
    <PeptideEvidence dBSequence_ref="DBSEQ_CONA1_LUPAN" peptide_ref="PTD_FPILR" start="360" end="364" isDecoy="false" id="PTD_FPILR_DBSEQ_CONA1_LUPAN"/>
    <PeptideEvidence dBSequence_ref="DBSEQ_CONA1_LUPAN" peptide_ref="PTD_PILR" start="361" end="364" isDecoy="false" id="PTD_PILR_DBSEQ_CONA1_LUPAN"/>
    <PeptideEvidence dBSequence_ref="DBSEQ_CONA1_LUPAN" peptide_ref="PTD_WLGLAAEHGSIYK" start="365" end="377" isDecoy="false" id="PTD_WLGLAAEHGSIYK_DBSEQ_CONA1_LUPAN"/>
    <PeptideEvidence dBSequence_ref="DBSEQ_CONA1_LUPAN" peptide_ref="PTD_LGLAAEHGSIYK" start="366" end="377" isDecoy="false" id="PTD_LGLAAEHGSIYK_DBSEQ_CONA1_LUPAN"/>
    <PeptideEvidence dBSequence_ref="DBSEQ_CONA1_LUPAN" peptide_ref="PTD_GLAAEHGSIYK" start="367" end="377" isDecoy="false" id="PTD_GLAAEHGSIYK_DBSEQ_CONA1_LUPAN"/>
    <PeptideEvidence dBSequence_ref="DBSEQ_CONA1_LUPAN" peptide_ref="PTD_LAAEHGSIYK" start="368" end="377" isDecoy="false" id="PTD_LAAEHGSIYK_DBSEQ_CONA1_LUPAN"/>
    <PeptideEvidence dBSequence_ref="DBSEQ_CONA1_LUPAN" peptide_ref="PTD_EHGSIYK" start="371" end="377" isDecoy="false" id="PTD_EHGSIYK_DBSEQ_CONA1_LUPAN"/>
    <PeptideEvidence dBSequence_ref="DBSEQ_CONA1_LUPAN" peptide_ref="PTD_HGSIYK" start="372" end="377" isDecoy="false" id="PTD_HGSIYK_DBSEQ_CONA1_LUPAN"/>
    <PeptideEvidence dBSequence_ref="DBSEQ_CONA1_LUPAN" peptide_ref="PTD_SLDDNF" start="435" end="440" isDecoy="false" id="PTD_SLDDNF_DBSEQ_CONA1_LUPAN"/>
    <PeptideEvidence dBSequence_ref="DBSEQ_CONA1_LUPAN" peptide_ref="PTD_SLDDNFS" start="435" end="441" isDecoy="false" id="PTD_SLDDNFS_DBSEQ_CONA1_LUPAN"/>
    <PeptideEvidence dBSequence_ref="DBSEQ_CONA1_LUPAN" peptide_ref="PTD_SLDDNFSYVAFK" start="435" end="446" isDecoy="false" id="PTD_SLDDNFSYVAFK_DBSEQ_CONA1_LUPAN"/>
    <PeptideEvidence dBSequence_ref="DBSEQ_CONA1_LUPAN" peptide_ref="PTD_SLDDNFSYVAFKTNDIPQIAALAGLTSSIR" start="435" end="464" isDecoy="false" id="PTD_SLDDNFSYVAFKTNDIPQIAALAGLTSSIR_DBSEQ_CONA1_LUPAN"/>
    <PeptideEvidence dBSequence_ref="DBSEQ_CONA1_LUPAN" peptide_ref="PTD_DNFSYVAFK" start="438" end="446" isDecoy="false" id="PTD_DNFSYVAFK_DBSEQ_CONA1_LUPAN"/>
    <PeptideEvidence dBSequence_ref="DBSEQ_CONA1_LUPAN" peptide_ref="PTD_FSYVAFK" start="440" end="446" isDecoy="false" id="PTD_FSYVAFK_DBSEQ_CONA1_LUPAN"/>
    <PeptideEvidence dBSequence_ref="DBSEQ_CONA1_LUPAN" peptide_ref="PTD_SYVAFK" start="441" end="446" isDecoy="false" id="PTD_SYVAFK_DBSEQ_CONA1_LUPAN"/>
    <PeptideEvidence dBSequence_ref="DBSEQ_CONA1_LUPAN" peptide_ref="PTD_YVAFK" start="442" end="446" isDecoy="false" id="PTD_YVAFK_DBSEQ_CONA1_LUPAN"/>
    <PeptideEvidence dBSequence_ref="DBSEQ_CONA1_LUPAN" peptide_ref="PTD_VAFK" start="443" end="446" isDecoy="false" id="PTD_VAFK_DBSEQ_CONA1_LUPAN"/>
    <PeptideEvidence dBSequence_ref="DBSEQ_CONA1_LUPAN" peptide_ref="PTD_TNDIPQI" start="447" end="453" isDecoy="false" id="PTD_TNDIPQI_DBSEQ_CONA1_LUPAN"/>
    <PeptideEvidence dBSequence_ref="DBSEQ_CONA1_LUPAN" peptide_ref="PTD_TNDIPQIA" start="447" end="454" isDecoy="false" id="PTD_TNDIPQIA_DBSEQ_CONA1_LUPAN"/>
    <PeptideEvidence dBSequence_ref="DBSEQ_CONA1_LUPAN" peptide_ref="PTD_TNDIPQIAA" start="447" end="455" isDecoy="false" id="PTD_TNDIPQIAA_DBSEQ_CONA1_LUPAN"/>
    <PeptideEvidence dBSequence_ref="DBSEQ_CONA1_LUPAN" peptide_ref="PTD_TNDIPQIAAL" start="447" end="456" isDecoy="false" id="PTD_TNDIPQIAAL_DBSEQ_CONA1_LUPAN"/>
    <PeptideEvidence dBSequence_ref="DBSEQ_CONA1_LUPAN" peptide_ref="PTD_TNDIPQIAALAG" start="447" end="458" isDecoy="false" id="PTD_TNDIPQIAALAG_DBSEQ_CONA1_LUPAN"/>
    <PeptideEvidence dBSequence_ref="DBSEQ_CONA1_LUPAN" peptide_ref="PTD_TNDIPQIAALAGLTS" start="447" end="461" isDecoy="false" id="PTD_TNDIPQIAALAGLTS_DBSEQ_CONA1_LUPAN"/>
    <PeptideEvidence dBSequence_ref="DBSEQ_CONA1_LUPAN" peptide_ref="PTD_TNDIPQIAALAGLTSSIR" start="447" end="464" isDecoy="false" id="PTD_TNDIPQIAALAGLTSSIR_DBSEQ_CONA1_LUPAN"/>
    <PeptideEvidence dBSequence_ref="DBSEQ_CONA1_LUPAN" peptide_ref="PTD_DIPQIAALAGLTSSIR" start="449" end="464" isDecoy="false" id="PTD_DIPQIAALAGLTSSIR_DBSEQ_CONA1_LUPAN"/>
    <PeptideEvidence dBSequence_ref="DBSEQ_CONA1_LUPAN" peptide_ref="PTD_PQIAALAGLTSSIR" start="451" end="464" isDecoy="false" id="PTD_PQIAALAGLTSSIR_DBSEQ_CONA1_LUPAN"/>
    <PeptideEvidence dBSequence_ref="DBSEQ_CONA1_LUPAN" peptide_ref="PTD_IAALAGLTSSIR" start="453" end="464" isDecoy="false" id="PTD_IAALAGLTSSIR_DBSEQ_CONA1_LUPAN"/>
    <PeptideEvidence dBSequence_ref="DBSEQ_CONA1_LUPAN" peptide_ref="PTD_AALAGLTSSIR" start="454" end="464" isDecoy="false" id="PTD_AALAGLTSSIR_DBSEQ_CONA1_LUPAN"/>
    <PeptideEvidence dBSequence_ref="DBSEQ_CONA1_LUPAN" peptide_ref="PTD_ALAGLTSSIR" start="455" end="464" isDecoy="false" id="PTD_ALAGLTSSIR_DBSEQ_CONA1_LUPAN"/>
    <PeptideEvidence dBSequence_ref="DBSEQ_CONA1_LUPAN" peptide_ref="PTD_LAGLTSSIR" start="456" end="464" isDecoy="false" id="PTD_LAGLTSSIR_DBSEQ_CONA1_LUPAN"/>
    <PeptideEvidence dBSequence_ref="DBSEQ_CONA1_LUPAN" peptide_ref="PTD_AGLTSSIR" start="457" end="464" isDecoy="false" id="PTD_AGLTSSIR_DBSEQ_CONA1_LUPAN"/>
    <PeptideEvidence dBSequence_ref="DBSEQ_CONA1_LUPAN" peptide_ref="PTD_GLTSSIR" start="458" end="464" isDecoy="false" id="PTD_GLTSSIR_DBSEQ_CONA1_LUPAN"/>
    <PeptideEvidence dBSequence_ref="DBSEQ_CONA1_LUPAN" peptide_ref="PTD_LTSSIR" start="459" end="464" isDecoy="false" id="PTD_LTSSIR_DBSEQ_CONA1_LUPAN"/>
    <PeptideEvidence dBSequence_ref="DBSEQ_CONA1_LUPAN" peptide_ref="PTD_TSSIR" start="460" end="464" isDecoy="false" id="PTD_TSSIR_DBSEQ_CONA1_LUPAN"/>
    <PeptideEvidence dBSequence_ref="DBSEQ_CONA1_LUPAN" peptide_ref="PTD_SSIR" start="461" end="464" isDecoy="false" id="PTD_SSIR_DBSEQ_CONA1_LUPAN"/>
    <PeptideEvidence dBSequence_ref="DBSEQ_CONA1_LUPAN" peptide_ref="PTD_ALPLDVVAHAFNLDR" start="465" end="479" isDecoy="false" id="PTD_ALPLDVVAHAFNLDR_DBSEQ_CONA1_LUPAN"/>
    <PeptideEvidence dBSequence_ref="DBSEQ_CONA1_LUPAN" peptide_ref="PTD_ALPLDVVAHAFNLDRDQAR" start="465" end="483" isDecoy="false" id="PTD_ALPLDVVAHAFNLDRDQAR_DBSEQ_CONA1_LUPAN"/>
    <PeptideEvidence dBSequence_ref="DBSEQ_CONA1_LUPAN" peptide_ref="PTD_LDVVAHAFNLDRDQAR" start="468" end="483" isDecoy="false" id="PTD_LDVVAHAFNLDRDQAR_DBSEQ_CONA1_LUPAN"/>
    <PeptideEvidence dBSequence_ref="DBSEQ_CONA1_LUPAN" peptide_ref="PTD_DVVAHAFNLDRDQAR" start="469" end="483" isDecoy="false" id="PTD_DVVAHAFNLDRDQAR_DBSEQ_CONA1_LUPAN"/>
    <PeptideEvidence dBSequence_ref="DBSEQ_CONA1_LUPAN" peptide_ref="PTD_VVAHAFNLDR" start="470" end="479" isDecoy="false" id="PTD_VVAHAFNLDR_DBSEQ_CONA1_LUPAN"/>
    <PeptideEvidence dBSequence_ref="DBSEQ_CONA1_LUPAN" peptide_ref="PTD_VAHAFNLDR" start="471" end="479" isDecoy="false" id="PTD_VAHAFNLDR_DBSEQ_CONA1_LUPAN"/>
    <PeptideEvidence dBSequence_ref="DBSEQ_CONA1_LUPAN" peptide_ref="PTD_AHAFNLDR" start="472" end="479" isDecoy="false" id="PTD_AHAFNLDR_DBSEQ_CONA1_LUPAN"/>
    <PeptideEvidence dBSequence_ref="DBSEQ_CONA1_LUPAN" peptide_ref="PTD_HAFNLDR" start="473" end="479" isDecoy="false" id="PTD_HAFNLDR_DBSEQ_CONA1_LUPAN"/>
    <PeptideEvidence dBSequence_ref="DBSEQ_CONA1_LUPAN" peptide_ref="PTD_HAFNLDRDQAR" start="473" end="483" isDecoy="false" id="PTD_HAFNLDRDQAR_DBSEQ_CONA1_LUPAN"/>
    <PeptideEvidence dBSequence_ref="DBSEQ_CONA1_LUPAN" peptide_ref="PTD_AFNLDRDQAR" start="474" end="483" isDecoy="false" id="PTD_AFNLDRDQAR_DBSEQ_CONA1_LUPAN"/>
    <PeptideEvidence dBSequence_ref="DBSEQ_CONA1_LUPAN" peptide_ref="PTD_FNLDR" start="475" end="479" isDecoy="false" id="PTD_FNLDR_DBSEQ_CONA1_LUPAN"/>
    <PeptideEvidence dBSequence_ref="DBSEQ_CONA1_LUPAN" peptide_ref="PTD_NLDR" start="476" end="479" isDecoy="false" id="PTD_NLDR_DBSEQ_CONA1_LUPAN"/>
    <PeptideEvidence dBSequence_ref="DBSEQ_CONA1_LUPAN" peptide_ref="PTD_NNNPYKFLVPPPQSQLR" start="487" end="503" isDecoy="false" id="PTD_NNNPYKFLVPPPQSQLR_DBSEQ_CONA1_LUPAN"/>
    <PeptideEvidence dBSequence_ref="DBSEQ_CONA1_LUPAN" peptide_ref="PTD_FLVPPPQSQLR" start="493" end="503" isDecoy="false" id="PTD_FLVPPPQSQLR_DBSEQ_CONA1_LUPAN"/>
    <PeptideEvidence dBSequence_ref="DBSEQ_CONA1_LUPAN" peptide_ref="PTD_PPPQSQLR" start="496" end="503" isDecoy="false" id="PTD_PPPQSQLR_DBSEQ_CONA1_LUPAN"/>
    <PeptideEvidence dBSequence_ref="DBSEQ_CONA1_LUPAN" peptide_ref="PTD_PPQSQLR" start="497" end="503" isDecoy="false" id="PTD_PPQSQLR_DBSEQ_CONA1_LUPAN"/>
    <PeptideEvidence dBSequence_ref="DBSEQ_CONA1_LUPAN" peptide_ref="PTD_PQSQLR" start="498" end="503" isDecoy="false" id="PTD_PQSQLR_DBSEQ_CONA1_LUPAN"/>
    <PeptideEvidence dBSequence_ref="DBSEQ_CONA1_LUPAN" peptide_ref="PTD_SQLR" start="500" end="503" isDecoy="false" id="PTD_SQLR_DBSEQ_CONA1_LUPAN"/>
    <PeptideEvidence dBSequence_ref="DBSEQ_CONB7_LUPAN" peptide_ref="PTD_NHERPGEREHEERDPR" start="37" end="52" isDecoy="false" id="PTD_NHERPGEREHEERDPR_DBSEQ_CONB7_LUPAN"/>
    <PeptideEvidence dBSequence_ref="DBSEQ_CONB7_LUPAN" peptide_ref="PTD_QEEERER" start="88" end="94" isDecoy="false" id="PTD_QEEERER_DBSEQ_CONB7_LUPAN"/>
    <PeptideEvidence dBSequence_ref="DBSEQ_CONB7_LUPAN" peptide_ref="PTD_EREQEQQPQHGR" start="101" end="112" isDecoy="false" id="PTD_EREQEQQPQHGR_DBSEQ_CONB7_LUPAN"/>
    <PeptideEvidence dBSequence_ref="DBSEQ_CONB7_LUPAN" peptide_ref="PTD_REEEEEEEEWQPR" start="113" end="125" isDecoy="false" id="PTD_REEEEEEEEWQPR_DBSEQ_CONB7_LUPAN"/>
    <PeptideEvidence dBSequence_ref="DBSEQ_CONB7_LUPAN" peptide_ref="PTD_EEEEEEEEWQPR" start="114" end="125" isDecoy="false" id="PTD_EEEEEEEEWQPR_DBSEQ_CONB7_LUPAN"/>
    <PeptideEvidence dBSequence_ref="DBSEQ_CONB7_LUPAN" peptide_ref="PTD_NPYHFSSER" start="182" end="190" isDecoy="false" id="PTD_NPYHFSSER_DBSEQ_CONB7_LUPAN"/>
    <PeptideEvidence dBSequence_ref="DBSEQ_CONB7_LUPAN" peptide_ref="PTD_TNRLENLQNYR" start="212" end="222" isDecoy="false" id="PTD_TNRLENLQNYR_DBSEQ_CONB7_LUPAN"/>
    <PeptideEvidence dBSequence_ref="DBSEQ_CONB7_LUPAN" peptide_ref="PTD_LENLQNYR" start="215" end="222" isDecoy="false" id="PTD_LENLQNYR_DBSEQ_CONB7_LUPAN"/>
    <PeptideEvidence dBSequence_ref="DBSEQ_CONB7_LUPAN" peptide_ref="PTD_IVEFQS" start="223" end="228" isDecoy="false" id="PTD_IVEFQS_DBSEQ_CONB7_LUPAN"/>
    <PeptideEvidence dBSequence_ref="DBSEQ_CONB7_LUPAN" peptide_ref="PTD_IVEFQSN" start="223" end="229" isDecoy="false" id="PTD_IVEFQSN_DBSEQ_CONB7_LUPAN"/>
    <PeptideEvidence dBSequence_ref="DBSEQ_CONB7_LUPAN" peptide_ref="PTD_IVEFQSNPNTLIL" start="223" end="235" isDecoy="false" id="PTD_IVEFQSNPNTLIL_DBSEQ_CONB7_LUPAN"/>
    <PeptideEvidence dBSequence_ref="DBSEQ_CONB7_LUPAN" peptide_ref="PTD_IVEFQSNPNTLILPK" start="223" end="237" isDecoy="false" id="PTD_IVEFQSNPNTLILPK_DBSEQ_CONB7_LUPAN"/>
    <PeptideEvidence dBSequence_ref="DBSEQ_CONB7_LUPAN" peptide_ref="PTD_SNPNTLILPK" start="228" end="237" isDecoy="false" id="PTD_SNPNTLILPK_DBSEQ_CONB7_LUPAN"/>
    <PeptideEvidence dBSequence_ref="DBSEQ_CONB7_LUPAN" peptide_ref="PTD_NPNTLILPK" start="229" end="237" isDecoy="false" id="PTD_NPNTLILPK_DBSEQ_CONB7_LUPAN"/>
    <PeptideEvidence dBSequence_ref="DBSEQ_CONB7_LUPAN" peptide_ref="PTD_PNTLILPK" start="230" end="237" isDecoy="false" id="PTD_PNTLILPK_DBSEQ_CONB7_LUPAN"/>
    <PeptideEvidence dBSequence_ref="DBSEQ_CONB7_LUPAN" peptide_ref="PTD_TLILPK" start="232" end="237" isDecoy="false" id="PTD_TLILPK_DBSEQ_CONB7_LUPAN"/>
    <PeptideEvidence dBSequence_ref="DBSEQ_CONB7_LUPAN" peptide_ref="PTD_ILPK" start="234" end="237" isDecoy="false" id="PTD_ILPK_DBSEQ_CONB7_LUPAN"/>
    <PeptideEvidence dBSequence_ref="DBSEQ_CONB7_LUPAN" peptide_ref="PTD_HSDADYILVVLNGR" start="238" end="251" isDecoy="false" id="PTD_HSDADYILVVLNGR_DBSEQ_CONB7_LUPAN"/>
    <PeptideEvidence dBSequence_ref="DBSEQ_CONB7_LUPAN" peptide_ref="PTD_ATITIVNPDK" start="252" end="261" isDecoy="false" id="PTD_ATITIVNPDK_DBSEQ_CONB7_LUPAN"/>
    <PeptideEvidence dBSequence_ref="DBSEQ_CONB7_LUPAN" peptide_ref="PTD_ATITIVNPDKR" start="252" end="262" isDecoy="false" id="PTD_ATITIVNPDKR_DBSEQ_CONB7_LUPAN"/>
    <PeptideEvidence dBSequence_ref="DBSEQ_CONB7_LUPAN" peptide_ref="PTD_QAYNLEYGDALR" start="263" end="274" isDecoy="false" id="PTD_QAYNLEYGDALR_DBSEQ_CONB7_LUPAN"/>
    <PeptideEvidence dBSequence_ref="DBSEQ_CONB7_LUPAN" peptide_ref="PTD_VVKLAIPINNPSNFYDFYPSSTK" start="294" end="316" isDecoy="false" id="PTD_VVKLAIPINNPSNFYDFYPSSTK_DBSEQ_CONB7_LUPAN"/>
    <PeptideEvidence dBSequence_ref="DBSEQ_CONB7_LUPAN" peptide_ref="PTD_LAIPINN" start="297" end="303" isDecoy="false" id="PTD_LAIPINN_DBSEQ_CONB7_LUPAN"/>
    <PeptideEvidence dBSequence_ref="DBSEQ_CONB7_LUPAN" peptide_ref="PTD_LAIPINNPSNFYDF" start="297" end="310" isDecoy="false" id="PTD_LAIPINNPSNFYDF_DBSEQ_CONB7_LUPAN"/>
    <PeptideEvidence dBSequence_ref="DBSEQ_CONB7_LUPAN" peptide_ref="PTD_LAIPINNPSNFYDFY" start="297" end="311" isDecoy="false" id="PTD_LAIPINNPSNFYDFY_DBSEQ_CONB7_LUPAN"/>
    <PeptideEvidence dBSequence_ref="DBSEQ_CONB7_LUPAN" peptide_ref="PTD_LAIPINNPSNFYDFYPSSTK" start="297" end="316" isDecoy="false" id="PTD_LAIPINNPSNFYDFYPSSTK_DBSEQ_CONB7_LUPAN"/>
    <PeptideEvidence dBSequence_ref="DBSEQ_CONB7_LUPAN" peptide_ref="PTD_YDFYPSSTK" start="308" end="316" isDecoy="false" id="PTD_YDFYPSSTK_DBSEQ_CONB7_LUPAN"/>
    <PeptideEvidence dBSequence_ref="DBSEQ_CONB7_LUPAN" peptide_ref="PTD_DFYPSSTK" start="309" end="316" isDecoy="false" id="PTD_DFYPSSTK_DBSEQ_CONB7_LUPAN"/>
    <PeptideEvidence dBSequence_ref="DBSEQ_CONB7_LUPAN" peptide_ref="PTD_PSSTK" start="312" end="316" isDecoy="false" id="PTD_PSSTK_DBSEQ_CONB7_LUPAN"/>
    <PeptideEvidence dBSequence_ref="DBSEQ_CONB7_LUPAN" peptide_ref="PTD_DQQSYFSGFSK" start="317" end="327" isDecoy="false" id="PTD_DQQSYFSGFSK_DBSEQ_CONB7_LUPAN"/>
    <PeptideEvidence dBSequence_ref="DBSEQ_CONB7_LUPAN" peptide_ref="PTD_NTLEATFNTR" start="328" end="337" isDecoy="false" id="PTD_NTLEATFNTR_DBSEQ_CONB7_LUPAN"/>
    <PeptideEvidence dBSequence_ref="DBSEQ_CONB7_LUPAN" peptide_ref="PTD_ILLGNEDEQEDEEQR" start="344" end="358" isDecoy="false" id="PTD_ILLGNEDEQEDEEQR_DBSEQ_CONB7_LUPAN"/>
    <PeptideEvidence dBSequence_ref="DBSEQ_CONB7_LUPAN" peptide_ref="PTD_ILLGNEDEQEDEEQRR" start="344" end="359" isDecoy="false" id="PTD_ILLGNEDEQEDEEQRR_DBSEQ_CONB7_LUPAN"/>
    <PeptideEvidence dBSequence_ref="DBSEQ_CONB7_LUPAN" peptide_ref="PTD_GNEDEQEDEEQRR" start="347" end="359" isDecoy="false" id="PTD_GNEDEQEDEEQRR_DBSEQ_CONB7_LUPAN"/>
    <PeptideEvidence dBSequence_ref="DBSEQ_CONB7_LUPAN" peptide_ref="PTD_DEEQR" start="354" end="358" isDecoy="false" id="PTD_DEEQR_DBSEQ_CONB7_LUPAN"/>
    <PeptideEvidence dBSequence_ref="DBSEQ_CONB7_LUPAN" peptide_ref="PTD_RGQEQSY" start="359" end="365" isDecoy="false" id="PTD_RGQEQSY_DBSEQ_CONB7_LUPAN"/>
    <PeptideEvidence dBSequence_ref="DBSEQ_CONB7_LUPAN" peptide_ref="PTD_RGQEQSYQDEGVIVR" start="359" end="373" isDecoy="false" id="PTD_RGQEQSYQDEGVIVR_DBSEQ_CONB7_LUPAN"/>
    <PeptideEvidence dBSequence_ref="DBSEQ_CONB7_LUPAN" peptide_ref="PTD_GQEQSYQDEGVIVR" start="360" end="373" isDecoy="false" id="PTD_GQEQSYQDEGVIVR_DBSEQ_CONB7_LUPAN"/>
    <PeptideEvidence dBSequence_ref="DBSEQ_CONB7_LUPAN" peptide_ref="PTD_DEGVIVR" start="367" end="373" isDecoy="false" id="PTD_DEGVIVR_DBSEQ_CONB7_LUPAN"/>
    <PeptideEvidence dBSequence_ref="DBSEQ_CONB7_LUPAN" peptide_ref="PTD_GVIVR" start="369" end="373" isDecoy="false" id="PTD_GVIVR_DBSEQ_CONB7_LUPAN"/>
    <PeptideEvidence dBSequence_ref="DBSEQ_CONB7_LUPAN" peptide_ref="PTD_EQIQELR" start="377" end="383" isDecoy="false" id="PTD_EQIQELR_DBSEQ_CONB7_LUPAN"/>
    <PeptideEvidence dBSequence_ref="DBSEQ_CONB7_LUPAN" peptide_ref="PTD_KGKPSESGPFNLR" start="392" end="404" isDecoy="false" id="PTD_KGKPSESGPFNLR_DBSEQ_CONB7_LUPAN"/>
    <PeptideEvidence dBSequence_ref="DBSEQ_CONB7_LUPAN" peptide_ref="PTD_GKPSESGPFNLR" start="393" end="404" isDecoy="false" id="PTD_GKPSESGPFNLR_DBSEQ_CONB7_LUPAN"/>
    <PeptideEvidence dBSequence_ref="DBSEQ_CONB7_LUPAN" peptide_ref="PTD_GKPSESGPFNLRSNESIYSNK" start="393" end="413" isDecoy="false" id="PTD_GKPSESGPFNLRSNESIYSNK_DBSEQ_CONB7_LUPAN"/>
    <PeptideEvidence dBSequence_ref="DBSEQ_CONB7_LUPAN" peptide_ref="PTD_FGNFYE" start="414" end="419" isDecoy="false" id="PTD_FGNFYE_DBSEQ_CONB7_LUPAN"/>
    <PeptideEvidence dBSequence_ref="DBSEQ_CONB7_LUPAN" peptide_ref="PTD_FGNFYEIT" start="414" end="421" isDecoy="false" id="PTD_FGNFYEIT_DBSEQ_CONB7_LUPAN"/>
    <PeptideEvidence dBSequence_ref="DBSEQ_CONB7_LUPAN" peptide_ref="PTD_FGNFYEITPER" start="414" end="424" isDecoy="false" id="PTD_FGNFYEITPER_DBSEQ_CONB7_LUPAN"/>
    <PeptideEvidence dBSequence_ref="DBSEQ_CONB7_LUPAN" peptide_ref="PTD_YEITPER" start="418" end="424" isDecoy="false" id="PTD_YEITPER_DBSEQ_CONB7_LUPAN"/>
    <PeptideEvidence dBSequence_ref="DBSEQ_CONB7_LUPAN" peptide_ref="PTD_EITPER" start="419" end="424" isDecoy="false" id="PTD_EITPER_DBSEQ_CONB7_LUPAN"/>
    <PeptideEvidence dBSequence_ref="DBSEQ_CONB7_LUPAN" peptide_ref="PTD_NPQVQDLDISLTFTEINEGALLLPHYNSK" start="425" end="453" isDecoy="false" id="PTD_NPQVQDLDISLTFTEINEGALLLPHYNSK_DBSEQ_CONB7_LUPAN"/>
    <PeptideEvidence dBSequence_ref="DBSEQ_CONB7_LUPAN" peptide_ref="PTD_AIFIVVVDEGEGNYELVGIR" start="454" end="473" isDecoy="false" id="PTD_AIFIVVVDEGEGNYELVGIR_DBSEQ_CONB7_LUPAN"/>
    <PeptideEvidence dBSequence_ref="DBSEQ_CONB7_LUPAN" peptide_ref="PTD_LLGFGINANENQR" start="520" end="532" isDecoy="false" id="PTD_LLGFGINANENQR_DBSEQ_CONB7_LUPAN"/>
    <PeptideEvidence dBSequence_ref="DBSEQ_CONB7_LUPAN" peptide_ref="PTD_NFLAGSEDN" start="533" end="541" isDecoy="false" id="PTD_NFLAGSEDN_DBSEQ_CONB7_LUPAN"/>
    <PeptideEvidence dBSequence_ref="DBSEQ_CONB7_LUPAN" peptide_ref="PTD_NFLAGSEDNV" start="533" end="542" isDecoy="false" id="PTD_NFLAGSEDNV_DBSEQ_CONB7_LUPAN"/>
    <PeptideEvidence dBSequence_ref="DBSEQ_CONB7_LUPAN" peptide_ref="PTD_NFLAGSEDNVI" start="533" end="543" isDecoy="false" id="PTD_NFLAGSEDNVI_DBSEQ_CONB7_LUPAN"/>
    <PeptideEvidence dBSequence_ref="DBSEQ_CONB7_LUPAN" peptide_ref="PTD_NFLAGSEDNVISQLDR" start="533" end="548" isDecoy="false" id="PTD_NFLAGSEDNVISQLDR_DBSEQ_CONB7_LUPAN"/>
    <PeptideEvidence dBSequence_ref="DBSEQ_CONB7_LUPAN" peptide_ref="PTD_ISQLDR" start="543" end="548" isDecoy="false" id="PTD_ISQLDR_DBSEQ_CONB7_LUPAN"/>
    <PeptideEvidence dBSequence_ref="DBSEQ_CONB7_LUPAN" peptide_ref="PTD_SQLDR" start="544" end="548" isDecoy="false" id="PTD_SQLDR_DBSEQ_CONB7_LUPAN"/>
    <PeptideEvidence dBSequence_ref="DBSEQ_CONB7_LUPAN" peptide_ref="PTD_ELTFPGSAQDVER" start="552" end="564" isDecoy="false" id="PTD_ELTFPGSAQDVER_DBSEQ_CONB7_LUPAN"/>
    <PeptideEvidence dBSequence_ref="DBSEQ_CONB7_LUPAN" peptide_ref="PTD_PGSAQDVER" start="556" end="564" isDecoy="false" id="PTD_PGSAQDVER_DBSEQ_CONB7_LUPAN"/>
    <PeptideEvidence dBSequence_ref="DBSEQ_CONB7_LUPAN" peptide_ref="PTD_GSAQDVER" start="557" end="564" isDecoy="false" id="PTD_GSAQDVER_DBSEQ_CONB7_LUPAN"/>
    <PeptideEvidence dBSequence_ref="DBSEQ_CONB7_LUPAN" peptide_ref="PTD_SAQDVER" start="558" end="564" isDecoy="false" id="PTD_SAQDVER_DBSEQ_CONB7_LUPAN"/>
    <PeptideEvidence dBSequence_ref="DBSEQ_CONB7_LUPAN" peptide_ref="PTD_QDVER" start="560" end="564" isDecoy="false" id="PTD_QDVER_DBSEQ_CONB7_LUPAN"/>
    <PeptideEvidence dBSequence_ref="DBSEQ_CONB7_LUPAN" peptide_ref="PTD_DVER" start="561" end="564" isDecoy="false" id="PTD_DVER_DBSEQ_CONB7_LUPAN"/>
    <PeptideEvidence dBSequence_ref="DBSEQ_CONB7_LUPAN" peptide_ref="PTD_NQQQSYFANAQPQQK" start="568" end="582" isDecoy="false" id="PTD_NQQQSYFANAQPQQK_DBSEQ_CONB7_LUPAN"/>
    <PeptideEvidence dBSequence_ref="DBSEQ_CONB3_LUPAN" peptide_ref="PTD_EQEERDPR" start="45" end="52" isDecoy="false" id="PTD_EQEERDPR_DBSEQ_CONB3_LUPAN"/>
    <PeptideEvidence dBSequence_ref="DBSEQ_CONB3_LUPAN" peptide_ref="PTD_DPRQQPRPHHQEEQER" start="50" end="65" isDecoy="false" id="PTD_DPRQQPRPHHQEEQER_DBSEQ_CONB3_LUPAN"/>
    <PeptideEvidence dBSequence_ref="DBSEQ_CONB3_LUPAN" peptide_ref="PTD_QQPRPHHQEEQER" start="53" end="65" isDecoy="false" id="PTD_QQPRPHHQEEQER_DBSEQ_CONB3_LUPAN"/>
    <PeptideEvidence dBSequence_ref="DBSEQ_CONB3_LUPAN" peptide_ref="PTD_EREQEQQPQHGR" start="88" end="99" isDecoy="false" id="PTD_EREQEQQPQHGR_DBSEQ_CONB3_LUPAN"/>
    <PeptideEvidence dBSequence_ref="DBSEQ_CONB3_LUPAN" peptide_ref="PTD_REEEEEWQPR" start="100" end="109" isDecoy="false" id="PTD_REEEEEWQPR_DBSEQ_CONB3_LUPAN"/>
    <PeptideEvidence dBSequence_ref="DBSEQ_CONB3_LUPAN" peptide_ref="PTD_EQEQEQGSRSDSR" start="146" end="158" isDecoy="false" id="PTD_EQEQEQGSRSDSR_DBSEQ_CONB3_LUPAN"/>
    <PeptideEvidence dBSequence_ref="DBSEQ_CONB3_LUPAN" peptide_ref="PTD_NPYYFSSER" start="162" end="170" isDecoy="false" id="PTD_NPYYFSSER_DBSEQ_CONB3_LUPAN"/>
    <PeptideEvidence dBSequence_ref="DBSEQ_CONB3_LUPAN" peptide_ref="PTD_NPYYFSSERFQTLYR" start="162" end="176" isDecoy="false" id="PTD_NPYYFSSERFQTLYR_DBSEQ_CONB3_LUPAN"/>
    <PeptideEvidence dBSequence_ref="DBSEQ_CONB3_LUPAN" peptide_ref="PTD_TNRLENLQNYR" start="192" end="202" isDecoy="false" id="PTD_TNRLENLQNYR_DBSEQ_CONB3_LUPAN"/>
    <PeptideEvidence dBSequence_ref="DBSEQ_CONB3_LUPAN" peptide_ref="PTD_LENLQNYR" start="195" end="202" isDecoy="false" id="PTD_LENLQNYR_DBSEQ_CONB3_LUPAN"/>
    <PeptideEvidence dBSequence_ref="DBSEQ_CONB3_LUPAN" peptide_ref="PTD_IVEFQSKPNTLILPK" start="203" end="217" isDecoy="false" id="PTD_IVEFQSKPNTLILPK_DBSEQ_CONB3_LUPAN"/>
    <PeptideEvidence dBSequence_ref="DBSEQ_CONB3_LUPAN" peptide_ref="PTD_LPAGTTSYILNPDDNQNLR" start="255" end="273" isDecoy="false" id="PTD_LPAGTTSYILNPDDNQNLR_DBSEQ_CONB3_LUPAN"/>
    <PeptideEvidence dBSequence_ref="DBSEQ_CONB3_LUPAN" peptide_ref="PTD_DQQSYFSGFSK" start="297" end="307" isDecoy="false" id="PTD_DQQSYFSGFSK_DBSEQ_CONB3_LUPAN"/>
    <PeptideEvidence dBSequence_ref="DBSEQ_CONB3_LUPAN" peptide_ref="PTD_NTLEATFNTR" start="308" end="317" isDecoy="false" id="PTD_NTLEATFNTR_DBSEQ_CONB3_LUPAN"/>
    <PeptideEvidence dBSequence_ref="DBSEQ_CONB3_LUPAN" peptide_ref="PTD_FGNFYEITPDR" start="394" end="404" isDecoy="false" id="PTD_FGNFYEITPDR_DBSEQ_CONB3_LUPAN"/>
    <PeptideEvidence dBSequence_ref="DBSEQ_CONB3_LUPAN" peptide_ref="PTD_NFLAGSEDNVIR" start="508" end="519" isDecoy="false" id="PTD_NFLAGSEDNVIR_DBSEQ_CONB3_LUPAN"/>
    <PeptideEvidence dBSequence_ref="DBSEQ_CONB3_LUPAN" peptide_ref="PTD_NFLAGSEDNVIRQLDR" start="508" end="523" isDecoy="false" id="PTD_NFLAGSEDNVIRQLDR_DBSEQ_CONB3_LUPAN"/>
    <PeptideEvidence dBSequence_ref="DBSEQ_CONB3_LUPAN" peptide_ref="PTD_NQQQSYFANAQPQQQQQR" start="543" end="560" isDecoy="false" id="PTD_NQQQSYFANAQPQQQQQR_DBSEQ_CONB3_LUPAN"/>
    <PeptideEvidence dBSequence_ref="DBSEQ_CONB4_LUPAN" peptide_ref="PTD_EQEERDPR" start="45" end="52" isDecoy="false" id="PTD_EQEERDPR_DBSEQ_CONB4_LUPAN"/>
    <PeptideEvidence dBSequence_ref="DBSEQ_CONB4_LUPAN" peptide_ref="PTD_DPRQQPRPHHQEEQER" start="50" end="65" isDecoy="false" id="PTD_DPRQQPRPHHQEEQER_DBSEQ_CONB4_LUPAN"/>
    <PeptideEvidence dBSequence_ref="DBSEQ_CONB4_LUPAN" peptide_ref="PTD_QQPRPHHQEEQER" start="53" end="65" isDecoy="false" id="PTD_QQPRPHHQEEQER_DBSEQ_CONB4_LUPAN"/>
    <PeptideEvidence dBSequence_ref="DBSEQ_CONB4_LUPAN" peptide_ref="PTD_EEEREQR" start="89" end="95" isDecoy="false" id="PTD_EEEREQR_DBSEQ_CONB4_LUPAN"/>
    <PeptideEvidence dBSequence_ref="DBSEQ_CONB4_LUPAN" peptide_ref="PTD_EREQEQQPQHGR" start="101" end="112" isDecoy="false" id="PTD_EREQEQQPQHGR_DBSEQ_CONB4_LUPAN"/>
    <PeptideEvidence dBSequence_ref="DBSEQ_CONB4_LUPAN" peptide_ref="PTD_REEEEEWQPR" start="113" end="122" isDecoy="false" id="PTD_REEEEEWQPR_DBSEQ_CONB4_LUPAN"/>
    <PeptideEvidence dBSequence_ref="DBSEQ_CONB4_LUPAN" peptide_ref="PTD_EQEQEQGSRSDSR" start="156" end="168" isDecoy="false" id="PTD_EQEQEQGSRSDSR_DBSEQ_CONB4_LUPAN"/>
    <PeptideEvidence dBSequence_ref="DBSEQ_CONB4_LUPAN" peptide_ref="PTD_NPYYFSSER" start="172" end="180" isDecoy="false" id="PTD_NPYYFSSER_DBSEQ_CONB4_LUPAN"/>
    <PeptideEvidence dBSequence_ref="DBSEQ_CONB4_LUPAN" peptide_ref="PTD_NPYYFSSERFQTLYR" start="172" end="186" isDecoy="false" id="PTD_NPYYFSSERFQTLYR_DBSEQ_CONB4_LUPAN"/>
    <PeptideEvidence dBSequence_ref="DBSEQ_CONB4_LUPAN" peptide_ref="PTD_LENLQNYR" start="205" end="212" isDecoy="false" id="PTD_LENLQNYR_DBSEQ_CONB4_LUPAN"/>
    <PeptideEvidence dBSequence_ref="DBSEQ_CONB4_LUPAN" peptide_ref="PTD_IVEFQSKPNTLILPK" start="213" end="227" isDecoy="false" id="PTD_IVEFQSKPNTLILPK_DBSEQ_CONB4_LUPAN"/>
    <PeptideEvidence dBSequence_ref="DBSEQ_CONB4_LUPAN" peptide_ref="PTD_LPAGTTSYILNPDDNQNLR" start="265" end="283" isDecoy="false" id="PTD_LPAGTTSYILNPDDNQNLR_DBSEQ_CONB4_LUPAN"/>
    <PeptideEvidence dBSequence_ref="DBSEQ_CONB4_LUPAN" peptide_ref="PTD_DQQSYFSGFSR" start="307" end="317" isDecoy="false" id="PTD_DQQSYFSGFSR_DBSEQ_CONB4_LUPAN"/>
    <PeptideEvidence dBSequence_ref="DBSEQ_CONB4_LUPAN" peptide_ref="PTD_NTLEATFNTR" start="318" end="327" isDecoy="false" id="PTD_NTLEATFNTR_DBSEQ_CONB4_LUPAN"/>
    <PeptideEvidence dBSequence_ref="DBSEQ_CONB4_LUPAN" peptide_ref="PTD_NFLAGSEDNVIR" start="518" end="529" isDecoy="false" id="PTD_NFLAGSEDNVIR_DBSEQ_CONB4_LUPAN"/>
    <PeptideEvidence dBSequence_ref="DBSEQ_CONB4_LUPAN" peptide_ref="PTD_NQQQSYFANAQPQQQQQR" start="553" end="570" isDecoy="false" id="PTD_NQQQSYFANAQPQQQQQR_DBSEQ_CONB4_LUPAN"/>
    <PeptideEvidence dBSequence_ref="DBSEQ_CONB6_LUPAN" peptide_ref="PTD_EQEERDPR" start="45" end="52" isDecoy="false" id="PTD_EQEERDPR_DBSEQ_CONB6_LUPAN"/>
    <PeptideEvidence dBSequence_ref="DBSEQ_CONB6_LUPAN" peptide_ref="PTD_DPRQQPRPHHQEEQER" start="50" end="65" isDecoy="false" id="PTD_DPRQQPRPHHQEEQER_DBSEQ_CONB6_LUPAN"/>
    <PeptideEvidence dBSequence_ref="DBSEQ_CONB6_LUPAN" peptide_ref="PTD_QQPRPHHQEEQER" start="53" end="65" isDecoy="false" id="PTD_QQPRPHHQEEQER_DBSEQ_CONB6_LUPAN"/>
    <PeptideEvidence dBSequence_ref="DBSEQ_CONB6_LUPAN" peptide_ref="PTD_EEEREQR" start="89" end="95" isDecoy="false" id="PTD_EEEREQR_DBSEQ_CONB6_LUPAN"/>
    <PeptideEvidence dBSequence_ref="DBSEQ_CONB6_LUPAN" peptide_ref="PTD_EREQEQQPQHGR" start="101" end="112" isDecoy="false" id="PTD_EREQEQQPQHGR_DBSEQ_CONB6_LUPAN"/>
    <PeptideEvidence dBSequence_ref="DBSEQ_CONB6_LUPAN" peptide_ref="PTD_REEEEEWQPR" start="113" end="122" isDecoy="false" id="PTD_REEEEEWQPR_DBSEQ_CONB6_LUPAN"/>
    <PeptideEvidence dBSequence_ref="DBSEQ_CONB6_LUPAN" peptide_ref="PTD_EQEQEQGSRSDSR" start="159" end="171" isDecoy="false" id="PTD_EQEQEQGSRSDSR_DBSEQ_CONB6_LUPAN"/>
    <PeptideEvidence dBSequence_ref="DBSEQ_CONB6_LUPAN" peptide_ref="PTD_NPYYFSSER" start="175" end="183" isDecoy="false" id="PTD_NPYYFSSER_DBSEQ_CONB6_LUPAN"/>
    <PeptideEvidence dBSequence_ref="DBSEQ_CONB6_LUPAN" peptide_ref="PTD_NPYYFSSERFQTLYR" start="175" end="189" isDecoy="false" id="PTD_NPYYFSSERFQTLYR_DBSEQ_CONB6_LUPAN"/>
    <PeptideEvidence dBSequence_ref="DBSEQ_CONB6_LUPAN" peptide_ref="PTD_LENLQNYR" start="208" end="215" isDecoy="false" id="PTD_LENLQNYR_DBSEQ_CONB6_LUPAN"/>
    <PeptideEvidence dBSequence_ref="DBSEQ_CONB6_LUPAN" peptide_ref="PTD_IVEFQSKPNTLILPK" start="216" end="230" isDecoy="false" id="PTD_IVEFQSKPNTLILPK_DBSEQ_CONB6_LUPAN"/>
    <PeptideEvidence dBSequence_ref="DBSEQ_CONB6_LUPAN" peptide_ref="PTD_LPAGTTSYILNPDDNQNLR" start="268" end="286" isDecoy="false" id="PTD_LPAGTTSYILNPDDNQNLR_DBSEQ_CONB6_LUPAN"/>
    <PeptideEvidence dBSequence_ref="DBSEQ_CONB6_LUPAN" peptide_ref="PTD_DQQSYFSGFSR" start="310" end="320" isDecoy="false" id="PTD_DQQSYFSGFSR_DBSEQ_CONB6_LUPAN"/>
    <PeptideEvidence dBSequence_ref="DBSEQ_CONB6_LUPAN" peptide_ref="PTD_NTLEATFNTR" start="321" end="330" isDecoy="false" id="PTD_NTLEATFNTR_DBSEQ_CONB6_LUPAN"/>
    <PeptideEvidence dBSequence_ref="DBSEQ_CONB6_LUPAN" peptide_ref="PTD_NQQQSYFANAQPQQQQQR" start="556" end="573" isDecoy="false" id="PTD_NQQQSYFANAQPQQQQQR_DBSEQ_CONB6_LUPAN"/>
    <PeptideEvidence dBSequence_ref="DBSEQ_CONB2_LUPAL" peptide_ref="PTD_EQEQQQGSPSYSR" start="97" end="109" isDecoy="false" id="PTD_EQEQQQGSPSYSR_DBSEQ_CONB2_LUPAL"/>
    <PeptideEvidence dBSequence_ref="DBSEQ_CONB2_LUPAL" peptide_ref="PTD_TNRLENLQNYR" start="143" end="153" isDecoy="false" id="PTD_TNRLENLQNYR_DBSEQ_CONB2_LUPAL"/>
    <PeptideEvidence dBSequence_ref="DBSEQ_CONB2_LUPAL" peptide_ref="PTD_LENLQNYR" start="146" end="153" isDecoy="false" id="PTD_LENLQNYR_DBSEQ_CONB2_LUPAL"/>
    <PeptideEvidence dBSequence_ref="DBSEQ_CONB2_LUPAL" peptide_ref="PTD_IVEFQSKPNTLILPK" start="154" end="168" isDecoy="false" id="PTD_IVEFQSKPNTLILPK_DBSEQ_CONB2_LUPAL"/>
    <PeptideEvidence dBSequence_ref="DBSEQ_CONB2_LUPAL" peptide_ref="PTD_QAYNLEYGDALR" start="194" end="205" isDecoy="false" id="PTD_QAYNLEYGDALR_DBSEQ_CONB2_LUPAL"/>
    <PeptideEvidence dBSequence_ref="DBSEQ_CONB2_LUPAL" peptide_ref="PTD_DQQSYFSGFSR" start="248" end="258" isDecoy="false" id="PTD_DQQSYFSGFSR_DBSEQ_CONB2_LUPAL"/>
    <PeptideEvidence dBSequence_ref="DBSEQ_CONB2_LUPAL" peptide_ref="PTD_NTLEATFNTR" start="259" end="268" isDecoy="false" id="PTD_NTLEATFNTR_DBSEQ_CONB2_LUPAL"/>
    <PeptideEvidence dBSequence_ref="DBSEQ_CONB2_LUPAL" peptide_ref="PTD_SNEPIYSNK" start="336" end="344" isDecoy="false" id="PTD_SNEPIYSNK_DBSEQ_CONB2_LUPAL"/>
    <PeptideEvidence dBSequence_ref="DBSEQ_CONB5_LUPAN" peptide_ref="PTD_NPERPEERQEEER" start="37" end="49" isDecoy="false" id="PTD_NPERPEERQEEER_DBSEQ_CONB5_LUPAN"/>
    <PeptideEvidence dBSequence_ref="DBSEQ_CONB5_LUPAN" peptide_ref="PTD_SESKQSQEEER" start="82" end="92" isDecoy="false" id="PTD_SESKQSQEEER_DBSEQ_CONB5_LUPAN"/>
    <PeptideEvidence dBSequence_ref="DBSEQ_CONB5_LUPAN" peptide_ref="PTD_GEEEEEGQAR" start="120" end="129" isDecoy="false" id="PTD_GEEEEEGQAR_DBSEQ_CONB5_LUPAN"/>
    <PeptideEvidence dBSequence_ref="DBSEQ_CONB5_LUPAN" peptide_ref="PTD_GEEEEEGQARR" start="120" end="130" isDecoy="false" id="PTD_GEEEEEGQARR_DBSEQ_CONB5_LUPAN"/>
    <PeptideEvidence dBSequence_ref="DBSEQ_CONB5_LUPAN" peptide_ref="PTD_REEREQEQGSSSESR" start="137" end="151" isDecoy="false" id="PTD_REEREQEQGSSSESR_DBSEQ_CONB5_LUPAN"/>
    <PeptideEvidence dBSequence_ref="DBSEQ_CONB5_LUPAN" peptide_ref="PTD_EQREEREQEQGSSSGR" start="166" end="181" isDecoy="false" id="PTD_EQREEREQEQGSSSGR_DBSEQ_CONB5_LUPAN"/>
    <PeptideEvidence dBSequence_ref="DBSEQ_CONB5_LUPAN" peptide_ref="PTD_EQEQGSSSGRQSDYGR" start="172" end="187" isDecoy="false" id="PTD_EQEQGSSSGRQSDYGR_DBSEQ_CONB5_LUPAN"/>
    <PeptideEvidence dBSequence_ref="DBSEQ_CONB5_LUPAN" peptide_ref="PTD_EQREEREQEQGSSSESHR" start="195" end="212" isDecoy="false" id="PTD_EQREEREQEQGSSSESHR_DBSEQ_CONB5_LUPAN"/>
    <PeptideEvidence dBSequence_ref="DBSEQ_CONB5_LUPAN" peptide_ref="PTD_LRNPYYFSSER" start="213" end="223" isDecoy="false" id="PTD_LRNPYYFSSER_DBSEQ_CONB5_LUPAN"/>
    <PeptideEvidence dBSequence_ref="DBSEQ_CONB5_LUPAN" peptide_ref="PTD_NPYYFSSER" start="215" end="223" isDecoy="false" id="PTD_NPYYFSSER_DBSEQ_CONB5_LUPAN"/>
    <PeptideEvidence dBSequence_ref="DBSEQ_CONB5_LUPAN" peptide_ref="PTD_FSSER" start="219" end="223" isDecoy="false" id="PTD_FSSER_DBSEQ_CONB5_LUPAN"/>
    <PeptideEvidence dBSequence_ref="DBSEQ_CONB5_LUPAN" peptide_ref="PTD_TNRLENLQNYR" start="245" end="255" isDecoy="false" id="PTD_TNRLENLQNYR_DBSEQ_CONB5_LUPAN"/>
    <PeptideEvidence dBSequence_ref="DBSEQ_CONB5_LUPAN" peptide_ref="PTD_LENLQNYR" start="248" end="255" isDecoy="false" id="PTD_LENLQNYR_DBSEQ_CONB5_LUPAN"/>
    <PeptideEvidence dBSequence_ref="DBSEQ_CONB5_LUPAN" peptide_ref="PTD_IVEFQSRPNTLILPK" start="256" end="270" isDecoy="false" id="PTD_IVEFQSRPNTLILPK_DBSEQ_CONB5_LUPAN"/>
    <PeptideEvidence dBSequence_ref="DBSEQ_CONB5_LUPAN" peptide_ref="PTD_HSDADYILVVLNGR" start="271" end="284" isDecoy="false" id="PTD_HSDADYILVVLNGR_DBSEQ_CONB5_LUPAN"/>
    <PeptideEvidence dBSequence_ref="DBSEQ_CONB5_LUPAN" peptide_ref="PTD_ATITIVNPDK" start="285" end="294" isDecoy="false" id="PTD_ATITIVNPDK_DBSEQ_CONB5_LUPAN"/>
    <PeptideEvidence dBSequence_ref="DBSEQ_CONB5_LUPAN" peptide_ref="PTD_ATITIVNPDKR" start="285" end="295" isDecoy="false" id="PTD_ATITIVNPDKR_DBSEQ_CONB5_LUPAN"/>
    <PeptideEvidence dBSequence_ref="DBSEQ_CONB5_LUPAN" peptide_ref="PTD_QAYNLEYGDALR" start="296" end="307" isDecoy="false" id="PTD_QAYNLEYGDALR_DBSEQ_CONB5_LUPAN"/>
    <PeptideEvidence dBSequence_ref="DBSEQ_CONB5_LUPAN" peptide_ref="PTD_LPAGTTSY" start="308" end="315" isDecoy="false" id="PTD_LPAGTTSY_DBSEQ_CONB5_LUPAN"/>
    <PeptideEvidence dBSequence_ref="DBSEQ_CONB5_LUPAN" peptide_ref="PTD_LPAGTTSYI" start="308" end="316" isDecoy="false" id="PTD_LPAGTTSYI_DBSEQ_CONB5_LUPAN"/>
    <PeptideEvidence dBSequence_ref="DBSEQ_CONB5_LUPAN" peptide_ref="PTD_LPAGTTSYIL" start="308" end="317" isDecoy="false" id="PTD_LPAGTTSYIL_DBSEQ_CONB5_LUPAN"/>
    <PeptideEvidence dBSequence_ref="DBSEQ_CONB5_LUPAN" peptide_ref="PTD_LPAGTTSYILN" start="308" end="318" isDecoy="false" id="PTD_LPAGTTSYILN_DBSEQ_CONB5_LUPAN"/>
    <PeptideEvidence dBSequence_ref="DBSEQ_CONB5_LUPAN" peptide_ref="PTD_LPAGTTSYILNPDDNQDLR" start="308" end="326" isDecoy="false" id="PTD_LPAGTTSYILNPDDNQDLR_DBSEQ_CONB5_LUPAN"/>
    <PeptideEvidence dBSequence_ref="DBSEQ_CONB5_LUPAN" peptide_ref="PTD_NPDDNQDLR" start="318" end="326" isDecoy="false" id="PTD_NPDDNQDLR_DBSEQ_CONB5_LUPAN"/>
    <PeptideEvidence dBSequence_ref="DBSEQ_CONB5_LUPAN" peptide_ref="PTD_PDDNQDLR" start="319" end="326" isDecoy="false" id="PTD_PDDNQDLR_DBSEQ_CONB5_LUPAN"/>
    <PeptideEvidence dBSequence_ref="DBSEQ_CONB5_LUPAN" peptide_ref="PTD_LAIPINNPGK" start="330" end="339" isDecoy="false" id="PTD_LAIPINNPGK_DBSEQ_CONB5_LUPAN"/>
    <PeptideEvidence dBSequence_ref="DBSEQ_CONB5_LUPAN" peptide_ref="PTD_FYDFYPSR" start="340" end="347" isDecoy="false" id="PTD_FYDFYPSR_DBSEQ_CONB5_LUPAN"/>
    <PeptideEvidence dBSequence_ref="DBSEQ_CONB5_LUPAN" peptide_ref="PTD_YDFYPSR" start="341" end="347" isDecoy="false" id="PTD_YDFYPSR_DBSEQ_CONB5_LUPAN"/>
    <PeptideEvidence dBSequence_ref="DBSEQ_CONB5_LUPAN" peptide_ref="PTD_DFYPSR" start="342" end="347" isDecoy="false" id="PTD_DFYPSR_DBSEQ_CONB5_LUPAN"/>
    <PeptideEvidence dBSequence_ref="DBSEQ_CONB5_LUPAN" peptide_ref="PTD_FYPSR" start="343" end="347" isDecoy="false" id="PTD_FYPSR_DBSEQ_CONB5_LUPAN"/>
    <PeptideEvidence dBSequence_ref="DBSEQ_CONB5_LUPAN" peptide_ref="PTD_TKDQQS" start="348" end="353" isDecoy="false" id="PTD_TKDQQS_DBSEQ_CONB5_LUPAN"/>
    <PeptideEvidence dBSequence_ref="DBSEQ_CONB5_LUPAN" peptide_ref="PTD_TKDQQSYFSGFSK" start="348" end="360" isDecoy="false" id="PTD_TKDQQSYFSGFSK_DBSEQ_CONB5_LUPAN"/>
    <PeptideEvidence dBSequence_ref="DBSEQ_CONB5_LUPAN" peptide_ref="PTD_DQQSYFSGFSK" start="350" end="360" isDecoy="false" id="PTD_DQQSYFSGFSK_DBSEQ_CONB5_LUPAN"/>
    <PeptideEvidence dBSequence_ref="DBSEQ_CONB5_LUPAN" peptide_ref="PTD_SYFSGFSK" start="353" end="360" isDecoy="false" id="PTD_SYFSGFSK_DBSEQ_CONB5_LUPAN"/>
    <PeptideEvidence dBSequence_ref="DBSEQ_CONB5_LUPAN" peptide_ref="PTD_YFSGFSK" start="354" end="360" isDecoy="false" id="PTD_YFSGFSK_DBSEQ_CONB5_LUPAN"/>
    <PeptideEvidence dBSequence_ref="DBSEQ_CONB5_LUPAN" peptide_ref="PTD_NTLEATFNTHYEEIQR" start="361" end="376" isDecoy="false" id="PTD_NTLEATFNTHYEEIQR_DBSEQ_CONB5_LUPAN"/>
    <PeptideEvidence dBSequence_ref="DBSEQ_CONB5_LUPAN" peptide_ref="PTD_TLEATFNTHYEEIQR" start="362" end="376" isDecoy="false" id="PTD_TLEATFNTHYEEIQR_DBSEQ_CONB5_LUPAN"/>
    <PeptideEvidence dBSequence_ref="DBSEQ_CONB5_LUPAN" peptide_ref="PTD_EATFNTHYEEIQR" start="364" end="376" isDecoy="false" id="PTD_EATFNTHYEEIQR_DBSEQ_CONB5_LUPAN"/>
    <PeptideEvidence dBSequence_ref="DBSEQ_CONB5_LUPAN" peptide_ref="PTD_NTHYEEIQR" start="368" end="376" isDecoy="false" id="PTD_NTHYEEIQR_DBSEQ_CONB5_LUPAN"/>
    <PeptideEvidence dBSequence_ref="DBSEQ_CONB5_LUPAN" peptide_ref="PTD_YEEIQR" start="371" end="376" isDecoy="false" id="PTD_YEEIQR_DBSEQ_CONB5_LUPAN"/>
    <PeptideEvidence dBSequence_ref="DBSEQ_CONB5_LUPAN" peptide_ref="PTD_ILLGYEDEQEDEEQR" start="377" end="391" isDecoy="false" id="PTD_ILLGYEDEQEDEEQR_DBSEQ_CONB5_LUPAN"/>
    <PeptideEvidence dBSequence_ref="DBSEQ_CONB5_LUPAN" peptide_ref="PTD_ILLGYEDEQEDEEQRR" start="377" end="392" isDecoy="false" id="PTD_ILLGYEDEQEDEEQRR_DBSEQ_CONB5_LUPAN"/>
    <PeptideEvidence dBSequence_ref="DBSEQ_CONB5_LUPAN" peptide_ref="PTD_LLGYEDEQEDEEQRR" start="378" end="392" isDecoy="false" id="PTD_LLGYEDEQEDEEQRR_DBSEQ_CONB5_LUPAN"/>
    <PeptideEvidence dBSequence_ref="DBSEQ_CONB5_LUPAN" peptide_ref="PTD_GYEDEQEDEEQRR" start="380" end="392" isDecoy="false" id="PTD_GYEDEQEDEEQRR_DBSEQ_CONB5_LUPAN"/>
    <PeptideEvidence dBSequence_ref="DBSEQ_CONB5_LUPAN" peptide_ref="PTD_EDEQEDEEQRR" start="382" end="392" isDecoy="false" id="PTD_EDEQEDEEQRR_DBSEQ_CONB5_LUPAN"/>
    <PeptideEvidence dBSequence_ref="DBSEQ_CONB5_LUPAN" peptide_ref="PTD_REQEQSHQDEGVIVR" start="392" end="406" isDecoy="false" id="PTD_REQEQSHQDEGVIVR_DBSEQ_CONB5_LUPAN"/>
    <PeptideEvidence dBSequence_ref="DBSEQ_CONB5_LUPAN" peptide_ref="PTD_EQEQSHQDEGVIVR" start="393" end="406" isDecoy="false" id="PTD_EQEQSHQDEGVIVR_DBSEQ_CONB5_LUPAN"/>
    <PeptideEvidence dBSequence_ref="DBSEQ_CONB5_LUPAN" peptide_ref="PTD_EQIQELR" start="410" end="416" isDecoy="false" id="PTD_EQIQELR_DBSEQ_CONB5_LUPAN"/>
    <PeptideEvidence dBSequence_ref="DBSEQ_CONB5_LUPAN" peptide_ref="PTD_KGKPSESGPFNLR" start="425" end="437" isDecoy="false" id="PTD_KGKPSESGPFNLR_DBSEQ_CONB5_LUPAN"/>
    <PeptideEvidence dBSequence_ref="DBSEQ_CONB5_LUPAN" peptide_ref="PTD_GKPSESGPFNLR" start="426" end="437" isDecoy="false" id="PTD_GKPSESGPFNLR_DBSEQ_CONB5_LUPAN"/>
    <PeptideEvidence dBSequence_ref="DBSEQ_CONB5_LUPAN" peptide_ref="PTD_GPFNLR" start="432" end="437" isDecoy="false" id="PTD_GPFNLR_DBSEQ_CONB5_LUPAN"/>
    <PeptideEvidence dBSequence_ref="DBSEQ_CONB5_LUPAN" peptide_ref="PTD_FNLR" start="434" end="437" isDecoy="false" id="PTD_FNLR_DBSEQ_CONB5_LUPAN"/>
    <PeptideEvidence dBSequence_ref="DBSEQ_CONB5_LUPAN" peptide_ref="PTD_SNEPIYSNK" start="438" end="446" isDecoy="false" id="PTD_SNEPIYSNK_DBSEQ_CONB5_LUPAN"/>
    <PeptideEvidence dBSequence_ref="DBSEQ_CONB5_LUPAN" peptide_ref="PTD_FGNFYEITPDR" start="447" end="457" isDecoy="false" id="PTD_FGNFYEITPDR_DBSEQ_CONB5_LUPAN"/>
    <PeptideEvidence dBSequence_ref="DBSEQ_CONB5_LUPAN" peptide_ref="PTD_NPQVQDLDISLIFTEISEGALLLPHYNSK" start="458" end="486" isDecoy="false" id="PTD_NPQVQDLDISLIFTEISEGALLLPHYNSK_DBSEQ_CONB5_LUPAN"/>
    <PeptideEvidence dBSequence_ref="DBSEQ_CONB5_LUPAN" peptide_ref="PTD_AIFVIVVDEGEGNYELVGIR" start="487" end="506" isDecoy="false" id="PTD_AIFVIVVDEGEGNYELVGIR_DBSEQ_CONB5_LUPAN"/>
    <PeptideEvidence dBSequence_ref="DBSEQ_CONB5_LUPAN" peptide_ref="PTD_QQDEQEVEEVR" start="511" end="521" isDecoy="false" id="PTD_QQDEQEVEEVR_DBSEQ_CONB5_LUPAN"/>
    <PeptideEvidence dBSequence_ref="DBSEQ_CONB5_LUPAN" peptide_ref="PTD_LSEGDILVIPAGHPLSINASSNLR" start="527" end="550" isDecoy="false" id="PTD_LSEGDILVIPAGHPLSINASSNLR_DBSEQ_CONB5_LUPAN"/>
    <PeptideEvidence dBSequence_ref="DBSEQ_CONB5_LUPAN" peptide_ref="PTD_NFLAGSEDNVIR" start="564" end="575" isDecoy="false" id="PTD_NFLAGSEDNVIR_DBSEQ_CONB5_LUPAN"/>
    <PeptideEvidence dBSequence_ref="DBSEQ_CONB5_LUPAN" peptide_ref="PTD_NFLAGSEDNVIRQLDR" start="564" end="579" isDecoy="false" id="PTD_NFLAGSEDNVIRQLDR_DBSEQ_CONB5_LUPAN"/>
    <PeptideEvidence dBSequence_ref="DBSEQ_CONB5_LUPAN" peptide_ref="PTD_ELIFPGSAEDVER" start="583" end="595" isDecoy="false" id="PTD_ELIFPGSAEDVER_DBSEQ_CONB5_LUPAN"/>
    <PeptideEvidence dBSequence_ref="DBSEQ_CONB5_LUPAN" peptide_ref="PTD_PGSAEDVER" start="587" end="595" isDecoy="false" id="PTD_PGSAEDVER_DBSEQ_CONB5_LUPAN"/>
    <PeptideEvidence dBSequence_ref="DBSEQ_CONB5_LUPAN" peptide_ref="PTD_GSAEDVER" start="588" end="595" isDecoy="false" id="PTD_GSAEDVER_DBSEQ_CONB5_LUPAN"/>
    <PeptideEvidence dBSequence_ref="DBSEQ_CONB5_LUPAN" peptide_ref="PTD_DVER" start="592" end="595" isDecoy="false" id="PTD_DVER_DBSEQ_CONB5_LUPAN"/>
    <PeptideEvidence dBSequence_ref="DBSEQ_CONB5_LUPAN" peptide_ref="PTD_NQQQSYFANA" start="599" end="608" isDecoy="false" id="PTD_NQQQSYFANA_DBSEQ_CONB5_LUPAN"/>
    <PeptideEvidence dBSequence_ref="DBSEQ_CONB5_LUPAN" peptide_ref="PTD_NQQQSYFANAQPQQQQQQR" start="599" end="617" isDecoy="false" id="PTD_NQQQSYFANAQPQQQQQQR_DBSEQ_CONB5_LUPAN"/>
    <PeptideEvidence dBSequence_ref="DBSEQ_CONB5_LUPAN" peptide_ref="PTD_PQQQQQQR" start="610" end="617" isDecoy="false" id="PTD_PQQQQQQR_DBSEQ_CONB5_LUPAN"/>
    <PeptideEvidence dBSequence_ref="DBSEQ_CONB1_LUPAN" peptide_ref="PTD_EQEQQPRPQR" start="101" end="110" isDecoy="false" id="PTD_EQEQQPRPQR_DBSEQ_CONB1_LUPAN"/>
    <PeptideEvidence dBSequence_ref="DBSEQ_CONB1_LUPAN" peptide_ref="PTD_RQEEEEEEEEWQPR" start="111" end="124" isDecoy="false" id="PTD_RQEEEEEEEEWQPR_DBSEQ_CONB1_LUPAN"/>
    <PeptideEvidence dBSequence_ref="DBSEQ_CONB1_LUPAN" peptide_ref="PTD_QEEEEEEEEWQPR" start="112" end="124" isDecoy="false" id="PTD_QEEEEEEEEWQPR_DBSEQ_CONB1_LUPAN"/>
    <PeptideEvidence dBSequence_ref="DBSEQ_CONB1_LUPAN" peptide_ref="PTD_QEEEEEEEEWQPRR" start="112" end="125" isDecoy="false" id="PTD_QEEEEEEEEWQPRR_DBSEQ_CONB1_LUPAN"/>
    <PeptideEvidence dBSequence_ref="DBSEQ_CONB1_LUPAN" peptide_ref="PTD_EEREEREQEQGSSSGSQR" start="133" end="150" isDecoy="false" id="PTD_EEREEREQEQGSSSGSQR_DBSEQ_CONB1_LUPAN"/>
    <PeptideEvidence dBSequence_ref="DBSEQ_CONB1_LUPAN" peptide_ref="PTD_NPYHFSSNR" start="184" end="192" isDecoy="false" id="PTD_NPYHFSSNR_DBSEQ_CONB1_LUPAN"/>
    <PeptideEvidence dBSequence_ref="DBSEQ_CONB1_LUPAN" peptide_ref="PTD_PYHFSSNR" start="185" end="192" isDecoy="false" id="PTD_PYHFSSNR_DBSEQ_CONB1_LUPAN"/>
    <PeptideEvidence dBSequence_ref="DBSEQ_CONB1_LUPAN" peptide_ref="PTD_TNRLENLQNYR" start="214" end="224" isDecoy="false" id="PTD_TNRLENLQNYR_DBSEQ_CONB1_LUPAN"/>
    <PeptideEvidence dBSequence_ref="DBSEQ_CONB1_LUPAN" peptide_ref="PTD_LENLQNYR" start="217" end="224" isDecoy="false" id="PTD_LENLQNYR_DBSEQ_CONB1_LUPAN"/>
    <PeptideEvidence dBSequence_ref="DBSEQ_CONB1_LUPAN" peptide_ref="PTD_IIEFQSKPNTLILPK" start="225" end="239" isDecoy="false" id="PTD_IIEFQSKPNTLILPK_DBSEQ_CONB1_LUPAN"/>
    <PeptideEvidence dBSequence_ref="DBSEQ_CONB1_LUPAN" peptide_ref="PTD_IEFQSKPNTLILPK" start="226" end="239" isDecoy="false" id="PTD_IEFQSKPNTLILPK_DBSEQ_CONB1_LUPAN"/>
    <PeptideEvidence dBSequence_ref="DBSEQ_CONB1_LUPAN" peptide_ref="PTD_EFQSKPNTLILPK" start="227" end="239" isDecoy="false" id="PTD_EFQSKPNTLILPK_DBSEQ_CONB1_LUPAN"/>
    <PeptideEvidence dBSequence_ref="DBSEQ_CONB1_LUPAN" peptide_ref="PTD_QSKPNTLILPK" start="229" end="239" isDecoy="false" id="PTD_QSKPNTLILPK_DBSEQ_CONB1_LUPAN"/>
    <PeptideEvidence dBSequence_ref="DBSEQ_CONB1_LUPAN" peptide_ref="PTD_PNTLILPK" start="232" end="239" isDecoy="false" id="PTD_PNTLILPK_DBSEQ_CONB1_LUPAN"/>
    <PeptideEvidence dBSequence_ref="DBSEQ_CONB1_LUPAN" peptide_ref="PTD_HSDADF" start="240" end="245" isDecoy="false" id="PTD_HSDADF_DBSEQ_CONB1_LUPAN"/>
    <PeptideEvidence dBSequence_ref="DBSEQ_CONB1_LUPAN" peptide_ref="PTD_HSDADFI" start="240" end="246" isDecoy="false" id="PTD_HSDADFI_DBSEQ_CONB1_LUPAN"/>
    <PeptideEvidence dBSequence_ref="DBSEQ_CONB1_LUPAN" peptide_ref="PTD_HSDADFIL" start="240" end="247" isDecoy="false" id="PTD_HSDADFIL_DBSEQ_CONB1_LUPAN"/>
    <PeptideEvidence dBSequence_ref="DBSEQ_CONB1_LUPAN" peptide_ref="PTD_HSDADFILV" start="240" end="248" isDecoy="false" id="PTD_HSDADFILV_DBSEQ_CONB1_LUPAN"/>
    <PeptideEvidence dBSequence_ref="DBSEQ_CONB1_LUPAN" peptide_ref="PTD_HSDADFILVVL" start="240" end="250" isDecoy="false" id="PTD_HSDADFILVVL_DBSEQ_CONB1_LUPAN"/>
    <PeptideEvidence dBSequence_ref="DBSEQ_CONB1_LUPAN" peptide_ref="PTD_HSDADFILVVLNGR" start="240" end="253" isDecoy="false" id="PTD_HSDADFILVVLNGR_DBSEQ_CONB1_LUPAN"/>
    <PeptideEvidence dBSequence_ref="DBSEQ_CONB1_LUPAN" peptide_ref="PTD_LVVLNGR" start="247" end="253" isDecoy="false" id="PTD_LVVLNGR_DBSEQ_CONB1_LUPAN"/>
    <PeptideEvidence dBSequence_ref="DBSEQ_CONB1_LUPAN" peptide_ref="PTD_VVLNGR" start="248" end="253" isDecoy="false" id="PTD_VVLNGR_DBSEQ_CONB1_LUPAN"/>
    <PeptideEvidence dBSequence_ref="DBSEQ_CONB1_LUPAN" peptide_ref="PTD_VLNGR" start="249" end="253" isDecoy="false" id="PTD_VLNGR_DBSEQ_CONB1_LUPAN"/>
    <PeptideEvidence dBSequence_ref="DBSEQ_CONB1_LUPAN" peptide_ref="PTD_LNGR" start="250" end="253" isDecoy="false" id="PTD_LNGR_DBSEQ_CONB1_LUPAN"/>
    <PeptideEvidence dBSequence_ref="DBSEQ_CONB1_LUPAN" peptide_ref="PTD_ATITIVNPDK" start="254" end="263" isDecoy="false" id="PTD_ATITIVNPDK_DBSEQ_CONB1_LUPAN"/>
    <PeptideEvidence dBSequence_ref="DBSEQ_CONB1_LUPAN" peptide_ref="PTD_ATITIVNPDKR" start="254" end="264" isDecoy="false" id="PTD_ATITIVNPDKR_DBSEQ_CONB1_LUPAN"/>
    <PeptideEvidence dBSequence_ref="DBSEQ_CONB1_LUPAN" peptide_ref="PTD_TITIVNPDKR" start="255" end="264" isDecoy="false" id="PTD_TITIVNPDKR_DBSEQ_CONB1_LUPAN"/>
    <PeptideEvidence dBSequence_ref="DBSEQ_CONB1_LUPAN" peptide_ref="PTD_ITIVNPDK" start="256" end="263" isDecoy="false" id="PTD_ITIVNPDK_DBSEQ_CONB1_LUPAN"/>
    <PeptideEvidence dBSequence_ref="DBSEQ_CONB1_LUPAN" peptide_ref="PTD_TIVNPDK" start="257" end="263" isDecoy="false" id="PTD_TIVNPDK_DBSEQ_CONB1_LUPAN"/>
    <PeptideEvidence dBSequence_ref="DBSEQ_CONB1_LUPAN" peptide_ref="PTD_TIVNPDKR" start="257" end="264" isDecoy="false" id="PTD_TIVNPDKR_DBSEQ_CONB1_LUPAN"/>
    <PeptideEvidence dBSequence_ref="DBSEQ_CONB1_LUPAN" peptide_ref="PTD_IVNPDK" start="258" end="263" isDecoy="false" id="PTD_IVNPDK_DBSEQ_CONB1_LUPAN"/>
    <PeptideEvidence dBSequence_ref="DBSEQ_CONB1_LUPAN" peptide_ref="PTD_IVNPDKR" start="258" end="264" isDecoy="false" id="PTD_IVNPDKR_DBSEQ_CONB1_LUPAN"/>
    <PeptideEvidence dBSequence_ref="DBSEQ_CONB1_LUPAN" peptide_ref="PTD_VNPDK" start="259" end="263" isDecoy="false" id="PTD_VNPDK_DBSEQ_CONB1_LUPAN"/>
    <PeptideEvidence dBSequence_ref="DBSEQ_CONB1_LUPAN" peptide_ref="PTD_VNPDKR" start="259" end="264" isDecoy="false" id="PTD_VNPDKR_DBSEQ_CONB1_LUPAN"/>
    <PeptideEvidence dBSequence_ref="DBSEQ_CONB1_LUPAN" peptide_ref="PTD_NPDKR" start="260" end="264" isDecoy="false" id="PTD_NPDKR_DBSEQ_CONB1_LUPAN"/>
    <PeptideEvidence dBSequence_ref="DBSEQ_CONB1_LUPAN" peptide_ref="PTD_PDKR" start="261" end="264" isDecoy="false" id="PTD_PDKR_DBSEQ_CONB1_LUPAN"/>
    <PeptideEvidence dBSequence_ref="DBSEQ_CONB1_LUPAN" peptide_ref="PTD_QVYNLE" start="265" end="270" isDecoy="false" id="PTD_QVYNLE_DBSEQ_CONB1_LUPAN"/>
    <PeptideEvidence dBSequence_ref="DBSEQ_CONB1_LUPAN" peptide_ref="PTD_QVYNLEQGDALR" start="265" end="276" isDecoy="false" id="PTD_QVYNLEQGDALR_DBSEQ_CONB1_LUPAN"/>
    <PeptideEvidence dBSequence_ref="DBSEQ_CONB1_LUPAN" peptide_ref="PTD_QGDALR" start="271" end="276" isDecoy="false" id="PTD_QGDALR_DBSEQ_CONB1_LUPAN"/>
    <PeptideEvidence dBSequence_ref="DBSEQ_CONB1_LUPAN" peptide_ref="PTD_GDALR" start="272" end="276" isDecoy="false" id="PTD_GDALR_DBSEQ_CONB1_LUPAN"/>
    <PeptideEvidence dBSequence_ref="DBSEQ_CONB1_LUPAN" peptide_ref="PTD_LPAGTTSY" start="277" end="284" isDecoy="false" id="PTD_LPAGTTSY_DBSEQ_CONB1_LUPAN"/>
    <PeptideEvidence dBSequence_ref="DBSEQ_CONB1_LUPAN" peptide_ref="PTD_LPAGTTSYI" start="277" end="285" isDecoy="false" id="PTD_LPAGTTSYI_DBSEQ_CONB1_LUPAN"/>
    <PeptideEvidence dBSequence_ref="DBSEQ_CONB1_LUPAN" peptide_ref="PTD_LPAGTTSYIL" start="277" end="286" isDecoy="false" id="PTD_LPAGTTSYIL_DBSEQ_CONB1_LUPAN"/>
    <PeptideEvidence dBSequence_ref="DBSEQ_CONB1_LUPAN" peptide_ref="PTD_LPAGTTSYILN" start="277" end="287" isDecoy="false" id="PTD_LPAGTTSYILN_DBSEQ_CONB1_LUPAN"/>
    <PeptideEvidence dBSequence_ref="DBSEQ_CONB1_LUPAN" peptide_ref="PTD_LPAGTTSYILNPDDNQNLR" start="277" end="295" isDecoy="false" id="PTD_LPAGTTSYILNPDDNQNLR_DBSEQ_CONB1_LUPAN"/>
    <PeptideEvidence dBSequence_ref="DBSEQ_CONB1_LUPAN" peptide_ref="PTD_NPDDNQNLR" start="287" end="295" isDecoy="false" id="PTD_NPDDNQNLR_DBSEQ_CONB1_LUPAN"/>
    <PeptideEvidence dBSequence_ref="DBSEQ_CONB1_LUPAN" peptide_ref="PTD_PDDNQNLR" start="288" end="295" isDecoy="false" id="PTD_PDDNQNLR_DBSEQ_CONB1_LUPAN"/>
    <PeptideEvidence dBSequence_ref="DBSEQ_CONB1_LUPAN" peptide_ref="PTD_DNQNLR" start="290" end="295" isDecoy="false" id="PTD_DNQNLR_DBSEQ_CONB1_LUPAN"/>
    <PeptideEvidence dBSequence_ref="DBSEQ_CONB1_LUPAN" peptide_ref="PTD_LAIPINNPGK" start="299" end="308" isDecoy="false" id="PTD_LAIPINNPGK_DBSEQ_CONB1_LUPAN"/>
    <PeptideEvidence dBSequence_ref="DBSEQ_CONB1_LUPAN" peptide_ref="PTD_AIPINNPGK" start="300" end="308" isDecoy="false" id="PTD_AIPINNPGK_DBSEQ_CONB1_LUPAN"/>
    <PeptideEvidence dBSequence_ref="DBSEQ_CONB1_LUPAN" peptide_ref="PTD_PINNPGK" start="302" end="308" isDecoy="false" id="PTD_PINNPGK_DBSEQ_CONB1_LUPAN"/>
    <PeptideEvidence dBSequence_ref="DBSEQ_CONB1_LUPAN" peptide_ref="PTD_INNPGK" start="303" end="308" isDecoy="false" id="PTD_INNPGK_DBSEQ_CONB1_LUPAN"/>
    <PeptideEvidence dBSequence_ref="DBSEQ_CONB1_LUPAN" peptide_ref="PTD_LYDFYPSTTK" start="309" end="318" isDecoy="false" id="PTD_LYDFYPSTTK_DBSEQ_CONB1_LUPAN"/>
    <PeptideEvidence dBSequence_ref="DBSEQ_CONB1_LUPAN" peptide_ref="PTD_YDFYPSTTK" start="310" end="318" isDecoy="false" id="PTD_YDFYPSTTK_DBSEQ_CONB1_LUPAN"/>
    <PeptideEvidence dBSequence_ref="DBSEQ_CONB1_LUPAN" peptide_ref="PTD_DFYPSTTK" start="311" end="318" isDecoy="false" id="PTD_DFYPSTTK_DBSEQ_CONB1_LUPAN"/>
    <PeptideEvidence dBSequence_ref="DBSEQ_CONB1_LUPAN" peptide_ref="PTD_FYPSTTK" start="312" end="318" isDecoy="false" id="PTD_FYPSTTK_DBSEQ_CONB1_LUPAN"/>
    <PeptideEvidence dBSequence_ref="DBSEQ_CONB1_LUPAN" peptide_ref="PTD_YPSTTK" start="313" end="318" isDecoy="false" id="PTD_YPSTTK_DBSEQ_CONB1_LUPAN"/>
    <PeptideEvidence dBSequence_ref="DBSEQ_CONB1_LUPAN" peptide_ref="PTD_PSTTK" start="314" end="318" isDecoy="false" id="PTD_PSTTK_DBSEQ_CONB1_LUPAN"/>
    <PeptideEvidence dBSequence_ref="DBSEQ_CONB1_LUPAN" peptide_ref="PTD_DQQSYFSGFSK" start="319" end="329" isDecoy="false" id="PTD_DQQSYFSGFSK_DBSEQ_CONB1_LUPAN"/>
    <PeptideEvidence dBSequence_ref="DBSEQ_CONB1_LUPAN" peptide_ref="PTD_QSYFSGFSK" start="321" end="329" isDecoy="false" id="PTD_QSYFSGFSK_DBSEQ_CONB1_LUPAN"/>
    <PeptideEvidence dBSequence_ref="DBSEQ_CONB1_LUPAN" peptide_ref="PTD_SYFSGFSK" start="322" end="329" isDecoy="false" id="PTD_SYFSGFSK_DBSEQ_CONB1_LUPAN"/>
    <PeptideEvidence dBSequence_ref="DBSEQ_CONB1_LUPAN" peptide_ref="PTD_YFSGFSK" start="323" end="329" isDecoy="false" id="PTD_YFSGFSK_DBSEQ_CONB1_LUPAN"/>
    <PeptideEvidence dBSequence_ref="DBSEQ_CONB1_LUPAN" peptide_ref="PTD_NTLEATFNTR" start="330" end="339" isDecoy="false" id="PTD_NTLEATFNTR_DBSEQ_CONB1_LUPAN"/>
    <PeptideEvidence dBSequence_ref="DBSEQ_CONB1_LUPAN" peptide_ref="PTD_VLLGDDELQENEK" start="346" end="358" isDecoy="false" id="PTD_VLLGDDELQENEK_DBSEQ_CONB1_LUPAN"/>
    <PeptideEvidence dBSequence_ref="DBSEQ_CONB1_LUPAN" peptide_ref="PTD_GQEQSHQDEGVIVR" start="362" end="375" isDecoy="false" id="PTD_GQEQSHQDEGVIVR_DBSEQ_CONB1_LUPAN"/>
    <PeptideEvidence dBSequence_ref="DBSEQ_CONB1_LUPAN" peptide_ref="PTD_KHAQSSSGEGKPSESGPFNLR" start="386" end="406" isDecoy="false" id="PTD_KHAQSSSGEGKPSESGPFNLR_DBSEQ_CONB1_LUPAN"/>
    <PeptideEvidence dBSequence_ref="DBSEQ_CONB1_LUPAN" peptide_ref="PTD_HAQSSSGEGKPSESGPFNLR" start="387" end="406" isDecoy="false" id="PTD_HAQSSSGEGKPSESGPFNLR_DBSEQ_CONB1_LUPAN"/>
    <PeptideEvidence dBSequence_ref="DBSEQ_CONB1_LUPAN" peptide_ref="PTD_SSGEGKPSESGPFNLR" start="391" end="406" isDecoy="false" id="PTD_SSGEGKPSESGPFNLR_DBSEQ_CONB1_LUPAN"/>
    <PeptideEvidence dBSequence_ref="DBSEQ_CONB1_LUPAN" peptide_ref="PTD_EGKPSESGPFNLR" start="394" end="406" isDecoy="false" id="PTD_EGKPSESGPFNLR_DBSEQ_CONB1_LUPAN"/>
    <PeptideEvidence dBSequence_ref="DBSEQ_CONB1_LUPAN" peptide_ref="PTD_PSESGPFNLR" start="397" end="406" isDecoy="false" id="PTD_PSESGPFNLR_DBSEQ_CONB1_LUPAN"/>
    <PeptideEvidence dBSequence_ref="DBSEQ_CONB1_LUPAN" peptide_ref="PTD_GPFNLR" start="401" end="406" isDecoy="false" id="PTD_GPFNLR_DBSEQ_CONB1_LUPAN"/>
    <PeptideEvidence dBSequence_ref="DBSEQ_CONB1_LUPAN" peptide_ref="PTD_PFNLR" start="402" end="406" isDecoy="false" id="PTD_PFNLR_DBSEQ_CONB1_LUPAN"/>
    <PeptideEvidence dBSequence_ref="DBSEQ_CONB1_LUPAN" peptide_ref="PTD_FNLR" start="403" end="406" isDecoy="false" id="PTD_FNLR_DBSEQ_CONB1_LUPAN"/>
    <PeptideEvidence dBSequence_ref="DBSEQ_CONB1_LUPAN" peptide_ref="PTD_AIFIVVVDEGEGNYELVGIR" start="456" end="475" isDecoy="false" id="PTD_AIFIVVVDEGEGNYELVGIR_DBSEQ_CONB1_LUPAN"/>
    <PeptideEvidence dBSequence_ref="DBSEQ_CONB1_LUPAN" peptide_ref="PTD_ELVGIR" start="470" end="475" isDecoy="false" id="PTD_ELVGIR_DBSEQ_CONB1_LUPAN"/>
    <PeptideEvidence dBSequence_ref="DBSEQ_CONB1_LUPAN" peptide_ref="PTD_QQDEQEEEYEQGEEEVRR" start="480" end="497" isDecoy="false" id="PTD_QQDEQEEEYEQGEEEVRR_DBSEQ_CONB1_LUPAN"/>
    <PeptideEvidence dBSequence_ref="DBSEQ_CONB1_LUPAN" peptide_ref="PTD_GDVFIIPAGHPLSINASSNLR" start="505" end="525" isDecoy="false" id="PTD_GDVFIIPAGHPLSINASSNLR_DBSEQ_CONB1_LUPAN"/>
    <PeptideEvidence dBSequence_ref="DBSEQ_CONB1_LUPAN" peptide_ref="PTD_IIPAGHPLSINASSNLR" start="509" end="525" isDecoy="false" id="PTD_IIPAGHPLSINASSNLR_DBSEQ_CONB1_LUPAN"/>
    <PeptideEvidence dBSequence_ref="DBSEQ_CONB1_LUPAN" peptide_ref="PTD_LLGFGI" start="526" end="531" isDecoy="false" id="PTD_LLGFGI_DBSEQ_CONB1_LUPAN"/>
    <PeptideEvidence dBSequence_ref="DBSEQ_CONB1_LUPAN" peptide_ref="PTD_LLGFGIN" start="526" end="532" isDecoy="false" id="PTD_LLGFGIN_DBSEQ_CONB1_LUPAN"/>
    <PeptideEvidence dBSequence_ref="DBSEQ_CONB1_LUPAN" peptide_ref="PTD_LLGFGINANE" start="526" end="535" isDecoy="false" id="PTD_LLGFGINANE_DBSEQ_CONB1_LUPAN"/>
    <PeptideEvidence dBSequence_ref="DBSEQ_CONB1_LUPAN" peptide_ref="PTD_LLGFGINANENQR" start="526" end="538" isDecoy="false" id="PTD_LLGFGINANENQR_DBSEQ_CONB1_LUPAN"/>
    <PeptideEvidence dBSequence_ref="DBSEQ_CONB1_LUPAN" peptide_ref="PTD_GFGINANENQR" start="528" end="538" isDecoy="false" id="PTD_GFGINANENQR_DBSEQ_CONB1_LUPAN"/>
    <PeptideEvidence dBSequence_ref="DBSEQ_CONB1_LUPAN" peptide_ref="PTD_FGINANENQR" start="529" end="538" isDecoy="false" id="PTD_FGINANENQR_DBSEQ_CONB1_LUPAN"/>
    <PeptideEvidence dBSequence_ref="DBSEQ_CONB1_LUPAN" peptide_ref="PTD_GINANENQR" start="530" end="538" isDecoy="false" id="PTD_GINANENQR_DBSEQ_CONB1_LUPAN"/>
    <PeptideEvidence dBSequence_ref="DBSEQ_CONB1_LUPAN" peptide_ref="PTD_INANENQR" start="531" end="538" isDecoy="false" id="PTD_INANENQR_DBSEQ_CONB1_LUPAN"/>
    <PeptideEvidence dBSequence_ref="DBSEQ_CONB1_LUPAN" peptide_ref="PTD_NANENQR" start="532" end="538" isDecoy="false" id="PTD_NANENQR_DBSEQ_CONB1_LUPAN"/>
    <PeptideEvidence dBSequence_ref="DBSEQ_CONB1_LUPAN" peptide_ref="PTD_ANENQR" start="533" end="538" isDecoy="false" id="PTD_ANENQR_DBSEQ_CONB1_LUPAN"/>
    <PeptideEvidence dBSequence_ref="DBSEQ_CONB1_LUPAN" peptide_ref="PTD_NENQR" start="534" end="538" isDecoy="false" id="PTD_NENQR_DBSEQ_CONB1_LUPAN"/>
    <PeptideEvidence dBSequence_ref="DBSEQ_CONB1_LUPAN" peptide_ref="PTD_NQR" start="536" end="538" isDecoy="false" id="PTD_NQR_DBSEQ_CONB1_LUPAN"/>
    <PeptideEvidence dBSequence_ref="DBSEQ_CONB1_LUPAN" peptide_ref="PTD_NFLAGSEDNVIK" start="539" end="550" isDecoy="false" id="PTD_NFLAGSEDNVIK_DBSEQ_CONB1_LUPAN"/>
    <PeptideEvidence dBSequence_ref="DBSEQ_CONB1_LUPAN" peptide_ref="PTD_LAGSEDNVIK" start="541" end="550" isDecoy="false" id="PTD_LAGSEDNVIK_DBSEQ_CONB1_LUPAN"/>
    <PeptideEvidence dBSequence_ref="DBSEQ_CONB1_LUPAN" peptide_ref="PTD_AGSEDNVIK" start="542" end="550" isDecoy="false" id="PTD_AGSEDNVIK_DBSEQ_CONB1_LUPAN"/>
    <PeptideEvidence dBSequence_ref="DBSEQ_CONB1_LUPAN" peptide_ref="PTD_GSEDNVIK" start="543" end="550" isDecoy="false" id="PTD_GSEDNVIK_DBSEQ_CONB1_LUPAN"/>
    <PeptideEvidence dBSequence_ref="DBSEQ_CONB1_LUPAN" peptide_ref="PTD_SEDNVIK" start="544" end="550" isDecoy="false" id="PTD_SEDNVIK_DBSEQ_CONB1_LUPAN"/>
    <PeptideEvidence dBSequence_ref="DBSEQ_CONB1_LUPAN" peptide_ref="PTD_ELTFPGS" start="558" end="564" isDecoy="false" id="PTD_ELTFPGS_DBSEQ_CONB1_LUPAN"/>
    <PeptideEvidence dBSequence_ref="DBSEQ_CONB1_LUPAN" peptide_ref="PTD_ELTFPGSIEDVER" start="558" end="570" isDecoy="false" id="PTD_ELTFPGSIEDVER_DBSEQ_CONB1_LUPAN"/>
    <PeptideEvidence dBSequence_ref="DBSEQ_CONB1_LUPAN" peptide_ref="PTD_SIEDVER" start="564" end="570" isDecoy="false" id="PTD_SIEDVER_DBSEQ_CONB1_LUPAN"/>
    <PeptideEvidence dBSequence_ref="DBSEQ_CONB1_LUPAN" peptide_ref="PTD_NQQQSYFANAQ" start="574" end="584" isDecoy="false" id="PTD_NQQQSYFANAQ_DBSEQ_CONB1_LUPAN"/>
    <PeptideEvidence dBSequence_ref="DBSEQ_CONB1_LUPAN" peptide_ref="PTD_NQQQSYFANAQPQQQQQR" start="574" end="591" isDecoy="false" id="PTD_NQQQSYFANAQPQQQQQR_DBSEQ_CONB1_LUPAN"/>
    <PeptideEvidence dBSequence_ref="DBSEQ_CONB1_LUPAN" peptide_ref="PTD_PQQQQQR" start="585" end="591" isDecoy="false" id="PTD_PQQQQQR_DBSEQ_CONB1_LUPAN"/>
    <PeptideEvidence dBSequence_ref="DBSEQ_CONG2_LUPAN" peptide_ref="PTD_TPLMQVPVLLDLNGK" start="68" end="82" isDecoy="false" id="PTD_TPLMQVPVLLDLNGK_DBSEQ_CONG2_LUPAN"/>
    <PeptideEvidence dBSequence_ref="DBSEQ_CONG2_LUPAN" peptide_ref="PTD_HLWVTCSYHYSSSTYQAPFCHSTQCSR_6C_20C_25C" start="83" end="109" isDecoy="false" id="PTD_HLWVTCSYHYSSSTYQAPFCHSTQCSR_6C_20C_25C_DBSEQ_CONG2_LUPAN"/>
    <PeptideEvidence dBSequence_ref="DBSEQ_CONG2_LUPAN" peptide_ref="PTD_LGPMVK" start="165" end="170" isDecoy="false" id="PTD_LGPMVK_DBSEQ_CONG2_LUPAN"/>
    <PeptideEvidence dBSequence_ref="DBSEQ_CONG2_LUPAN" peptide_ref="PTD_LGPMVKVLQFLFSCAPSFLAQK_14C" start="165" end="186" isDecoy="false" id="PTD_LGPMVKVLQFLFSCAPSFLAQK_14C_DBSEQ_CONG2_LUPAN"/>
    <PeptideEvidence dBSequence_ref="DBSEQ_CONG2_LUPAN" peptide_ref="PTD_VLQFLFSCAPSFLAQK_8C" start="171" end="186" isDecoy="false" id="PTD_VLQFLFSCAPSFLAQK_8C_DBSEQ_CONG2_LUPAN"/>
    <PeptideEvidence dBSequence_ref="DBSEQ_CONG2_LUPAN" peptide_ref="PTD_GLPNNIQGALGLGHAPISLPNQLFSHFGLR" start="187" end="216" isDecoy="false" id="PTD_GLPNNIQGALGLGHAPISLPNQLFSHFGLR_DBSEQ_CONG2_LUPAN"/>
    <PeptideEvidence dBSequence_ref="DBSEQ_CONG2_LUPAN" peptide_ref="PTD_GLPNNIQGALGLGHAPISLPNQLFSHFGLRR" start="187" end="217" isDecoy="false" id="PTD_GLPNNIQGALGLGHAPISLPNQLFSHFGLRR_DBSEQ_CONG2_LUPAN"/>
    <PeptideEvidence dBSequence_ref="DBSEQ_CONG2_LUPAN" peptide_ref="PTD_PNQLFSHFGLRR" start="206" end="217" isDecoy="false" id="PTD_PNQLFSHFGLRR_DBSEQ_CONG2_LUPAN"/>
    <PeptideEvidence dBSequence_ref="DBSEQ_CONG2_LUPAN" peptide_ref="PTD_QFTMCLSR_5C" start="218" end="225" isDecoy="false" id="PTD_QFTMCLSR_5C_DBSEQ_CONG2_LUPAN"/>
    <PeptideEvidence dBSequence_ref="DBSEQ_CONG2_LUPAN" peptide_ref="PTD_IGGVMITTTNPYTILHHSIYEVFTQVFANNIPK" start="301" end="333" isDecoy="false" id="PTD_IGGVMITTTNPYTILHHSIYEVFTQVFANNIPK_DBSEQ_CONG2_LUPAN"/>
    <PeptideEvidence dBSequence_ref="DBSEQ_CONG2_LUPAN" peptide_ref="PTD_QAQVEAVGPFGLCFDSK_13C" start="334" end="350" isDecoy="false" id="PTD_QAQVEAVGPFGLCFDSK_13C_DBSEQ_CONG2_LUPAN"/>
    <PeptideEvidence dBSequence_ref="DBSEQ_CONG2_LUPAN" peptide_ref="PTD_GPFGLCFDSK_6C" start="341" end="350" isDecoy="false" id="PTD_GPFGLCFDSK_6C_DBSEQ_CONG2_LUPAN"/>
    <PeptideEvidence dBSequence_ref="DBSEQ_CONG2_LUPAN" peptide_ref="PTD_KISGGIPNVEFVMDSPDDVWR" start="351" end="371" isDecoy="false" id="PTD_KISGGIPNVEFVMDSPDDVWR_DBSEQ_CONG2_LUPAN"/>
    <PeptideEvidence dBSequence_ref="DBSEQ_CONG2_LUPAN" peptide_ref="PTD_ISGGIPNVEFVMDSPDDVWR" start="352" end="371" isDecoy="false" id="PTD_ISGGIPNVEFVMDSPDDVWR_DBSEQ_CONG2_LUPAN"/>
    <PeptideEvidence dBSequence_ref="DBSEQ_CONG2_LUPAN" peptide_ref="PTD_MDSPDDVWR" start="363" end="371" isDecoy="false" id="PTD_MDSPDDVWR_DBSEQ_CONG2_LUPAN"/>
    <PeptideEvidence dBSequence_ref="DBSEQ_CONG2_LUPAN" peptide_ref="PTD_DSPDDVWR" start="364" end="371" isDecoy="false" id="PTD_DSPDDVWR_DBSEQ_CONG2_LUPAN"/>
    <PeptideEvidence dBSequence_ref="DBSEQ_CONG2_LUPAN" peptide_ref="PTD_PDDVWR" start="366" end="371" isDecoy="false" id="PTD_PDDVWR_DBSEQ_CONG2_LUPAN"/>
    <PeptideEvidence dBSequence_ref="DBSEQ_CONG2_LUPAN" peptide_ref="PTD_ISEENLMVQAQNGVSCLGFVDGGMHTR_16C" start="372" end="398" isDecoy="false" id="PTD_ISEENLMVQAQNGVSCLGFVDGGMHTR_16C_DBSEQ_CONG2_LUPAN"/>
    <PeptideEvidence dBSequence_ref="DBSEQ_CONG2_LUPAN" peptide_ref="PTD_TEIALGAHQLEENL" start="399" end="412" isDecoy="false" id="PTD_TEIALGAHQLEENL_DBSEQ_CONG2_LUPAN"/>
    <PeptideEvidence dBSequence_ref="DBSEQ_CONG2_LUPAN" peptide_ref="PTD_TEIALGAHQLEENLVVFDFAK" start="399" end="419" isDecoy="false" id="PTD_TEIALGAHQLEENLVVFDFAK_DBSEQ_CONG2_LUPAN"/>
    <PeptideEvidence dBSequence_ref="DBSEQ_CONG2_LUPAN" peptide_ref="PTD_IALGAHQLEENLVVFDFAK" start="401" end="419" isDecoy="false" id="PTD_IALGAHQLEENLVVFDFAK_DBSEQ_CONG2_LUPAN"/>
    <PeptideEvidence dBSequence_ref="DBSEQ_CONG2_LUPAN" peptide_ref="PTD_SRVEFNSNPLK" start="420" end="430" isDecoy="false" id="PTD_SRVEFNSNPLK_DBSEQ_CONG2_LUPAN"/>
    <PeptideEvidence dBSequence_ref="DBSEQ_CONG2_LUPAN" peptide_ref="PTD_VEFNSNPLK" start="422" end="430" isDecoy="false" id="PTD_VEFNSNPLK_DBSEQ_CONG2_LUPAN"/>
    <PeptideEvidence dBSequence_ref="DBSEQ_CONG2_LUPAN" peptide_ref="PTD_VEFNSNPLKSHGK" start="422" end="434" isDecoy="false" id="PTD_VEFNSNPLKSHGK_DBSEQ_CONG2_LUPAN"/>
    <PeptideEvidence dBSequence_ref="DBSEQ_CONG2_LUPAN" peptide_ref="PTD_EFNSNPLK" start="423" end="430" isDecoy="false" id="PTD_EFNSNPLK_DBSEQ_CONG2_LUPAN"/>
    <PeptideEvidence dBSequence_ref="DBSEQ_CONG2_LUPAN" peptide_ref="PTD_FNSNPLK" start="424" end="430" isDecoy="false" id="PTD_FNSNPLK_DBSEQ_CONG2_LUPAN"/>
    <PeptideEvidence dBSequence_ref="DBSEQ_CONG2_LUPAN" peptide_ref="PTD_SNPLK" start="426" end="430" isDecoy="false" id="PTD_SNPLK_DBSEQ_CONG2_LUPAN"/>
    <PeptideEvidence dBSequence_ref="DBSEQ_CONG2_LUPAN" peptide_ref="PTD_TCANLFDLNNA_2C" start="435" end="445" isDecoy="false" id="PTD_TCANLFDLNNA_2C_DBSEQ_CONG2_LUPAN"/>
    <PeptideEvidence dBSequence_ref="DBSEQ_CONG2_LUPAL" peptide_ref="PTD_TPLMQV" start="71" end="76" isDecoy="false" id="PTD_TPLMQV_DBSEQ_CONG2_LUPAL"/>
    <PeptideEvidence dBSequence_ref="DBSEQ_CONG2_LUPAL" peptide_ref="PTD_TPLMQVPVLLDLNGK" start="71" end="85" isDecoy="false" id="PTD_TPLMQVPVLLDLNGK_DBSEQ_CONG2_LUPAL"/>
    <PeptideEvidence dBSequence_ref="DBSEQ_CONG2_LUPAL" peptide_ref="PTD_PVLLDLNGK" start="77" end="85" isDecoy="false" id="PTD_PVLLDLNGK_DBSEQ_CONG2_LUPAL"/>
    <PeptideEvidence dBSequence_ref="DBSEQ_CONG2_LUPAL" peptide_ref="PTD_HLWVTCSYHYSSSTYQAPFCHSTQCSR_6C_20C_25C" start="86" end="112" isDecoy="false" id="PTD_HLWVTCSYHYSSSTYQAPFCHSTQCSR_6C_20C_25C_DBSEQ_CONG2_LUPAL"/>
    <PeptideEvidence dBSequence_ref="DBSEQ_CONG2_LUPAL" peptide_ref="PTD_ISDENLMVQAQNGVSCLGFVDGGMHTR_16C" start="375" end="401" isDecoy="false" id="PTD_ISDENLMVQAQNGVSCLGFVDGGMHTR_16C_DBSEQ_CONG2_LUPAL"/>
    <PeptideEvidence dBSequence_ref="DBSEQ_CONG2_LUPAL" peptide_ref="PTD_VEFNSNSLKSHGK" start="425" end="437" isDecoy="false" id="PTD_VEFNSNSLKSHGK_DBSEQ_CONG2_LUPAL"/>
    <PeptideEvidence dBSequence_ref="DBSEQ_CONG2_LUPAL" peptide_ref="PTD_TCANIFD_2C" start="438" end="444" isDecoy="false" id="PTD_TCANIFD_2C_DBSEQ_CONG2_LUPAL"/>
    <PeptideEvidence dBSequence_ref="DBSEQ_CONG2_LUPAL" peptide_ref="PTD_TCANIFDLNNA_2C" start="438" end="448" isDecoy="false" id="PTD_TCANIFDLNNA_2C_DBSEQ_CONG2_LUPAL"/>
    <PeptideEvidence dBSequence_ref="DBSEQ_CONB1_LUPAL" peptide_ref="PTD_EEREQEQQQGSPSYSR" start="94" end="109" isDecoy="false" id="PTD_EEREQEQQQGSPSYSR_DBSEQ_CONB1_LUPAL"/>
    <PeptideEvidence dBSequence_ref="DBSEQ_CONB1_LUPAL" peptide_ref="PTD_EQEQQQGSPSYSR" start="97" end="109" isDecoy="false" id="PTD_EQEQQQGSPSYSR_DBSEQ_CONB1_LUPAL"/>
    <PeptideEvidence dBSequence_ref="DBSEQ_CONB1_LUPAL" peptide_ref="PTD_TNRLENLQNYR" start="143" end="153" isDecoy="false" id="PTD_TNRLENLQNYR_DBSEQ_CONB1_LUPAL"/>
    <PeptideEvidence dBSequence_ref="DBSEQ_CONB1_LUPAL" peptide_ref="PTD_LENLQ" start="146" end="150" isDecoy="false" id="PTD_LENLQ_DBSEQ_CONB1_LUPAL"/>
    <PeptideEvidence dBSequence_ref="DBSEQ_CONB1_LUPAL" peptide_ref="PTD_LENLQNYR" start="146" end="153" isDecoy="false" id="PTD_LENLQNYR_DBSEQ_CONB1_LUPAL"/>
    <PeptideEvidence dBSequence_ref="DBSEQ_CONB1_LUPAL" peptide_ref="PTD_ENLQNYR" start="147" end="153" isDecoy="false" id="PTD_ENLQNYR_DBSEQ_CONB1_LUPAL"/>
    <PeptideEvidence dBSequence_ref="DBSEQ_CONB1_LUPAL" peptide_ref="PTD_NLQNYR" start="148" end="153" isDecoy="false" id="PTD_NLQNYR_DBSEQ_CONB1_LUPAL"/>
    <PeptideEvidence dBSequence_ref="DBSEQ_CONB1_LUPAL" peptide_ref="PTD_LQNYR" start="149" end="153" isDecoy="false" id="PTD_LQNYR_DBSEQ_CONB1_LUPAL"/>
    <PeptideEvidence dBSequence_ref="DBSEQ_CONB1_LUPAL" peptide_ref="PTD_QNYR" start="150" end="153" isDecoy="false" id="PTD_QNYR_DBSEQ_CONB1_LUPAL"/>
    <PeptideEvidence dBSequence_ref="DBSEQ_CONB1_LUPAL" peptide_ref="PTD_NYR" start="151" end="153" isDecoy="false" id="PTD_NYR_DBSEQ_CONB1_LUPAL"/>
    <PeptideEvidence dBSequence_ref="DBSEQ_CONB1_LUPAL" peptide_ref="PTD_IVEFQSKPNTLILPK" start="154" end="168" isDecoy="false" id="PTD_IVEFQSKPNTLILPK_DBSEQ_CONB1_LUPAL"/>
    <PeptideEvidence dBSequence_ref="DBSEQ_CONB1_LUPAL" peptide_ref="PTD_QAYNLEYGDALR" start="194" end="205" isDecoy="false" id="PTD_QAYNLEYGDALR_DBSEQ_CONB1_LUPAL"/>
    <PeptideEvidence dBSequence_ref="DBSEQ_CONB1_LUPAL" peptide_ref="PTD_EYGDALR" start="199" end="205" isDecoy="false" id="PTD_EYGDALR_DBSEQ_CONB1_LUPAL"/>
    <PeptideEvidence dBSequence_ref="DBSEQ_CONB1_LUPAL" peptide_ref="PTD_YGDALR" start="200" end="205" isDecoy="false" id="PTD_YGDALR_DBSEQ_CONB1_LUPAL"/>
    <PeptideEvidence dBSequence_ref="DBSEQ_CONB1_LUPAL" peptide_ref="PTD_GDALR" start="201" end="205" isDecoy="false" id="PTD_GDALR_DBSEQ_CONB1_LUPAL"/>
    <PeptideEvidence dBSequence_ref="DBSEQ_CONB1_LUPAL" peptide_ref="PTD_DQQSYFSGFSR" start="248" end="258" isDecoy="false" id="PTD_DQQSYFSGFSR_DBSEQ_CONB1_LUPAL"/>
    <PeptideEvidence dBSequence_ref="DBSEQ_CONB1_LUPAL" peptide_ref="PTD_NTLEATFNTR" start="259" end="268" isDecoy="false" id="PTD_NTLEATFNTR_DBSEQ_CONB1_LUPAL"/>
    <PeptideEvidence dBSequence_ref="DBSEQ_CONB1_LUPAL" peptide_ref="PTD_TLEATFNTR" start="260" end="268" isDecoy="false" id="PTD_TLEATFNTR_DBSEQ_CONB1_LUPAL"/>
    <PeptideEvidence dBSequence_ref="DBSEQ_CONB1_LUPAL" peptide_ref="PTD_EATFNTR" start="262" end="268" isDecoy="false" id="PTD_EATFNTR_DBSEQ_CONB1_LUPAL"/>
    <PeptideEvidence dBSequence_ref="DBSEQ_CONB1_LUPAL" peptide_ref="PTD_ATFNTR" start="263" end="268" isDecoy="false" id="PTD_ATFNTR_DBSEQ_CONB1_LUPAL"/>
    <PeptideEvidence dBSequence_ref="DBSEQ_CONB1_LUPAL" peptide_ref="PTD_TFNTR" start="264" end="268" isDecoy="false" id="PTD_TFNTR_DBSEQ_CONB1_LUPAL"/>
    <PeptideEvidence dBSequence_ref="DBSEQ_CONB1_LUPAL" peptide_ref="PTD_GQEQSHQDEGVIVR" start="291" end="304" isDecoy="false" id="PTD_GQEQSHQDEGVIVR_DBSEQ_CONB1_LUPAL"/>
    <PeptideEvidence dBSequence_ref="DBSEQ_CONB1_LUPAL" peptide_ref="PTD_EQSHQDEGVIVR" start="293" end="304" isDecoy="false" id="PTD_EQSHQDEGVIVR_DBSEQ_CONB1_LUPAL"/>
    <PeptideEvidence dBSequence_ref="DBSEQ_CONB1_LUPAL" peptide_ref="PTD_DKPSQSGPFNLRSNEPIYSNK" start="324" end="344" isDecoy="false" id="PTD_DKPSQSGPFNLRSNEPIYSNK_DBSEQ_CONB1_LUPAL"/>
    <PeptideEvidence dBSequence_ref="DBSEQ_CONB1_LUPAL" peptide_ref="PTD_SNEPIYSNK" start="336" end="344" isDecoy="false" id="PTD_SNEPIYSNK_DBSEQ_CONB1_LUPAL"/>
    <PeptideEvidence dBSequence_ref="DBSEQ_CONB1_LUPAL" peptide_ref="PTD_NPQVQDLDISLTFTEINEGALLLPHYNSK" start="356" end="384" isDecoy="false" id="PTD_NPQVQDLDISLTFTEINEGALLLPHYNSK_DBSEQ_CONB1_LUPAL"/>
    <PeptideEvidence dBSequence_ref="DBSEQ_CONB1_LUPAL" peptide_ref="PTD_TEINEGALLLPHYNSK" start="369" end="384" isDecoy="false" id="PTD_TEINEGALLLPHYNSK_DBSEQ_CONB1_LUPAL"/>
    <PeptideEvidence dBSequence_ref="DBSEQ_CONB1_LUPAL" peptide_ref="PTD_DQQRQQDEQEEEPEEVR" start="405" end="421" isDecoy="false" id="PTD_DQQRQQDEQEEEPEEVR_DBSEQ_CONB1_LUPAL"/>
    <PeptideEvidence dBSequence_ref="DBSEQ_CONB1_LUPAL" peptide_ref="PTD_NFLAGSEDNVIR" start="464" end="475" isDecoy="false" id="PTD_NFLAGSEDNVIR_DBSEQ_CONB1_LUPAL"/>
    <PeptideEvidence dBSequence_ref="DBSEQ_CONB1_LUPAL" peptide_ref="PTD_NFLAGSEDNVIRQLDR" start="464" end="479" isDecoy="false" id="PTD_NFLAGSEDNVIRQLDR_DBSEQ_CONB1_LUPAL"/>
    <PeptideEvidence dBSequence_ref="DBSEQ_CONB1_LUPAL" peptide_ref="PTD_AGSEDNVIR" start="467" end="475" isDecoy="false" id="PTD_AGSEDNVIR_DBSEQ_CONB1_LUPAL"/>
    <PeptideEvidence dBSequence_ref="DBSEQ_CONB1_LUPAL" peptide_ref="PTD_GSEDNVIR" start="468" end="475" isDecoy="false" id="PTD_GSEDNVIR_DBSEQ_CONB1_LUPAL"/>
    <PeptideEvidence dBSequence_ref="DBSEQ_CONB1_LUPAL" peptide_ref="PTD_SEDNVIR" start="469" end="475" isDecoy="false" id="PTD_SEDNVIR_DBSEQ_CONB1_LUPAL"/>
    <PeptideEvidence dBSequence_ref="DBSEQ_CONB1_LUPAL" peptide_ref="PTD_NQQQSYFANALPQQQQQSEK" start="499" end="518" isDecoy="false" id="PTD_NQQQSYFANALPQQQQQSEK_DBSEQ_CONB1_LUPAL"/>
    <PeptideEvidence dBSequence_ref="DBSEQ_CONB2_LUPAN" peptide_ref="PTD_EQEERDPR" start="45" end="52" isDecoy="false" id="PTD_EQEERDPR_DBSEQ_CONB2_LUPAN"/>
    <PeptideEvidence dBSequence_ref="DBSEQ_CONB2_LUPAN" peptide_ref="PTD_EEEREQR" start="89" end="95" isDecoy="false" id="PTD_EEEREQR_DBSEQ_CONB2_LUPAN"/>
    <PeptideEvidence dBSequence_ref="DBSEQ_CONB2_LUPAN" peptide_ref="PTD_REEEEEWQPR" start="113" end="122" isDecoy="false" id="PTD_REEEEEWQPR_DBSEQ_CONB2_LUPAN"/>
    <PeptideEvidence dBSequence_ref="DBSEQ_CONB2_LUPAN" peptide_ref="PTD_EQQQEQDSRSESR" start="159" end="171" isDecoy="false" id="PTD_EQQQEQDSRSESR_DBSEQ_CONB2_LUPAN"/>
    <PeptideEvidence dBSequence_ref="DBSEQ_CONB2_LUPAN" peptide_ref="PTD_NPYYFSYER" start="175" end="183" isDecoy="false" id="PTD_NPYYFSYER_DBSEQ_CONB2_LUPAN"/>
    <PeptideEvidence dBSequence_ref="DBSEQ_CONB2_LUPAN" peptide_ref="PTD_TNRLENLQNYR" start="205" end="215" isDecoy="false" id="PTD_TNRLENLQNYR_DBSEQ_CONB2_LUPAN"/>
    <PeptideEvidence dBSequence_ref="DBSEQ_CONB2_LUPAN" peptide_ref="PTD_LENLQNYR" start="208" end="215" isDecoy="false" id="PTD_LENLQNYR_DBSEQ_CONB2_LUPAN"/>
    <PeptideEvidence dBSequence_ref="DBSEQ_CONB2_LUPAN" peptide_ref="PTD_IVEFQSKPNTLILPK" start="216" end="230" isDecoy="false" id="PTD_IVEFQSKPNTLILPK_DBSEQ_CONB2_LUPAN"/>
    <PeptideEvidence dBSequence_ref="DBSEQ_CONB2_LUPAN" peptide_ref="PTD_HSDAD" start="231" end="235" isDecoy="false" id="PTD_HSDAD_DBSEQ_CONB2_LUPAN"/>
    <PeptideEvidence dBSequence_ref="DBSEQ_CONB2_LUPAN" peptide_ref="PTD_HSDADY" start="231" end="236" isDecoy="false" id="PTD_HSDADY_DBSEQ_CONB2_LUPAN"/>
    <PeptideEvidence dBSequence_ref="DBSEQ_CONB2_LUPAN" peptide_ref="PTD_HSDADYI" start="231" end="237" isDecoy="false" id="PTD_HSDADYI_DBSEQ_CONB2_LUPAN"/>
    <PeptideEvidence dBSequence_ref="DBSEQ_CONB2_LUPAN" peptide_ref="PTD_HSDADYIL" start="231" end="238" isDecoy="false" id="PTD_HSDADYIL_DBSEQ_CONB2_LUPAN"/>
    <PeptideEvidence dBSequence_ref="DBSEQ_CONB2_LUPAN" peptide_ref="PTD_HSDADYILVV" start="231" end="240" isDecoy="false" id="PTD_HSDADYILVV_DBSEQ_CONB2_LUPAN"/>
    <PeptideEvidence dBSequence_ref="DBSEQ_CONB2_LUPAN" peptide_ref="PTD_HSDADYILVVLNGR" start="231" end="244" isDecoy="false" id="PTD_HSDADYILVVLNGR_DBSEQ_CONB2_LUPAN"/>
    <PeptideEvidence dBSequence_ref="DBSEQ_CONB2_LUPAN" peptide_ref="PTD_ILVVLNGR" start="237" end="244" isDecoy="false" id="PTD_ILVVLNGR_DBSEQ_CONB2_LUPAN"/>
    <PeptideEvidence dBSequence_ref="DBSEQ_CONB2_LUPAN" peptide_ref="PTD_LVVLNGR" start="238" end="244" isDecoy="false" id="PTD_LVVLNGR_DBSEQ_CONB2_LUPAN"/>
    <PeptideEvidence dBSequence_ref="DBSEQ_CONB2_LUPAN" peptide_ref="PTD_VVLNGR" start="239" end="244" isDecoy="false" id="PTD_VVLNGR_DBSEQ_CONB2_LUPAN"/>
    <PeptideEvidence dBSequence_ref="DBSEQ_CONB2_LUPAN" peptide_ref="PTD_VLNGR" start="240" end="244" isDecoy="false" id="PTD_VLNGR_DBSEQ_CONB2_LUPAN"/>
    <PeptideEvidence dBSequence_ref="DBSEQ_CONB2_LUPAN" peptide_ref="PTD_LNGR" start="241" end="244" isDecoy="false" id="PTD_LNGR_DBSEQ_CONB2_LUPAN"/>
    <PeptideEvidence dBSequence_ref="DBSEQ_CONB2_LUPAN" peptide_ref="PTD_ATITIVNPDK" start="245" end="254" isDecoy="false" id="PTD_ATITIVNPDK_DBSEQ_CONB2_LUPAN"/>
    <PeptideEvidence dBSequence_ref="DBSEQ_CONB2_LUPAN" peptide_ref="PTD_ATITIVNPDKR" start="245" end="255" isDecoy="false" id="PTD_ATITIVNPDKR_DBSEQ_CONB2_LUPAN"/>
    <PeptideEvidence dBSequence_ref="DBSEQ_CONB2_LUPAN" peptide_ref="PTD_QAYNLEHGDALR" start="256" end="267" isDecoy="false" id="PTD_QAYNLEHGDALR_DBSEQ_CONB2_LUPAN"/>
    <PeptideEvidence dBSequence_ref="DBSEQ_CONB2_LUPAN" peptide_ref="PTD_LPAGTTSYILNPDDNQNLR" start="268" end="286" isDecoy="false" id="PTD_LPAGTTSYILNPDDNQNLR_DBSEQ_CONB2_LUPAN"/>
    <PeptideEvidence dBSequence_ref="DBSEQ_CONB2_LUPAN" peptide_ref="PTD_LAIPINNPGNFYDFYPSSTK" start="290" end="309" isDecoy="false" id="PTD_LAIPINNPGNFYDFYPSSTK_DBSEQ_CONB2_LUPAN"/>
    <PeptideEvidence dBSequence_ref="DBSEQ_CONB2_LUPAN" peptide_ref="PTD_NTLEATFNTR" start="321" end="330" isDecoy="false" id="PTD_NTLEATFNTR_DBSEQ_CONB2_LUPAN"/>
    <PeptideEvidence dBSequence_ref="DBSEQ_CONB2_LUPAN" peptide_ref="PTD_EQIQELR" start="370" end="376" isDecoy="false" id="PTD_EQIQELR_DBSEQ_CONB2_LUPAN"/>
    <PeptideEvidence dBSequence_ref="DBSEQ_CONB2_LUPAN" peptide_ref="PTD_QIQELR" start="371" end="376" isDecoy="false" id="PTD_QIQELR_DBSEQ_CONB2_LUPAN"/>
    <PeptideEvidence dBSequence_ref="DBSEQ_CONB2_LUPAN" peptide_ref="PTD_IQELR" start="372" end="376" isDecoy="false" id="PTD_IQELR_DBSEQ_CONB2_LUPAN"/>
    <PeptideEvidence dBSequence_ref="DBSEQ_CONB2_LUPAN" peptide_ref="PTD_QELR" start="373" end="376" isDecoy="false" id="PTD_QELR_DBSEQ_CONB2_LUPAN"/>
    <PeptideEvidence dBSequence_ref="DBSEQ_CONB2_LUPAN" peptide_ref="PTD_ELR" start="374" end="376" isDecoy="false" id="PTD_ELR_DBSEQ_CONB2_LUPAN"/>
    <PeptideEvidence dBSequence_ref="DBSEQ_CONB2_LUPAN" peptide_ref="PTD_GKPSESG" start="386" end="392" isDecoy="false" id="PTD_GKPSESG_DBSEQ_CONB2_LUPAN"/>
    <PeptideEvidence dBSequence_ref="DBSEQ_CONB2_LUPAN" peptide_ref="PTD_GKPSESGPFNLR" start="386" end="397" isDecoy="false" id="PTD_GKPSESGPFNLR_DBSEQ_CONB2_LUPAN"/>
    <PeptideEvidence dBSequence_ref="DBSEQ_CONB2_LUPAN" peptide_ref="PTD_SGPFNLR" start="391" end="397" isDecoy="false" id="PTD_SGPFNLR_DBSEQ_CONB2_LUPAN"/>
    <PeptideEvidence dBSequence_ref="DBSEQ_CONB2_LUPAN" peptide_ref="PTD_GPFNLR" start="392" end="397" isDecoy="false" id="PTD_GPFNLR_DBSEQ_CONB2_LUPAN"/>
    <PeptideEvidence dBSequence_ref="DBSEQ_CONB2_LUPAN" peptide_ref="PTD_PFNLR" start="393" end="397" isDecoy="false" id="PTD_PFNLR_DBSEQ_CONB2_LUPAN"/>
    <PeptideEvidence dBSequence_ref="DBSEQ_CONB2_LUPAN" peptide_ref="PTD_FNLR" start="394" end="397" isDecoy="false" id="PTD_FNLR_DBSEQ_CONB2_LUPAN"/>
    <PeptideEvidence dBSequence_ref="DBSEQ_CONB2_LUPAN" peptide_ref="PTD_SDEPIYSNKFGNFYEITPDR" start="398" end="417" isDecoy="false" id="PTD_SDEPIYSNKFGNFYEITPDR_DBSEQ_CONB2_LUPAN"/>
    <PeptideEvidence dBSequence_ref="DBSEQ_CONB2_LUPAN" peptide_ref="PTD_FGNFYEITPDR" start="407" end="417" isDecoy="false" id="PTD_FGNFYEITPDR_DBSEQ_CONB2_LUPAN"/>
    <PeptideEvidence dBSequence_ref="DBSEQ_CONB2_LUPAN" peptide_ref="PTD_YEITPDR" start="411" end="417" isDecoy="false" id="PTD_YEITPDR_DBSEQ_CONB2_LUPAN"/>
    <PeptideEvidence dBSequence_ref="DBSEQ_CONB2_LUPAN" peptide_ref="PTD_EITPDR" start="412" end="417" isDecoy="false" id="PTD_EITPDR_DBSEQ_CONB2_LUPAN"/>
    <PeptideEvidence dBSequence_ref="DBSEQ_CONB2_LUPAN" peptide_ref="PTD_ITPDR" start="413" end="417" isDecoy="false" id="PTD_ITPDR_DBSEQ_CONB2_LUPAN"/>
    <PeptideEvidence dBSequence_ref="DBSEQ_CONB2_LUPAN" peptide_ref="PTD_NFLAGSEDNVIR" start="524" end="535" isDecoy="false" id="PTD_NFLAGSEDNVIR_DBSEQ_CONB2_LUPAN"/>
    <PeptideEvidence dBSequence_ref="DBSEQ_CONB2_LUPAN" peptide_ref="PTD_QLTFPGSVEDVER" start="543" end="555" isDecoy="false" id="PTD_QLTFPGSVEDVER_DBSEQ_CONB2_LUPAN"/>
    <PeptideEvidence dBSequence_ref="DBSEQ_CONB2_LUPAN" peptide_ref="PTD_NQQQSYFANAQPQQQQQR" start="559" end="576" isDecoy="false" id="PTD_NQQQSYFANAQPQQQQQR_DBSEQ_CONB2_LUPAN"/>
    <PeptideEvidence dBSequence_ref="DBSEQ_RS27A_LUPAL" peptide_ref="PTD_MQIFVK" start="1" end="6" isDecoy="false" id="PTD_MQIFVK_DBSEQ_RS27A_LUPAL"/>
    <PeptideEvidence dBSequence_ref="DBSEQ_RS27A_LUPAL" peptide_ref="PTD_TITLEVESSDTIDNVK" start="12" end="27" isDecoy="false" id="PTD_TITLEVESSDTIDNVK_DBSEQ_RS27A_LUPAL"/>
    <PeptideEvidence dBSequence_ref="DBSEQ_RS27A_LUPAL" peptide_ref="PTD_EGIPPDQQRLIFAGK" start="34" end="48" isDecoy="false" id="PTD_EGIPPDQQRLIFAGK_DBSEQ_RS27A_LUPAL"/>
    <PeptideEvidence dBSequence_ref="DBSEQ_RS27A_LUPAL" peptide_ref="PTD_LIFAGKQLEDGR" start="43" end="54" isDecoy="false" id="PTD_LIFAGKQLEDGR_DBSEQ_RS27A_LUPAL"/>
    <PeptideEvidence dBSequence_ref="DBSEQ_RS27A_LUPAL" peptide_ref="PTD_TLADYNIQK" start="55" end="63" isDecoy="false" id="PTD_TLADYNIQK_DBSEQ_RS27A_LUPAL"/>
    <PeptideEvidence dBSequence_ref="DBSEQ_RS27A_LUPAL" peptide_ref="PTD_ADYNIQK" start="57" end="63" isDecoy="false" id="PTD_ADYNIQK_DBSEQ_RS27A_LUPAL"/>
    <PeptideEvidence dBSequence_ref="DBSEQ_RS27A_LUPAL" peptide_ref="PTD_ESTLHLVLR" start="64" end="72" isDecoy="false" id="PTD_ESTLHLVLR_DBSEQ_RS27A_LUPAL"/>
    <PeptideEvidence dBSequence_ref="DBSEQ_RS27A_LUPAL" peptide_ref="PTD_LHLVLR" start="67" end="72" isDecoy="false" id="PTD_LHLVLR_DBSEQ_RS27A_LUPAL"/>
    <PeptideEvidence dBSequence_ref="DBSEQ_RS27A_LUPAL" peptide_ref="PTD_HLVLR" start="68" end="72" isDecoy="false" id="PTD_HLVLR_DBSEQ_RS27A_LUPAL"/>
    <PeptideEvidence dBSequence_ref="DBSEQ_RS27A_LUPAL" peptide_ref="PTD_LVLR" start="69" end="72" isDecoy="false" id="PTD_LVLR_DBSEQ_RS27A_LUPAL"/>
    <PeptideEvidence dBSequence_ref="DBSEQ_UBIQ_LUPPO" peptide_ref="PTD_MQIFVK" start="1" end="6" isDecoy="false" id="PTD_MQIFVK_DBSEQ_UBIQ_LUPPO"/>
    <PeptideEvidence dBSequence_ref="DBSEQ_UBIQ_LUPPO" peptide_ref="PTD_TITLEVESSDTIDNVK" start="12" end="27" isDecoy="false" id="PTD_TITLEVESSDTIDNVK_DBSEQ_UBIQ_LUPPO"/>
    <PeptideEvidence dBSequence_ref="DBSEQ_UBIQ_LUPPO" peptide_ref="PTD_EGIPPDQQRLIFAGK" start="34" end="48" isDecoy="false" id="PTD_EGIPPDQQRLIFAGK_DBSEQ_UBIQ_LUPPO"/>
    <PeptideEvidence dBSequence_ref="DBSEQ_UBIQ_LUPPO" peptide_ref="PTD_LIFAGKQLEDGR" start="43" end="54" isDecoy="false" id="PTD_LIFAGKQLEDGR_DBSEQ_UBIQ_LUPPO"/>
    <PeptideEvidence dBSequence_ref="DBSEQ_UBIQ_LUPPO" peptide_ref="PTD_TLADYNIQK" start="55" end="63" isDecoy="false" id="PTD_TLADYNIQK_DBSEQ_UBIQ_LUPPO"/>
    <PeptideEvidence dBSequence_ref="DBSEQ_UBIQ_LUPPO" peptide_ref="PTD_ESTLHLVLR" start="64" end="72" isDecoy="false" id="PTD_ESTLHLVLR_DBSEQ_UBIQ_LUPPO"/>
    <PeptideEvidence dBSequence_ref="DBSEQ_CYPH_LUPLU" peptide_ref="PTD_VFFDMAIAGNPAGR" start="6" end="19" isDecoy="false" id="PTD_VFFDMAIAGNPAGR_DBSEQ_CYPH_LUPLU"/>
    <PeptideEvidence dBSequence_ref="DBSEQ_CYPH_LUPLU" peptide_ref="PTD_IVMELYADTTPR" start="20" end="31" isDecoy="false" id="PTD_IVMELYADTTPR_DBSEQ_CYPH_LUPLU"/>
    <PeptideEvidence dBSequence_ref="DBSEQ_CYPH_LUPLU" peptide_ref="PTD_VIPNFMCQGGDFTAGNGTGAESIYGAK_7C" start="63" end="89" isDecoy="false" id="PTD_VIPNFMCQGGDFTAGNGTGAESIYGAK_7C_DBSEQ_CYPH_LUPLU"/>
    <PeptideEvidence dBSequence_ref="DBSEQ_CYPH_LUPLU" peptide_ref="PTD_FADENFIK" start="90" end="97" isDecoy="false" id="PTD_FADENFIK_DBSEQ_CYPH_LUPLU"/>
    <PeptideEvidence dBSequence_ref="DBSEQ_CYPH_LUPLU" peptide_ref="PTD_HTGPGILSMANAGAGTNGSQFFICTEK_24C" start="99" end="125" isDecoy="false" id="PTD_HTGPGILSMANAGAGTNGSQFFICTEK_24C_DBSEQ_CYPH_LUPLU"/>
    <PeptideEvidence dBSequence_ref="DBSEQ_CYPH_LUPLU" peptide_ref="PTD_TSRPVTIADCGQLS_10C" start="159" end="172" isDecoy="false" id="PTD_TSRPVTIADCGQLS_10C_DBSEQ_CYPH_LUPLU"/>
    <PeptideEvidence dBSequence_ref="DBSEQ_RBL_LUPAA" peptide_ref="PTD_DTDILAAFR" start="24" end="32" isDecoy="false" id="PTD_DTDILAAFR_DBSEQ_RBL_LUPAA"/>
    <PeptideEvidence dBSequence_ref="DBSEQ_RBL_LUPAA" peptide_ref="PTD_TFQGPPHGIQVER" start="138" end="150" isDecoy="false" id="PTD_TFQGPPHGIQVER_DBSEQ_RBL_LUPAA"/>
    <PeptideEvidence dBSequence_ref="DBSEQ_RBL_LUPAA" peptide_ref="PTD_ELGVPIVMHDYLTGGFTANTSLAHYCR_26C" start="250" end="276" isDecoy="false" id="PTD_ELGVPIVMHDYLTGGFTANTSLAHYCR_26C_DBSEQ_RBL_LUPAA"/>
    <PeptideEvidence dBSequence_ref="DBSEQ_RBL_LUPAA" peptide_ref="PTD_LSGGDHIHSGTVVGK" start="311" end="325" isDecoy="false" id="PTD_LSGGDHIHSGTVVGK_DBSEQ_RBL_LUPAA"/>
    <PeptideEvidence dBSequence_ref="DBSEQ_RBL_LUPAA" peptide_ref="PTD_EITLGFVDLLR" start="331" end="341" isDecoy="false" id="PTD_EITLGFVDLLR_DBSEQ_RBL_LUPAA"/>
    <PeptideEvidence dBSequence_ref="DBSEQ_RBL_LUPAA" peptide_ref="PTD_VALEACVQAR_6C" start="413" end="422" isDecoy="false" id="PTD_VALEACVQAR_6C_DBSEQ_RBL_LUPAA"/>
    <PeptideEvidence dBSequence_ref="DBSEQ_RBL_LUPAA" peptide_ref="PTD_VALEACVQARNEGR_6C" start="413" end="426" isDecoy="false" id="PTD_VALEACVQARNEGR_6C_DBSEQ_RBL_LUPAA"/>
    <PeptideEvidence dBSequence_ref="DBSEQ_RBL_LUPAA" peptide_ref="PTD_DLASEGNQIIR" start="427" end="437" isDecoy="false" id="PTD_DLASEGNQIIR_DBSEQ_RBL_LUPAA"/>
    <PeptideEvidence dBSequence_ref="DBSEQ_RBL_LUPAA" peptide_ref="PTD_WSPELAAACEVWK_9C" start="442" end="454" isDecoy="false" id="PTD_WSPELAAACEVWK_9C_DBSEQ_RBL_LUPAA"/>
    <PeptideEvidence dBSequence_ref="DBSEQ_RBL_LUPAE" peptide_ref="PTD_DTDILAAFR" start="24" end="32" isDecoy="false" id="PTD_DTDILAAFR_DBSEQ_RBL_LUPAE"/>
    <PeptideEvidence dBSequence_ref="DBSEQ_RBL_LUPAE" peptide_ref="PTD_TFQGPPHGIQVER" start="138" end="150" isDecoy="false" id="PTD_TFQGPPHGIQVER_DBSEQ_RBL_LUPAE"/>
    <PeptideEvidence dBSequence_ref="DBSEQ_RBL_LUPAE" peptide_ref="PTD_ELGVPIVMHDYLTGGFTANTSLAHYCR_26C" start="250" end="276" isDecoy="false" id="PTD_ELGVPIVMHDYLTGGFTANTSLAHYCR_26C_DBSEQ_RBL_LUPAE"/>
    <PeptideEvidence dBSequence_ref="DBSEQ_RBL_LUPAE" peptide_ref="PTD_LSGGDHIHSGTVVGK" start="311" end="325" isDecoy="false" id="PTD_LSGGDHIHSGTVVGK_DBSEQ_RBL_LUPAE"/>
    <PeptideEvidence dBSequence_ref="DBSEQ_RBL_LUPAE" peptide_ref="PTD_EITLGFVDLLR" start="331" end="341" isDecoy="false" id="PTD_EITLGFVDLLR_DBSEQ_RBL_LUPAE"/>
    <PeptideEvidence dBSequence_ref="DBSEQ_RBL_LUPAE" peptide_ref="PTD_VALEACVQAR_6C" start="413" end="422" isDecoy="false" id="PTD_VALEACVQAR_6C_DBSEQ_RBL_LUPAE"/>
    <PeptideEvidence dBSequence_ref="DBSEQ_RBL_LUPAE" peptide_ref="PTD_VALEACVQARNEGR_6C" start="413" end="426" isDecoy="false" id="PTD_VALEACVQARNEGR_6C_DBSEQ_RBL_LUPAE"/>
    <PeptideEvidence dBSequence_ref="DBSEQ_RBL_LUPAE" peptide_ref="PTD_DLASEGNQIIR" start="427" end="437" isDecoy="false" id="PTD_DLASEGNQIIR_DBSEQ_RBL_LUPAE"/>
    <PeptideEvidence dBSequence_ref="DBSEQ_RBL_LUPAE" peptide_ref="PTD_WSPELAAACEVWK_9C" start="442" end="454" isDecoy="false" id="PTD_WSPELAAACEVWK_9C_DBSEQ_RBL_LUPAE"/>
    <PeptideEvidence dBSequence_ref="DBSEQ_RBL_LUPAU" peptide_ref="PTD_DTDILAAFR" start="24" end="32" isDecoy="false" id="PTD_DTDILAAFR_DBSEQ_RBL_LUPAU"/>
    <PeptideEvidence dBSequence_ref="DBSEQ_RBL_LUPAU" peptide_ref="PTD_TFQGPPHGIQVER" start="138" end="150" isDecoy="false" id="PTD_TFQGPPHGIQVER_DBSEQ_RBL_LUPAU"/>
    <PeptideEvidence dBSequence_ref="DBSEQ_RBL_LUPAU" peptide_ref="PTD_ELGVPIVMHDYLTGGFTANTSLAHYCR_26C" start="250" end="276" isDecoy="false" id="PTD_ELGVPIVMHDYLTGGFTANTSLAHYCR_26C_DBSEQ_RBL_LUPAU"/>
    <PeptideEvidence dBSequence_ref="DBSEQ_RBL_LUPAU" peptide_ref="PTD_LSGGDHIHSGTVVGK" start="311" end="325" isDecoy="false" id="PTD_LSGGDHIHSGTVVGK_DBSEQ_RBL_LUPAU"/>
    <PeptideEvidence dBSequence_ref="DBSEQ_RBL_LUPAU" peptide_ref="PTD_EITLGFVDLLR" start="331" end="341" isDecoy="false" id="PTD_EITLGFVDLLR_DBSEQ_RBL_LUPAU"/>
    <PeptideEvidence dBSequence_ref="DBSEQ_RBL_LUPAU" peptide_ref="PTD_VALEACVQAR_6C" start="413" end="422" isDecoy="false" id="PTD_VALEACVQAR_6C_DBSEQ_RBL_LUPAU"/>
    <PeptideEvidence dBSequence_ref="DBSEQ_RBL_LUPAU" peptide_ref="PTD_VALEACVQARNEGR_6C" start="413" end="426" isDecoy="false" id="PTD_VALEACVQARNEGR_6C_DBSEQ_RBL_LUPAU"/>
    <PeptideEvidence dBSequence_ref="DBSEQ_RBL_LUPAU" peptide_ref="PTD_DLASEGNQIIR" start="427" end="437" isDecoy="false" id="PTD_DLASEGNQIIR_DBSEQ_RBL_LUPAU"/>
    <PeptideEvidence dBSequence_ref="DBSEQ_RBL_LUPAU" peptide_ref="PTD_WSPELAAACEVWK_9C" start="442" end="454" isDecoy="false" id="PTD_WSPELAAACEVWK_9C_DBSEQ_RBL_LUPAU"/>
    <PeptideEvidence dBSequence_ref="DBSEQ_RBL_LUPDI" peptide_ref="PTD_DTDILAAFR" start="24" end="32" isDecoy="false" id="PTD_DTDILAAFR_DBSEQ_RBL_LUPDI"/>
    <PeptideEvidence dBSequence_ref="DBSEQ_RBL_LUPDI" peptide_ref="PTD_TFQGPPHGIQVER" start="138" end="150" isDecoy="false" id="PTD_TFQGPPHGIQVER_DBSEQ_RBL_LUPDI"/>
    <PeptideEvidence dBSequence_ref="DBSEQ_RBL_LUPDI" peptide_ref="PTD_ELGVPIVMHDYLTGGFTANTSLAHYCR_26C" start="250" end="276" isDecoy="false" id="PTD_ELGVPIVMHDYLTGGFTANTSLAHYCR_26C_DBSEQ_RBL_LUPDI"/>
    <PeptideEvidence dBSequence_ref="DBSEQ_RBL_LUPDI" peptide_ref="PTD_LSGGDHIHSGTVVGK" start="311" end="325" isDecoy="false" id="PTD_LSGGDHIHSGTVVGK_DBSEQ_RBL_LUPDI"/>
    <PeptideEvidence dBSequence_ref="DBSEQ_RBL_LUPDI" peptide_ref="PTD_EITLGFVDLLR" start="331" end="341" isDecoy="false" id="PTD_EITLGFVDLLR_DBSEQ_RBL_LUPDI"/>
    <PeptideEvidence dBSequence_ref="DBSEQ_RBL_LUPDI" peptide_ref="PTD_VALEACVQAR_6C" start="413" end="422" isDecoy="false" id="PTD_VALEACVQAR_6C_DBSEQ_RBL_LUPDI"/>
    <PeptideEvidence dBSequence_ref="DBSEQ_RBL_LUPDI" peptide_ref="PTD_VALEACVQARNEGR_6C" start="413" end="426" isDecoy="false" id="PTD_VALEACVQARNEGR_6C_DBSEQ_RBL_LUPDI"/>
    <PeptideEvidence dBSequence_ref="DBSEQ_RBL_LUPDI" peptide_ref="PTD_DLASEGNQIIR" start="427" end="437" isDecoy="false" id="PTD_DLASEGNQIIR_DBSEQ_RBL_LUPDI"/>
    <PeptideEvidence dBSequence_ref="DBSEQ_RBL_LUPDI" peptide_ref="PTD_WSPELAAACEVWK_9C" start="442" end="454" isDecoy="false" id="PTD_WSPELAAACEVWK_9C_DBSEQ_RBL_LUPDI"/>
    <PeptideEvidence dBSequence_ref="DBSEQ_RBL_LUPPA" peptide_ref="PTD_DTDILAAFR" start="24" end="32" isDecoy="false" id="PTD_DTDILAAFR_DBSEQ_RBL_LUPPA"/>
    <PeptideEvidence dBSequence_ref="DBSEQ_RBL_LUPPA" peptide_ref="PTD_TFQGPPHGIQVER" start="138" end="150" isDecoy="false" id="PTD_TFQGPPHGIQVER_DBSEQ_RBL_LUPPA"/>
    <PeptideEvidence dBSequence_ref="DBSEQ_RBL_LUPPA" peptide_ref="PTD_ELGVPIVMHDYLTGGFTANTSLAHYCR_26C" start="250" end="276" isDecoy="false" id="PTD_ELGVPIVMHDYLTGGFTANTSLAHYCR_26C_DBSEQ_RBL_LUPPA"/>
    <PeptideEvidence dBSequence_ref="DBSEQ_RBL_LUPPA" peptide_ref="PTD_LSGGDHIHSGTVVGK" start="311" end="325" isDecoy="false" id="PTD_LSGGDHIHSGTVVGK_DBSEQ_RBL_LUPPA"/>
    <PeptideEvidence dBSequence_ref="DBSEQ_RBL_LUPPA" peptide_ref="PTD_EITLGFVDLLR" start="331" end="341" isDecoy="false" id="PTD_EITLGFVDLLR_DBSEQ_RBL_LUPPA"/>
    <PeptideEvidence dBSequence_ref="DBSEQ_RBL_LUPPA" peptide_ref="PTD_VALEACVQAR_6C" start="413" end="422" isDecoy="false" id="PTD_VALEACVQAR_6C_DBSEQ_RBL_LUPPA"/>
    <PeptideEvidence dBSequence_ref="DBSEQ_RBL_LUPPA" peptide_ref="PTD_VALEACVQARNEGR_6C" start="413" end="426" isDecoy="false" id="PTD_VALEACVQARNEGR_6C_DBSEQ_RBL_LUPPA"/>
    <PeptideEvidence dBSequence_ref="DBSEQ_RBL_LUPPA" peptide_ref="PTD_DLASEGNQIIR" start="427" end="437" isDecoy="false" id="PTD_DLASEGNQIIR_DBSEQ_RBL_LUPPA"/>
    <PeptideEvidence dBSequence_ref="DBSEQ_RBL_LUPPA" peptide_ref="PTD_WSPELAAACEVWK_9C" start="442" end="454" isDecoy="false" id="PTD_WSPELAAACEVWK_9C_DBSEQ_RBL_LUPPA"/>
    <PeptideEvidence dBSequence_ref="DBSEQ_RBL_LUPPI" peptide_ref="PTD_DTDILAAFR" start="24" end="32" isDecoy="false" id="PTD_DTDILAAFR_DBSEQ_RBL_LUPPI"/>
    <PeptideEvidence dBSequence_ref="DBSEQ_RBL_LUPPI" peptide_ref="PTD_TFQGPPHGIQVER" start="138" end="150" isDecoy="false" id="PTD_TFQGPPHGIQVER_DBSEQ_RBL_LUPPI"/>
    <PeptideEvidence dBSequence_ref="DBSEQ_RBL_LUPPI" peptide_ref="PTD_ELGVPIVMHDYLTGGFTANTSLAHYCR_26C" start="250" end="276" isDecoy="false" id="PTD_ELGVPIVMHDYLTGGFTANTSLAHYCR_26C_DBSEQ_RBL_LUPPI"/>
    <PeptideEvidence dBSequence_ref="DBSEQ_RBL_LUPPI" peptide_ref="PTD_LSGGDHIHSGTVVGK" start="311" end="325" isDecoy="false" id="PTD_LSGGDHIHSGTVVGK_DBSEQ_RBL_LUPPI"/>
    <PeptideEvidence dBSequence_ref="DBSEQ_RBL_LUPPI" peptide_ref="PTD_EITLGFVDLLR" start="331" end="341" isDecoy="false" id="PTD_EITLGFVDLLR_DBSEQ_RBL_LUPPI"/>
    <PeptideEvidence dBSequence_ref="DBSEQ_RBL_LUPPI" peptide_ref="PTD_VALEACVQAR_6C" start="413" end="422" isDecoy="false" id="PTD_VALEACVQAR_6C_DBSEQ_RBL_LUPPI"/>
    <PeptideEvidence dBSequence_ref="DBSEQ_RBL_LUPPI" peptide_ref="PTD_VALEACVQARNEGR_6C" start="413" end="426" isDecoy="false" id="PTD_VALEACVQARNEGR_6C_DBSEQ_RBL_LUPPI"/>
    <PeptideEvidence dBSequence_ref="DBSEQ_RBL_LUPPI" peptide_ref="PTD_DLASEGNQIIR" start="427" end="437" isDecoy="false" id="PTD_DLASEGNQIIR_DBSEQ_RBL_LUPPI"/>
    <PeptideEvidence dBSequence_ref="DBSEQ_RBL_LUPPI" peptide_ref="PTD_WSPELAAACEVWK_9C" start="442" end="454" isDecoy="false" id="PTD_WSPELAAACEVWK_9C_DBSEQ_RBL_LUPPI"/>
    <PeptideEvidence dBSequence_ref="DBSEQ_RBL_LUPPR" peptide_ref="PTD_DTDILAAFR" start="24" end="32" isDecoy="false" id="PTD_DTDILAAFR_DBSEQ_RBL_LUPPR"/>
    <PeptideEvidence dBSequence_ref="DBSEQ_RBL_LUPPR" peptide_ref="PTD_TFQGPPHGIQVER" start="138" end="150" isDecoy="false" id="PTD_TFQGPPHGIQVER_DBSEQ_RBL_LUPPR"/>
    <PeptideEvidence dBSequence_ref="DBSEQ_RBL_LUPPR" peptide_ref="PTD_ELGVPIVMHDYLTGGFTANTSLAHYCR_26C" start="250" end="276" isDecoy="false" id="PTD_ELGVPIVMHDYLTGGFTANTSLAHYCR_26C_DBSEQ_RBL_LUPPR"/>
    <PeptideEvidence dBSequence_ref="DBSEQ_RBL_LUPPR" peptide_ref="PTD_LSGGDHIHSGTVVGK" start="311" end="325" isDecoy="false" id="PTD_LSGGDHIHSGTVVGK_DBSEQ_RBL_LUPPR"/>
    <PeptideEvidence dBSequence_ref="DBSEQ_RBL_LUPPR" peptide_ref="PTD_EITLGFVDLLR" start="331" end="341" isDecoy="false" id="PTD_EITLGFVDLLR_DBSEQ_RBL_LUPPR"/>
    <PeptideEvidence dBSequence_ref="DBSEQ_RBL_LUPPR" peptide_ref="PTD_VALEACVQAR_6C" start="413" end="422" isDecoy="false" id="PTD_VALEACVQAR_6C_DBSEQ_RBL_LUPPR"/>
    <PeptideEvidence dBSequence_ref="DBSEQ_RBL_LUPPR" peptide_ref="PTD_VALEACVQARNEGR_6C" start="413" end="426" isDecoy="false" id="PTD_VALEACVQARNEGR_6C_DBSEQ_RBL_LUPPR"/>
    <PeptideEvidence dBSequence_ref="DBSEQ_RBL_LUPPR" peptide_ref="PTD_DLASEGNQIIR" start="427" end="437" isDecoy="false" id="PTD_DLASEGNQIIR_DBSEQ_RBL_LUPPR"/>
    <PeptideEvidence dBSequence_ref="DBSEQ_RBL_LUPPR" peptide_ref="PTD_WSPELAAACEVWK_9C" start="442" end="454" isDecoy="false" id="PTD_WSPELAAACEVWK_9C_DBSEQ_RBL_LUPPR"/>
    <PeptideEvidence dBSequence_ref="DBSEQ_RBL_LUPAL" peptide_ref="PTD_DTDILAAFR" start="24" end="32" isDecoy="false" id="PTD_DTDILAAFR_DBSEQ_RBL_LUPAL"/>
    <PeptideEvidence dBSequence_ref="DBSEQ_RBL_LUPAL" peptide_ref="PTD_TFQGPPHGIQVER" start="138" end="150" isDecoy="false" id="PTD_TFQGPPHGIQVER_DBSEQ_RBL_LUPAL"/>
    <PeptideEvidence dBSequence_ref="DBSEQ_RBL_LUPAL" peptide_ref="PTD_ELGVPIVMHDYLTGGFTANTSLAHYCR_26C" start="250" end="276" isDecoy="false" id="PTD_ELGVPIVMHDYLTGGFTANTSLAHYCR_26C_DBSEQ_RBL_LUPAL"/>
    <PeptideEvidence dBSequence_ref="DBSEQ_RBL_LUPAL" peptide_ref="PTD_LSGGDHIHSGTVVGK" start="311" end="325" isDecoy="false" id="PTD_LSGGDHIHSGTVVGK_DBSEQ_RBL_LUPAL"/>
    <PeptideEvidence dBSequence_ref="DBSEQ_RBL_LUPAL" peptide_ref="PTD_EITLGFVDLLR" start="331" end="341" isDecoy="false" id="PTD_EITLGFVDLLR_DBSEQ_RBL_LUPAL"/>
    <PeptideEvidence dBSequence_ref="DBSEQ_RBL_LUPAL" peptide_ref="PTD_VALEACVQAR_6C" start="413" end="422" isDecoy="false" id="PTD_VALEACVQAR_6C_DBSEQ_RBL_LUPAL"/>
    <PeptideEvidence dBSequence_ref="DBSEQ_RBL_LUPAL" peptide_ref="PTD_VALEACVQARNEGR_6C" start="413" end="426" isDecoy="false" id="PTD_VALEACVQARNEGR_6C_DBSEQ_RBL_LUPAL"/>
    <PeptideEvidence dBSequence_ref="DBSEQ_RBL_LUPAL" peptide_ref="PTD_DLASEGNQIIR" start="427" end="437" isDecoy="false" id="PTD_DLASEGNQIIR_DBSEQ_RBL_LUPAL"/>
    <PeptideEvidence dBSequence_ref="DBSEQ_RBL_LUPAL" peptide_ref="PTD_WSPELAAACEVWK_9C" start="442" end="454" isDecoy="false" id="PTD_WSPELAAACEVWK_9C_DBSEQ_RBL_LUPAL"/>
    <PeptideEvidence dBSequence_ref="DBSEQ_RBL_LUPDE" peptide_ref="PTD_DTDILAAFR" start="24" end="32" isDecoy="false" id="PTD_DTDILAAFR_DBSEQ_RBL_LUPDE"/>
    <PeptideEvidence dBSequence_ref="DBSEQ_RBL_LUPDE" peptide_ref="PTD_TFQGPPHGIQVER" start="138" end="150" isDecoy="false" id="PTD_TFQGPPHGIQVER_DBSEQ_RBL_LUPDE"/>
    <PeptideEvidence dBSequence_ref="DBSEQ_RBL_LUPDE" peptide_ref="PTD_ELGVPIVMHDYLTGGFTANTSLAHYCR_26C" start="250" end="276" isDecoy="false" id="PTD_ELGVPIVMHDYLTGGFTANTSLAHYCR_26C_DBSEQ_RBL_LUPDE"/>
    <PeptideEvidence dBSequence_ref="DBSEQ_RBL_LUPDE" peptide_ref="PTD_LSGGDHIHSGTVVGK" start="311" end="325" isDecoy="false" id="PTD_LSGGDHIHSGTVVGK_DBSEQ_RBL_LUPDE"/>
    <PeptideEvidence dBSequence_ref="DBSEQ_RBL_LUPDE" peptide_ref="PTD_EITLGFVDLLR" start="331" end="341" isDecoy="false" id="PTD_EITLGFVDLLR_DBSEQ_RBL_LUPDE"/>
    <PeptideEvidence dBSequence_ref="DBSEQ_RBL_LUPDE" peptide_ref="PTD_VALEACVQAR_6C" start="413" end="422" isDecoy="false" id="PTD_VALEACVQAR_6C_DBSEQ_RBL_LUPDE"/>
    <PeptideEvidence dBSequence_ref="DBSEQ_RBL_LUPDE" peptide_ref="PTD_VALEACVQARNEGR_6C" start="413" end="426" isDecoy="false" id="PTD_VALEACVQARNEGR_6C_DBSEQ_RBL_LUPDE"/>
    <PeptideEvidence dBSequence_ref="DBSEQ_RBL_LUPDE" peptide_ref="PTD_DLASEGNQIIR" start="427" end="437" isDecoy="false" id="PTD_DLASEGNQIIR_DBSEQ_RBL_LUPDE"/>
    <PeptideEvidence dBSequence_ref="DBSEQ_RBL_LUPDE" peptide_ref="PTD_WSPELAAACEVWK_9C" start="442" end="454" isDecoy="false" id="PTD_WSPELAAACEVWK_9C_DBSEQ_RBL_LUPDE"/>
    <PeptideEvidence dBSequence_ref="DBSEQ_RBL_LUPMI" peptide_ref="PTD_DTDILAAFR" start="24" end="32" isDecoy="false" id="PTD_DTDILAAFR_DBSEQ_RBL_LUPMI"/>
    <PeptideEvidence dBSequence_ref="DBSEQ_RBL_LUPMI" peptide_ref="PTD_TFQGPPHGIQVER" start="138" end="150" isDecoy="false" id="PTD_TFQGPPHGIQVER_DBSEQ_RBL_LUPMI"/>
    <PeptideEvidence dBSequence_ref="DBSEQ_RBL_LUPMI" peptide_ref="PTD_ELGVPIVMHDYITGGFTANTSLAHYCR_26C" start="250" end="276" isDecoy="false" id="PTD_ELGVPIVMHDYITGGFTANTSLAHYCR_26C_DBSEQ_RBL_LUPMI"/>
    <PeptideEvidence dBSequence_ref="DBSEQ_RBL_LUPMI" peptide_ref="PTD_LSGGDHIHSGTVVGK" start="311" end="325" isDecoy="false" id="PTD_LSGGDHIHSGTVVGK_DBSEQ_RBL_LUPMI"/>
    <PeptideEvidence dBSequence_ref="DBSEQ_RBL_LUPMI" peptide_ref="PTD_EITLGFVDLLR" start="331" end="341" isDecoy="false" id="PTD_EITLGFVDLLR_DBSEQ_RBL_LUPMI"/>
    <PeptideEvidence dBSequence_ref="DBSEQ_RBL_LUPMI" peptide_ref="PTD_VALEACVQAR_6C" start="413" end="422" isDecoy="false" id="PTD_VALEACVQAR_6C_DBSEQ_RBL_LUPMI"/>
    <PeptideEvidence dBSequence_ref="DBSEQ_RBL_LUPMI" peptide_ref="PTD_VALEACVQARNEGR_6C" start="413" end="426" isDecoy="false" id="PTD_VALEACVQARNEGR_6C_DBSEQ_RBL_LUPMI"/>
    <PeptideEvidence dBSequence_ref="DBSEQ_RBL_LUPMI" peptide_ref="PTD_DLASEGNQIIR" start="427" end="437" isDecoy="false" id="PTD_DLASEGNQIIR_DBSEQ_RBL_LUPMI"/>
    <PeptideEvidence dBSequence_ref="DBSEQ_RBL_LUPMI" peptide_ref="PTD_WSPELAAACEVWK_9C" start="442" end="454" isDecoy="false" id="PTD_WSPELAAACEVWK_9C_DBSEQ_RBL_LUPMI"/>
    <PeptideEvidence dBSequence_ref="DBSEQ_RBL_LUPAB" peptide_ref="PTD_DTDILAAFR" start="24" end="32" isDecoy="false" id="PTD_DTDILAAFR_DBSEQ_RBL_LUPAB"/>
    <PeptideEvidence dBSequence_ref="DBSEQ_RBL_LUPAB" peptide_ref="PTD_TFQGPPHGIQVER" start="138" end="150" isDecoy="false" id="PTD_TFQGPPHGIQVER_DBSEQ_RBL_LUPAB"/>
    <PeptideEvidence dBSequence_ref="DBSEQ_RBL_LUPAB" peptide_ref="PTD_LSGGDHIHSGTVVGK" start="311" end="325" isDecoy="false" id="PTD_LSGGDHIHSGTVVGK_DBSEQ_RBL_LUPAB"/>
    <PeptideEvidence dBSequence_ref="DBSEQ_RBL_LUPAB" peptide_ref="PTD_EITLGFVDLLR" start="331" end="341" isDecoy="false" id="PTD_EITLGFVDLLR_DBSEQ_RBL_LUPAB"/>
    <PeptideEvidence dBSequence_ref="DBSEQ_RBL_LUPAB" peptide_ref="PTD_VALEACVQAR_6C" start="413" end="422" isDecoy="false" id="PTD_VALEACVQAR_6C_DBSEQ_RBL_LUPAB"/>
    <PeptideEvidence dBSequence_ref="DBSEQ_RBL_LUPAB" peptide_ref="PTD_VALEACVQARNEGR_6C" start="413" end="426" isDecoy="false" id="PTD_VALEACVQARNEGR_6C_DBSEQ_RBL_LUPAB"/>
    <PeptideEvidence dBSequence_ref="DBSEQ_RBL_LUPAB" peptide_ref="PTD_DLASEGNQIIR" start="427" end="437" isDecoy="false" id="PTD_DLASEGNQIIR_DBSEQ_RBL_LUPAB"/>
    <PeptideEvidence dBSequence_ref="DBSEQ_RBL_LUPAB" peptide_ref="PTD_WSPELAAACEVWK_9C" start="442" end="454" isDecoy="false" id="PTD_WSPELAAACEVWK_9C_DBSEQ_RBL_LUPAB"/>
    <PeptideEvidence dBSequence_ref="DBSEQ_RBL_LUPAN" peptide_ref="PTD_DTDILAAFR" start="24" end="32" isDecoy="false" id="PTD_DTDILAAFR_DBSEQ_RBL_LUPAN"/>
    <PeptideEvidence dBSequence_ref="DBSEQ_RBL_LUPAN" peptide_ref="PTD_TFQGPPHGIQVER" start="138" end="150" isDecoy="false" id="PTD_TFQGPPHGIQVER_DBSEQ_RBL_LUPAN"/>
    <PeptideEvidence dBSequence_ref="DBSEQ_RBL_LUPAN" peptide_ref="PTD_LSGGDHIHSGTVVGK" start="311" end="325" isDecoy="false" id="PTD_LSGGDHIHSGTVVGK_DBSEQ_RBL_LUPAN"/>
    <PeptideEvidence dBSequence_ref="DBSEQ_RBL_LUPAN" peptide_ref="PTD_EITLGFVDLLR" start="331" end="341" isDecoy="false" id="PTD_EITLGFVDLLR_DBSEQ_RBL_LUPAN"/>
    <PeptideEvidence dBSequence_ref="DBSEQ_RBL_LUPAN" peptide_ref="PTD_VALEACVQAR_6C" start="413" end="422" isDecoy="false" id="PTD_VALEACVQAR_6C_DBSEQ_RBL_LUPAN"/>
    <PeptideEvidence dBSequence_ref="DBSEQ_RBL_LUPAN" peptide_ref="PTD_VALEACVQARNEGR_6C" start="413" end="426" isDecoy="false" id="PTD_VALEACVQARNEGR_6C_DBSEQ_RBL_LUPAN"/>
    <PeptideEvidence dBSequence_ref="DBSEQ_RBL_LUPAN" peptide_ref="PTD_DLASEGNQIIR" start="427" end="437" isDecoy="false" id="PTD_DLASEGNQIIR_DBSEQ_RBL_LUPAN"/>
    <PeptideEvidence dBSequence_ref="DBSEQ_RBL_LUPAN" peptide_ref="PTD_WSPELAAACEVWK_9C" start="442" end="454" isDecoy="false" id="PTD_WSPELAAACEVWK_9C_DBSEQ_RBL_LUPAN"/>
    <PeptideEvidence dBSequence_ref="DBSEQ_RBL_LUPAR" peptide_ref="PTD_DTDILAAFR" start="24" end="32" isDecoy="false" id="PTD_DTDILAAFR_DBSEQ_RBL_LUPAR"/>
    <PeptideEvidence dBSequence_ref="DBSEQ_RBL_LUPAR" peptide_ref="PTD_TFQGPPHGIQVER" start="138" end="150" isDecoy="false" id="PTD_TFQGPPHGIQVER_DBSEQ_RBL_LUPAR"/>
    <PeptideEvidence dBSequence_ref="DBSEQ_RBL_LUPAR" peptide_ref="PTD_LSGGDHIHSGTVVGK" start="311" end="325" isDecoy="false" id="PTD_LSGGDHIHSGTVVGK_DBSEQ_RBL_LUPAR"/>
    <PeptideEvidence dBSequence_ref="DBSEQ_RBL_LUPAR" peptide_ref="PTD_EITLGFVDLLR" start="331" end="341" isDecoy="false" id="PTD_EITLGFVDLLR_DBSEQ_RBL_LUPAR"/>
    <PeptideEvidence dBSequence_ref="DBSEQ_RBL_LUPAR" peptide_ref="PTD_VALEACVQAR_6C" start="413" end="422" isDecoy="false" id="PTD_VALEACVQAR_6C_DBSEQ_RBL_LUPAR"/>
    <PeptideEvidence dBSequence_ref="DBSEQ_RBL_LUPAR" peptide_ref="PTD_VALEACVQARNEGR_6C" start="413" end="426" isDecoy="false" id="PTD_VALEACVQARNEGR_6C_DBSEQ_RBL_LUPAR"/>
    <PeptideEvidence dBSequence_ref="DBSEQ_RBL_LUPAR" peptide_ref="PTD_DLASEGNQIIR" start="427" end="437" isDecoy="false" id="PTD_DLASEGNQIIR_DBSEQ_RBL_LUPAR"/>
    <PeptideEvidence dBSequence_ref="DBSEQ_RBL_LUPAR" peptide_ref="PTD_WSPELAAACEVWK_9C" start="442" end="454" isDecoy="false" id="PTD_WSPELAAACEVWK_9C_DBSEQ_RBL_LUPAR"/>
    <PeptideEvidence dBSequence_ref="DBSEQ_RBL_LUPAT" peptide_ref="PTD_DTDILAAFR" start="24" end="32" isDecoy="false" id="PTD_DTDILAAFR_DBSEQ_RBL_LUPAT"/>
    <PeptideEvidence dBSequence_ref="DBSEQ_RBL_LUPAT" peptide_ref="PTD_TFQGPPHGIQVER" start="138" end="150" isDecoy="false" id="PTD_TFQGPPHGIQVER_DBSEQ_RBL_LUPAT"/>
    <PeptideEvidence dBSequence_ref="DBSEQ_RBL_LUPAT" peptide_ref="PTD_LSGGDHIHSGTVVGK" start="311" end="325" isDecoy="false" id="PTD_LSGGDHIHSGTVVGK_DBSEQ_RBL_LUPAT"/>
    <PeptideEvidence dBSequence_ref="DBSEQ_RBL_LUPAT" peptide_ref="PTD_EITLGFVDLLR" start="331" end="341" isDecoy="false" id="PTD_EITLGFVDLLR_DBSEQ_RBL_LUPAT"/>
    <PeptideEvidence dBSequence_ref="DBSEQ_RBL_LUPAT" peptide_ref="PTD_VALEACVQAR_6C" start="413" end="422" isDecoy="false" id="PTD_VALEACVQAR_6C_DBSEQ_RBL_LUPAT"/>
    <PeptideEvidence dBSequence_ref="DBSEQ_RBL_LUPAT" peptide_ref="PTD_VALEACVQARNEGR_6C" start="413" end="426" isDecoy="false" id="PTD_VALEACVQARNEGR_6C_DBSEQ_RBL_LUPAT"/>
    <PeptideEvidence dBSequence_ref="DBSEQ_RBL_LUPAT" peptide_ref="PTD_DLASEGNQIIR" start="427" end="437" isDecoy="false" id="PTD_DLASEGNQIIR_DBSEQ_RBL_LUPAT"/>
    <PeptideEvidence dBSequence_ref="DBSEQ_RBL_LUPAT" peptide_ref="PTD_WSPELAAACEVWK_9C" start="442" end="454" isDecoy="false" id="PTD_WSPELAAACEVWK_9C_DBSEQ_RBL_LUPAT"/>
    <PeptideEvidence dBSequence_ref="DBSEQ_RBL_LUPCO" peptide_ref="PTD_DTDILAAFR" start="24" end="32" isDecoy="false" id="PTD_DTDILAAFR_DBSEQ_RBL_LUPCO"/>
    <PeptideEvidence dBSequence_ref="DBSEQ_RBL_LUPCO" peptide_ref="PTD_TFQGPPHGIQVER" start="138" end="150" isDecoy="false" id="PTD_TFQGPPHGIQVER_DBSEQ_RBL_LUPCO"/>
    <PeptideEvidence dBSequence_ref="DBSEQ_RBL_LUPCO" peptide_ref="PTD_LSGGDHIHSGTVVGK" start="311" end="325" isDecoy="false" id="PTD_LSGGDHIHSGTVVGK_DBSEQ_RBL_LUPCO"/>
    <PeptideEvidence dBSequence_ref="DBSEQ_RBL_LUPCO" peptide_ref="PTD_EITLGFVDLLR" start="331" end="341" isDecoy="false" id="PTD_EITLGFVDLLR_DBSEQ_RBL_LUPCO"/>
    <PeptideEvidence dBSequence_ref="DBSEQ_RBL_LUPCO" peptide_ref="PTD_VALEACVQAR_6C" start="413" end="422" isDecoy="false" id="PTD_VALEACVQAR_6C_DBSEQ_RBL_LUPCO"/>
    <PeptideEvidence dBSequence_ref="DBSEQ_RBL_LUPCO" peptide_ref="PTD_VALEACVQARNEGR_6C" start="413" end="426" isDecoy="false" id="PTD_VALEACVQARNEGR_6C_DBSEQ_RBL_LUPCO"/>
    <PeptideEvidence dBSequence_ref="DBSEQ_RBL_LUPCO" peptide_ref="PTD_DLASEGNQIIR" start="427" end="437" isDecoy="false" id="PTD_DLASEGNQIIR_DBSEQ_RBL_LUPCO"/>
    <PeptideEvidence dBSequence_ref="DBSEQ_RBL_LUPCO" peptide_ref="PTD_WSPELAAACEVWK_9C" start="442" end="454" isDecoy="false" id="PTD_WSPELAAACEVWK_9C_DBSEQ_RBL_LUPCO"/>
    <PeptideEvidence dBSequence_ref="DBSEQ_RBL_LUPHI" peptide_ref="PTD_DTDILAAFR" start="24" end="32" isDecoy="false" id="PTD_DTDILAAFR_DBSEQ_RBL_LUPHI"/>
    <PeptideEvidence dBSequence_ref="DBSEQ_RBL_LUPHI" peptide_ref="PTD_TFQGPPHGIQVER" start="138" end="150" isDecoy="false" id="PTD_TFQGPPHGIQVER_DBSEQ_RBL_LUPHI"/>
    <PeptideEvidence dBSequence_ref="DBSEQ_RBL_LUPHI" peptide_ref="PTD_LSGGDHIHSGTVVGK" start="311" end="325" isDecoy="false" id="PTD_LSGGDHIHSGTVVGK_DBSEQ_RBL_LUPHI"/>
    <PeptideEvidence dBSequence_ref="DBSEQ_RBL_LUPHI" peptide_ref="PTD_EITLGFVDLLR" start="331" end="341" isDecoy="false" id="PTD_EITLGFVDLLR_DBSEQ_RBL_LUPHI"/>
    <PeptideEvidence dBSequence_ref="DBSEQ_RBL_LUPHI" peptide_ref="PTD_VALEACVQAR_6C" start="413" end="422" isDecoy="false" id="PTD_VALEACVQAR_6C_DBSEQ_RBL_LUPHI"/>
    <PeptideEvidence dBSequence_ref="DBSEQ_RBL_LUPHI" peptide_ref="PTD_VALEACVQARNEGR_6C" start="413" end="426" isDecoy="false" id="PTD_VALEACVQARNEGR_6C_DBSEQ_RBL_LUPHI"/>
    <PeptideEvidence dBSequence_ref="DBSEQ_RBL_LUPHI" peptide_ref="PTD_DLASEGNQIIR" start="427" end="437" isDecoy="false" id="PTD_DLASEGNQIIR_DBSEQ_RBL_LUPHI"/>
    <PeptideEvidence dBSequence_ref="DBSEQ_RBL_LUPHI" peptide_ref="PTD_WSPELAAACEVWK_9C" start="442" end="454" isDecoy="false" id="PTD_WSPELAAACEVWK_9C_DBSEQ_RBL_LUPHI"/>
    <PeptideEvidence dBSequence_ref="DBSEQ_RBL_LUPLA" peptide_ref="PTD_DTDILAAFR" start="24" end="32" isDecoy="false" id="PTD_DTDILAAFR_DBSEQ_RBL_LUPLA"/>
    <PeptideEvidence dBSequence_ref="DBSEQ_RBL_LUPLA" peptide_ref="PTD_TFQGPPHGIQVER" start="138" end="150" isDecoy="false" id="PTD_TFQGPPHGIQVER_DBSEQ_RBL_LUPLA"/>
    <PeptideEvidence dBSequence_ref="DBSEQ_RBL_LUPLA" peptide_ref="PTD_LSGGDHIHSGTVVGK" start="311" end="325" isDecoy="false" id="PTD_LSGGDHIHSGTVVGK_DBSEQ_RBL_LUPLA"/>
    <PeptideEvidence dBSequence_ref="DBSEQ_RBL_LUPLA" peptide_ref="PTD_EITLGFVDLLR" start="331" end="341" isDecoy="false" id="PTD_EITLGFVDLLR_DBSEQ_RBL_LUPLA"/>
    <PeptideEvidence dBSequence_ref="DBSEQ_RBL_LUPLA" peptide_ref="PTD_VALEACVQAR_6C" start="413" end="422" isDecoy="false" id="PTD_VALEACVQAR_6C_DBSEQ_RBL_LUPLA"/>
    <PeptideEvidence dBSequence_ref="DBSEQ_RBL_LUPLA" peptide_ref="PTD_VALEACVQARNEGR_6C" start="413" end="426" isDecoy="false" id="PTD_VALEACVQARNEGR_6C_DBSEQ_RBL_LUPLA"/>
    <PeptideEvidence dBSequence_ref="DBSEQ_RBL_LUPLA" peptide_ref="PTD_DLASEGNQIIR" start="427" end="437" isDecoy="false" id="PTD_DLASEGNQIIR_DBSEQ_RBL_LUPLA"/>
    <PeptideEvidence dBSequence_ref="DBSEQ_RBL_LUPLA" peptide_ref="PTD_WSPELAAACEVWK_9C" start="442" end="454" isDecoy="false" id="PTD_WSPELAAACEVWK_9C_DBSEQ_RBL_LUPLA"/>
    <PeptideEvidence dBSequence_ref="DBSEQ_RBL_LUPLU" peptide_ref="PTD_DTDILAAFR" start="24" end="32" isDecoy="false" id="PTD_DTDILAAFR_DBSEQ_RBL_LUPLU"/>
    <PeptideEvidence dBSequence_ref="DBSEQ_RBL_LUPLU" peptide_ref="PTD_TFQGPPHGIQVER" start="138" end="150" isDecoy="false" id="PTD_TFQGPPHGIQVER_DBSEQ_RBL_LUPLU"/>
    <PeptideEvidence dBSequence_ref="DBSEQ_RBL_LUPLU" peptide_ref="PTD_LSGGDHIHSGTVVGK" start="311" end="325" isDecoy="false" id="PTD_LSGGDHIHSGTVVGK_DBSEQ_RBL_LUPLU"/>
    <PeptideEvidence dBSequence_ref="DBSEQ_RBL_LUPLU" peptide_ref="PTD_EITLGFVDLLR" start="331" end="341" isDecoy="false" id="PTD_EITLGFVDLLR_DBSEQ_RBL_LUPLU"/>
    <PeptideEvidence dBSequence_ref="DBSEQ_RBL_LUPLU" peptide_ref="PTD_VALEACVQAR_6C" start="413" end="422" isDecoy="false" id="PTD_VALEACVQAR_6C_DBSEQ_RBL_LUPLU"/>
    <PeptideEvidence dBSequence_ref="DBSEQ_RBL_LUPLU" peptide_ref="PTD_VALEACVQARNEGR_6C" start="413" end="426" isDecoy="false" id="PTD_VALEACVQARNEGR_6C_DBSEQ_RBL_LUPLU"/>
    <PeptideEvidence dBSequence_ref="DBSEQ_RBL_LUPLU" peptide_ref="PTD_DLASEGNQIIR" start="427" end="437" isDecoy="false" id="PTD_DLASEGNQIIR_DBSEQ_RBL_LUPLU"/>
    <PeptideEvidence dBSequence_ref="DBSEQ_RBL_LUPLU" peptide_ref="PTD_WSPELAAACEVWK_9C" start="442" end="454" isDecoy="false" id="PTD_WSPELAAACEVWK_9C_DBSEQ_RBL_LUPLU"/>
    <PeptideEvidence dBSequence_ref="DBSEQ_RBL_LUPMC" peptide_ref="PTD_DTDILAAFR" start="24" end="32" isDecoy="false" id="PTD_DTDILAAFR_DBSEQ_RBL_LUPMC"/>
    <PeptideEvidence dBSequence_ref="DBSEQ_RBL_LUPMC" peptide_ref="PTD_TFQGPPHGIQVER" start="138" end="150" isDecoy="false" id="PTD_TFQGPPHGIQVER_DBSEQ_RBL_LUPMC"/>
    <PeptideEvidence dBSequence_ref="DBSEQ_RBL_LUPMC" peptide_ref="PTD_LSGGDHIHSGTVVGK" start="311" end="325" isDecoy="false" id="PTD_LSGGDHIHSGTVVGK_DBSEQ_RBL_LUPMC"/>
    <PeptideEvidence dBSequence_ref="DBSEQ_RBL_LUPMC" peptide_ref="PTD_EITLGFVDLLR" start="331" end="341" isDecoy="false" id="PTD_EITLGFVDLLR_DBSEQ_RBL_LUPMC"/>
    <PeptideEvidence dBSequence_ref="DBSEQ_RBL_LUPMC" peptide_ref="PTD_VALEACVQAR_6C" start="413" end="422" isDecoy="false" id="PTD_VALEACVQAR_6C_DBSEQ_RBL_LUPMC"/>
    <PeptideEvidence dBSequence_ref="DBSEQ_RBL_LUPMC" peptide_ref="PTD_VALEACVQARNEGR_6C" start="413" end="426" isDecoy="false" id="PTD_VALEACVQARNEGR_6C_DBSEQ_RBL_LUPMC"/>
    <PeptideEvidence dBSequence_ref="DBSEQ_RBL_LUPMC" peptide_ref="PTD_DLASEGNQIIR" start="427" end="437" isDecoy="false" id="PTD_DLASEGNQIIR_DBSEQ_RBL_LUPMC"/>
    <PeptideEvidence dBSequence_ref="DBSEQ_RBL_LUPMC" peptide_ref="PTD_WSPELAAACEVWK_9C" start="442" end="454" isDecoy="false" id="PTD_WSPELAAACEVWK_9C_DBSEQ_RBL_LUPMC"/>
    <PeptideEvidence dBSequence_ref="DBSEQ_RBL_LUPMU" peptide_ref="PTD_DTDILAAFR" start="24" end="32" isDecoy="false" id="PTD_DTDILAAFR_DBSEQ_RBL_LUPMU"/>
    <PeptideEvidence dBSequence_ref="DBSEQ_RBL_LUPMU" peptide_ref="PTD_TFQGPPHGIQVER" start="138" end="150" isDecoy="false" id="PTD_TFQGPPHGIQVER_DBSEQ_RBL_LUPMU"/>
    <PeptideEvidence dBSequence_ref="DBSEQ_RBL_LUPMU" peptide_ref="PTD_LSGGDHIHSGTVVGK" start="311" end="325" isDecoy="false" id="PTD_LSGGDHIHSGTVVGK_DBSEQ_RBL_LUPMU"/>
    <PeptideEvidence dBSequence_ref="DBSEQ_RBL_LUPMU" peptide_ref="PTD_EITLGFVDLLR" start="331" end="341" isDecoy="false" id="PTD_EITLGFVDLLR_DBSEQ_RBL_LUPMU"/>
    <PeptideEvidence dBSequence_ref="DBSEQ_RBL_LUPMU" peptide_ref="PTD_VALEACVQAR_6C" start="413" end="422" isDecoy="false" id="PTD_VALEACVQAR_6C_DBSEQ_RBL_LUPMU"/>
    <PeptideEvidence dBSequence_ref="DBSEQ_RBL_LUPMU" peptide_ref="PTD_VALEACVQARNEGR_6C" start="413" end="426" isDecoy="false" id="PTD_VALEACVQARNEGR_6C_DBSEQ_RBL_LUPMU"/>
    <PeptideEvidence dBSequence_ref="DBSEQ_RBL_LUPMU" peptide_ref="PTD_DLASEGNQIIR" start="427" end="437" isDecoy="false" id="PTD_DLASEGNQIIR_DBSEQ_RBL_LUPMU"/>
    <PeptideEvidence dBSequence_ref="DBSEQ_RBL_LUPMU" peptide_ref="PTD_WSPELAAACEVWK_9C" start="442" end="454" isDecoy="false" id="PTD_WSPELAAACEVWK_9C_DBSEQ_RBL_LUPMU"/>
    <PeptideEvidence dBSequence_ref="DBSEQ_RBL_LUPNO" peptide_ref="PTD_DTDILAAFR" start="24" end="32" isDecoy="false" id="PTD_DTDILAAFR_DBSEQ_RBL_LUPNO"/>
    <PeptideEvidence dBSequence_ref="DBSEQ_RBL_LUPNO" peptide_ref="PTD_TFQGPPHGIQVER" start="138" end="150" isDecoy="false" id="PTD_TFQGPPHGIQVER_DBSEQ_RBL_LUPNO"/>
    <PeptideEvidence dBSequence_ref="DBSEQ_RBL_LUPNO" peptide_ref="PTD_LSGGDHIHSGTVVGK" start="311" end="325" isDecoy="false" id="PTD_LSGGDHIHSGTVVGK_DBSEQ_RBL_LUPNO"/>
    <PeptideEvidence dBSequence_ref="DBSEQ_RBL_LUPNO" peptide_ref="PTD_EITLGFVDLLR" start="331" end="341" isDecoy="false" id="PTD_EITLGFVDLLR_DBSEQ_RBL_LUPNO"/>
    <PeptideEvidence dBSequence_ref="DBSEQ_RBL_LUPNO" peptide_ref="PTD_VALEACVQAR_6C" start="413" end="422" isDecoy="false" id="PTD_VALEACVQAR_6C_DBSEQ_RBL_LUPNO"/>
    <PeptideEvidence dBSequence_ref="DBSEQ_RBL_LUPNO" peptide_ref="PTD_VALEACVQARNEGR_6C" start="413" end="426" isDecoy="false" id="PTD_VALEACVQARNEGR_6C_DBSEQ_RBL_LUPNO"/>
    <PeptideEvidence dBSequence_ref="DBSEQ_RBL_LUPNO" peptide_ref="PTD_DLASEGNQIIR" start="427" end="437" isDecoy="false" id="PTD_DLASEGNQIIR_DBSEQ_RBL_LUPNO"/>
    <PeptideEvidence dBSequence_ref="DBSEQ_RBL_LUPNO" peptide_ref="PTD_WSPELAAACEVWK_9C" start="442" end="454" isDecoy="false" id="PTD_WSPELAAACEVWK_9C_DBSEQ_RBL_LUPNO"/>
    <PeptideEvidence dBSequence_ref="DBSEQ_RBL_LUPPE" peptide_ref="PTD_DTDILAAFR" start="24" end="32" isDecoy="false" id="PTD_DTDILAAFR_DBSEQ_RBL_LUPPE"/>
    <PeptideEvidence dBSequence_ref="DBSEQ_RBL_LUPPE" peptide_ref="PTD_TFQGPPHGIQVER" start="138" end="150" isDecoy="false" id="PTD_TFQGPPHGIQVER_DBSEQ_RBL_LUPPE"/>
    <PeptideEvidence dBSequence_ref="DBSEQ_RBL_LUPPE" peptide_ref="PTD_LSGGDHIHSGTVVGK" start="311" end="325" isDecoy="false" id="PTD_LSGGDHIHSGTVVGK_DBSEQ_RBL_LUPPE"/>
    <PeptideEvidence dBSequence_ref="DBSEQ_RBL_LUPPE" peptide_ref="PTD_EITLGFVDLLR" start="331" end="341" isDecoy="false" id="PTD_EITLGFVDLLR_DBSEQ_RBL_LUPPE"/>
    <PeptideEvidence dBSequence_ref="DBSEQ_RBL_LUPPE" peptide_ref="PTD_VALEACVQAR_6C" start="413" end="422" isDecoy="false" id="PTD_VALEACVQAR_6C_DBSEQ_RBL_LUPPE"/>
    <PeptideEvidence dBSequence_ref="DBSEQ_RBL_LUPPE" peptide_ref="PTD_VALEACVQARNEGR_6C" start="413" end="426" isDecoy="false" id="PTD_VALEACVQARNEGR_6C_DBSEQ_RBL_LUPPE"/>
    <PeptideEvidence dBSequence_ref="DBSEQ_RBL_LUPPE" peptide_ref="PTD_DLASEGNQIIR" start="427" end="437" isDecoy="false" id="PTD_DLASEGNQIIR_DBSEQ_RBL_LUPPE"/>
    <PeptideEvidence dBSequence_ref="DBSEQ_RBL_LUPPE" peptide_ref="PTD_WSPELAAACEVWK_9C" start="442" end="454" isDecoy="false" id="PTD_WSPELAAACEVWK_9C_DBSEQ_RBL_LUPPE"/>
    <PeptideEvidence dBSequence_ref="DBSEQ_RBL_LUPPO" peptide_ref="PTD_DTDILAAFR" start="24" end="32" isDecoy="false" id="PTD_DTDILAAFR_DBSEQ_RBL_LUPPO"/>
    <PeptideEvidence dBSequence_ref="DBSEQ_RBL_LUPPO" peptide_ref="PTD_TFQGPPHGIQVER" start="138" end="150" isDecoy="false" id="PTD_TFQGPPHGIQVER_DBSEQ_RBL_LUPPO"/>
    <PeptideEvidence dBSequence_ref="DBSEQ_RBL_LUPPO" peptide_ref="PTD_LSGGDHIHSGTVVGK" start="311" end="325" isDecoy="false" id="PTD_LSGGDHIHSGTVVGK_DBSEQ_RBL_LUPPO"/>
    <PeptideEvidence dBSequence_ref="DBSEQ_RBL_LUPPO" peptide_ref="PTD_EITLGFVDLLR" start="331" end="341" isDecoy="false" id="PTD_EITLGFVDLLR_DBSEQ_RBL_LUPPO"/>
    <PeptideEvidence dBSequence_ref="DBSEQ_RBL_LUPPO" peptide_ref="PTD_VALEACVQAR_6C" start="413" end="422" isDecoy="false" id="PTD_VALEACVQAR_6C_DBSEQ_RBL_LUPPO"/>
    <PeptideEvidence dBSequence_ref="DBSEQ_RBL_LUPPO" peptide_ref="PTD_VALEACVQARNEGR_6C" start="413" end="426" isDecoy="false" id="PTD_VALEACVQARNEGR_6C_DBSEQ_RBL_LUPPO"/>
    <PeptideEvidence dBSequence_ref="DBSEQ_RBL_LUPPO" peptide_ref="PTD_DLASEGNQIIR" start="427" end="437" isDecoy="false" id="PTD_DLASEGNQIIR_DBSEQ_RBL_LUPPO"/>
    <PeptideEvidence dBSequence_ref="DBSEQ_RBL_LUPPO" peptide_ref="PTD_WSPELAAACEVWK_9C" start="442" end="454" isDecoy="false" id="PTD_WSPELAAACEVWK_9C_DBSEQ_RBL_LUPPO"/>
    <PeptideEvidence dBSequence_ref="DBSEQ_RBL_LUPNA" peptide_ref="PTD_DTDILAAFR" start="24" end="32" isDecoy="false" id="PTD_DTDILAAFR_DBSEQ_RBL_LUPNA"/>
    <PeptideEvidence dBSequence_ref="DBSEQ_RBL_LUPNA" peptide_ref="PTD_TFQGPPHGIQVER" start="138" end="150" isDecoy="false" id="PTD_TFQGPPHGIQVER_DBSEQ_RBL_LUPNA"/>
    <PeptideEvidence dBSequence_ref="DBSEQ_RBL_LUPNA" peptide_ref="PTD_LSGGDHIHSGTVVGK" start="311" end="325" isDecoy="false" id="PTD_LSGGDHIHSGTVVGK_DBSEQ_RBL_LUPNA"/>
    <PeptideEvidence dBSequence_ref="DBSEQ_RBL_LUPNA" peptide_ref="PTD_EITLGFVDLLR" start="331" end="341" isDecoy="false" id="PTD_EITLGFVDLLR_DBSEQ_RBL_LUPNA"/>
    <PeptideEvidence dBSequence_ref="DBSEQ_RBL_LUPNA" peptide_ref="PTD_VALEACVQAR_6C" start="413" end="422" isDecoy="false" id="PTD_VALEACVQAR_6C_DBSEQ_RBL_LUPNA"/>
    <PeptideEvidence dBSequence_ref="DBSEQ_RBL_LUPNA" peptide_ref="PTD_VALEACVQARNEGR_6C" start="413" end="426" isDecoy="false" id="PTD_VALEACVQARNEGR_6C_DBSEQ_RBL_LUPNA"/>
    <PeptideEvidence dBSequence_ref="DBSEQ_RBL_LUPNA" peptide_ref="PTD_DLASEGNQIIR" start="427" end="437" isDecoy="false" id="PTD_DLASEGNQIIR_DBSEQ_RBL_LUPNA"/>
    <PeptideEvidence dBSequence_ref="DBSEQ_RBL_LUPNA" peptide_ref="PTD_WSPELAAACEVWK_9C" start="442" end="454" isDecoy="false" id="PTD_WSPELAAACEVWK_9C_DBSEQ_RBL_LUPNA"/>
    <PeptideEvidence dBSequence_ref="DBSEQ_AATM_LUPAN" peptide_ref="PTD_SSLLSIPSLSLQYNDK" start="1" end="16" isDecoy="false" id="PTD_SSLLSIPSLSLQYNDK_DBSEQ_AATM_LUPAN"/>
    <PeptideEvidence dBSequence_ref="DBSEQ_AATM_LUPAN" peptide_ref="PTD_FSKEQSNTFSNAK" start="26" end="38" isDecoy="false" id="PTD_FSKEQSNTFSNAK_DBSEQ_AATM_LUPAN"/>
    <PeptideEvidence dBSequence_ref="DBSEQ_AATM_LUPAN" peptide_ref="PTD_EQSNTFSNAK" start="29" end="38" isDecoy="false" id="PTD_EQSNTFSNAK_DBSEQ_AATM_LUPAN"/>
    <PeptideEvidence dBSequence_ref="DBSEQ_AATM_LUPAN" peptide_ref="PTD_AENLMLER" start="104" end="111" isDecoy="false" id="PTD_AENLMLER_DBSEQ_AATM_LUPAN"/>
    <PeptideEvidence dBSequence_ref="DBSEQ_AATM_LUPAN" peptide_ref="PTD_EYLAIEGLAAFNK" start="116" end="128" isDecoy="false" id="PTD_EYLAIEGLAAFNK_DBSEQ_AATM_LUPAN"/>
    <PeptideEvidence dBSequence_ref="DBSEQ_AATM_LUPAN" peptide_ref="PTD_ATAELLLGADNPAIK" start="129" end="143" isDecoy="false" id="PTD_ATAELLLGADNPAIK_DBSEQ_AATM_LUPAN"/>
    <PeptideEvidence dBSequence_ref="DBSEQ_AATM_LUPAN" peptide_ref="PTD_AAPEGTFVLLHGCAHNPTGIDPTPEQWEK_13C" start="220" end="248" isDecoy="false" id="PTD_AAPEGTFVLLHGCAHNPTGIDPTPEQWEK_13C_DBSEQ_AATM_LUPAN"/>
    <PeptideEvidence dBSequence_ref="DBSEQ_AATM_LUPAN" peptide_ref="PTD_IADVIQEK" start="249" end="256" isDecoy="false" id="PTD_IADVIQEK_DBSEQ_AATM_LUPAN"/>
    <PeptideEvidence dBSequence_ref="DBSEQ_AATM_LUPAN" peptide_ref="PTD_QQLYDSISSK" start="376" end="385" isDecoy="false" id="PTD_QQLYDSISSK_DBSEQ_AATM_LUPAN"/>
</SequenceCollection><AnalysisCollection xmlns="http://psidev.info/psi/pi/mzIdentML/1.1">
    <SpectrumIdentification spectrumIdentificationProtocol_ref="SIP_1" spectrumIdentificationList_ref="SIL_220" id="SD_1">
        <InputSpectra spectraData_ref="SD_1"/>
        <SearchDatabaseRef searchDatabase_ref="SDB_LupineRew110E"/>
    </SpectrumIdentification>
    <ProteinDetection proteinDetectionList_ref="PDL_1" proteinDetectionProtocol_ref="PDP_1" id="PD_1">
        <InputSpectrumIdentifications spectrumIdentificationList_ref="SIL_220"/>
    </ProteinDetection>
</AnalysisCollection><AnalysisProtocolCollection xmlns="http://psidev.info/psi/pi/mzIdentML/1.1">
    <SpectrumIdentificationProtocol analysisSoftware_ref="ProteinLynx_Global_Server" id="SIP_1">
        <SearchType>
            <cvParam cvRef="PSI-MS" accession="MS:1001083" name="ms-ms search" value=""/>
        </SearchType>
        <AdditionalSearchParams>
            <cvParam cvRef="PSI-MS" accession="MS:1001256" name="fragment mass type mono"/>
            <cvParam cvRef="PSI-MS" accession="MS:1001211" name="parent mass type mono"/>
        </AdditionalSearchParams>
        <ModificationParams>
            <SearchModification fixedMod="false" massDelta="15.9949" residues="M">
                <cvParam cvRef="UNIMOD" accession="UNIMOD:35" name="Oxidation" value=""/>
            </SearchModification>
            <SearchModification fixedMod="true" massDelta="57.0215" residues="C">
                <cvParam cvRef="UNIMOD" accession="UNIMOD:4" name="Carbamidomethyl" value=""/>
            </SearchModification>
        </ModificationParams>
        <Enzymes>
            <Enzyme cTermGain="KR" missedCleavages="1" id="ENZ_0" name="Trypsin">
                <SiteRegexp>[K](?![P])|[R](?![P])</SiteRegexp>
                <EnzymeName>
                    <cvParam cvRef="PSI-MS" accession="MS:1001251" name="Trypsin"/>
                </EnzymeName>
            </Enzyme>
        </Enzymes>
        <FragmentTolerance>
            <cvParam cvRef="PSI-MS" accession="MS:1001412" name="search tolerance plus value" value="1.0" unitAccession="UO:0000169" unitName="parts per million" unitCvRef="UO"/>
            <cvParam cvRef="PSI-MS" accession="MS:1001413" name="search tolerance minus value" value="1.0" unitAccession="UO:0000169" unitName="parts per million" unitCvRef="UO"/>
        </FragmentTolerance>
        <ParentTolerance>
            <cvParam cvRef="PSI-MS" accession="MS:1001412" name="search tolerance plus value" value="1.0" unitAccession="UO:0000169" unitName="parts per million" unitCvRef="UO"/>
            <cvParam cvRef="PSI-MS" accession="MS:1001413" name="search tolerance minus value" value="1.0" unitAccession="UO:0000169" unitName="parts per million" unitCvRef="UO"/>
        </ParentTolerance>
        <Threshold>
            <cvParam cvRef="PSI-MS" accession="MS:1001448" name="pep:FDR threshold" value="4"/>
        </Threshold>
    </SpectrumIdentificationProtocol>
    <ProteinDetectionProtocol analysisSoftware_ref="ProteinLynx_Global_Server" id="PDP_1">
        <Threshold>
            <cvParam cvRef="PSI-MS" accession="MS:1001447" name="prot:FDR threshold" value="4"/>
        </Threshold>
    </ProteinDetectionProtocol>
</AnalysisProtocolCollection><DataCollection xmlns="http://psidev.info/psi/pi/mzIdentML/1.1">
    <Inputs>
        <SourceFile location="file:/D:/Waters/PLGS/databases/default_database/root/Proj__16705758460550_2676284684200687/_16705774811970_04608270597786557/_16705774811970_04608270597786557_WorkflowResults/_16705803386210_9476058057096484.xml" id="SF_1">
            <FileFormat>
                <cvParam cvRef="PSI-MS" accession="MS:1001566" name="ProteinLynx XML"/>
            </FileFormat>
        </SourceFile>
        <SearchDatabase version="Lupine_110Entries_reviewed.fasta_def" location="file:/D:/Fasta_files/Lupine_110Entries_reviewed.fasta_def" id="SDB_LupineRew110E" name="LupineRew110E">
            <FileFormat>
                <cvParam cvRef="PSI-MS" accession="MS:1001348" name="FASTA format"/>
            </FileFormat>
            <DatabaseName>
                <userParam name="Lupine_110Entries_reviewed.fasta_def"/>
            </DatabaseName>
            <cvParam cvRef="PSI-MS" accession="MS:1001073" name="database type amino acid"/>
        </SearchDatabase>
        <SpectraData location="file:///Lupine120C_B.mgf" id="SD_1" name="Lupine120C_B">
            <FileFormat>
                <cvParam cvRef="PSI-MS" accession="MS:1001062" name="Mascot MGF file"/>
            </FileFormat>
            <SpectrumIDFormat>
                <cvParam cvRef="PSI-MS" accession="MS:1000774" name="multiple peak list nativeID format"/>
            </SpectrumIDFormat>
        </SpectraData>
    </Inputs>
    <AnalysisData>
        <SpectrumIdentificationList numSequencesSearched="220" id="SIL_220">
            <FragmentationTable>
                <Measure id="m_mz">
                    <cvParam cvRef="PSI-MS" accession="MS:1001225" name="product ion m/z" unitAccession="MS:1000040" unitName="m/z" unitCvRef="PSI-MS"/>
                </Measure>
                <Measure id="m_intensity">
                    <cvParam cvRef="PSI-MS" accession="MS:1001226" name="product ion intensity" unitAccession="MS:1000131" unitName="number of counts" unitCvRef="UO"/>
                </Measure>
                <Measure id="m_error">
                    <cvParam cvRef="PSI-MS" accession="MS:1001227" name="product ion m/z error" unitAccession="MS:1000040" unitName="m/z" unitCvRef="PSI-MS"/>
                </Measure>
            </FragmentationTable>
            <SpectrumIdentificationResult spectrumID="index=16843" spectraData_ref="SD_1" id="SIR_SD_1_0">
                <SpectrumIdentificationItem chargeState="1" experimentalMassToCharge="1808.0322265625" calculatedMassToCharge="1808.0462646484375" peptide_ref="PTD_RTPLMQVPLLLDLNGK" rank="1" passThreshold="true" id="SII_PTD_RTPLMQVPLLLDLNGK_1808X0322">
                    <PeptideEvidenceRef peptideEvidence_ref="PTD_RTPLMQVPLLLDLNGK_DBSEQ_CONG1_LUPAN"/>
                    <Fragmentation>
                        <IonType index="9" charge="1">
                            <FragmentArray values="965.5708" measure_ref="m_mz"/>
                            <FragmentArray values="35.0" measure_ref="m_intensity"/>
                            <FragmentArray values="0.0042" measure_ref="m_error"/>
                            <cvParam cvRef="PSI-MS" accession="MS:1001233" name="frag: y ion - NH3"/>
                        </IonType>
                        <IonType index="4 6 7 9" charge="1">
                            <FragmentArray values="431.2611 659.3746 772.4548 982.5955" measure_ref="m_mz"/>
                            <FragmentArray values="39.0 124.0 193.0 364.0" measure_ref="m_intensity"/>
                            <FragmentArray values="-1.0E-4 0.0024 -0.0016 0.0023" measure_ref="m_error"/>
                            <cvParam cvRef="PSI-MS" accession="MS:1001220" name="frag: y ion"/>
                        </IonType>
                        <IonType index="8" charge="1">
                            <FragmentArray values="906.4785" measure_ref="m_mz"/>
                            <FragmentArray values="53.0" measure_ref="m_intensity"/>
                            <FragmentArray values="-0.0081" measure_ref="m_error"/>
                            <cvParam cvRef="PSI-MS" accession="MS:1001232" name="frag: b ion - NH3"/>
                        </IonType>
                        <IonType index="4 5 6 7 9" charge="1">
                            <FragmentArray values="468.2956 599.3368 727.3878 826.4715 1036.5985" measure_ref="m_mz"/>
                            <FragmentArray values="187.0 178.0 366.0 265.0 71.0" measure_ref="m_intensity"/>
                            <FragmentArray values="0.0027 0.0034 -0.0041 0.0112 0.0013" measure_ref="m_error"/>
                            <cvParam cvRef="PSI-MS" accession="MS:1001224" name="frag: b ion"/>
                        </IonType>
                    </Fragmentation>
                    <cvParam cvRef="PSI-MS" accession="MS:1001569" name="IdentityE Score" value="7.164"/>
                </SpectrumIdentificationItem>
            </SpectrumIdentificationResult>
            <SpectrumIdentificationResult spectrumID="index=19569" spectraData_ref="SD_1" id="SIR_SD_1_1">
                <SpectrumIdentificationItem chargeState="1" experimentalMassToCharge="670.357177734375" calculatedMassToCharge="670.3593139648438" peptide_ref="PTD_TPLMQV" rank="1" passThreshold="true" id="SII_PTD_TPLMQV_670X3572">
                    <PeptideEvidenceRef peptideEvidence_ref="PTD_TPLMQV_DBSEQ_CONG1_LUPAN"/>
                    <Fragmentation>
                        <IonType index="6" charge="1">
                            <FragmentArray values="652.3504" measure_ref="m_mz"/>
                            <FragmentArray values="96.0" measure_ref="m_intensity"/>
                            <FragmentArray values="0.0017" measure_ref="m_error"/>
                            <cvParam cvRef="PSI-MS" accession="MS:1001222" name="frag: b ion - H2O"/>
                        </IonType>
                        <IonType index="5" charge="1">
                            <FragmentArray values="571.297" measure_ref="m_mz"/>
                            <FragmentArray values="108.0" measure_ref="m_intensity"/>
                            <FragmentArray values="0.0062" measure_ref="m_error"/>
                            <cvParam cvRef="PSI-MS" accession="MS:1001224" name="frag: b ion"/>
                        </IonType>
                    </Fragmentation>
                    <cvParam cvRef="PSI-MS" accession="MS:1001569" name="IdentityE Score" value="0.0"/>
                </SpectrumIdentificationItem>
            </SpectrumIdentificationResult>
            <SpectrumIdentificationResult spectrumID="index=19552" spectraData_ref="SD_1" id="SIR_SD_1_2">
                <SpectrumIdentificationItem chargeState="1" experimentalMassToCharge="993.5792846679688" calculatedMassToCharge="993.5802001953125" peptide_ref="PTD_TPLMQVPLL" rank="1" passThreshold="true" id="SII_PTD_TPLMQVPLL_993X5793">
                    <PeptideEvidenceRef peptideEvidence_ref="PTD_TPLMQVPLL_DBSEQ_CONG1_LUPAN"/>
                    <Fragmentation>
                        <IonType index="5" charge="1">
                            <FragmentArray values="552.3388" measure_ref="m_mz"/>
                            <FragmentArray values="168.0" measure_ref="m_intensity"/>
                            <FragmentArray values="-4.0E-4" measure_ref="m_error"/>
                            <cvParam cvRef="PSI-MS" accession="MS:1001233" name="frag: y ion - NH3"/>
                        </IonType>
                        <IonType index="5" charge="1">
                            <FragmentArray values="554.2731" measure_ref="m_mz"/>
                            <FragmentArray values="114.0" measure_ref="m_intensity"/>
                            <FragmentArray values="0.0088" measure_ref="m_error"/>
                            <cvParam cvRef="PSI-MS" accession="MS:1001232" name="frag: b ion - NH3"/>
                        </IonType>
                        <IonType index="4 5" charge="1">
                            <FragmentArray values="425.2192 553.2842" measure_ref="m_mz"/>
                            <FragmentArray values="51.0 210.0" measure_ref="m_intensity"/>
                            <FragmentArray values="-0.0025 0.0039" measure_ref="m_error"/>
                            <cvParam cvRef="PSI-MS" accession="MS:1001222" name="frag: b ion - H2O"/>
                        </IonType>
                        <IonType index="4 6" charge="1">
                            <FragmentArray values="443.2335 670.3558" measure_ref="m_mz"/>
                            <FragmentArray values="264.0 47.0" measure_ref="m_intensity"/>
                            <FragmentArray values="0.0012 -0.0034" measure_ref="m_error"/>
                            <cvParam cvRef="PSI-MS" accession="MS:1001224" name="frag: b ion"/>
                        </IonType>
                    </Fragmentation>
                    <cvParam cvRef="PSI-MS" accession="MS:1001569" name="IdentityE Score" value="0.0"/>
                </SpectrumIdentificationItem>
            </SpectrumIdentificationResult>
            <SpectrumIdentificationResult spectrumID="index=19572" spectraData_ref="SD_1" id="SIR_SD_1_3">
                <SpectrumIdentificationItem chargeState="1" experimentalMassToCharge="1651.93212890625" calculatedMassToCharge="1651.945068359375" peptide_ref="PTD_TPLMQVPLLLDLNGK" rank="1" passThreshold="true" id="SII_PTD_TPLMQVPLLLDLNGK_1651X9321">
                    <PeptideEvidenceRef peptideEvidence_ref="PTD_TPLMQVPLLLDLNGK_DBSEQ_CONG1_LUPAN"/>
                    <Fragmentation>
                        <IonType index="4 5 6 7 8 9 10 11 13" charge="1">
                            <FragmentArray values="414.2353 529.2656 642.358 755.4334 868.5065 965.5688 1064.639 1192.6921 1436.8245" measure_ref="m_mz"/>
                            <FragmentArray values="253.0 131.0 344.0 160.0 43.0 739.0 298.0 1658.0 107.0" measure_ref="m_intensity"/>
                            <FragmentArray values="6.0E-4 0.0039 0.0123 0.0037 -0.0074 0.0022 0.004 -0.0015 0.0063" measure_ref="m_error"/>
                            <cvParam cvRef="PSI-MS" accession="MS:1001233" name="frag: y ion - NH3"/>
                        </IonType>
                        <IonType index="4 5 6 7 8 9 10 11 12" charge="1">
                            <FragmentArray values="431.2599 546.2869 659.3735 772.4575 885.545 982.5964 1081.662 1209.718 1340.7603" measure_ref="m_mz"/>
                            <FragmentArray values="592.0 1127.0 1581.0 1199.0 448.0 288.0 3876.0 3249.0 2991.0" measure_ref="m_intensity"/>
                            <FragmentArray values="-0.0013 -0.0013 0.0012 0.0012 0.0046 0.0032 4.0E-4 -0.0022 -3.0E-4" measure_ref="m_error"/>
                            <cvParam cvRef="PSI-MS" accession="MS:1001220" name="frag: y ion"/>
                        </IonType>
                        <IonType index="5 6 9 13" charge="1">
                            <FragmentArray values="554.2581 653.3431 976.5459 1431.7977" measure_ref="m_mz"/>
                            <FragmentArray values="103.0 421.0 39.0 55.0" measure_ref="m_intensity"/>
                            <FragmentArray values="-0.0062 0.0104 -0.0077 0.0061" measure_ref="m_error"/>
                            <cvParam cvRef="PSI-MS" accession="MS:1001232" name="frag: b ion - NH3"/>
                        </IonType>
                        <IonType index="5 6 9 11" charge="1">
                            <FragmentArray values="528.282 641.355 964.5799 1191.7109" measure_ref="m_mz"/>
                            <FragmentArray values="81.0 59.0 271.0 146.0" measure_ref="m_intensity"/>
                            <FragmentArray values="0.0044 -0.0067 -0.0027 0.0013" measure_ref="m_error"/>
                            <cvParam cvRef="PSI-MS" accession="MS:1001223" name="frag: y ion - H2O"/>
                        </IonType>
                        <IonType index="4 5 6 7 8 10 11" charge="1">
                            <FragmentArray values="425.2231 553.2788 652.3506 749.3881 862.4916 1088.6661 1203.6814" measure_ref="m_mz"/>
                            <FragmentArray values="218.0 877.0 658.0 47.0 52.0 92.0 75.0" measure_ref="m_intensity"/>
                            <FragmentArray values="0.0014 -0.0015 0.0019 -0.0133 0.0061 0.0124 8.0E-4" measure_ref="m_error"/>
                            <cvParam cvRef="PSI-MS" accession="MS:1001222" name="frag: b ion - H2O"/>
                        </IonType>
                        <IonType index="4 5 6 7 9 10 11 12" charge="1">
                            <FragmentArray values="443.2331 571.2915 670.3593 767.4142 993.5808 1106.6692 1221.698 1334.7806" measure_ref="m_mz"/>
                            <FragmentArray values="1021.0 2097.0 3668.0 120.0 477.0 308.0 333.0 103.0" measure_ref="m_intensity"/>
                            <FragmentArray values="8.0E-4 7.0E-4 0.0 0.0022 7.0E-4 0.005 0.0068 0.0054" measure_ref="m_error"/>
                            <cvParam cvRef="PSI-MS" accession="MS:1001224" name="frag: b ion"/>
                        </IonType>
                    </Fragmentation>
                    <cvParam cvRef="PSI-MS" accession="MS:1001569" name="IdentityE Score" value="7.6454"/>
                </SpectrumIdentificationItem>
            </SpectrumIdentificationResult>
            <SpectrumIdentificationResult spectrumID="index=17352" spectraData_ref="SD_1" id="SIR_SD_1_4">
                <SpectrumIdentificationItem chargeState="1" experimentalMassToCharge="1667.93505859375" calculatedMassToCharge="1667.93994140625" peptide_ref="PTD_TPLMQVPLLLDLNGK_4M" rank="1" passThreshold="true" id="SII_PTD_TPLMQVPLLLDLNGK_4M_1667X935">
                    <PeptideEvidenceRef peptideEvidence_ref="PTD_TPLMQVPLLLDLNGK_4M_DBSEQ_CONG1_LUPAN"/>
                    <Fragmentation>
                        <IonType index="6 9" charge="1">
                            <FragmentArray values="642.3389 965.5693" measure_ref="m_mz"/>
                            <FragmentArray values="15.0 26.0" measure_ref="m_intensity"/>
                            <FragmentArray values="-0.0068 0.0027" measure_ref="m_error"/>
                            <cvParam cvRef="PSI-MS" accession="MS:1001233" name="frag: y ion - NH3"/>
                        </IonType>
                        <IonType index="4 5 6 9 10 11" charge="1">
                            <FragmentArray values="431.2634 546.2842 659.3745 982.5961 1081.6412 1209.702" measure_ref="m_mz"/>
                            <FragmentArray values="18.0 37.0 57.0 296.0 38.0 49.0" measure_ref="m_intensity"/>
                            <FragmentArray values="0.0021 -0.004 0.0022 0.003 -0.0204 -0.0182" measure_ref="m_error"/>
                            <cvParam cvRef="PSI-MS" accession="MS:1001220" name="frag: y ion"/>
                        </IonType>
                        <IonType index="5" charge="1">
                            <FragmentArray values="569.2774" measure_ref="m_mz"/>
                            <FragmentArray values="17.0" measure_ref="m_intensity"/>
                            <FragmentArray values="0.0023" measure_ref="m_error"/>
                            <cvParam cvRef="PSI-MS" accession="MS:1001222" name="frag: b ion - H2O"/>
                        </IonType>
                        <IonType index="4 5 6 8" charge="1">
                            <FragmentArray values="459.2319 587.2802 686.359 896.4937" measure_ref="m_mz"/>
                            <FragmentArray values="17.0 56.0 138.0 48.0" measure_ref="m_intensity"/>
                            <FragmentArray values="0.0047 -0.0056 0.0048 0.0027" measure_ref="m_error"/>
                            <cvParam cvRef="PSI-MS" accession="MS:1001224" name="frag: b ion"/>
                        </IonType>
                    </Fragmentation>
                    <cvParam cvRef="PSI-MS" accession="MS:1001569" name="IdentityE Score" value="7.3652"/>
                </SpectrumIdentificationItem>
            </SpectrumIdentificationResult>
            <SpectrumIdentificationResult spectrumID="index=19555" spectraData_ref="SD_1" id="SIR_SD_1_5">
                <SpectrumIdentificationItem chargeState="1" experimentalMassToCharge="1081.6595458984375" calculatedMassToCharge="1081.66162109375" peptide_ref="PTD_VPLLLDLNGK" rank="1" passThreshold="true" id="SII_PTD_VPLLLDLNGK_1081X6595">
                    <PeptideEvidenceRef peptideEvidence_ref="PTD_VPLLLDLNGK_DBSEQ_CONG1_LUPAN"/>
                    <Fragmentation>
                        <IonType index="10" charge="1">
                            <FragmentArray values="1081.65" measure_ref="m_mz"/>
                            <FragmentArray values="239.0" measure_ref="m_intensity"/>
                            <FragmentArray values="-0.0116" measure_ref="m_error"/>
                            <cvParam cvRef="PSI-MS" accession="MS:1001220" name="frag: y ion"/>
                        </IonType>
                    </Fragmentation>
                    <cvParam cvRef="PSI-MS" accession="MS:1001569" name="IdentityE Score" value="0.0"/>
                </SpectrumIdentificationItem>
            </SpectrumIdentificationResult>
            <SpectrumIdentificationResult spectrumID="index=19561" spectraData_ref="SD_1" id="SIR_SD_1_6">
                <SpectrumIdentificationItem chargeState="1" experimentalMassToCharge="982.5947265625" calculatedMassToCharge="982.5932006835938" peptide_ref="PTD_PLLLDLNGK" rank="1" passThreshold="true" id="SII_PTD_PLLLDLNGK_982X5947">
                    <PeptideEvidenceRef peptideEvidence_ref="PTD_PLLLDLNGK_DBSEQ_CONG1_LUPAN"/>
                    <Fragmentation>
                        <IonType index="4" charge="1">
                            <FragmentArray values="414.2354" measure_ref="m_mz"/>
                            <FragmentArray values="54.0" measure_ref="m_intensity"/>
                            <FragmentArray values="7.0E-4" measure_ref="m_error"/>
                            <cvParam cvRef="PSI-MS" accession="MS:1001233" name="frag: y ion - NH3"/>
                        </IonType>
                        <IonType index="4 6 7 8" charge="1">
                            <FragmentArray values="431.2575 659.3793 772.4533 885.5467" measure_ref="m_mz"/>
                            <FragmentArray values="22.0 28.0 24.0 25.0" measure_ref="m_intensity"/>
                            <FragmentArray values="-0.0037 0.0071 -0.003 0.0063" measure_ref="m_error"/>
                            <cvParam cvRef="PSI-MS" accession="MS:1001220" name="frag: y ion"/>
                        </IonType>
                    </Fragmentation>
                    <cvParam cvRef="PSI-MS" accession="MS:1001569" name="IdentityE Score" value="0.0"/>
                </SpectrumIdentificationItem>
            </SpectrumIdentificationResult>
            <SpectrumIdentificationResult spectrumID="index=19566" spectraData_ref="SD_1" id="SIR_SD_1_7">
                <SpectrumIdentificationItem chargeState="1" experimentalMassToCharge="885.542724609375" calculatedMassToCharge="885.5404052734375" peptide_ref="PTD_LLLDLNGK" rank="1" passThreshold="true" id="SII_PTD_LLLDLNGK_885X5427">
                    <PeptideEvidenceRef peptideEvidence_ref="PTD_LLLDLNGK_DBSEQ_CONG1_LUPAN"/>
                    <Fragmentation>
                        <IonType index="8" charge="1">
                            <FragmentArray values="885.5357" measure_ref="m_mz"/>
                            <FragmentArray values="449.0" measure_ref="m_intensity"/>
                            <FragmentArray values="-0.0047" measure_ref="m_error"/>
                            <cvParam cvRef="PSI-MS" accession="MS:1001220" name="frag: y ion"/>
                        </IonType>
                    </Fragmentation>
                    <cvParam cvRef="PSI-MS" accession="MS:1001569" name="IdentityE Score" value="0.0"/>
                </SpectrumIdentificationItem>
            </SpectrumIdentificationResult>
            <SpectrumIdentificationResult spectrumID="index=19562" spectraData_ref="SD_1" id="SIR_SD_1_8">
                <SpectrumIdentificationItem chargeState="1" experimentalMassToCharge="772.4564819335938" calculatedMassToCharge="772.456298828125" peptide_ref="PTD_LLDLNGK" rank="1" passThreshold="true" id="SII_PTD_LLDLNGK_772X4565">
                    <PeptideEvidenceRef peptideEvidence_ref="PTD_LLDLNGK_DBSEQ_CONG1_LUPAN"/>
                    <Fragmentation>
                        <IonType index="5 7" charge="1">
                            <FragmentArray values="546.2821 772.4576" measure_ref="m_mz"/>
                            <FragmentArray values="35.0 898.0" measure_ref="m_intensity"/>
                            <FragmentArray values="-0.0061 0.0013" measure_ref="m_error"/>
                            <cvParam cvRef="PSI-MS" accession="MS:1001220" name="frag: y ion"/>
                        </IonType>
                    </Fragmentation>
                    <cvParam cvRef="PSI-MS" accession="MS:1001569" name="IdentityE Score" value="0.0"/>
                </SpectrumIdentificationItem>
            </SpectrumIdentificationResult>
            <SpectrumIdentificationResult spectrumID="index=19563" spectraData_ref="SD_1" id="SIR_SD_1_9">
                <SpectrumIdentificationItem chargeState="1" experimentalMassToCharge="659.3715209960938" calculatedMassToCharge="659.372314453125" peptide_ref="PTD_LDLNGK" rank="1" passThreshold="true" id="SII_PTD_LDLNGK_659X3715">
                    <PeptideEvidenceRef peptideEvidence_ref="PTD_LDLNGK_DBSEQ_CONG1_LUPAN"/>
                    <Fragmentation>
                        <IonType index="4 5" charge="1">
                            <FragmentArray values="414.2297 529.2718" measure_ref="m_mz"/>
                            <FragmentArray values="22.0 17.0" measure_ref="m_intensity"/>
                            <FragmentArray values="-0.005 0.0101" measure_ref="m_error"/>
                            <cvParam cvRef="PSI-MS" accession="MS:1001233" name="frag: y ion - NH3"/>
                        </IonType>
                        <IonType index="4 6" charge="1">
                            <FragmentArray values="431.257 659.372" measure_ref="m_mz"/>
                            <FragmentArray values="78.0 638.0" measure_ref="m_intensity"/>
                            <FragmentArray values="-0.0043 -3.0E-4" measure_ref="m_error"/>
                            <cvParam cvRef="PSI-MS" accession="MS:1001220" name="frag: y ion"/>
                        </IonType>
                        <IonType index="5" charge="1">
                            <FragmentArray values="513.2641" measure_ref="m_mz"/>
                            <FragmentArray values="19.0" measure_ref="m_intensity"/>
                            <FragmentArray values="-0.0026" measure_ref="m_error"/>
                            <cvParam cvRef="PSI-MS" accession="MS:1001224" name="frag: b ion"/>
                        </IonType>
                    </Fragmentation>
                    <cvParam cvRef="PSI-MS" accession="MS:1001569" name="IdentityE Score" value="0.0"/>
                </SpectrumIdentificationItem>
            </SpectrumIdentificationResult>
            <SpectrumIdentificationResult spectrumID="index=4577" spectraData_ref="SD_1" id="SIR_SD_1_10">
                <SpectrumIdentificationItem chargeState="1" experimentalMassToCharge="1674.7279052734375" calculatedMassToCharge="1674.73291015625" peptide_ref="PTD_HLWVTCSQHYSSST_6C" rank="1" passThreshold="true" id="SII_PTD_HLWVTCSQHYSSST_6C_1674X7279">
                    <PeptideEvidenceRef peptideEvidence_ref="PTD_HLWVTCSQHYSSST_6C_DBSEQ_CONG1_LUPAN"/>
                    <Fragmentation>
                        <IonType index="9" charge="1">
                            <FragmentArray values="1038.3904" measure_ref="m_mz"/>
                            <FragmentArray values="20.0" measure_ref="m_intensity"/>
                            <FragmentArray values="-0.0042" measure_ref="m_error"/>
                            <cvParam cvRef="PSI-MS" accession="MS:1001223" name="frag: y ion - H2O"/>
                        </IonType>
                        <IonType index="7" charge="1">
                            <FragmentArray values="866.4078" measure_ref="m_mz"/>
                            <FragmentArray values="27.0" measure_ref="m_intensity"/>
                            <FragmentArray values="0.01" measure_ref="m_error"/>
                            <cvParam cvRef="PSI-MS" accession="MS:1001222" name="frag: b ion - H2O"/>
                        </IonType>
                        <IonType index="3" charge="1">
                            <FragmentArray values="437.2313" measure_ref="m_mz"/>
                            <FragmentArray values="92.0" measure_ref="m_intensity"/>
                            <FragmentArray values="0.0018" measure_ref="m_error"/>
                            <cvParam cvRef="PSI-MS" accession="MS:1001224" name="frag: b ion"/>
                        </IonType>
                    </Fragmentation>
                    <cvParam cvRef="PSI-MS" accession="MS:1001569" name="IdentityE Score" value="0.0"/>
                </SpectrumIdentificationItem>
            </SpectrumIdentificationResult>
            <SpectrumIdentificationResult spectrumID="index=4565" spectraData_ref="SD_1" id="SIR_SD_1_11">
                <SpectrumIdentificationItem chargeState="1" experimentalMassToCharge="3315.380859375" calculatedMassToCharge="3315.415283203125" peptide_ref="PTD_HLWVTCSQHYSSSTYQAPFCHSTQCSR_6C_20C_25C" rank="1" passThreshold="true" id="SII_PTD_HLWVTCSQHYSSSTYQAPFCHSTQCSR_6C_20C_25C_3315X3809">
                    <PeptideEvidenceRef peptideEvidence_ref="PTD_HLWVTCSQHYSSSTYQAPFCHSTQCSR_6C_20C_25C_DBSEQ_CONG1_LUPAN"/>
                    <Fragmentation>
                        <IonType index="9" charge="1">
                            <FragmentArray values="1182.4598" measure_ref="m_mz"/>
                            <FragmentArray values="323.0" measure_ref="m_intensity"/>
                            <FragmentArray values="-0.0181" measure_ref="m_error"/>
                            <cvParam cvRef="PSI-MS" accession="MS:1001220" name="frag: y ion"/>
                        </IonType>
                        <IonType index="10" charge="1">
                            <FragmentArray values="1279.5377" measure_ref="m_mz"/>
                            <FragmentArray values="1305.0" measure_ref="m_intensity"/>
                            <FragmentArray values="0.0069" measure_ref="m_error"/>
                            <cvParam cvRef="PSI-MS" accession="MS:1001220" name="frag: y ion"/>
                        </IonType>
                        <IonType index="22 25" charge="3">
                            <FragmentArray values="2679.055 3065.254" measure_ref="m_mz"/>
                            <FragmentArray values="55.0 675.0" measure_ref="m_intensity"/>
                            <FragmentArray values="-0.0221 -0.0185" measure_ref="m_error"/>
                            <cvParam cvRef="PSI-MS" accession="MS:1001220" name="frag: y ion"/>
                        </IonType>
                        <IonType index="23" charge="3">
                            <FragmentArray values="2762.085" measure_ref="m_mz"/>
                            <FragmentArray values="54.0" measure_ref="m_intensity"/>
                            <FragmentArray values="-0.0292" measure_ref="m_error"/>
                            <cvParam cvRef="PSI-MS" accession="MS:1001223" name="frag: y ion - H2O"/>
                        </IonType>
                        <IonType index="26" charge="3">
                            <FragmentArray values="3161.3413" measure_ref="m_mz"/>
                            <FragmentArray values="41.0" measure_ref="m_intensity"/>
                            <FragmentArray values="0.0113" measure_ref="m_error"/>
                            <cvParam cvRef="PSI-MS" accession="MS:1001233" name="frag: y ion - NH3"/>
                        </IonType>
                        <IonType index="12 16" charge="2">
                            <FragmentArray values="1469.6475 1948.8177" measure_ref="m_mz"/>
                            <FragmentArray values="87.0 38.0" measure_ref="m_intensity"/>
                            <FragmentArray values="0.0208 -0.0105" measure_ref="m_error"/>
                            <cvParam cvRef="PSI-MS" accession="MS:1001232" name="frag: b ion - NH3"/>
                        </IonType>
                        <IonType index="9 10 11 12 13 14" charge="2">
                            <FragmentArray values="1149.5293 1312.5887 1399.6012 1486.6549 1573.6659 1674.7261" measure_ref="m_mz"/>
                            <FragmentArray values="82.0 104.0 55.0 120.0 69.0 108.0" measure_ref="m_intensity"/>
                            <FragmentArray values="0.0034 -5.0E-4 -0.02 0.0016 -0.0194 -0.0069" measure_ref="m_error"/>
                            <cvParam cvRef="PSI-MS" accession="MS:1001224" name="frag: b ion"/>
                        </IonType>
                        <IonType index="11 12 13 14 15" charge="2">
                            <FragmentArray values="1381.618 1468.6462 1555.6694 1656.7213 1819.7856" measure_ref="m_mz"/>
                            <FragmentArray values="44.0 53.0 202.0 360.0 48.0" measure_ref="m_intensity"/>
                            <FragmentArray values="0.0073 0.0036 -0.0053 -0.0011 0.0" measure_ref="m_error"/>
                            <cvParam cvRef="PSI-MS" accession="MS:1001222" name="frag: b ion - H2O"/>
                        </IonType>
                        <IonType index="8" charge="1">
                            <FragmentArray values="1035.4117" measure_ref="m_mz"/>
                            <FragmentArray values="456.0" measure_ref="m_intensity"/>
                            <FragmentArray values="0.0022" measure_ref="m_error"/>
                            <cvParam cvRef="PSI-MS" accession="MS:1001220" name="frag: y ion"/>
                        </IonType>
                        <IonType index="12" charge="2">
                            <FragmentArray values="1461.6119" measure_ref="m_mz"/>
                            <FragmentArray values="190.0" measure_ref="m_intensity"/>
                            <FragmentArray values="0.0121" measure_ref="m_error"/>
                            <cvParam cvRef="PSI-MS" accession="MS:1001233" name="frag: y ion - NH3"/>
                        </IonType>
                        <IonType index="12 16 17" charge="2">
                            <FragmentArray values="1460.6184 1898.7922 1985.79" measure_ref="m_mz"/>
                            <FragmentArray values="49.0 24.0 38.0" measure_ref="m_intensity"/>
                            <FragmentArray values="0.0025 0.0013 -0.0329" measure_ref="m_error"/>
                            <cvParam cvRef="PSI-MS" accession="MS:1001223" name="frag: y ion - H2O"/>
                        </IonType>
                        <IonType index="4 7 9 11" charge="1">
                            <FragmentArray values="533.2182 858.3478 1165.4647 1333.5203" measure_ref="m_mz"/>
                            <FragmentArray values="62.0 34.0 31.0 20.0" measure_ref="m_intensity"/>
                            <FragmentArray values="0.0045 -0.0045 0.0132 -0.021" measure_ref="m_error"/>
                            <cvParam cvRef="PSI-MS" accession="MS:1001233" name="frag: y ion - NH3"/>
                        </IonType>
                        <IonType index="8" charge="1">
                            <FragmentArray values="995.449" measure_ref="m_mz"/>
                            <FragmentArray values="90.0" measure_ref="m_intensity"/>
                            <FragmentArray values="0.0086" measure_ref="m_error"/>
                            <cvParam cvRef="PSI-MS" accession="MS:1001232" name="frag: b ion - NH3"/>
                        </IonType>
                        <IonType index="3 4 5 6 7 11" charge="1">
                            <FragmentArray values="422.1796 550.2418 651.2948 738.3251 875.3793 1350.5446" measure_ref="m_mz"/>
                            <FragmentArray values="66.0 106.0 216.0 425.0 478.0 151.0" measure_ref="m_intensity"/>
                            <FragmentArray values="-0.0021 0.0015 0.0068 0.0051 5.0E-4 -0.0234" measure_ref="m_error"/>
                            <cvParam cvRef="PSI-MS" accession="MS:1001220" name="frag: y ion"/>
                        </IonType>
                        <IonType index="8" charge="1">
                            <FragmentArray values="994.4665" measure_ref="m_mz"/>
                            <FragmentArray values="74.0" measure_ref="m_intensity"/>
                            <FragmentArray values="0.0101" measure_ref="m_error"/>
                            <cvParam cvRef="PSI-MS" accession="MS:1001222" name="frag: b ion - H2O"/>
                        </IonType>
                        <IonType index="4" charge="1">
                            <FragmentArray values="532.2372" measure_ref="m_mz"/>
                            <FragmentArray values="28.0" measure_ref="m_intensity"/>
                            <FragmentArray values="0.0075" measure_ref="m_error"/>
                            <cvParam cvRef="PSI-MS" accession="MS:1001223" name="frag: y ion - H2O"/>
                        </IonType>
                        <IonType index="16 17 19 21" charge="2">
                            <FragmentArray values="1916.7926 2003.8322 2303.9434 2519.038" measure_ref="m_mz"/>
                            <FragmentArray values="117.0 391.0 82.0 55.0" measure_ref="m_intensity"/>
                            <FragmentArray values="-0.0088 -0.0014 -0.0123 -0.0082" measure_ref="m_error"/>
                            <cvParam cvRef="PSI-MS" accession="MS:1001220" name="frag: y ion"/>
                        </IonType>
                        <IonType index="3 4 6 8" charge="1">
                            <FragmentArray values="437.2312 536.3031 797.3885 1012.4596" measure_ref="m_mz"/>
                            <FragmentArray values="103.0 80.0 32.0 223.0" measure_ref="m_intensity"/>
                            <FragmentArray values="0.0016 0.0051 0.0121 -0.0074" measure_ref="m_error"/>
                            <cvParam cvRef="PSI-MS" accession="MS:1001224" name="frag: b ion"/>
                        </IonType>
                    </Fragmentation>
                    <cvParam cvRef="PSI-MS" accession="MS:1001569" name="IdentityE Score" value="7.7086"/>
                </SpectrumIdentificationItem>
            </SpectrumIdentificationResult>
            <SpectrumIdentificationResult spectrumID="index=4556" spectraData_ref="SD_1" id="SIR_SD_1_12">
                <SpectrumIdentificationItem chargeState="1" experimentalMassToCharge="1279.529541015625" calculatedMassToCharge="1279.5306396484375" peptide_ref="PTD_PFCHSTQCSR_3C_8C" rank="1" passThreshold="true" id="SII_PTD_PFCHSTQCSR_3C_8C_1279X5295">
                    <PeptideEvidenceRef peptideEvidence_ref="PTD_PFCHSTQCSR_3C_8C_DBSEQ_CONG1_LUPAN"/>
                    <cvParam cvRef="PSI-MS" accession="MS:1001569" name="IdentityE Score" value="0.0"/>
                </SpectrumIdentificationItem>
            </SpectrumIdentificationResult>
            <SpectrumIdentificationResult spectrumID="index=14099" spectraData_ref="SD_1" id="SIR_SD_1_13">
                <SpectrumIdentificationItem chargeState="1" experimentalMassToCharge="5967.6669921875" calculatedMassToCharge="5967.7138671875" peptide_ref="PTD_ANTHQCFTCTDSTTTRPGCHNNTCGLLSSNPVTQESGLGELAQDVLAIHSTHGSK_6C_9C_19C_24C" rank="1" passThreshold="true" id="SII_PTD_ANTHQCFTCTDSTTTRPGCHNNTCGLLSSNPVTQESGLGELAQDVLAIHSTHGSK_6C_9C_19C_24C_5967X667">
                    <PeptideEvidenceRef peptideEvidence_ref="PTD_ANTHQCFTCTDSTTTRPGCHNNTCGLLSSNPVTQESGLGELAQDVLAIHSTHGSK_6C_9C_19C_24C_DBSEQ_CONG1_LUPAN"/>
                    <Fragmentation>
                        <IonType index="27 28 30 31 32" charge="3">
                            <FragmentArray values="3106.318 3193.3557 3394.3694 3491.4595 3590.4678" measure_ref="m_mz"/>
                            <FragmentArray values="67.0 35.0 465.0 48.0 49.0" measure_ref="m_intensity"/>
                            <FragmentArray values="0.0196 0.0252 -0.036 0.0012 -0.0589" measure_ref="m_error"/>
                            <cvParam cvRef="PSI-MS" accession="MS:1001224" name="frag: b ion"/>
                        </IonType>
                        <IonType index="30" charge="3">
                            <FragmentArray values="3376.3848" measure_ref="m_mz"/>
                            <FragmentArray values="208.0" measure_ref="m_intensity"/>
                            <FragmentArray values="-0.01" measure_ref="m_error"/>
                            <cvParam cvRef="PSI-MS" accession="MS:1001222" name="frag: b ion - H2O"/>
                        </IonType>
                        <IonType index="14" charge="1">
                            <FragmentArray values="1463.7609" measure_ref="m_mz"/>
                            <FragmentArray values="83.0" measure_ref="m_intensity"/>
                            <FragmentArray values="7.0E-4" measure_ref="m_error"/>
                            <cvParam cvRef="PSI-MS" accession="MS:1001220" name="frag: y ion"/>
                        </IonType>
                        <IonType index="7 9 10 11 13" charge="1">
                            <FragmentArray values="753.3631 937.4909 1050.566 1149.6185 1392.7332" measure_ref="m_mz"/>
                            <FragmentArray values="93.0 47.0 91.0 45.0 63.0" measure_ref="m_intensity"/>
                            <FragmentArray values="-7.0E-4 0.0059 -0.0031 -0.019 0.0101" measure_ref="m_error"/>
                            <cvParam cvRef="PSI-MS" accession="MS:1001220" name="frag: y ion"/>
                        </IonType>
                        <IonType index="8" charge="1">
                            <FragmentArray values="942.3838" measure_ref="m_mz"/>
                            <FragmentArray values="73.0" measure_ref="m_intensity"/>
                            <FragmentArray values="-0.0049" measure_ref="m_error"/>
                            <cvParam cvRef="PSI-MS" accession="MS:1001222" name="frag: b ion - H2O"/>
                        </IonType>
                        <IonType index="15 21 22" charge="2">
                            <FragmentArray values="1576.8256 2149.0977 2277.128" measure_ref="m_mz"/>
                            <FragmentArray values="36.0 130.0 49.0" measure_ref="m_intensity"/>
                            <FragmentArray values="-0.0186 0.0093 -0.019" measure_ref="m_error"/>
                            <cvParam cvRef="PSI-MS" accession="MS:1001220" name="frag: y ion"/>
                        </IonType>
                        <IonType index="5 7 11" charge="1">
                            <FragmentArray values="552.2469 859.3372 1336.4852" measure_ref="m_mz"/>
                            <FragmentArray values="21.0 27.0 18.0" measure_ref="m_intensity"/>
                            <FragmentArray values="-0.0056 -0.0144 -0.0193" measure_ref="m_error"/>
                            <cvParam cvRef="PSI-MS" accession="MS:1001224" name="frag: b ion"/>
                        </IonType>
                    </Fragmentation>
                    <cvParam cvRef="PSI-MS" accession="MS:1001569" name="IdentityE Score" value="7.1121"/>
                </SpectrumIdentificationItem>
            </SpectrumIdentificationResult>
            <SpectrumIdentificationResult spectrumID="index=801" spectraData_ref="SD_1" id="SIR_SD_1_14">
                <SpectrumIdentificationItem chargeState="1" experimentalMassToCharge="644.38037109375" calculatedMassToCharge="644.3800048828125" peptide_ref="PTD_LGPMVK" rank="1" passThreshold="true" id="SII_PTD_LGPMVK_644X3804">
                    <PeptideEvidenceRef peptideEvidence_ref="PTD_LGPMVK_DBSEQ_CONG1_LUPAN"/>
                    <PeptideEvidenceRef peptideEvidence_ref="PTD_LGPMVK_DBSEQ_CONG2_LUPAN"/>
                    <Fragmentation>
                        <IonType index="3 4 5 6" charge="1">
                            <FragmentArray values="377.2251 474.272 531.2915 644.3803" measure_ref="m_mz"/>
                            <FragmentArray values="22.0 263.0 112.0 3718.0" measure_ref="m_intensity"/>
                            <FragmentArray values="0.0034 -0.0025 -0.0045 3.0E-4" measure_ref="m_error"/>
                            <cvParam cvRef="PSI-MS" accession="MS:1001220" name="frag: y ion"/>
                        </IonType>
                        <IonType index="4 5 6" charge="1">
                            <FragmentArray values="399.2059 498.272 626.3708" measure_ref="m_mz"/>
                            <FragmentArray values="152.0 329.0 39.0" measure_ref="m_intensity"/>
                            <FragmentArray values="-1.0E-4 -0.0024 0.0014" measure_ref="m_error"/>
                            <cvParam cvRef="PSI-MS" accession="MS:1001224" name="frag: b ion"/>
                        </IonType>
                    </Fragmentation>
                    <cvParam cvRef="PSI-MS" accession="MS:1001569" name="IdentityE Score" value="7.4139"/>
                </SpectrumIdentificationItem>
            </SpectrumIdentificationResult>
            <SpectrumIdentificationResult spectrumID="index=804" spectraData_ref="SD_1" id="SIR_SD_1_15">
                <SpectrumIdentificationItem chargeState="1" experimentalMassToCharge="531.2955932617188" calculatedMassToCharge="531.2958984375" peptide_ref="PTD_GPMVK" rank="1" passThreshold="true" id="SII_PTD_GPMVK_531X2956">
                    <PeptideEvidenceRef peptideEvidence_ref="PTD_GPMVK_DBSEQ_CONG1_LUPAN"/>
                    <Fragmentation>
                        <IonType index="4 5" charge="1">
                            <FragmentArray values="474.2763 531.296" measure_ref="m_mz"/>
                            <FragmentArray values="68.0 2859.0" measure_ref="m_intensity"/>
                            <FragmentArray values="0.0019 1.0E-4" measure_ref="m_error"/>
                            <cvParam cvRef="PSI-MS" accession="MS:1001220" name="frag: y ion"/>
                        </IonType>
                        <IonType index="4 5" charge="1">
                            <FragmentArray values="385.1909 513.2804" measure_ref="m_mz"/>
                            <FragmentArray values="313.0 74.0" measure_ref="m_intensity"/>
                            <FragmentArray values="4.0E-4 -0.0049" measure_ref="m_error"/>
                            <cvParam cvRef="PSI-MS" accession="MS:1001224" name="frag: b ion"/>
                        </IonType>
                    </Fragmentation>
                    <cvParam cvRef="PSI-MS" accession="MS:1001569" name="IdentityE Score" value="0.0"/>
                </SpectrumIdentificationItem>
            </SpectrumIdentificationResult>
            <SpectrumIdentificationResult spectrumID="index=17510" spectraData_ref="SD_1" id="SIR_SD_1_16">
                <SpectrumIdentificationItem chargeState="1" experimentalMassToCharge="585.3389892578125" calculatedMassToCharge="585.3394775390625" peptide_ref="PTD_VPQFL" rank="1" passThreshold="true" id="SII_PTD_VPQFL_585X339">
                    <PeptideEvidenceRef peptideEvidence_ref="PTD_VPQFL_DBSEQ_CONG1_LUPAN"/>
                    <cvParam cvRef="PSI-MS" accession="MS:1001569" name="IdentityE Score" value="0.0"/>
                </SpectrumIdentificationItem>
            </SpectrumIdentificationResult>
            <SpectrumIdentificationResult spectrumID="index=17470" spectraData_ref="SD_1" id="SIR_SD_1_17">
                <SpectrumIdentificationItem chargeState="1" experimentalMassToCharge="732.4099731445312" calculatedMassToCharge="732.4078979492188" peptide_ref="PTD_VPQFLF" rank="1" passThreshold="true" id="SII_PTD_VPQFLF_732X41">
                    <PeptideEvidenceRef peptideEvidence_ref="PTD_VPQFLF_DBSEQ_CONG1_LUPAN"/>
                    <Fragmentation>
                        <IonType index="5" charge="1">
                            <FragmentArray values="634.3163" measure_ref="m_mz"/>
                            <FragmentArray values="17.0" measure_ref="m_intensity"/>
                            <FragmentArray values="-0.0072" measure_ref="m_error"/>
                            <cvParam cvRef="PSI-MS" accession="MS:1001233" name="frag: y ion - NH3"/>
                        </IonType>
                        <IonType index="6" charge="1">
                            <FragmentArray values="715.3939" measure_ref="m_mz"/>
                            <FragmentArray values="25.0" measure_ref="m_intensity"/>
                            <FragmentArray values="0.0125" measure_ref="m_error"/>
                            <cvParam cvRef="PSI-MS" accession="MS:1001232" name="frag: b ion - NH3"/>
                        </IonType>
                        <IonType index="4 5 6" charge="1">
                            <FragmentArray values="472.254 585.3391 732.4117" measure_ref="m_mz"/>
                            <FragmentArray values="29.0 64.0 76.0" measure_ref="m_intensity"/>
                            <FragmentArray values="-0.0014 -4.0E-4 0.0038" measure_ref="m_error"/>
                            <cvParam cvRef="PSI-MS" accession="MS:1001224" name="frag: b ion"/>
                        </IonType>
                    </Fragmentation>
                    <cvParam cvRef="PSI-MS" accession="MS:1001569" name="IdentityE Score" value="0.0"/>
                </SpectrumIdentificationItem>
            </SpectrumIdentificationResult>
            <SpectrumIdentificationResult spectrumID="index=17464" spectraData_ref="SD_1" id="SIR_SD_1_18">
                <SpectrumIdentificationItem chargeState="1" experimentalMassToCharge="819.4409790039062" calculatedMassToCharge="819.4400024414062" peptide_ref="PTD_VPQFLFS" rank="1" passThreshold="true" id="SII_PTD_VPQFLFS_819X441">
                    <PeptideEvidenceRef peptideEvidence_ref="PTD_VPQFLFS_DBSEQ_CONG1_LUPAN"/>
                    <Fragmentation>
                        <IonType index="6 7" charge="1">
                            <FragmentArray values="715.3834 802.4227" measure_ref="m_mz"/>
                            <FragmentArray values="22.0 45.0" measure_ref="m_intensity"/>
                            <FragmentArray values="0.0021 0.0093" measure_ref="m_error"/>
                            <cvParam cvRef="PSI-MS" accession="MS:1001232" name="frag: b ion - NH3"/>
                        </IonType>
                        <IonType index="5 6 7" charge="1">
                            <FragmentArray values="585.3419 732.4077 819.4429" measure_ref="m_mz"/>
                            <FragmentArray values="79.0 53.0 88.0" measure_ref="m_intensity"/>
                            <FragmentArray values="0.0024 -2.0E-4 0.003" measure_ref="m_error"/>
                            <cvParam cvRef="PSI-MS" accession="MS:1001224" name="frag: b ion"/>
                        </IonType>
                    </Fragmentation>
                    <cvParam cvRef="PSI-MS" accession="MS:1001569" name="IdentityE Score" value="0.0"/>
                </SpectrumIdentificationItem>
            </SpectrumIdentificationResult>
            <SpectrumIdentificationResult spectrumID="index=17454" spectraData_ref="SD_1" id="SIR_SD_1_19">
                <SpectrumIdentificationItem chargeState="1" experimentalMassToCharge="979.4708251953125" calculatedMassToCharge="979.4705810546875" peptide_ref="PTD_VPQFLFSC_8C" rank="1" passThreshold="true" id="SII_PTD_VPQFLFSC_8C_979X4708">
                    <PeptideEvidenceRef peptideEvidence_ref="PTD_VPQFLFSC_8C_DBSEQ_CONG1_LUPAN"/>
                    <Fragmentation>
                        <IonType index="8" charge="1">
                            <FragmentArray values="962.4382" measure_ref="m_mz"/>
                            <FragmentArray values="62.0" measure_ref="m_intensity"/>
                            <FragmentArray values="-0.0059" measure_ref="m_error"/>
                            <cvParam cvRef="PSI-MS" accession="MS:1001232" name="frag: b ion - NH3"/>
                        </IonType>
                        <IonType index="7" charge="1">
                            <FragmentArray values="880.4038" measure_ref="m_mz"/>
                            <FragmentArray values="91.0" measure_ref="m_intensity"/>
                            <FragmentArray values="0.0016" measure_ref="m_error"/>
                            <cvParam cvRef="PSI-MS" accession="MS:1001223" name="frag: y ion - H2O"/>
                        </IonType>
                        <IonType index="8" charge="1">
                            <FragmentArray values="961.4569" measure_ref="m_mz"/>
                            <FragmentArray values="131.0" measure_ref="m_intensity"/>
                            <FragmentArray values="-0.0032" measure_ref="m_error"/>
                            <cvParam cvRef="PSI-MS" accession="MS:1001222" name="frag: b ion - H2O"/>
                        </IonType>
                        <IonType index="8" charge="1">
                            <FragmentArray values="979.4666" measure_ref="m_mz"/>
                            <FragmentArray values="167.0" measure_ref="m_intensity"/>
                            <FragmentArray values="-0.004" measure_ref="m_error"/>
                            <cvParam cvRef="PSI-MS" accession="MS:1001224" name="frag: b ion"/>
                        </IonType>
                    </Fragmentation>
                    <cvParam cvRef="PSI-MS" accession="MS:1001569" name="IdentityE Score" value="0.0"/>
                </SpectrumIdentificationItem>
            </SpectrumIdentificationResult>
            <SpectrumIdentificationResult spectrumID="index=17487" spectraData_ref="SD_1" id="SIR_SD_1_20">
[truncated: 2,566,639 more chars]
