# Supplementary material for: Influence of Roasting Temperature on the Detectability of Potentially Allergenic Lupin by SDS-PAGE, ELISAs, LC-MS/MS, and Real-Time PCR
Source: Foods. 2024 Feb 23;13(5):673. doi: 10.3390/foods13050673 (PMC10930864; doi:10.3390/foods13050673)
Supplement: Supplementary file 1 [file foods-13-00673-s001.zip › Lupine120C_C_LupineRew110E_2.mzid]

<?xml version="1.0" encoding="Cp1252"?><MzIdentML id="Lupine120C_C" version="1.1.0" xmlns="http://psidev.info/psi/pi/mzIdentML/1.1" xmlns:xsi="http://www.w3.org/2001/XMLSchema-instance" xsi:schemaLocation="http://psidev.info/psi/pi/mzIdentML/1.1 http://www.psidev.info/files/mzIdentML1.1.0.xsd" creationDate="2023-08-29T14:58:12" ><cvList xmlns="http://psidev.info/psi/pi/mzIdentML/1.1">
    <cv fullName="Proteomics Standards Initiative Mass Spectrometry Vocabularies" version="3.71.0" uri="http://psidev.cvs.sourceforge.net/viewvc/*checkout*/psidev/psi/psi-ms/mzML/controlledVocabulary/psi-ms.obo" id="PSI-MS"/>
    <cv fullName="UNIMOD" version="" uri="http://www.unimod.org/obo/unimod.obo" id="UNIMOD"/>
    <cv fullName="UNIT-ONTOLOGY" version="" uri="http://obo.cvs.sourceforge.net/*checkout*/obo/obo/ontology/phenotype/unit.obo" id="UO"/>
</cvList><AnalysisSoftwareList xmlns="http://psidev.info/psi/pi/mzIdentML/1.1">
    <AnalysisSoftware version="3.0.3" uri="http://www.waters.com/waters/en_US/ProteinLynx-Global-SERVER-%28PLGS%29/nav.htm?cid=513821" id="ProteinLynx_Global_Server" name="ProteinLynx Global Server">
        <ContactRole contact_ref="ORG_WATERS">
            <Role>
                <cvParam cvRef="PSI-MS" accession="MS:1001267" name="software vendor"/>
            </Role>
        </ContactRole>
        <SoftwareName>
            <cvParam cvRef="PSI-MS" accession="MS:1000601" name="ProteinLynx Global Server"/>
        </SoftwareName>
        <Customizations>No customisations</Customizations>
    </AnalysisSoftware>
    <AnalysisSoftware version="4.1" uri="http://www.waters.com/waters/en_US/MassLynx-Mass-Spectrometry-Software-/nav.htm?cid=513164" id="MassLynx_Mass_Spectrometry_Software" name="MassLynx">
        <ContactRole contact_ref="ORG_WATERS">
            <Role>
                <cvParam cvRef="PSI-MS" accession="MS:1001267" name="software vendor"/>
            </Role>
        </ContactRole>
        <SoftwareName>
            <cvParam cvRef="PSI-MS" accession="MS:1000534" name="MassLynx"/>
        </SoftwareName>
        <Customizations>No customisations</Customizations>
    </AnalysisSoftware>
</AnalysisSoftwareList><AuditCollection xmlns="http://psidev.info/psi/pi/mzIdentML/1.1">
    <Organization id="ORG_WATERS" name="Waters Corporation"/>
    <Person id="PERSON_WATERS">
        <Affiliation organization_ref="ORG_WATERS"/>
    </Person>
</AuditCollection><SequenceCollection xmlns="http://psidev.info/psi/pi/mzIdentML/1.1">
    <DBSequence length="449" searchDatabase_ref="SDB_LupineRew110E" accession="CONG1_LUPAN" id="DBSEQ_CONG1_LUPAN" name="Q42369">
        <Seq>MARNMAHILHILVISLSYSFLFVSSSSQDSQSLYHNSQPTSSKPNLLVLPVQEDASTGLHWANIHKRTPLMQVPLLLDLNGKHLWVTCSQHYSSSTYQAPFCHSTQCSRANTHQCFTCTDSTTTRPGCHNNTCGLLSSNPVTQESGLGELAQDVLAIHSTHGSKLGPMVKVPQFLFSCAPSFLAQKGLPNNVQGALGLGQAPISLQNQLFSHFGLKRQFSVCLSRYSTSNGAILFGDINDPNNNNYIHNSLDVLHDLVYTPLTISKQGEYFIQVNAIRVNKHLVIPTKNPFISPSSTSYHGSGEIGGALITTTHPYTVLSHSIFEVFTQVFANNMPKQAQVKAVGPFGLCYDSRKISGGAPSVDLILDKNDAVWRISSENFMVQAQDGVSCLGFVDGGVHARAGIALGAHHLEENLVVFDLERSRVGFNSNSLKSYGKTCSNLFDLNNP</Seq>
        <cvParam cvRef="PSI-MS" accession="MS:1001088" name="protein description" value="Gamma conglutin 1 OS=Lupinus angustifolius OX=3871 GN=LOC109345795 PE=1 SV=1"/>
    </DBSequence>
    <DBSequence length="152" searchDatabase_ref="SDB_LupineRew110E" accession="COND1_LUPAN" id="DBSEQ_COND1_LUPAN" name="F5B8W8">
        <Seq>MAKLTILIALVAALVLVVHTSAFRSSEQSCKRQLQQVNLRHCENHIDQRIQQQQEEEEDRARKLRGIKHVILRHKSSQESEESEELDQCCEQLNELNSQRCQCRALQQIYESQSEQCEGRQQEQQLEGELEKLPRICGFGPLRRCNINPDEE</Seq>
        <cvParam cvRef="PSI-MS" accession="MS:1001088" name="protein description" value="Conglutin delta 1 OS=Lupinus angustifolius OX=3871 GN=TanjilG_06295 PE=1 SV=1"/>
    </DBSequence>
    <DBSequence length="149" searchDatabase_ref="SDB_LupineRew110E" accession="COND3_LUPAN" id="DBSEQ_COND3_LUPAN" name="F5B8X0">
        <Seq>MAKLTILIALVAALVLVVHTSAFRSSEQSCKRQLQQVNLRHCENHIDQRIQQQQEEEEDRARKLRGIKHVILRHKSSQESEELDQCCEQLNELNSQRCQCRALQQIYESQSEQCEGRQQEQQLEGELEKLPRICGFGPLRRCNINPDEE</Seq>
        <cvParam cvRef="PSI-MS" accession="MS:1001088" name="protein description" value="Conglutin delta 3 OS=Lupinus angustifolius OX=3871 PE=2 SV=2"/>
    </DBSequence>
    <DBSequence length="585" searchDatabase_ref="SDB_LupineRew110E" accession="CONA3_LUPAN" id="DBSEQ_CONA3_LUPAN" name="F5B8V8">
        <Seq>MANPFLLSLSLCLVLLYTSACLGEGLDRFNECQLDRLNALEPDNRIESEGGVTETWNSNKPELRCAGVAFEKHTIEPKGLHLPSYTNYPQIIMIVQGEGALGISVPGCTETFEEAQQSQSRQERRRGQRSQSQEQEDSHQKIRHFREGDILVIPPGTPYWTYNYGDEQLVAINLLDTTSLSNQLDPNPRRFYLAGNPEEEYPETQQQRQQRQQHQRPSGRRHGQHQKEEEQEGKNNILSGFDPQFLSQALNIDEDTVHKLQNPNERIKQIIRVEEGLGVISPKWQEQEEEEEEKEEPRQRRRRERREEREEEEKEEEDEPRESRRHRGGHEEEEVEEERGRGRGGSEWKRTTRRRHTRGDEGQEEEETTTTTEERRRRRGGRGSRQEEEEEQSPPRSRNGLEETICTAILRENIADPTRADLYNPTAGRISTANSLTLPILGWFQLSAEYVNLYRNGIYAPHWNINANSVIYVIRGRGRVQVVNSQGNSVFNDDLRRGQLLVVPQNFVVAHQAGDEGFEFIAFKTNDQATTSPLKQVFRGIPAEVLANAFRLSLNQVSELKYNGNHNPLVTPQSQSQDHNLVKVA</Seq>
        <cvParam cvRef="PSI-MS" accession="MS:1001088" name="protein description" value="Conglutin alpha 3 OS=Lupinus angustifolius OX=3871 GN=TanjilG_01206 PE=1 SV=1"/>
    </DBSequence>
    <DBSequence length="643" searchDatabase_ref="SDB_LupineRew110E" accession="CONA2_LUPAN" id="DBSEQ_CONA2_LUPAN" name="F5B8V7">
        <Seq>MAKPCLFSFSLCLLLLSSLCLAERPERYKECQLDRLNALEPDNRVESEGGVTETWNSNRPELRCAGVAFEKHTIQPQGLHLPSYTNYPQLIFIVEGEGALGISVPGCTETYEEAQQSQSSQDPRRRSSRSQSQEQEQQDSHQKIQYFREGDIIAIPPGIPYWTYNYGEQRLVAINLLDTTSLLNQLDPSPRRFYIAGNPEEEHPETQEQQGQQREQQQGAGGRRRGKHQQEQEEEGKNNVLSGFDPQFLTQAFNVDEEIINRLQNPDERLKQIVRVKRGLSIISPKSQEEEEEEEEEPRQRGQPERREERREEEKEEEEEEDEPRSRERYERQSRRRPGRQQGRQGEEQEEESESEQEGRGQQREWERTTRHRRAQGEEGEEEEEETSTRVRRQQGRGRGQEQGQEQGQEQEQEEEQQEGRRGRHGGRGRRSGQQREEEEEEQQQQQGRRKRQESRNGLEETICTARLLENIAKPSRADLYNPNAGRISSVNSLTLPILRWFQLSADYVNLYRNGIYAPHWNINANSVIFVTRGRGRVQVVNCQGNSVFNDDLRRGQLLVVPQNFVVAHQAGDEGFEFIAFKTNDLAATSPVKQVFRGIPAEVLANAFGLRLNQVSQLKYSGNQGPLVSPQSESEDHTLPKVA</Seq>
        <cvParam cvRef="PSI-MS" accession="MS:1001088" name="protein description" value="Conglutin alpha 2 OS=Lupinus angustifolius OX=3871 GN=TanjilG_32393 PE=1 SV=1"/>
    </DBSequence>
    <DBSequence length="506" searchDatabase_ref="SDB_LupineRew110E" accession="CONA1_LUPAN" id="DBSEQ_CONA1_LUPAN" name="F5B8V6">
        <Seq>MANKLLALSLFLLFSGCFASTFRQQPQQNECQFQRLNALEPDNSVKSEAGTIETWNPNNDQLRCAGVALSRCTIQRNGLRRPFYTNAPQEIYIQQGRGIFGLIFPGCRETYEEPQEQEQGQGPRPQDRHQKVEHFREGDIIAVPTGVPFWMYNNEQTPVIAITLIDTTNLDNQLDQIPRRFYLSGNQEQEFLQYQQKEGGQGQQQEGGNEGGNVLSGFNDEFLEEAFSVDREIVRNIKGKNDDREGSIVEVKEGLKVISPPTLRPRQGREEEEEEEEEEEERRGDRRRHRPHHHEEEEEEEEWSHQVRRVRRPHHHREDRNGLEETLCTLKLRHNIGQSTSPDAYNPQAGRLKTLTSLDFPILRWLGLAAEHGSIYKNAMFVPYYNVNANSILYVLNGSAWFQVVDCSGNAVFNGELNEGQVLTIPQNYAVAIKSLDDNFSYVAFKTNDIPQIAALAGLTSSIRALPLDVVAHAFNLDRDQARQLKNNNPYKFLVPPPQSQLRAVA</Seq>
        <cvParam cvRef="PSI-MS" accession="MS:1001088" name="protein description" value="Conglutin alpha 1 OS=Lupinus angustifolius OX=3871 GN=CONALPHA PE=1 SV=1"/>
    </DBSequence>
    <DBSequence length="605" searchDatabase_ref="SDB_LupineRew110E" accession="CONB7_LUPAN" id="DBSEQ_CONB7_LUPAN" name="F5B8W5">
        <Seq>MARMRVRFPTLVLLLGILFLMAVSIGIAYGEKDVIKNHERPGEREHEERDPRQQPRPRKQEEQEREHRREEEHDRDPSRGRRESEERQEEERERRREPCREREQEQQPQHGRREEEEEEEEWQPRRLRPQSRKEEREQEQGSSSSSRKQSGYERRQYHERREQRDEKEKEQDSRSDSRRQRNPYHFSSERFQTRYRNRNGQIRVLERFDQRTNRLENLQNYRIVEFQSNPNTLILPKHSDADYILVVLNGRATITIVNPDKRQAYNLEYGDALRVPAGTTSYILNPDDNQNLRVVKLAIPINNPSNFYDFYPSSTKDQQSYFSGFSKNTLEATFNTRYEEIQRILLGNEDEQEDEEQRRGQEQSYQDEGVIVRVSKEQIQELRKHAQSSSRKGKPSESGPFNLRSNESIYSNKFGNFYEITPERNPQVQDLDISLTFTEINEGALLLPHYNSKAIFIVVVDEGEGNYELVGIRDQQRQQDEQEEEEEEVRRYSARLSEGDIFVIPAGYPISVNASSNLRLLGFGINANENQRNFLAGSEDNVISQLDREVKELTFPGSAQDVERLIKNQQQSYFANAQPQQKQQREKEGRRGRRSLISSILSTLY</Seq>
        <cvParam cvRef="PSI-MS" accession="MS:1001088" name="protein description" value="Conglutin beta 7 OS=Lupinus angustifolius OX=3871 GN=BETA7 PE=1 SV=1"/>
    </DBSequence>
    <DBSequence length="590" searchDatabase_ref="SDB_LupineRew110E" accession="CONB4_LUPAN" id="DBSEQ_CONB4_LUPAN" name="F5B8W2">
        <Seq>MIKMRVRFPTLVLLLGIVFLMAVSIGIAYGEKNVIKNHERPQEREQEERDPRQQPRPHHQEEQEREHRREEERDREPSRGRSESEESREEEREQRREPRREREQEQQPQHGRREEEEEWQPRRQRPQSRREEREQEQGSSSSSRRQSGYERREEREQEQEQGSRSDSRRQRNPYYFSSERFQTLYRNRNGQIRVLERFDQRTDRLENLQNYRIVEFQSKPNTLILPKHSDADYILVVLNGSATITIVNPDKRQSYNLENGDALRLPAGTTSYILNPDDNQNLRVVKLAIPINNPGNFYDFYPSSSKDQQSYFSGFSRNTLEATFNTRYEEIQRILLGNEDEQEDDEQRHGQEQSHQDEGVIVRVSKEQVQELRKYAQSSSRKGKPSKSGPFNLRSNKPIYSNKFGNFYEITPNRNPQAQDLDISLTFIEINEGALLLPHYNSKAIFVVLVDEGEGNYELVGIRDQQRQQDEQEVRRYSARLSEGDIFVIPAGHPISINASSNLRLLGFGINADENQRNFLAGSEDNVIRQLDTEVKGLTFPGSTEDVERLIKNQQQSYFANAQPQQQQQREREGRRGRRGHISSILSTLY</Seq>
        <cvParam cvRef="PSI-MS" accession="MS:1001088" name="protein description" value="Conglutin beta 4 OS=Lupinus angustifolius OX=3871 GN=BETA4 PE=1 SV=1"/>
    </DBSequence>
    <DBSequence length="593" searchDatabase_ref="SDB_LupineRew110E" accession="CONB6_LUPAN" id="DBSEQ_CONB6_LUPAN" name="F5B8W4">
        <Seq>MIKMRVRFPTLVLLLGIVFLMAVSIGIAYGEKNVIKNHERPQEREQEERDPRQQPRPHHQEEQEREHRREEERDREPSRGRRESEESREEEREQRREPRREREQEQQPQHGRREEEEEWQPRRQRPQSRREEREQEQGSSSSSRRQSAYERREQREEREQEQEQGSRSDSRRQRNPYYFSSERFQTLYRNRNGQIRVLERFDKRTDRLENLQNYRIVEFQSKPNTLILPKHSDADYILVVLNGSATITIVNPDKRQSYNLENGDALRLPAGTTSYILNPDDNQNLRVVKLAIPINNPGNFYDFYPSSSKDQQSYFSGFSRNTLEATFNTRYEEIQRILLGNEDEQEDDEQRHGQEQSHQDEGVIVRVSKEQVQELRKYAQSSSRKGKPSKSGPFNLRSNKPIYSNKFGNFYEITPNRNPQAQDLDISLTFIEINEGALLLPHYNSKAIFVVLVDEGEGNYELVGIRDQQRQQDEQEVRRYSARLSEGDIFVIPAGHPISINASSNFRLLGFGINADENQRNFLAGFEDNVIRQLDREVKGLTFPGFAEDVERLIKNQQQSYFANAQPQQQQQREREGRHGRRGHIFSILSTLY</Seq>
        <cvParam cvRef="PSI-MS" accession="MS:1001088" name="protein description" value="Conglutin beta 6 OS=Lupinus angustifolius OX=3871 GN=BETA6 PE=1 SV=1"/>
    </DBSequence>
    <DBSequence length="533" searchDatabase_ref="SDB_LupineRew110E" accession="CONB2_LUPAL" id="DBSEQ_CONB2_LUPAL" name="Q6EBC1">
        <Seq>MGKMRVRFPTLVLVLGIVFLMAVSIGIAYGEKDVLKSHERPEEREQEEWQPRRQRPQSRREEREQEQEQGSPSYPRRQSGYERRQYHERSEQREEREQEQQQGSPSYSRRQRNPYHFSSQRFQTLYKNRNGKIRVLERFDQRTNRLENLQNYRIVEFQSKPNTLILPKHSDADYVLVVLNGRATITIVNPDRRQAYNLEYGDALRIPAGSTSYILNPDDNQKLRVVKLAIPINNPGYFYDFYPSSTKDQQSYFSGFSRNTLEATFNTRYEEIQRIILGNEDEQEYEEQRRGQEQSDQDEGVIVIVSKKQIQKLTKHAQSSSGKDKPSDSGPFNLRSNEPIYSNKYGNFYEITPDRNPQVQDLNISLTYIKINEGALLLPHYNSKAIYVVVVDEGEGNYELVGIRDQQRQQDEQEEKEEEVIRYSARLSEGDIFVIPAGYPISINASSNLRLLGFGINADENQRNFLAGSKDNVIRQLDRAVNELTFPGSAEDIERLIKNQQQSYFANGQPQQQQQQQSEKEGRRGRRGSSLPF</Seq>
        <cvParam cvRef="PSI-MS" accession="MS:1001088" name="protein description" value="Conglutin beta 2 OS=Lupinus albus OX=3870 PE=1 SV=1"/>
    </DBSequence>
    <DBSequence length="637" searchDatabase_ref="SDB_LupineRew110E" accession="CONB5_LUPAN" id="DBSEQ_CONB5_LUPAN" name="F5B8W3">
        <Seq>MAKMRVRFPMLVLLLGVVFLLAVSIGIAYGEKDVIKNPERPEERQEEERDPRQPPRSRQQEEQEREHRREKERDREPSRGRSESKQSQEEERERRKEHDREREQEQQPQYGRRHEEEEKGEEEEEGQARRQRPQRRREEREQEQGSSSESRRQSGDERRHRHEKREQREEREQEQGSSSGRQSDYGRRQRHEGREQREEREQEQGSSSESHRLRNPYYFSSERFQTRYKNKNGQIRVLERFDQRTNRLENLQNYRIVEFQSRPNTLILPKHSDADYILVVLNGRATITIVNPDKRQAYNLEYGDALRLPAGTTSYILNPDDNQDLRVVKLAIPINNPGKFYDFYPSRTKDQQSYFSGFSKNTLEATFNTHYEEIQRILLGYEDEQEDEEQRREQEQSHQDEGVIVRVSKEQIQELRKHAQSSSRKGKPSESGPFNLRSNEPIYSNKFGNFYEITPDRNPQVQDLDISLIFTEISEGALLLPHYNSKAIFVIVVDEGEGNYELVGIRNQQRQQDEQEVEEVRSYNARLSEGDILVIPAGHPLSINASSNLRLLGFGINADENQRNFLAGSEDNVIRQLDREVKELIFPGSAEDVERLIRNQQQSYFANAQPQQQQQQREKEGRRGRRGPISSILSALY</Seq>
        <cvParam cvRef="PSI-MS" accession="MS:1001088" name="protein description" value="Conglutin beta 5 OS=Lupinus angustifolius OX=3871 GN=BETA5 PE=1 SV=1"/>
    </DBSequence>
    <DBSequence length="611" searchDatabase_ref="SDB_LupineRew110E" accession="CONB1_LUPAN" id="DBSEQ_CONB1_LUPAN" name="F5B8V9">
        <Seq>MAKMRVRLPMLILLLGVVFLLAASIGIAYGEKDFTKNPPKEREEEEHEPRQQPRPRQQEEQEREHRREEKHDGEPSRGRSQSEESQEEEHERRREHHREREQEQQPRPQRRQEEEEEEEEWQPRRQRPQSRREEREEREQEQGSSSGSQRGSGDERRQHRERRVHREEREQEQDSRSDSRRQRNPYHFSSNRFQTYYRNRNGQIRVLERFNQRTNRLENLQNYRIIEFQSKPNTLILPKHSDADFILVVLNGRATITIVNPDKRQVYNLEQGDALRLPAGTTSYILNPDDNQNLRVAKLAIPINNPGKLYDFYPSTTKDQQSYFSGFSKNTLEATFNTRYEEIERVLLGDDELQENEKQRRGQEQSHQDEGVIVRVSKKQIQELRKHAQSSSGEGKPSESGPFNLRSNKPIYSNKFGNFYEITPDINPQFQDLNISLTFTEINEGALLLPHYNSKAIFIVVVDEGEGNYELVGIRDQQRQQDEQEEEYEQGEEEVRRYSDKLSKGDVFIIPAGHPLSINASSNLRLLGFGINANENQRNFLAGSEDNVIKQLDREVKELTFPGSIEDVERLIKNQQQSYFANAQPQQQQQREKEGRRGRRGPISSILNALY</Seq>
        <cvParam cvRef="PSI-MS" accession="MS:1001088" name="protein description" value="Conglutin beta 1 OS=Lupinus angustifolius OX=3871 GN=BETA1 PE=1 SV=1"/>
    </DBSequence>
    <DBSequence length="445" searchDatabase_ref="SDB_LupineRew110E" accession="CONG2_LUPAN" id="DBSEQ_CONG2_LUPAN" name="F5B8W7">
        <Seq>MAQNMAPIFHFIAISLSCSFLFVLSSSQDSQSLHYPLPTSSSKPSLLVLPIQQDASTGLHWANIHKRTPLMQVPVLLDLNGKHLWVTCSYHYSSSTYQAPFCHSTQCSRANSHQCFTCTDSATTRPGCHNNTCALMTSNPVTQEAGFGELAQDVLAIHSTHGSKLGPMVKVLQFLFSCAPSFLAQKGLPNNIQGALGLGHAPISLPNQLFSHFGLRRQFTMCLSRYPTSNGAILFGDIYDPNNNYIDNSVEVLLDMVYTPLGISLQGEYLMQVSAIRVNKHIVVPTKNPSMLSSNHGDSRIGGVMITTTNPYTILHHSIYEVFTQVFANNIPKQAQVEAVGPFGLCFDSKKISGGIPNVEFVMDSPDDVWRISEENLMVQAQNGVSCLGFVDGGMHTRTEIALGAHQLEENLVVFDFAKSRVEFNSNPLKSHGKTCANLFDLNNA</Seq>
        <cvParam cvRef="PSI-MS" accession="MS:1001088" name="protein description" value="Gamma conglutin 2 OS=Lupinus angustifolius OX=3871 PE=1 SV=2"/>
    </DBSequence>
    <DBSequence length="531" searchDatabase_ref="SDB_LupineRew110E" accession="CONB1_LUPAL" id="DBSEQ_CONB1_LUPAL" name="Q53HY0">
        <Seq>MGKMRVRFPTLVLVLGIVFLMAVSIGIAYGEKDVLKSHERPEEREQEEWQPRRQRPQSRREEREQEQEQGSPSYPRRQSGYERRQYHERSEQREEREQEQQQGSPSYSRRQRNPYHFNSQRFQTLYKNRNGKIRVLERFDQRTNRLENLQNYRIVEFQSKPNTLILPKHSDADYVLVVLNGRATITIVNPDRRQAYNLEYGDALRIPAGSTSYILNPDDNQKLRVVKLAIPINNPGYFYDFYPSSTKDQQSYFSGFSRNTLEATFNTRYEEIQRILLGNEDEQEYEEQRRGQEQSHQDEGVIVRVSREQIQELTKYAQSSSGKDKPSQSGPFNLRSNEPIYSNKYGNFYEITPDRNPQVQDLDISLTFTEINEGALLLPHYNSKAIFIVVVGEGNGKYELVGIRDQQRQQDEQEEEPEEVRRYSARLSEGDIFVIPAGYPISVNASSNLRLLGFGINAYENQRNFLAGSEDNVIRQLDREVKELTFPGSAEDIERLIKNQQQSYFANALPQQQQQSEKEGRRGRRGPISSI</Seq>
        <cvParam cvRef="PSI-MS" accession="MS:1001088" name="protein description" value="Conglutin beta 1 OS=Lupinus albus OX=3870 PE=1 SV=2"/>
    </DBSequence>
    <DBSequence length="603" searchDatabase_ref="SDB_LupineRew110E" accession="CONB2_LUPAN" id="DBSEQ_CONB2_LUPAN" name="F5B8W0">
        <Seq>MANMRVKFPTLVLLLGIVFLMAVSIGIAYGEKNAIKNHERPQEREQEERDPRQQPRPRHQEEQEREHGREEERNREPSRGRSESEESREEEREQRREPSRGREQEQQPQHGRREEEEEWQPRRQRPQSRREEREQEQGSSSSSGRQSGYERREQREEREQQQEQDSRSESRRQRNPYYFSYERFQTLYKNRNGQIRVLERFDQRTNRLENLQNYRIVEFQSKPNTLILPKHSDADYILVVLNGRATITIVNPDKRQAYNLEHGDALRLPAGTTSYILNPDDNQNLRVVKLAIPINNPGNFYDFYPSSTKDQQSYFNGFSRNTLEATFNTRYEEIQRIILGNEDGQEDEEQSRGQEQSHQDQGVIVRVSKEQIQELRKHAQSSSGKGKPSESGPFNLRSDEPIYSNKFGNFYEITPDRNPQAQDLDISLTFIEINEGGLLLPHYNSKAIFVVVVDEGEGNYELVGIRDQERQQDEQEQEEVRRYNAKLSEGDIFVIPAGHPISINASSNLRLLGFGINADENQRNFLAGSEDNVIRQLDKEVKQLTFPGSVEDVERLIKNQQQSYFANAQPQQQQQREKEGRRGRRGLSFPFRSLFTKLLSTIM</Seq>
        <cvParam cvRef="PSI-MS" accession="MS:1001088" name="protein description" value="Conglutin beta 2 OS=Lupinus angustifolius OX=3871 GN=BETA2 PE=1 SV=1"/>
    </DBSequence>
    <DBSequence length="155" searchDatabase_ref="SDB_LupineRew110E" accession="RS27A_LUPAL" id="DBSEQ_RS27A_LUPAL" name="P47905">
        <Seq>MQIFVKTLTGKTITLEVESSDTIDNVKAKIQDKEGIPPDQQRLIFAGKQLEDGRTLADYNIQKESTLHLVLRLRGGAKKRKKKTYTKPKKIKHKHKKVKLAVLQFYKVDDSGKVQRLRKECPNTECGAGTFMANHFDRHYCGKCGKTYVYQKADA</Seq>
        <cvParam cvRef="PSI-MS" accession="MS:1001088" name="protein description" value="Ubiquitin-40S ribosomal protein S27a OS=Lupinus albus OX=3870 PE=3 SV=2"/>
    </DBSequence>
    <DBSequence length="77" searchDatabase_ref="SDB_LupineRew110E" accession="UBIQ_LUPPO" id="DBSEQ_UBIQ_LUPPO" name="P69317">
        <Seq>MQIFVKTLTGKTITLEVESSDTIDNVKAKIQDKEGIPPDQQRLIFAGKQLEDGRTLADYNIQKESTLHLVLRLRGGF</Seq>
        <cvParam cvRef="PSI-MS" accession="MS:1001088" name="protein description" value="Ubiquitin OS=Lupinus polyphyllus OX=3874 PE=3 SV=2"/>
    </DBSequence>
    <DBSequence length="580" searchDatabase_ref="SDB_LupineRew110E" accession="CONB3_LUPAN" id="DBSEQ_CONB3_LUPAN" name="F5B8W1">
        <Seq>MAKMRVRFPTLVLLLGIVFLMAVSIGIAYGEKNVLKNHERPQEREQEERDPRQQPRPHHQEEQEREHRRESEESQEEEREQRREPRREREQEQQPQHGRREEEEEWQPRRQRPQSRREEREQEQGSSSSSRRQSGYERREQREEREQEQEQGSRSDSRRQRNPYYFSSERFQTLYRNRNGQIRVLERFDQRTNRLENLQNYRIVEFQSKPNTLILPKHSDADYILVVLNGSATITIVNPDKRQSYNLENGDALRLPAGTTSYILNPDDNQNLRVVKLAIPINNPGNFYDFYPSSSKDQQSYFSGFSKNTLEATFNTRYEEIQSILLGNEDEQEDDEQWHGQEQSHQDEGVIVRVSKEQVQELRKYAQSSSRKGKPYESGPFNLRSNKPIYSNKFGNFYEITPDRNPQAQDLDISLTFIEINEGALLLPHYNSKAIFVVVVDEGEGNYELVGIRDQQRQQDEQEVRRYSARLSEGDIFVIPAGHPISINASSNLRLLGFGINADENQRNFLAGSEDNVIRQLDREVKGLIFPGSAEDVERLIKNQQQSYFANAQPQQQQQREREGRHGRRGHISSILSTLY</Seq>
        <cvParam cvRef="PSI-MS" accession="MS:1001088" name="protein description" value="Conglutin beta 3 OS=Lupinus angustifolius OX=3871 GN=BETA3 PE=1 SV=1"/>
    </DBSequence>
    <DBSequence length="172" searchDatabase_ref="SDB_LupineRew110E" accession="CYPH_LUPLU" id="DBSEQ_CYPH_LUPLU" name="O49886">
        <Seq>MSNPKVFFDMAIAGNPAGRIVMELYADTTPRTAENFRALCTGEKGVGRSGKPLHYKGSTFHRVIPNFMCQGGDFTAGNGTGAESIYGAKFADENFIKRHTGPGILSMANAGAGTNGSQFFICTEKTEWLDGKHVVFGKVIEGMNVVRDIEKVGSGSGKTSRPVTIADCGQLS</Seq>
        <cvParam cvRef="PSI-MS" accession="MS:1001088" name="protein description" value="Peptidyl-prolyl cis-trans isomerase OS=Lupinus luteus OX=3873 PE=2 SV=1"/>
    </DBSequence>
    <DBSequence length="455" searchDatabase_ref="SDB_LupineRew110E" accession="RBL_LUPAA" id="DBSEQ_RBL_LUPAA" name="P69572">
        <Seq>SVGFKAGVKDYKLTYYTPDYETKDTDILAAFRVTPQPGVPPEEAGAAVAAESSTGTWTTVWTDGLTSLDRYKGRCYHIEPVAGEESQFIAYVAYPLDLFEEGSVTNMFTSIVGNVFGFKALRALRLEDLRIPNAYVKTFQGPPHGIQVERDKLNKYGRPLLGCTIKPKLGLSAKNYGRAVYECLRGGLDFTKDDENVNSQPFMRWRDRFLFCAEALYKAQAETGEIKGHYLNATAGTCEEMIKRAVFARELGVPIVMHDYLTGGFTANTSLAHYCRDNGLLLHIHRAMHAVIDRQKNHGMHFRVLAKALRLSGGDHIHSGTVVGKLEGEREITLGFVDLLRDDFVEKDRSRGIYFTQDWVSLPGVLPVASGGIHVWHMPALTEIFGDDSVLQFGGGTLGHPWGNAPGAVANRVALEACVQARNEGRDLASEGNQIIREASKWSPELAAACEVWKE</Seq>
        <cvParam cvRef="PSI-MS" accession="MS:1001088" name="protein description" value="Ribulose bisphosphate carboxylase large chain (Fragment) OS=Lupinus atlanticus OX=53218 GN=rbcL PE=3 SV=1"/>
    </DBSequence>
    <DBSequence length="455" searchDatabase_ref="SDB_LupineRew110E" accession="RBL_LUPAB" id="DBSEQ_RBL_LUPAB" name="P69573">
        <Seq>SVGFKAGVKDYKLTYYTPDYKTKDTDILAAFRVTPQPGVPPEEAGAAVAAESSTGTWTTVWTDGLTSLDRYKGRCYHIEPVAGEESQFIAYVAYPLDLFEEGSVTNMFTSIVGNVFGFKALRALRLEDLRIPNAYVKTFQGPPHGIQVERDKLNKYGRPLLGCTIKPKLGLSAKNYGRAVYECLRGGLDFTKDDENVNSQPFMRWRDRFLFCAEALYKAQAETGEIKGHYLNATAGTCEEMIKRAVFARELGVPIVMHDYLTGGFTANTTLAHYCRDNGLLLHIHRAMHAVIDRQKNHGMHFRVLAKALRLSGGDHIHSGTVVGKLEGEREITLGFVDLLRDDFVEKDRSRGIYFTQDWVSLPGVLPVASGGIHVWHMPALTEIFGDDSVLQFGGGTLGHPWGNAPGAVANRVALEACVQARNEGRDLASEGNQIIREASKWSPELAAACEVWKE</Seq>
        <cvParam cvRef="PSI-MS" accession="MS:1001088" name="protein description" value="Ribulose bisphosphate carboxylase large chain (Fragment) OS=Lupinus albifrons OX=49830 GN=rbcL PE=3 SV=1"/>
    </DBSequence>
    <DBSequence length="455" searchDatabase_ref="SDB_LupineRew110E" accession="RBL_LUPAE" id="DBSEQ_RBL_LUPAE" name="P69574">
        <Seq>SVGFKAGVKDYKLTYYTPDYQTKDTDILAAFRVTPQPGVPPEEAGAAVAAESSTGTWTTVWTDGLTSLDRYKGRCYHIEPVAGEESQFIAYVAYPLDLFEEGSVTNMFTSIVGNVFGFKALRALRLEDLRIPNAYVKTFQGPPHGIQVERDKLNKYGRPLLGCTIKPKLGLSAKNYGRAVYECLRGGLDFTKDDENVNSQPFMRWRDRFLFCAEALYKAQAETGEIKGHYLNATAGTCEEMIKRAVFARELGVPIVMHDYLTGGFTANTSLAHYCRDNGLLLHIHRAMHAVIDRQKNHGMHFRVLAKALRLSGGDHIHSGTVVGKLEGEREITLGFVDLLRDDFVEKDRSRGIYFTQDWVSLPGVLPVASGGIHVWHMPALTEIFGDDSVLQFGGGTLGHPWGNAPGAVANRVALEACVQARNEGRDLASEGNQIIREASKWSPELAAACEVWKE</Seq>
        <cvParam cvRef="PSI-MS" accession="MS:1001088" name="protein description" value="Ribulose bisphosphate carboxylase large chain (Fragment) OS=Lupinus albescens OX=53214 GN=rbcL PE=3 SV=1"/>
    </DBSequence>
    <DBSequence length="455" searchDatabase_ref="SDB_LupineRew110E" accession="RBL_LUPAN" id="DBSEQ_RBL_LUPAN" name="P69575">
        <Seq>SVGFKAGVKDYKLTYYTPDYKTKDTDILAAFRVTPQPGVPPEEAGAAVAAESSTGTWTTVWTDGLTSLDRYKGRCYHIEPVAGEESQFIAYVAYPLDLFEEGSVTNMFTSIVGNVFGFKALRALRLEDLRIPNAYVKTFQGPPHGIQVERDKLNKYGRPLLGCTIKPKLGLSAKNYGRAVYECLRGGLDFTKDDENVNSQPFMRWRDRFLFCAEALYKAQAETGEIKGHYLNATAGTCEEMIKRAVFARELGVPIVMHDYLTGGFTANTSLSHYCRDNGLLLHIHRAMHAVIDRQKNHGMHFRVLAKALRLSGGDHIHSGTVVGKLEGEREITLGFVDLLRDDFVEKDRSRGIYFTQDWVSLPGVLPVASGGIHVWHMPALTEIFGDDSVLQFGGGTLGHPWGNAPGAVANRVALEACVQARNEGRDLASEGNQIIREASKWSPELAAACEVWKE</Seq>
        <cvParam cvRef="PSI-MS" accession="MS:1001088" name="protein description" value="Ribulose bisphosphate carboxylase large chain (Fragment) OS=Lupinus angustifolius OX=3871 GN=rbcL PE=3 SV=1"/>
    </DBSequence>
    <DBSequence length="455" searchDatabase_ref="SDB_LupineRew110E" accession="RBL_LUPAR" id="DBSEQ_RBL_LUPAR" name="P69576">
        <Seq>SVGFKAGVKDYKLTYYTPDYKTKDTDILAAFRVTPQPGVPPEEAGAAVAAESSTGTWTTVWTDGLTSLDRYKGRCYHIEPVAGEESQFIAYVAYPLDLFEEGSVTNMFTSIVGNVFGFKALRALRLEDLRIPNAYVKTFQGPPHGIQVERDKLNKYGRPLLGCTIKPKLGLSAKNYGRAVYECLRGGLDFTKDDENVNSQPFMRWRDRFLFCAEALYKAQAETGEIKGHYLNATAGTCEEMIKRAVFARELGVPIVMHDYLTGGFTANTTLSHYCRDNGLLLHIHRAMHAVIDRQKNHGMHFRVLAKALRLSGGDHIHSGTVVGKLEGEREITLGFVDLLRDDFVEKDRSRGIYFTQDWVSLPGVLPVASGGIHVWHMPALTEIFGDDSVLQFGGGTLGHPWGNAPGAVANRVALEACVQARNEGRDLASEGNQIIREASKWSPELAAACEVWKE</Seq>
        <cvParam cvRef="PSI-MS" accession="MS:1001088" name="protein description" value="Ribulose bisphosphate carboxylase large chain (Fragment) OS=Lupinus arboreus OX=3872 GN=rbcL PE=3 SV=1"/>
    </DBSequence>
    <DBSequence length="455" searchDatabase_ref="SDB_LupineRew110E" accession="RBL_LUPAT" id="DBSEQ_RBL_LUPAT" name="P69577">
        <Seq>SVGFKAGVKDYKLTYYTPDYKTKDTDILAAFRVTPQPGVPPEEAGAAVAAESSTGTWTTVWTDGLTSLDRYKGRCYHIEPVAGEESQFIAYVAYPLDLFEEGSVTNMFTSIVGNVFGFKALRALRLEDLRIPNAYVKTFQGPPHGIQVERDKLNKYGRPLLGCTIKPKLGLSAKNYGRAVYECLRGGLDFTKDDENVNSQPFMRWRDRFLFCAEALYKAQAETGEIKGHYLNATAGTCEEMIKRAVFARELGVPIVMHDYLTGGFTANTTLSHYCRDNGLLLHIHRAMHAVIDRQKNHGMHFRVLAKALRLSGGDHIHSGTVVGKLEGEREITLGFVDLLRDDFVEKDRSRGIYFTQDWVSLPGVLPVASGGIHVWHMPALTEIFGDDSVLQFGGGTLGHPWGNAPGAVANRVALEACVQARNEGRDLASEGNQIIREASKWSPELAAACEVWKE</Seq>
        <cvParam cvRef="PSI-MS" accession="MS:1001088" name="protein description" value="Ribulose bisphosphate carboxylase large chain (Fragment) OS=Lupinus arcticus OX=53215 GN=rbcL PE=3 SV=1"/>
    </DBSequence>
    <DBSequence length="455" searchDatabase_ref="SDB_LupineRew110E" accession="RBL_LUPAU" id="DBSEQ_RBL_LUPAU" name="P69578">
        <Seq>SVGFKAGVKDYKLTYYTPDYQTKDTDILAAFRVTPQPGVPPEEAGAAVAAESSTGTWTTVWTDGLTSLDRYKGRCYHIEPVAGEESQFIAYVAYPLDLFEEGSVTNMFTSIVGNVFGFKALRALRLEDLRIPNAYVKTFQGPPHGIQVERDKLNKYGRPLLGCTIKPKLGLSAKNYGRAVYECLRGGLDFTKDDENVNSQPFMRWRDRFLFCAEALYKAQAETGEIKGHYLNATAGTCEEMIKRAVFARELGVPIVMHDYLTGGFTANTSLAHYCRDNGLLLHIHRAMHAVIDRQKNHGMHFRVLAKALRLSGGDHIHSGTVVGKLEGEREITLGFVDLLRDDFVEKDRSRGIYFTQDWVSLPGVLPVASGGIHVWHMPALTEIFGDDSVLQFGGGTLGHPWGNAPGAVANRVALEACVQARNEGRDLASEGNQIIREASKWSPELAAACEVWKE</Seq>
        <cvParam cvRef="PSI-MS" accession="MS:1001088" name="protein description" value="Ribulose bisphosphate carboxylase large chain (Fragment) OS=Lupinus aureonitens OX=53219 GN=rbcL PE=3 SV=1"/>
    </DBSequence>
    <DBSequence length="455" searchDatabase_ref="SDB_LupineRew110E" accession="RBL_LUPCO" id="DBSEQ_RBL_LUPCO" name="P69579">
        <Seq>SVGFKAGVKDYKLTYYTPDYETKDTDILAAFRVTPQPGVPPEEAGAAVAAESSTGTWTTVWTDGLTSLDRYKGRCYHIEPVAGEESQFIAYVAYPLDLFEEGSVTNMFTSIVGNVFGFKALRALRLEDLRIPNAYVKTFQGPPHGIQVERDKLNKYGRPLLGCTIKPKLGLSAKNYGRAVYECLRGGLDFTKDDENVNSQPFMRWRDRFLFCAEALYKAQAETGEIKGHYLNATAGTCEEMIKRAVFARELGVPIVMHDYLTGGFTANTTLAHYCRDNGLLLHIHRAMHAVIDRQKNHGMHFRVLAKALRLSGGDHIHSGTVVGKLEGEREITLGFVDLLRDDFVEKDRSRGIYFTQDWVSLPGVLPVASGGIHVWHMPALTEIFGDDSVLQFGGGTLGHPWGNAPGAVANRVALEACVQARNEGRDLASEGNQIIREASKWSPELAAACEVWKE</Seq>
        <cvParam cvRef="PSI-MS" accession="MS:1001088" name="protein description" value="Ribulose bisphosphate carboxylase large chain (Fragment) OS=Lupinus cosentinii OX=53222 GN=rbcL PE=3 SV=1"/>
    </DBSequence>
    <DBSequence length="455" searchDatabase_ref="SDB_LupineRew110E" accession="RBL_LUPDI" id="DBSEQ_RBL_LUPDI" name="P69580">
        <Seq>SVGFKAGVKDYKLTYYTPDYETKDTDILAAFRVTPQPGVPPEEAGAAVAAESSTGTWTTVWTDGLTSLDRYKGRCYHIEPVAGEESQFIAYVAYPLDLFEEGSVTNMFTSIVGNVFGFKALRALRLEDLRIPNAYVKTFQGPPHGIQVERDKLNKYGRPLLGCTIKPKLGLSAKNYGRAVYECLRGGLDFTKDDENVNSQPFMRWRDRFLFCAEALYKAQAETGEIKGHYLNATAGTCEEMIKRAVFARELGVPIVMHDYLTGGFTANTSLAHYCRDNGLLLHIHRAMHAVIDRQKNHGMHFRVLAKALRLSGGDHIHSGTVVGKLEGEREITLGFVDLLRDDFVEKDRSRGIYFTQDWVSLPGVLPVASGGIHVWHMPALTEIFGDDSVLQFGGGTLGHPWGNAPGAVANRVALEACVQARNEGRDLASEGNQIIREASKWSPELAAACEVWKE</Seq>
        <cvParam cvRef="PSI-MS" accession="MS:1001088" name="protein description" value="Ribulose bisphosphate carboxylase large chain (Fragment) OS=Lupinus digitatus OX=53225 GN=rbcL PE=3 SV=1"/>
    </DBSequence>
    <DBSequence length="455" searchDatabase_ref="SDB_LupineRew110E" accession="RBL_LUPHI" id="DBSEQ_RBL_LUPHI" name="P69581">
        <Seq>SVGFKAGVKDYKLTYYTPDYKTKDTDILAAFRVTPQPGVPPEEAGAAVAAESSTGTWTTVWTDGLTSLDRYKGRCYHIEPVAGEESQFIAYVAYPLDLFEEGSVTNMFTSIVGNVFGFKALRALRLEDLRIPNAYVKTFQGPPHGIQVERDKLNKYGRPLLGCTIKPKLGLSAKNYGRAVYECLRGGLDFTKDDENVNSQPFMRWRDRFLFCAEALYKAQAETGEIKGHYLNATAGTCEEMIKRAVFARELGVPIVMHDYLTGGFTANTSLSHYCRDNGLLLHIHRAMHAVIDRQKNHGMHFRVLAKALRLSGGDHIHSGTVVGKLEGEREITLGFVDLLRDDFVEKDRSRGIYFTQDWVSLPGVLPVASGGIHVWHMPALTEIFGDDSVLQFGGGTLGHPWGNAPGAVANRVALEACVQARNEGRDLASEGNQIIREASKWSPELAAACEVWKE</Seq>
        <cvParam cvRef="PSI-MS" accession="MS:1001088" name="protein description" value="Ribulose bisphosphate carboxylase large chain (Fragment) OS=Lupinus hispanicus OX=53228 GN=rbcL PE=3 SV=1"/>
    </DBSequence>
    <DBSequence length="455" searchDatabase_ref="SDB_LupineRew110E" accession="RBL_LUPLA" id="DBSEQ_RBL_LUPLA" name="P69582">
        <Seq>SVGFKAGVKDYKLTYYTPDYKTKDTDILAAFRVTPQPGVPPEEAGAAVAAESSTGTWTTVWTDGLTSLDRYKGRCYHIEPVAGEESQFIAYVAYPLDLFEEGSVTNMFTSIVGNVFGFKALRALRLEDLRIPNAYVKTFQGPPHGIQVERDKLNKYGRPLLGCTIKPKLGLSAKNYGRAVYECLRGGLDFTKDDENVNSQPFMRWRDRFLFCAEALYKAQAETGEIKGHYLNATAGTCEEMIKRAVFARELGVPIVMHDYLTGGFTANTTLAHYCRDNGLLLHIHRAMHAVIDRQKNHGMHFRVLAKALRLSGGDHIHSGTVVGKLEGEREITLGFVDLLRDDFVEKDRSRGIYFTQDWVSLPGVLPVASGGIHVWHMPALTEIFGDDSVLQFGGGTLGHPWGNAPGAVANRVALEACVQARNEGRDLASEGNQIIREASKWSPELAAACEVWKE</Seq>
        <cvParam cvRef="PSI-MS" accession="MS:1001088" name="protein description" value="Ribulose bisphosphate carboxylase large chain (Fragment) OS=Lupinus latifolius OX=53229 GN=rbcL PE=3 SV=1"/>
    </DBSequence>
    <DBSequence length="455" searchDatabase_ref="SDB_LupineRew110E" accession="RBL_LUPLU" id="DBSEQ_RBL_LUPLU" name="P69583">
        <Seq>SVGFKAGVKDYKLTYYTPDYKTKDTDILAAFRVTPQPGVPPEEAGAAVAAESSTGTWTTVWTDGLTSLDRYKGRCYHIEPVAGEESQFIAYVAYPLDLFEEGSVTNMFTSIVGNVFGFKALRALRLEDLRIPNAYVKTFQGPPHGIQVERDKLNKYGRPLLGCTIKPKLGLSAKNYGRAVYECLRGGLDFTKDDENVNSQPFMRWRDRFLFCAEALYKAQAETGEIKGHYLNATAGTCEEMIKRAVFARELGVPIVMHDYLTGGFTANTSLSHYCRDNGLLLHIHRAMHAVIDRQKNHGMHFRVLAKALRLSGGDHIHSGTVVGKLEGEREITLGFVDLLRDDFVEKDRSRGIYFTQDWVSLPGVLPVASGGIHVWHMPALTEIFGDDSVLQFGGGTLGHPWGNAPGAVANRVALEACVQARNEGRDLASEGNQIIREASKWSPELAAACEVWKE</Seq>
        <cvParam cvRef="PSI-MS" accession="MS:1001088" name="protein description" value="Ribulose bisphosphate carboxylase large chain (Fragment) OS=Lupinus luteus OX=3873 GN=rbcL PE=3 SV=1"/>
    </DBSequence>
    <DBSequence length="455" searchDatabase_ref="SDB_LupineRew110E" accession="RBL_LUPMC" id="DBSEQ_RBL_LUPMC" name="P69584">
        <Seq>SVGFKAGVKDYKLTYYTPDYETKDTDILAAFRVTPQPGVPPEEAGAAVAAESSTGTWTTVWTDGLTSLDRYKGRCYHIEPVAGEESQFIAYVAYPLDLFEEGSVTNMFTSIVGNVFGFKALRALRLEDLRIPNAYVKTFQGPPHGIQVERDKLNKYGRPLLGCTIKPKLGLSAKNYGRAVYECLRGGLDFTKDDENVNSQPFMRWRDRFLFCAEALYKAQAETGEIKGHYLNATAGTCEEMIKRAVFARELGVPIVMHDYLTGGFTANTTLAHYCRDNGLLLHIHRAMHAVIDRQKNHGMHFRVLAKALRLSGGDHIHSGTVVGKLEGEREITLGFVDLLRDDFVEKDRSRGIYFTQDWVSLPGVLPVASGGIHVWHMPALTEIFGDDSVLQFGGGTLGHPWGNAPGAVANRVALEACVQARNEGRDLASEGNQIIREASKWSPELAAACEVWKE</Seq>
        <cvParam cvRef="PSI-MS" accession="MS:1001088" name="protein description" value="Ribulose bisphosphate carboxylase large chain (Fragment) OS=Lupinus micranthus OX=53230 GN=rbcL PE=3 SV=1"/>
    </DBSequence>
    <DBSequence length="455" searchDatabase_ref="SDB_LupineRew110E" accession="RBL_LUPMU" id="DBSEQ_RBL_LUPMU" name="P69585">
        <Seq>SVGFKAGVKDYKLTYYTPDYKTKDTDILAAFRVTPQPGVPPEEAGAAVAAESSTGTWTTVWTDGLTSLDRYKGRCYHIEPVAGEESQFIAYVAYPLDLFEEGSVTNMFTSIVGNVFGFKALRALRLEDLRIPNAYVKTFQGPPHGIQVERDKLNKYGRPLLGCTIKPKLGLSAKNYGRAVYECLRGGLDFTKDDENVNSQPFMRWRDRFLFCAEALYKAQAETGEIKGHYLNATAGTCEEMIKRAVFARELGVPIVMHDYLTGGFTANTSLSHYCRDNGLLLHIHRAMHAVIDRQKNHGMHFRVLAKALRLSGGDHIHSGTVVGKLEGEREITLGFVDLLRDDFVEKDRSRGIYFTQDWVSLPGVLPVASGGIHVWHMPALTEIFGDDSVLQFGGGTLGHPWGNAPGAVANRVALEACVQARNEGRDLASEGNQIIREASKWSPELAAACEVWKE</Seq>
        <cvParam cvRef="PSI-MS" accession="MS:1001088" name="protein description" value="Ribulose bisphosphate carboxylase large chain (Fragment) OS=Lupinus mutabilis OX=53232 GN=rbcL PE=3 SV=1"/>
    </DBSequence>
    <DBSequence length="455" searchDatabase_ref="SDB_LupineRew110E" accession="RBL_LUPNO" id="DBSEQ_RBL_LUPNO" name="P69586">
        <Seq>SVGFKAGVKDYKLTYYTPDYKTKDTDILAAFRVTPQPGVPPEEAGAAVAAESSTGTWTTVWTDGLTSLDRYKGRCYHIEPVAGEESQFIAYVAYPLDLFEEGSVTNMFTSIVGNVFGFKALRALRLEDLRIPNAYVKTFQGPPHGIQVERDKLNKYGRPLLGCTIKPKLGLSAKNYGRAVYECLRGGLDFTKDDENVNSQPFMRWRDRFLFCAEALYKAQAETGEIKGHYLNATAGTCEEMIKRAVFARELGVPIVMHDYLTGGFTANTTLSHYCRDNGLLLHIHRAMHAVIDRQKNHGMHFRVLAKALRLSGGDHIHSGTVVGKLEGEREITLGFVDLLRDDFVEKDRSRGIYFTQDWVSLPGVLPVASGGIHVWHMPALTEIFGDDSVLQFGGGTLGHPWGNAPGAVANRVALEACVQARNEGRDLASEGNQIIREASKWSPELAAACEVWKE</Seq>
        <cvParam cvRef="PSI-MS" accession="MS:1001088" name="protein description" value="Ribulose bisphosphate carboxylase large chain (Fragment) OS=Lupinus nootkatensis OX=53234 GN=rbcL PE=3 SV=1"/>
    </DBSequence>
    <DBSequence length="455" searchDatabase_ref="SDB_LupineRew110E" accession="RBL_LUPPA" id="DBSEQ_RBL_LUPPA" name="P69587">
        <Seq>SVGFKAGVKDYKLTYYTPDYQTKDTDILAAFRVTPQPGVPPEEAGAAVAAESSTGTWTTVWTDGLTSLDRYKGRCYHIEPVAGEESQFIAYVAYPLDLFEEGSVTNMFTSIVGNVFGFKALRALRLEDLRIPNAYVKTFQGPPHGIQVERDKLNKYGRPLLGCTIKPKLGLSAKNYGRAVYECLRGGLDFTKDDENVNSQPFMRWRDRFLFCAEALYKAQAETGEIKGHYLNATAGTCEEMIKRAVFARELGVPIVMHDYLTGGFTANTSLAHYCRDNGLLLHIHRAMHAVIDRQKNHGMHFRVLAKALRLSGGDHIHSGTVVGKLEGEREITLGFVDLLRDDFVEKDRSRGIYFTQDWVSLPGVLPVASGGIHVWHMPALTEIFGDDSVLQFGGGTLGHPWGNAPGAVANRVALEACVQARNEGRDLASEGNQIIREASKWSPELAAACEVWKE</Seq>
        <cvParam cvRef="PSI-MS" accession="MS:1001088" name="protein description" value="Ribulose bisphosphate carboxylase large chain (Fragment) OS=Lupinus paraguariensis OX=53235 GN=rbcL PE=3 SV=1"/>
    </DBSequence>
    <DBSequence length="455" searchDatabase_ref="SDB_LupineRew110E" accession="RBL_LUPPE" id="DBSEQ_RBL_LUPPE" name="P69588">
        <Seq>SVGFKAGVKDYKLTYYTPDYKTKDTDILAAFRVTPQPGVPPEEAGAAVAAESSTGTWTTVWTDGLTSLDRYKGRCYHIEPVAGEESQFIAYVAYPLDLFEEGSVTNMFTSIVGNVFGFKALRALRLEDLRIPNAYVKTFQGPPHGIQVERDKLNKYGRPLLGCTIKPKLGLSAKNYGRAVYECLRGGLDFTKDDENVNSQPFMRWRDRFLFCAEALYKAQAETGEIKGHYLNATAGTCEEMIKRAVFARELGVPIVMHDYLTGGFTANTTLSHYCRDNGLLLHIHRAMHAVIDRQKNHGMHFRVLAKALRLSGGDHIHSGTVVGKLEGEREITLGFVDLLRDDFVEKDRSRGIYFTQDWVSLPGVLPVASGGIHVWHMPALTEIFGDDSVLQFGGGTLGHPWGNAPGAVANRVALEACVQARNEGRDLASEGNQIIREASKWSPELAAACEVWKE</Seq>
        <cvParam cvRef="PSI-MS" accession="MS:1001088" name="protein description" value="Ribulose bisphosphate carboxylase large chain (Fragment) OS=Lupinus perennis OX=53236 GN=rbcL PE=3 SV=1"/>
    </DBSequence>
    <DBSequence length="455" searchDatabase_ref="SDB_LupineRew110E" accession="RBL_LUPPI" id="DBSEQ_RBL_LUPPI" name="P69589">
        <Seq>SVGFKAGVKDYKLTYYTPDYETKDTDILAAFRVTPQPGVPPEEAGAAVAAESSTGTWTTVWTDGLTSLDRYKGRCYHIEPVAGEESQFIAYVAYPLDLFEEGSVTNMFTSIVGNVFGFKALRALRLEDLRIPNAYVKTFQGPPHGIQVERDKLNKYGRPLLGCTIKPKLGLSAKNYGRAVYECLRGGLDFTKDDENVNSQPFMRWRDRFLFCAEALYKAQAETGEIKGHYLNATAGTCEEMIKRAVFARELGVPIVMHDYLTGGFTANTSLAHYCRDNGLLLHIHRAMHAVIDRQKNHGMHFRVLAKALRLSGGDHIHSGTVVGKLEGEREITLGFVDLLRDDFVEKDRSRGIYFTQDWVSLPGVLPVASGGIHVWHMPALTEIFGDDSVLQFGGGTLGHPWGNAPGAVANRVALEACVQARNEGRDLASEGNQIIREASKWSPELAAACEVWKE</Seq>
        <cvParam cvRef="PSI-MS" accession="MS:1001088" name="protein description" value="Ribulose bisphosphate carboxylase large chain (Fragment) OS=Lupinus pilosus OX=53237 GN=rbcL PE=3 SV=1"/>
    </DBSequence>
    <DBSequence length="455" searchDatabase_ref="SDB_LupineRew110E" accession="RBL_LUPPO" id="DBSEQ_RBL_LUPPO" name="P69590">
        <Seq>SVGFKAGVKDYKLTYYTPDYKTKDTDILAAFRVTPQPGVPPEEAGAAVAAESSTGTWTTVWTDGLTSLDRYKGRCYHIEPVAGEESQFIAYVAYPLDLFEEGSVTNMFTSIVGNVFGFKALRALRLEDLRIPNAYVKTFQGPPHGIQVERDKLNKYGRPLLGCTIKPKLGLSAKNYGRAVYECLRGGLDFTKDDENVNSQPFMRWRDRFLFCAEALYKAQAETGEIKGHYLNATAGTCEEMIKRAVFARELGVPIVMHDYLTGGFTANTTLSHYCRDNGLLLHIHRAMHAVIDRQKNHGMHFRVLAKALRLSGGDHIHSGTVVGKLEGEREITLGFVDLLRDDFVEKDRSRGIYFTQDWVSLPGVLPVASGGIHVWHMPALTEIFGDDSVLQFGGGTLGHPWGNAPGAVANRVALEACVQARNEGRDLASEGNQIIREASKWSPELAAACEVWKE</Seq>
        <cvParam cvRef="PSI-MS" accession="MS:1001088" name="protein description" value="Ribulose bisphosphate carboxylase large chain (Fragment) OS=Lupinus polyphyllus OX=3874 GN=rbcL PE=3 SV=1"/>
    </DBSequence>
    <DBSequence length="455" searchDatabase_ref="SDB_LupineRew110E" accession="RBL_LUPPR" id="DBSEQ_RBL_LUPPR" name="P69591">
        <Seq>SVGFKAGVKDYKLTYYTPDYETKDTDILAAFRVTPQPGVPPEEAGAAVAAESSTGTWTTVWTDGLTSLDRYKGRCYHIEPVAGEESQFIAYVAYPLDLFEEGSVTNMFTSIVGNVFGFKALRALRLEDLRIPNAYVKTFQGPPHGIQVERDKLNKYGRPLLGCTIKPKLGLSAKNYGRAVYECLRGGLDFTKDDENVNSQPFMRWRDRFLFCAEALYKAQAETGEIKGHYLNATAGTCEEMIKRAVFARELGVPIVMHDYLTGGFTANTSLAHYCRDNGLLLHIHRAMHAVIDRQKNHGMHFRVLAKALRLSGGDHIHSGTVVGKLEGEREITLGFVDLLRDDFVEKDRSRGIYFTQDWVSLPGVLPVASGGIHVWHMPALTEIFGDDSVLQFGGGTLGHPWGNAPGAVANRVALEACVQARNEGRDLASEGNQIIREASKWSPELAAACEVWKE</Seq>
        <cvParam cvRef="PSI-MS" accession="MS:1001088" name="protein description" value="Ribulose bisphosphate carboxylase large chain (Fragment) OS=Lupinus princei OX=53239 GN=rbcL PE=3 SV=1"/>
    </DBSequence>
    <DBSequence length="455" searchDatabase_ref="SDB_LupineRew110E" accession="RBL_LUPAL" id="DBSEQ_RBL_LUPAL" name="P92397">
        <Seq>SVGFKAGVKDYKLTYYTPDYETKDTDILAAFRVTPQPGVPPEEAGAAVAAESSTGTWTTVWTDGLTSLDRYKGRCYHIEPVAGEENQFIAYVAYPLDLFEEGSVTNMFTSIVGNVFGFKALRALRLEDLRIPNAYVKTFQGPPHGIQVERDKLNKYGRPLLGCTIKPKLGLSAKNYGRAVYECLRGGLDFTKDDENVNSQPFMRWRDRFLFCAEALYKAQAETGEIKGHYLNATAGTCEEMIKRAVFARELGVPIVMHDYLTGGFTANTSLAHYCRDNGLLLHIHRAMHAVIDRQKNHGMHFRVLAKALRLSGGDHIHSGTVVGKLEGEREITLGFVDLLRDDFVEKDRSRGIYFTQDWVSLPGVLPVASGGIHVWHMPALTEIFGDDSVLQFGGGTLGHPWGNAPGAVANRVALEACVQARNEGRDLASEGNQIIREASKWSPELAAACEVWKE</Seq>
        <cvParam cvRef="PSI-MS" accession="MS:1001088" name="protein description" value="Ribulose bisphosphate carboxylase large chain (Fragment) OS=Lupinus albus OX=3870 GN=rbcL PE=3 SV=1"/>
    </DBSequence>
    <DBSequence length="455" searchDatabase_ref="SDB_LupineRew110E" accession="RBL_LUPDE" id="DBSEQ_RBL_LUPDE" name="P92401">
        <Seq>SVGFKAGVKDYKLTYYTPDNQTKDTDILAAFRVTPQPGVPPEEAGAAVAAESSTGTWTTVWTDGLTSLDRYKGRCYHIEPVAGEENQFIAYVAYPLDLFEEGSVTNMFTSIVGNVFGFKALRALRLEDLRIPNAYVKTFQGPPHGIQVERDKLNKYGRPLLGCTIKPKLGLSAKNYGRAVYECLRGGLDFTKDDENVNSQPFMRWRDRFLFCAEALYKAQAETGEIKGHYLNATAGTCEEMIKRAVFARELGVPIVMHDYLTGGFTANTSLAHYCRDNGLLLHIHRAMHAVIDRQKNHGMHFRVLAKALRLSGGDHIHSGTVVGKLEGEREITLGFVDLLRDDFVEKDRSRGIYFTQDWVSLPGVLPVASGGIHVWHMPALTEIFGDDSVLQFGGGTLGHPWGNAPGAVANRVALEACVQARNEGRDLASEGNQIIREASKWSPELAAACEVWKE</Seq>
        <cvParam cvRef="PSI-MS" accession="MS:1001088" name="protein description" value="Ribulose bisphosphate carboxylase large chain (Fragment) OS=Lupinus microcarpus var. densiflorus OX=61113 GN=rbcL PE=3 SV=1"/>
    </DBSequence>
    <DBSequence length="455" searchDatabase_ref="SDB_LupineRew110E" accession="RBL_LUPMI" id="DBSEQ_RBL_LUPMI" name="P92406">
        <Seq>SVGFKAGVKDYKLTYYTPDNQTKDTDILAAFRVTPQPGVPPEEAGAAVAAESSTGTWTTVWTDGLTSLDRYKGRCYHIEPVAGEENQFIAYVAYPLDLFEEGSVTNMFTSIVGNVFGFKALRALRLEDLRIPNAYVKTFQGPPHGIQVERDKLNKYGRPLLGCTIKPKLGLSAKNYGRAVYECLRGGLDFTKDDENVNSQPFMRWRDRFLFCAEALYKAQAETGEIKGHYLNATAGTCEEMIKRAVFARELGVPIVMHDYITGGFTANTSLAHYCRDNGLLLHIHRAMHAVIDRQKNHGMHFRVLAKALRLSGGDHIHSGTVVGKLEGEREITLGFVDLLRDDFVEKDRSRGIYFTQDWVSLPGVLPVASGGIHVWHMPALTEIFGDDSVLQFGGGTLGHPWGNAPGAVANRVALEACVQARNEGRDLASEGNQIIREASKWSPELAAACEVWKE</Seq>
        <cvParam cvRef="PSI-MS" accession="MS:1001088" name="protein description" value="Ribulose bisphosphate carboxylase large chain (Fragment) OS=Lupinus microcarpus OX=53231 GN=rbcL PE=3 SV=1"/>
    </DBSequence>
    <DBSequence length="455" searchDatabase_ref="SDB_LupineRew110E" accession="RBL_LUPNA" id="DBSEQ_RBL_LUPNA" name="P92407">
        <Seq>SVGFKAGVKDYKLTYYTPDYKTKDTDILAAFRVTPQPGVPPEEAGAAVAAESSTGTWTTVWTDGLTSLDRYKGRCYHIEPVPGEESQFIAYVAYPLDLFEEGSVTNMFTSIVGNVFGFKALRALRLEDLRIPNAYVKTFQGPPHGIQVERDKLNKYGRPLLGCTIKPKLGLSAKNYGRAVYECLRGGLDFTKDDENVNSQPFMRWRDRFLFCAEALYKAQAETGEIKGHYLNATAGTCEEMIKRAVFARELGVPIVMHDYLTGGFTANTTLSHYCRDNGLLLHIHRAMHAVIDRQKNHGMHFRVLAKALRLSGGDHIHSGTVVGKLEGEREITLGFVDLLRDDFVEKDRSRGIYFTQDWVSLPGVLPVASGGIHVWHMPALTEIFGDDSVLQFGGGTLGHPWGNAPGAVANRVALEACVQARNEGRDLASEGNQIIREASKWSPELAAACEVWKE</Seq>
        <cvParam cvRef="PSI-MS" accession="MS:1001088" name="protein description" value="Ribulose bisphosphate carboxylase large chain (Fragment) OS=Lupinus nanus OX=53233 GN=rbcL PE=3 SV=1"/>
    </DBSequence>
    <DBSequence length="454" searchDatabase_ref="SDB_LupineRew110E" accession="AATM_LUPAN" id="DBSEQ_AATM_LUPAN" name="P26563">
        <Seq>SSLLSIPSLSLQYNDKLKVGGNSLRFSKEQSNTFSNAKSSCRISMVAAVNVSRFEGIPMAPPDPILGVSEAFRADTSDAKLNLGVGAYRTEELQPYVLKVVNKAENLMLERGQNKEYLAIEGLAAFNKATAELLLGADNPAIKQQRVATVQGLSGTGSLRLGAALIERYFPGAKVLISAPTWGNHKNIFNDARVPWSEYRYYDPKTVGLDFEGMIEDIKAAPEGTFVLLHGCAHNPTGIDPTPEQWEKIADVIQEKNHIPFFDVAYQGFASGSLDEDAASVRLFVARGLEVLVAQSYSKNLGLYAERIGAINVISSSPESAARVKSQLKRIARPMYSNPPVHGARIVADIVGNPALFDEWKVEMEMMAGRIKNVRQQLYDSISSKDKSGKDWSFILKQIGMFSYTGLNKNQSDNMTNKWHVYMTKDGRISLAGLSLAKCEYLADAIIDSFHYVS</Seq>
        <cvParam cvRef="PSI-MS" accession="MS:1001088" name="protein description" value="Aspartate aminotransferase P2_ mitochondrial (Fragment) OS=Lupinus angustifolius OX=3871 PE=2 SV=1"/>
    </DBSequence>
    <Peptide id="PTD_RTPLMQVPLLLDLNGK">
        <PeptideSequence>RTPLMQVPLLLDLNGK</PeptideSequence>
    </Peptide>
    <Peptide id="PTD_TPLMQV">
        <PeptideSequence>TPLMQV</PeptideSequence>
    </Peptide>
    <Peptide id="PTD_TPLMQVPL">
        <PeptideSequence>TPLMQVPL</PeptideSequence>
    </Peptide>
    <Peptide id="PTD_TPLMQVPLLLDLNGK">
        <PeptideSequence>TPLMQVPLLLDLNGK</PeptideSequence>
    </Peptide>
    <Peptide id="PTD_TPLMQVPLLLDLNGK_4M">
        <PeptideSequence>TPLMQVPLLLDLNGK</PeptideSequence>
        <Modification location="4" residues="M" monoisotopicMassDelta="15.99491024017334">
            <cvParam cvRef="UNIMOD" accession="UNIMOD:35" name="Oxidation" value=""/>
        </Modification>
    </Peptide>
    <Peptide id="PTD_PLLLDLNGK">
        <PeptideSequence>PLLLDLNGK</PeptideSequence>
    </Peptide>
    <Peptide id="PTD_LLLDLNGK">
        <PeptideSequence>LLLDLNGK</PeptideSequence>
    </Peptide>
    <Peptide id="PTD_LLDLNGK">
        <PeptideSequence>LLDLNGK</PeptideSequence>
    </Peptide>
    <Peptide id="PTD_LDLNGK">
        <PeptideSequence>LDLNGK</PeptideSequence>
    </Peptide>
    <Peptide id="PTD_HLWVTCSQHYSSST_6C">
        <PeptideSequence>HLWVTCSQHYSSST</PeptideSequence>
        <Modification location="6" residues="C" monoisotopicMassDelta="57.021461486816406">
            <cvParam cvRef="UNIMOD" accession="UNIMOD:4" name="Carbamidomethyl" value=""/>
        </Modification>
    </Peptide>
    <Peptide id="PTD_HLWVTCSQHYSSSTYQAPFCHSTQCSR_6C_20C_25C">
        <PeptideSequence>HLWVTCSQHYSSSTYQAPFCHSTQCSR</PeptideSequence>
        <Modification location="6" residues="C" monoisotopicMassDelta="57.021461486816406">
            <cvParam cvRef="UNIMOD" accession="UNIMOD:4" name="Carbamidomethyl" value=""/>
        </Modification>
        <Modification location="20" residues="C" monoisotopicMassDelta="57.021461486816406">
            <cvParam cvRef="UNIMOD" accession="UNIMOD:4" name="Carbamidomethyl" value=""/>
        </Modification>
        <Modification location="25" residues="C" monoisotopicMassDelta="57.021461486816406">
            <cvParam cvRef="UNIMOD" accession="UNIMOD:4" name="Carbamidomethyl" value=""/>
        </Modification>
    </Peptide>
    <Peptide id="PTD_PFCHSTQCSR_3C_8C">
        <PeptideSequence>PFCHSTQCSR</PeptideSequence>
        <Modification location="3" residues="C" monoisotopicMassDelta="57.021461486816406">
            <cvParam cvRef="UNIMOD" accession="UNIMOD:4" name="Carbamidomethyl" value=""/>
        </Modification>
        <Modification location="8" residues="C" monoisotopicMassDelta="57.021461486816406">
            <cvParam cvRef="UNIMOD" accession="UNIMOD:4" name="Carbamidomethyl" value=""/>
        </Modification>
    </Peptide>
    <Peptide id="PTD_ANTHQCFTCTDSTTTRPGCHNNTCGLLSSNPVTQESGLGELAQDVLAIHSTHGSK_6C_9C_19C_24C">
        <PeptideSequence>ANTHQCFTCTDSTTTRPGCHNNTCGLLSSNPVTQESGLGELAQDVLAIHSTHGSK</PeptideSequence>
        <Modification location="6" residues="C" monoisotopicMassDelta="57.021461486816406">
            <cvParam cvRef="UNIMOD" accession="UNIMOD:4" name="Carbamidomethyl" value=""/>
        </Modification>
        <Modification location="9" residues="C" monoisotopicMassDelta="57.021461486816406">
            <cvParam cvRef="UNIMOD" accession="UNIMOD:4" name="Carbamidomethyl" value=""/>
        </Modification>
        <Modification location="19" residues="C" monoisotopicMassDelta="57.021461486816406">
            <cvParam cvRef="UNIMOD" accession="UNIMOD:4" name="Carbamidomethyl" value=""/>
        </Modification>
        <Modification location="24" residues="C" monoisotopicMassDelta="57.021461486816406">
            <cvParam cvRef="UNIMOD" accession="UNIMOD:4" name="Carbamidomethyl" value=""/>
        </Modification>
    </Peptide>
    <Peptide id="PTD_LGPMVK">
        <PeptideSequence>LGPMVK</PeptideSequence>
    </Peptide>
    <Peptide id="PTD_GPMVK">
        <PeptideSequence>GPMVK</PeptideSequence>
    </Peptide>
    <Peptide id="PTD_VPQF">
        <PeptideSequence>VPQF</PeptideSequence>
    </Peptide>
    <Peptide id="PTD_VPQFLF">
        <PeptideSequence>VPQFLF</PeptideSequence>
    </Peptide>
    <Peptide id="PTD_VPQFLFS">
        <PeptideSequence>VPQFLFS</PeptideSequence>
    </Peptide>
    <Peptide id="PTD_VPQFLFSC_8C">
        <PeptideSequence>VPQFLFSC</PeptideSequence>
        <Modification location="8" residues="C" monoisotopicMassDelta="57.021461486816406">
            <cvParam cvRef="UNIMOD" accession="UNIMOD:4" name="Carbamidomethyl" value=""/>
        </Modification>
    </Peptide>
    <Peptide id="PTD_VPQFLFSCA_8C">
        <PeptideSequence>VPQFLFSCA</PeptideSequence>
        <Modification location="8" residues="C" monoisotopicMassDelta="57.021461486816406">
            <cvParam cvRef="UNIMOD" accession="UNIMOD:4" name="Carbamidomethyl" value=""/>
        </Modification>
    </Peptide>
    <Peptide id="PTD_VPQFLFSCAPS_8C">
        <PeptideSequence>VPQFLFSCAPS</PeptideSequence>
        <Modification location="8" residues="C" monoisotopicMassDelta="57.021461486816406">
            <cvParam cvRef="UNIMOD" accession="UNIMOD:4" name="Carbamidomethyl" value=""/>
        </Modification>
    </Peptide>
    <Peptide id="PTD_VPQFLFSCAPSFLAQ_8C">
        <PeptideSequence>VPQFLFSCAPSFLAQ</PeptideSequence>
        <Modification location="8" residues="C" monoisotopicMassDelta="57.021461486816406">
            <cvParam cvRef="UNIMOD" accession="UNIMOD:4" name="Carbamidomethyl" value=""/>
        </Modification>
    </Peptide>
    <Peptide id="PTD_VPQFLFSCAPSFLAQK_8C">
        <PeptideSequence>VPQFLFSCAPSFLAQK</PeptideSequence>
        <Modification location="8" residues="C" monoisotopicMassDelta="57.021461486816406">
            <cvParam cvRef="UNIMOD" accession="UNIMOD:4" name="Carbamidomethyl" value=""/>
        </Modification>
    </Peptide>
    <Peptide id="PTD_SCAPSFLAQK_2C">
        <PeptideSequence>SCAPSFLAQK</PeptideSequence>
        <Modification location="2" residues="C" monoisotopicMassDelta="57.021461486816406">
            <cvParam cvRef="UNIMOD" accession="UNIMOD:4" name="Carbamidomethyl" value=""/>
        </Modification>
    </Peptide>
    <Peptide id="PTD_APSFLAQK">
        <PeptideSequence>APSFLAQK</PeptideSequence>
    </Peptide>
    <Peptide id="PTD_PSFLAQK">
        <PeptideSequence>PSFLAQK</PeptideSequence>
    </Peptide>
    <Peptide id="PTD_SFLAQK">
        <PeptideSequence>SFLAQK</PeptideSequence>
    </Peptide>
    <Peptide id="PTD_FLAQK">
        <PeptideSequence>FLAQK</PeptideSequence>
    </Peptide>
    <Peptide id="PTD_GLPNNVQ">
        <PeptideSequence>GLPNNVQ</PeptideSequence>
    </Peptide>
    <Peptide id="PTD_GLPNNVQGAL">
        <PeptideSequence>GLPNNVQGAL</PeptideSequence>
    </Peptide>
    <Peptide id="PTD_GLPNNVQGALG">
        <PeptideSequence>GLPNNVQGALG</PeptideSequence>
    </Peptide>
    <Peptide id="PTD_GLPNNVQGALGL">
        <PeptideSequence>GLPNNVQGALGL</PeptideSequence>
    </Peptide>
    <Peptide id="PTD_GLPNNVQGALGLGQAPISLQNQLFSHFGLK">
        <PeptideSequence>GLPNNVQGALGLGQAPISLQNQLFSHFGLK</PeptideSequence>
    </Peptide>
    <Peptide id="PTD_GLPNNVQGALGLGQAPISLQNQLFSHFGLKR">
        <PeptideSequence>GLPNNVQGALGLGQAPISLQNQLFSHFGLKR</PeptideSequence>
    </Peptide>
    <Peptide id="PTD_GLGQAPISLQNQLFSHFGLK">
        <PeptideSequence>GLGQAPISLQNQLFSHFGLK</PeptideSequence>
    </Peptide>
    <Peptide id="PTD_LGQAPISLQNQLFSHFGLK">
        <PeptideSequence>LGQAPISLQNQLFSHFGLK</PeptideSequence>
    </Peptide>
    <Peptide id="PTD_LGQAPISLQNQLFSHFGLKR">
        <PeptideSequence>LGQAPISLQNQLFSHFGLKR</PeptideSequence>
    </Peptide>
    <Peptide id="PTD_GQAPISLQNQLFSHFGLK">
        <PeptideSequence>GQAPISLQNQLFSHFGLK</PeptideSequence>
    </Peptide>
    <Peptide id="PTD_GQAPISLQNQLFSHFGLKR">
        <PeptideSequence>GQAPISLQNQLFSHFGLKR</PeptideSequence>
    </Peptide>
    <Peptide id="PTD_QAPISLQNQLFSHFGLKR">
        <PeptideSequence>QAPISLQNQLFSHFGLKR</PeptideSequence>
    </Peptide>
    <Peptide id="PTD_PISLQNQLFSHFGLK">
        <PeptideSequence>PISLQNQLFSHFGLK</PeptideSequence>
    </Peptide>
    <Peptide id="PTD_RQFSVCLSR_6C">
        <PeptideSequence>RQFSVCLSR</PeptideSequence>
        <Modification location="6" residues="C" monoisotopicMassDelta="57.021461486816406">
            <cvParam cvRef="UNIMOD" accession="UNIMOD:4" name="Carbamidomethyl" value=""/>
        </Modification>
    </Peptide>
    <Peptide id="PTD_QFSVCLSR_5C">
        <PeptideSequence>QFSVCLSR</PeptideSequence>
        <Modification location="5" residues="C" monoisotopicMassDelta="57.021461486816406">
            <cvParam cvRef="UNIMOD" accession="UNIMOD:4" name="Carbamidomethyl" value=""/>
        </Modification>
    </Peptide>
    <Peptide id="PTD_FSVCLSR_4C">
        <PeptideSequence>FSVCLSR</PeptideSequence>
        <Modification location="4" residues="C" monoisotopicMassDelta="57.021461486816406">
            <cvParam cvRef="UNIMOD" accession="UNIMOD:4" name="Carbamidomethyl" value=""/>
        </Modification>
    </Peptide>
    <Peptide id="PTD_SVCLSR_3C">
        <PeptideSequence>SVCLSR</PeptideSequence>
        <Modification location="3" residues="C" monoisotopicMassDelta="57.021461486816406">
            <cvParam cvRef="UNIMOD" accession="UNIMOD:4" name="Carbamidomethyl" value=""/>
        </Modification>
    </Peptide>
    <Peptide id="PTD_CLSR_1C">
        <PeptideSequence>CLSR</PeptideSequence>
        <Modification location="1" residues="C" monoisotopicMassDelta="57.021461486816406">
            <cvParam cvRef="UNIMOD" accession="UNIMOD:4" name="Carbamidomethyl" value=""/>
        </Modification>
    </Peptide>
    <Peptide id="PTD_YSTSNGAILFGDINDPNNNNYIHNSLDVLHDLVYTPLTISK">
        <PeptideSequence>YSTSNGAILFGDINDPNNNNYIHNSLDVLHDLVYTPLTISK</PeptideSequence>
    </Peptide>
    <Peptide id="PTD_QGEYFIQVNAIR">
        <PeptideSequence>QGEYFIQVNAIR</PeptideSequence>
    </Peptide>
    <Peptide id="PTD_QGEYFIQVNAIRVNK">
        <PeptideSequence>QGEYFIQVNAIRVNK</PeptideSequence>
    </Peptide>
    <Peptide id="PTD_IQVNAIR">
        <PeptideSequence>IQVNAIR</PeptideSequence>
    </Peptide>
    <Peptide id="PTD_NPFISPSSTSYHGSGEIGGALITTTHPYTVLSHSIFEVFTQVFANNMPK">
        <PeptideSequence>NPFISPSSTSYHGSGEIGGALITTTHPYTVLSHSIFEVFTQVFANNMPK</PeptideSequence>
    </Peptide>
    <Peptide id="PTD_AVGPFGLCYDSR_8C">
        <PeptideSequence>AVGPFGLCYDSR</PeptideSequence>
        <Modification location="8" residues="C" monoisotopicMassDelta="57.021461486816406">
            <cvParam cvRef="UNIMOD" accession="UNIMOD:4" name="Carbamidomethyl" value=""/>
        </Modification>
    </Peptide>
    <Peptide id="PTD_AVGPFGLCYDSRK_8C">
        <PeptideSequence>AVGPFGLCYDSRK</PeptideSequence>
        <Modification location="8" residues="C" monoisotopicMassDelta="57.021461486816406">
            <cvParam cvRef="UNIMOD" accession="UNIMOD:4" name="Carbamidomethyl" value=""/>
        </Modification>
    </Peptide>
    <Peptide id="PTD_FGLCYDSR_4C">
        <PeptideSequence>FGLCYDSR</PeptideSequence>
        <Modification location="4" residues="C" monoisotopicMassDelta="57.021461486816406">
            <cvParam cvRef="UNIMOD" accession="UNIMOD:4" name="Carbamidomethyl" value=""/>
        </Modification>
    </Peptide>
    <Peptide id="PTD_GLCYDSR_3C">
        <PeptideSequence>GLCYDSR</PeptideSequence>
        <Modification location="3" residues="C" monoisotopicMassDelta="57.021461486816406">
            <cvParam cvRef="UNIMOD" accession="UNIMOD:4" name="Carbamidomethyl" value=""/>
        </Modification>
    </Peptide>
    <Peptide id="PTD_LCYDSR_2C">
        <PeptideSequence>LCYDSR</PeptideSequence>
        <Modification location="2" residues="C" monoisotopicMassDelta="57.021461486816406">
            <cvParam cvRef="UNIMOD" accession="UNIMOD:4" name="Carbamidomethyl" value=""/>
        </Modification>
    </Peptide>
    <Peptide id="PTD_CYDSR_1C">
        <PeptideSequence>CYDSR</PeptideSequence>
        <Modification location="1" residues="C" monoisotopicMassDelta="57.021461486816406">
            <cvParam cvRef="UNIMOD" accession="UNIMOD:4" name="Carbamidomethyl" value=""/>
        </Modification>
    </Peptide>
    <Peptide id="PTD_KISGGA">
        <PeptideSequence>KISGGA</PeptideSequence>
    </Peptide>
    <Peptide id="PTD_KISGGAPS">
        <PeptideSequence>KISGGAPS</PeptideSequence>
    </Peptide>
    <Peptide id="PTD_KISGGAPSVDLILDK">
        <PeptideSequence>KISGGAPSVDLILDK</PeptideSequence>
    </Peptide>
    <Peptide id="PTD_ISGGAPSVDLILDK">
        <PeptideSequence>ISGGAPSVDLILDK</PeptideSequence>
    </Peptide>
    <Peptide id="PTD_ISGGAPSVDLILDKNDAVWR">
        <PeptideSequence>ISGGAPSVDLILDKNDAVWR</PeptideSequence>
    </Peptide>
    <Peptide id="PTD_GAPSVDLILDKNDAVWR">
        <PeptideSequence>GAPSVDLILDKNDAVWR</PeptideSequence>
    </Peptide>
    <Peptide id="PTD_PSVDLILDK">
        <PeptideSequence>PSVDLILDK</PeptideSequence>
    </Peptide>
    <Peptide id="PTD_SVDLILDK">
        <PeptideSequence>SVDLILDK</PeptideSequence>
    </Peptide>
    <Peptide id="PTD_DLILDK">
        <PeptideSequence>DLILDK</PeptideSequence>
    </Peptide>
    <Peptide id="PTD_LDKNDAVWR">
        <PeptideSequence>LDKNDAVWR</PeptideSequence>
    </Peptide>
    <Peptide id="PTD_ISSENFMV">
        <PeptideSequence>ISSENFMV</PeptideSequence>
    </Peptide>
    <Peptide id="PTD_ISSENFMVQA">
        <PeptideSequence>ISSENFMVQA</PeptideSequence>
    </Peptide>
    <Peptide id="PTD_ISSENFMVQAQDGVSCLGFVDGGVHAR_16C">
        <PeptideSequence>ISSENFMVQAQDGVSCLGFVDGGVHAR</PeptideSequence>
        <Modification location="16" residues="C" monoisotopicMassDelta="57.021461486816406">
            <cvParam cvRef="UNIMOD" accession="UNIMOD:4" name="Carbamidomethyl" value=""/>
        </Modification>
    </Peptide>
    <Peptide id="PTD_SENFMVQAQDGVSCLGFVDGGVHAR_14C">
        <PeptideSequence>SENFMVQAQDGVSCLGFVDGGVHAR</PeptideSequence>
        <Modification location="14" residues="C" monoisotopicMassDelta="57.021461486816406">
            <cvParam cvRef="UNIMOD" accession="UNIMOD:4" name="Carbamidomethyl" value=""/>
        </Modification>
    </Peptide>
    <Peptide id="PTD_FMVQAQDGVSCLGFVDGGVHAR_11C">
        <PeptideSequence>FMVQAQDGVSCLGFVDGGVHAR</PeptideSequence>
        <Modification location="11" residues="C" monoisotopicMassDelta="57.021461486816406">
            <cvParam cvRef="UNIMOD" accession="UNIMOD:4" name="Carbamidomethyl" value=""/>
        </Modification>
    </Peptide>
    <Peptide id="PTD_VQAQDGVSCLGFVDGGVHAR_9C">
        <PeptideSequence>VQAQDGVSCLGFVDGGVHAR</PeptideSequence>
        <Modification location="9" residues="C" monoisotopicMassDelta="57.021461486816406">
            <cvParam cvRef="UNIMOD" accession="UNIMOD:4" name="Carbamidomethyl" value=""/>
        </Modification>
    </Peptide>
    <Peptide id="PTD_QAQDGVSCLGFVDGGVHAR_8C">
        <PeptideSequence>QAQDGVSCLGFVDGGVHAR</PeptideSequence>
        <Modification location="8" residues="C" monoisotopicMassDelta="57.021461486816406">
            <cvParam cvRef="UNIMOD" accession="UNIMOD:4" name="Carbamidomethyl" value=""/>
        </Modification>
    </Peptide>
    <Peptide id="PTD_QDGVSCLGFVDGGVHAR_6C">
        <PeptideSequence>QDGVSCLGFVDGGVHAR</PeptideSequence>
        <Modification location="6" residues="C" monoisotopicMassDelta="57.021461486816406">
            <cvParam cvRef="UNIMOD" accession="UNIMOD:4" name="Carbamidomethyl" value=""/>
        </Modification>
    </Peptide>
    <Peptide id="PTD_DGVSCLGFVDGGVHAR_5C">
        <PeptideSequence>DGVSCLGFVDGGVHAR</PeptideSequence>
        <Modification location="5" residues="C" monoisotopicMassDelta="57.021461486816406">
            <cvParam cvRef="UNIMOD" accession="UNIMOD:4" name="Carbamidomethyl" value=""/>
        </Modification>
    </Peptide>
    <Peptide id="PTD_SCLGFVDGGVHAR_2C">
        <PeptideSequence>SCLGFVDGGVHAR</PeptideSequence>
        <Modification location="2" residues="C" monoisotopicMassDelta="57.021461486816406">
            <cvParam cvRef="UNIMOD" accession="UNIMOD:4" name="Carbamidomethyl" value=""/>
        </Modification>
    </Peptide>
    <Peptide id="PTD_GFVDGGVHAR">
        <PeptideSequence>GFVDGGVHAR</PeptideSequence>
    </Peptide>
    <Peptide id="PTD_FVDGGVHAR">
        <PeptideSequence>FVDGGVHAR</PeptideSequence>
    </Peptide>
    <Peptide id="PTD_VDGGVHAR">
        <PeptideSequence>VDGGVHAR</PeptideSequence>
    </Peptide>
    <Peptide id="PTD_DGGVHAR">
        <PeptideSequence>DGGVHAR</PeptideSequence>
    </Peptide>
    <Peptide id="PTD_GGVHAR">
        <PeptideSequence>GGVHAR</PeptideSequence>
    </Peptide>
    <Peptide id="PTD_AGIALGAHHLEE">
        <PeptideSequence>AGIALGAHHLEE</PeptideSequence>
    </Peptide>
    <Peptide id="PTD_AGIALGAHHLEEN">
        <PeptideSequence>AGIALGAHHLEEN</PeptideSequence>
    </Peptide>
    <Peptide id="PTD_AGIALGAHHLEENL">
        <PeptideSequence>AGIALGAHHLEENL</PeptideSequence>
    </Peptide>
    <Peptide id="PTD_AGIALGAHHLEENLV">
        <PeptideSequence>AGIALGAHHLEENLV</PeptideSequence>
    </Peptide>
    <Peptide id="PTD_AGIALGAHHLEENLVVFDLER">
        <PeptideSequence>AGIALGAHHLEENLVVFDLER</PeptideSequence>
    </Peptide>
    <Peptide id="PTD_ALGAHHLEENLVVFDLER">
        <PeptideSequence>ALGAHHLEENLVVFDLER</PeptideSequence>
    </Peptide>
    <Peptide id="PTD_VVFDLER">
        <PeptideSequence>VVFDLER</PeptideSequence>
    </Peptide>
    <Peptide id="PTD_VFDLER">
        <PeptideSequence>VFDLER</PeptideSequence>
    </Peptide>
    <Peptide id="PTD_FDLER">
        <PeptideSequence>FDLER</PeptideSequence>
    </Peptide>
    <Peptide id="PTD_DLER">
        <PeptideSequence>DLER</PeptideSequence>
    </Peptide>
    <Peptide id="PTD_VGFNSNSLK">
        <PeptideSequence>VGFNSNSLK</PeptideSequence>
    </Peptide>
    <Peptide id="PTD_GFNSNSLK">
        <PeptideSequence>GFNSNSLK</PeptideSequence>
    </Peptide>
    <Peptide id="PTD_NSNSLK">
        <PeptideSequence>NSNSLK</PeptideSequence>
    </Peptide>
    <Peptide id="PTD_TCSNLF_2C">
        <PeptideSequence>TCSNLF</PeptideSequence>
        <Modification location="2" residues="C" monoisotopicMassDelta="57.021461486816406">
            <cvParam cvRef="UNIMOD" accession="UNIMOD:4" name="Carbamidomethyl" value=""/>
        </Modification>
    </Peptide>
    <Peptide id="PTD_TCSNLFD_2C">
        <PeptideSequence>TCSNLFD</PeptideSequence>
        <Modification location="2" residues="C" monoisotopicMassDelta="57.021461486816406">
            <cvParam cvRef="UNIMOD" accession="UNIMOD:4" name="Carbamidomethyl" value=""/>
        </Modification>
    </Peptide>
    <Peptide id="PTD_TCSNLFDL_2C">
        <PeptideSequence>TCSNLFDL</PeptideSequence>
        <Modification location="2" residues="C" monoisotopicMassDelta="57.021461486816406">
            <cvParam cvRef="UNIMOD" accession="UNIMOD:4" name="Carbamidomethyl" value=""/>
        </Modification>
    </Peptide>
    <Peptide id="PTD_TCSNLFDLN_2C">
        <PeptideSequence>TCSNLFDLN</PeptideSequence>
        <Modification location="2" residues="C" monoisotopicMassDelta="57.021461486816406">
            <cvParam cvRef="UNIMOD" accession="UNIMOD:4" name="Carbamidomethyl" value=""/>
        </Modification>
    </Peptide>
    <Peptide id="PTD_TCSNLFDLNNP_2C">
        <PeptideSequence>TCSNLFDLNNP</PeptideSequence>
        <Modification location="2" residues="C" monoisotopicMassDelta="57.021461486816406">
            <cvParam cvRef="UNIMOD" accession="UNIMOD:4" name="Carbamidomethyl" value=""/>
        </Modification>
    </Peptide>
    <Peptide id="PTD_DLNNP">
        <PeptideSequence>DLNNP</PeptideSequence>
    </Peptide>
    <Peptide id="PTD_RQLQ">
        <PeptideSequence>RQLQ</PeptideSequence>
    </Peptide>
    <Peptide id="PTD_RQLQQ">
        <PeptideSequence>RQLQQ</PeptideSequence>
    </Peptide>
    <Peptide id="PTD_RQLQQVNLR">
        <PeptideSequence>RQLQQVNLR</PeptideSequence>
    </Peptide>
    <Peptide id="PTD_QLQQV">
        <PeptideSequence>QLQQV</PeptideSequence>
    </Peptide>
    <Peptide id="PTD_QLQQVNL">
        <PeptideSequence>QLQQVNL</PeptideSequence>
    </Peptide>
    <Peptide id="PTD_QLQQVNLR">
        <PeptideSequence>QLQQVNLR</PeptideSequence>
    </Peptide>
    <Peptide id="PTD_LQQVNLR">
        <PeptideSequence>LQQVNLR</PeptideSequence>
    </Peptide>
    <Peptide id="PTD_QQVNLR">
        <PeptideSequence>QQVNLR</PeptideSequence>
    </Peptide>
    <Peptide id="PTD_QVNLR">
        <PeptideSequence>QVNLR</PeptideSequence>
    </Peptide>
    <Peptide id="PTD_HKSSQESEESEELDQCCEQLNELNSQR_16C_17C">
        <PeptideSequence>HKSSQESEESEELDQCCEQLNELNSQR</PeptideSequence>
        <Modification location="16" residues="C" monoisotopicMassDelta="57.021461486816406">
            <cvParam cvRef="UNIMOD" accession="UNIMOD:4" name="Carbamidomethyl" value=""/>
        </Modification>
        <Modification location="17" residues="C" monoisotopicMassDelta="57.021461486816406">
            <cvParam cvRef="UNIMOD" accession="UNIMOD:4" name="Carbamidomethyl" value=""/>
        </Modification>
    </Peptide>
    <Peptide id="PTD_SSQESEESE">
        <PeptideSequence>SSQESEESE</PeptideSequence>
    </Peptide>
    <Peptide id="PTD_SSQESEESEE">
        <PeptideSequence>SSQESEESEE</PeptideSequence>
    </Peptide>
    <Peptide id="PTD_SSQESEESEELDQCCEQL_14C_15C">
        <PeptideSequence>SSQESEESEELDQCCEQL</PeptideSequence>
        <Modification location="14" residues="C" monoisotopicMassDelta="57.021461486816406">
            <cvParam cvRef="UNIMOD" accession="UNIMOD:4" name="Carbamidomethyl" value=""/>
        </Modification>
        <Modification location="15" residues="C" monoisotopicMassDelta="57.021461486816406">
            <cvParam cvRef="UNIMOD" accession="UNIMOD:4" name="Carbamidomethyl" value=""/>
        </Modification>
    </Peptide>
    <Peptide id="PTD_SSQESEESEELDQCCEQLNELNSQR_14C_15C">
        <PeptideSequence>SSQESEESEELDQCCEQLNELNSQR</PeptideSequence>
        <Modification location="14" residues="C" monoisotopicMassDelta="57.021461486816406">
            <cvParam cvRef="UNIMOD" accession="UNIMOD:4" name="Carbamidomethyl" value=""/>
        </Modification>
        <Modification location="15" residues="C" monoisotopicMassDelta="57.021461486816406">
            <cvParam cvRef="UNIMOD" accession="UNIMOD:4" name="Carbamidomethyl" value=""/>
        </Modification>
    </Peptide>
    <Peptide id="PTD_SEESEELDQCCEQLNELNSQR_10C_11C">
        <PeptideSequence>SEESEELDQCCEQLNELNSQR</PeptideSequence>
        <Modification location="10" residues="C" monoisotopicMassDelta="57.021461486816406">
            <cvParam cvRef="UNIMOD" accession="UNIMOD:4" name="Carbamidomethyl" value=""/>
        </Modification>
        <Modification location="11" residues="C" monoisotopicMassDelta="57.021461486816406">
            <cvParam cvRef="UNIMOD" accession="UNIMOD:4" name="Carbamidomethyl" value=""/>
        </Modification>
    </Peptide>
    <Peptide id="PTD_LDQCCEQLNELNSQR_4C_5C">
        <PeptideSequence>LDQCCEQLNELNSQR</PeptideSequence>
        <Modification location="4" residues="C" monoisotopicMassDelta="57.021461486816406">
            <cvParam cvRef="UNIMOD" accession="UNIMOD:4" name="Carbamidomethyl" value=""/>
        </Modification>
        <Modification location="5" residues="C" monoisotopicMassDelta="57.021461486816406">
            <cvParam cvRef="UNIMOD" accession="UNIMOD:4" name="Carbamidomethyl" value=""/>
        </Modification>
    </Peptide>
    <Peptide id="PTD_CCEQLNELNSQR_1C_2C">
        <PeptideSequence>CCEQLNELNSQR</PeptideSequence>
        <Modification location="1" residues="C" monoisotopicMassDelta="57.021461486816406">
            <cvParam cvRef="UNIMOD" accession="UNIMOD:4" name="Carbamidomethyl" value=""/>
        </Modification>
        <Modification location="2" residues="C" monoisotopicMassDelta="57.021461486816406">
            <cvParam cvRef="UNIMOD" accession="UNIMOD:4" name="Carbamidomethyl" value=""/>
        </Modification>
    </Peptide>
    <Peptide id="PTD_QLNELNSQR">
        <PeptideSequence>QLNELNSQR</PeptideSequence>
    </Peptide>
    <Peptide id="PTD_NELNSQR">
        <PeptideSequence>NELNSQR</PeptideSequence>
    </Peptide>
    <Peptide id="PTD_ALQQI">
        <PeptideSequence>ALQQI</PeptideSequence>
    </Peptide>
    <Peptide id="PTD_ALQQIY">
        <PeptideSequence>ALQQIY</PeptideSequence>
    </Peptide>
    <Peptide id="PTD_ALQQIYE">
        <PeptideSequence>ALQQIYE</PeptideSequence>
    </Peptide>
    <Peptide id="PTD_ALQQIYES">
        <PeptideSequence>ALQQIYES</PeptideSequence>
    </Peptide>
    <Peptide id="PTD_ALQQIYESQ">
        <PeptideSequence>ALQQIYESQ</PeptideSequence>
    </Peptide>
    <Peptide id="PTD_ALQQIYESQS">
        <PeptideSequence>ALQQIYESQS</PeptideSequence>
    </Peptide>
    <Peptide id="PTD_ALQQIYESQSEQ">
        <PeptideSequence>ALQQIYESQSEQ</PeptideSequence>
    </Peptide>
    <Peptide id="PTD_ALQQIYESQSEQCEGR_13C">
        <PeptideSequence>ALQQIYESQSEQCEGR</PeptideSequence>
        <Modification location="13" residues="C" monoisotopicMassDelta="57.021461486816406">
            <cvParam cvRef="UNIMOD" accession="UNIMOD:4" name="Carbamidomethyl" value=""/>
        </Modification>
    </Peptide>
    <Peptide id="PTD_QQIYESQSEQCEGR_11C">
        <PeptideSequence>QQIYESQSEQCEGR</PeptideSequence>
        <Modification location="11" residues="C" monoisotopicMassDelta="57.021461486816406">
            <cvParam cvRef="UNIMOD" accession="UNIMOD:4" name="Carbamidomethyl" value=""/>
        </Modification>
    </Peptide>
    <Peptide id="PTD_YESQSEQCEGR_8C">
        <PeptideSequence>YESQSEQCEGR</PeptideSequence>
        <Modification location="8" residues="C" monoisotopicMassDelta="57.021461486816406">
            <cvParam cvRef="UNIMOD" accession="UNIMOD:4" name="Carbamidomethyl" value=""/>
        </Modification>
    </Peptide>
    <Peptide id="PTD_SQSEQCEGR_6C">
        <PeptideSequence>SQSEQCEGR</PeptideSequence>
        <Modification location="6" residues="C" monoisotopicMassDelta="57.021461486816406">
            <cvParam cvRef="UNIMOD" accession="UNIMOD:4" name="Carbamidomethyl" value=""/>
        </Modification>
    </Peptide>
    <Peptide id="PTD_SEQCEGR_4C">
        <PeptideSequence>SEQCEGR</PeptideSequence>
        <Modification location="4" residues="C" monoisotopicMassDelta="57.021461486816406">
            <cvParam cvRef="UNIMOD" accession="UNIMOD:4" name="Carbamidomethyl" value=""/>
        </Modification>
    </Peptide>
    <Peptide id="PTD_EQCEGR_3C">
        <PeptideSequence>EQCEGR</PeptideSequence>
        <Modification location="3" residues="C" monoisotopicMassDelta="57.021461486816406">
            <cvParam cvRef="UNIMOD" accession="UNIMOD:4" name="Carbamidomethyl" value=""/>
        </Modification>
    </Peptide>
    <Peptide id="PTD_QCEGR_2C">
        <PeptideSequence>QCEGR</PeptideSequence>
        <Modification location="2" residues="C" monoisotopicMassDelta="57.021461486816406">
            <cvParam cvRef="UNIMOD" accession="UNIMOD:4" name="Carbamidomethyl" value=""/>
        </Modification>
    </Peptide>
    <Peptide id="PTD_CEGR_1C">
        <PeptideSequence>CEGR</PeptideSequence>
        <Modification location="1" residues="C" monoisotopicMassDelta="57.021461486816406">
            <cvParam cvRef="UNIMOD" accession="UNIMOD:4" name="Carbamidomethyl" value=""/>
        </Modification>
    </Peptide>
    <Peptide id="PTD_QQEQ">
        <PeptideSequence>QQEQ</PeptideSequence>
    </Peptide>
    <Peptide id="PTD_QQEQQ">
        <PeptideSequence>QQEQQ</PeptideSequence>
    </Peptide>
    <Peptide id="PTD_QQEQQL">
        <PeptideSequence>QQEQQL</PeptideSequence>
    </Peptide>
    <Peptide id="PTD_QQEQQLEGELEK">
        <PeptideSequence>QQEQQLEGELEK</PeptideSequence>
    </Peptide>
    <Peptide id="PTD_QQEQQLEGELEKLPR">
        <PeptideSequence>QQEQQLEGELEKLPR</PeptideSequence>
    </Peptide>
    <Peptide id="PTD_EQQLEGELEKLPR">
        <PeptideSequence>EQQLEGELEKLPR</PeptideSequence>
    </Peptide>
    <Peptide id="PTD_QQLEGELEKLPR">
        <PeptideSequence>QQLEGELEKLPR</PeptideSequence>
    </Peptide>
    <Peptide id="PTD_QLEGELEKLPR">
        <PeptideSequence>QLEGELEKLPR</PeptideSequence>
    </Peptide>
    <Peptide id="PTD_LEGELEKLPR">
        <PeptideSequence>LEGELEKLPR</PeptideSequence>
    </Peptide>
    <Peptide id="PTD_EGELEK">
        <PeptideSequence>EGELEK</PeptideSequence>
    </Peptide>
    <Peptide id="PTD_EGELEKLPR">
        <PeptideSequence>EGELEKLPR</PeptideSequence>
    </Peptide>
    <Peptide id="PTD_GELEK">
        <PeptideSequence>GELEK</PeptideSequence>
    </Peptide>
    <Peptide id="PTD_ICGFGPL_2C">
        <PeptideSequence>ICGFGPL</PeptideSequence>
        <Modification location="2" residues="C" monoisotopicMassDelta="57.021461486816406">
            <cvParam cvRef="UNIMOD" accession="UNIMOD:4" name="Carbamidomethyl" value=""/>
        </Modification>
    </Peptide>
    <Peptide id="PTD_ICGFGPLR_2C">
        <PeptideSequence>ICGFGPLR</PeptideSequence>
        <Modification location="2" residues="C" monoisotopicMassDelta="57.021461486816406">
            <cvParam cvRef="UNIMOD" accession="UNIMOD:4" name="Carbamidomethyl" value=""/>
        </Modification>
    </Peptide>
    <Peptide id="PTD_ICGFGPLRR_2C">
        <PeptideSequence>ICGFGPLRR</PeptideSequence>
        <Modification location="2" residues="C" monoisotopicMassDelta="57.021461486816406">
            <cvParam cvRef="UNIMOD" accession="UNIMOD:4" name="Carbamidomethyl" value=""/>
        </Modification>
    </Peptide>
    <Peptide id="PTD_GFGPLR">
        <PeptideSequence>GFGPLR</PeptideSequence>
    </Peptide>
    <Peptide id="PTD_FGPLR">
        <PeptideSequence>FGPLR</PeptideSequence>
    </Peptide>
    <Peptide id="PTD_FGPLRR">
        <PeptideSequence>FGPLRR</PeptideSequence>
    </Peptide>
    <Peptide id="PTD_GPLR">
        <PeptideSequence>GPLR</PeptideSequence>
    </Peptide>
    <Peptide id="PTD_GPLRR">
        <PeptideSequence>GPLRR</PeptideSequence>
    </Peptide>
    <Peptide id="PTD_RCNINPDEE_2C">
        <PeptideSequence>RCNINPDEE</PeptideSequence>
        <Modification location="2" residues="C" monoisotopicMassDelta="57.021461486816406">
            <cvParam cvRef="UNIMOD" accession="UNIMOD:4" name="Carbamidomethyl" value=""/>
        </Modification>
    </Peptide>
    <Peptide id="PTD_CNIN_1C">
        <PeptideSequence>CNIN</PeptideSequence>
        <Modification location="1" residues="C" monoisotopicMassDelta="57.021461486816406">
            <cvParam cvRef="UNIMOD" accession="UNIMOD:4" name="Carbamidomethyl" value=""/>
        </Modification>
    </Peptide>
    <Peptide id="PTD_CNINPDE_1C">
        <PeptideSequence>CNINPDE</PeptideSequence>
        <Modification location="1" residues="C" monoisotopicMassDelta="57.021461486816406">
            <cvParam cvRef="UNIMOD" accession="UNIMOD:4" name="Carbamidomethyl" value=""/>
        </Modification>
    </Peptide>
    <Peptide id="PTD_CNINPDEE_1C">
        <PeptideSequence>CNINPDEE</PeptideSequence>
        <Modification location="1" residues="C" monoisotopicMassDelta="57.021461486816406">
            <cvParam cvRef="UNIMOD" accession="UNIMOD:4" name="Carbamidomethyl" value=""/>
        </Modification>
    </Peptide>
    <Peptide id="PTD_FNECQLDR_4C">
        <PeptideSequence>FNECQLDR</PeptideSequence>
        <Modification location="4" residues="C" monoisotopicMassDelta="57.021461486816406">
            <cvParam cvRef="UNIMOD" accession="UNIMOD:4" name="Carbamidomethyl" value=""/>
        </Modification>
    </Peptide>
    <Peptide id="PTD_FNECQLDRLNALEPDNR_4C">
        <PeptideSequence>FNECQLDRLNALEPDNR</PeptideSequence>
        <Modification location="4" residues="C" monoisotopicMassDelta="57.021461486816406">
            <cvParam cvRef="UNIMOD" accession="UNIMOD:4" name="Carbamidomethyl" value=""/>
        </Modification>
    </Peptide>
    <Peptide id="PTD_ECQLDR_2C">
        <PeptideSequence>ECQLDR</PeptideSequence>
        <Modification location="2" residues="C" monoisotopicMassDelta="57.021461486816406">
            <cvParam cvRef="UNIMOD" accession="UNIMOD:4" name="Carbamidomethyl" value=""/>
        </Modification>
    </Peptide>
    <Peptide id="PTD_CQLDR_1C">
        <PeptideSequence>CQLDR</PeptideSequence>
        <Modification location="1" residues="C" monoisotopicMassDelta="57.021461486816406">
            <cvParam cvRef="UNIMOD" accession="UNIMOD:4" name="Carbamidomethyl" value=""/>
        </Modification>
    </Peptide>
    <Peptide id="PTD_LNALEPDNR">
        <PeptideSequence>LNALEPDNR</PeptideSequence>
    </Peptide>
    <Peptide id="PTD_LNALEPDNRIESEGGVTETWNSNKPELR">
        <PeptideSequence>LNALEPDNRIESEGGVTETWNSNKPELR</PeptideSequence>
    </Peptide>
    <Peptide id="PTD_IESEGGVTETWNSNKPELR">
        <PeptideSequence>IESEGGVTETWNSNKPELR</PeptideSequence>
    </Peptide>
    <Peptide id="PTD_ESEGGVTETWNSNKPELR">
        <PeptideSequence>ESEGGVTETWNSNKPELR</PeptideSequence>
    </Peptide>
    <Peptide id="PTD_SEGGVTETWNSNKPELR">
        <PeptideSequence>SEGGVTETWNSNKPELR</PeptideSequence>
    </Peptide>
    <Peptide id="PTD_EGGVTETWNSNKPELR">
        <PeptideSequence>EGGVTETWNSNKPELR</PeptideSequence>
    </Peptide>
    <Peptide id="PTD_TETWNSNKPELR">
        <PeptideSequence>TETWNSNKPELR</PeptideSequence>
    </Peptide>
    <Peptide id="PTD_ETWNSNKPELR">
        <PeptideSequence>ETWNSNKPELR</PeptideSequence>
    </Peptide>
    <Peptide id="PTD_TWNSNKPELR">
        <PeptideSequence>TWNSNKPELR</PeptideSequence>
    </Peptide>
    <Peptide id="PTD_NSNKPELR">
        <PeptideSequence>NSNKPELR</PeptideSequence>
    </Peptide>
    <Peptide id="PTD_CAGVAFEK_1C">
        <PeptideSequence>CAGVAFEK</PeptideSequence>
        <Modification location="1" residues="C" monoisotopicMassDelta="57.021461486816406">
            <cvParam cvRef="UNIMOD" accession="UNIMOD:4" name="Carbamidomethyl" value=""/>
        </Modification>
    </Peptide>
    <Peptide id="PTD_GLHLPSYTNYPQIIMIVQ">
        <PeptideSequence>GLHLPSYTNYPQIIMIVQ</PeptideSequence>
    </Peptide>
    <Peptide id="PTD_GLHLPSYTNYPQIIMIVQGEGALGISVPGCTETFEEAQQSQSR_30C">
        <PeptideSequence>GLHLPSYTNYPQIIMIVQGEGALGISVPGCTETFEEAQQSQSR</PeptideSequence>
        <Modification location="30" residues="C" monoisotopicMassDelta="57.021461486816406">
            <cvParam cvRef="UNIMOD" accession="UNIMOD:4" name="Carbamidomethyl" value=""/>
        </Modification>
    </Peptide>
    <Peptide id="PTD_PGCTETFEEAQQSQSR_3C">
        <PeptideSequence>PGCTETFEEAQQSQSR</PeptideSequence>
        <Modification location="3" residues="C" monoisotopicMassDelta="57.021461486816406">
            <cvParam cvRef="UNIMOD" accession="UNIMOD:4" name="Carbamidomethyl" value=""/>
        </Modification>
    </Peptide>
    <Peptide id="PTD_SQSQEQEDSHQKIR">
        <PeptideSequence>SQSQEQEDSHQKIR</PeptideSequence>
    </Peptide>
    <Peptide id="PTD_FYLAGNPE">
        <PeptideSequence>FYLAGNPE</PeptideSequence>
    </Peptide>
    <Peptide id="PTD_FYLAGNPEE">
        <PeptideSequence>FYLAGNPEE</PeptideSequence>
    </Peptide>
    <Peptide id="PTD_FYLAGNPEEE">
        <PeptideSequence>FYLAGNPEEE</PeptideSequence>
    </Peptide>
    <Peptide id="PTD_FYLAGNPEEEY">
        <PeptideSequence>FYLAGNPEEEY</PeptideSequence>
    </Peptide>
    <Peptide id="PTD_FYLAGNPEEEYPE">
        <PeptideSequence>FYLAGNPEEEYPE</PeptideSequence>
    </Peptide>
    <Peptide id="PTD_FYLAGNPEEEYPETQQQR">
        <PeptideSequence>FYLAGNPEEEYPETQQQR</PeptideSequence>
    </Peptide>
    <Peptide id="PTD_EYPETQQQR">
        <PeptideSequence>EYPETQQQR</PeptideSequence>
    </Peptide>
    <Peptide id="PTD_YPETQQQR">
        <PeptideSequence>YPETQQQR</PeptideSequence>
    </Peptide>
    <Peptide id="PTD_PETQQQR">
        <PeptideSequence>PETQQQR</PeptideSequence>
    </Peptide>
    <Peptide id="PTD_ETQQQR">
        <PeptideSequence>ETQQQR</PeptideSequence>
    </Peptide>
    <Peptide id="PTD_QQQR">
        <PeptideSequence>QQQR</PeptideSequence>
    </Peptide>
    <Peptide id="PTD_NNILSGFD">
        <PeptideSequence>NNILSGFD</PeptideSequence>
    </Peptide>
    <Peptide id="PTD_NNILSGFDPQ">
        <PeptideSequence>NNILSGFDPQ</PeptideSequence>
    </Peptide>
    <Peptide id="PTD_NNILSGFDPQFL">
        <PeptideSequence>NNILSGFDPQFL</PeptideSequence>
    </Peptide>
    <Peptide id="PTD_NNILSGFDPQFLSQALNIDEDTVHK">
        <PeptideSequence>NNILSGFDPQFLSQALNIDEDTVHK</PeptideSequence>
    </Peptide>
    <Peptide id="PTD_LSGFDPQFLSQALNIDEDTVHK">
        <PeptideSequence>LSGFDPQFLSQALNIDEDTVHK</PeptideSequence>
    </Peptide>
    <Peptide id="PTD_PQFLSQALNIDEDTVHK">
        <PeptideSequence>PQFLSQALNIDEDTVHK</PeptideSequence>
    </Peptide>
    <Peptide id="PTD_QFLSQALNIDEDTVHK">
        <PeptideSequence>QFLSQALNIDEDTVHK</PeptideSequence>
    </Peptide>
    <Peptide id="PTD_FLSQALNIDEDTVHK">
        <PeptideSequence>FLSQALNIDEDTVHK</PeptideSequence>
    </Peptide>
    <Peptide id="PTD_LNIDEDTVHK">
        <PeptideSequence>LNIDEDTVHK</PeptideSequence>
    </Peptide>
    <Peptide id="PTD_NIDEDTVHK">
        <PeptideSequence>NIDEDTVHK</PeptideSequence>
    </Peptide>
    <Peptide id="PTD_DEDTVHK">
        <PeptideSequence>DEDTVHK</PeptideSequence>
    </Peptide>
    <Peptide id="PTD_VEEGL">
        <PeptideSequence>VEEGL</PeptideSequence>
    </Peptide>
    <Peptide id="PTD_VEEGLGVIS">
        <PeptideSequence>VEEGLGVIS</PeptideSequence>
    </Peptide>
    <Peptide id="PTD_VEEGLGVISPK">
        <PeptideSequence>VEEGLGVISPK</PeptideSequence>
    </Peptide>
    <Peptide id="PTD_EEGLGVISPK">
        <PeptideSequence>EEGLGVISPK</PeptideSequence>
    </Peptide>
    <Peptide id="PTD_EGLGVISPK">
        <PeptideSequence>EGLGVISPK</PeptideSequence>
    </Peptide>
    <Peptide id="PTD_GLGVISPK">
        <PeptideSequence>GLGVISPK</PeptideSequence>
    </Peptide>
    <Peptide id="PTD_GVISPK">
        <PeptideSequence>GVISPK</PeptideSequence>
    </Peptide>
    <Peptide id="PTD_ISPK">
        <PeptideSequence>ISPK</PeptideSequence>
    </Peptide>
    <Peptide id="PTD_WQEQEEEEEEK">
        <PeptideSequence>WQEQEEEEEEK</PeptideSequence>
    </Peptide>
    <Peptide id="PTD_WQEQEEEEEEKEEPR">
        <PeptideSequence>WQEQEEEEEEKEEPR</PeptideSequence>
    </Peptide>
    <Peptide id="PTD_QEQEEEEEEKEEPR">
        <PeptideSequence>QEQEEEEEEKEEPR</PeptideSequence>
    </Peptide>
    <Peptide id="PTD_EEEEEEKEEPR">
        <PeptideSequence>EEEEEEKEEPR</PeptideSequence>
    </Peptide>
    <Peptide id="PTD_EEREEEEKEEEDEPR">
        <PeptideSequence>EEREEEEKEEEDEPR</PeptideSequence>
    </Peptide>
    <Peptide id="PTD_EEREEEEKEEEDEPRESR">
        <PeptideSequence>EEREEEEKEEEDEPRESR</PeptideSequence>
    </Peptide>
    <Peptide id="PTD_GGHEEE">
        <PeptideSequence>GGHEEE</PeptideSequence>
    </Peptide>
    <Peptide id="PTD_GGHEEEEVEEER">
        <PeptideSequence>GGHEEEEVEEER</PeptideSequence>
    </Peptide>
    <Peptide id="PTD_GDEGQEEEETTTTTEER">
        <PeptideSequence>GDEGQEEEETTTTTEER</PeptideSequence>
    </Peptide>
    <Peptide id="PTD_NGLEETICTAILR_8C">
        <PeptideSequence>NGLEETICTAILR</PeptideSequence>
        <Modification location="8" residues="C" monoisotopicMassDelta="57.021461486816406">
            <cvParam cvRef="UNIMOD" accession="UNIMOD:4" name="Carbamidomethyl" value=""/>
        </Modification>
    </Peptide>
    <Peptide id="PTD_ENIADPTR">
        <PeptideSequence>ENIADPTR</PeptideSequence>
    </Peptide>
    <Peptide id="PTD_ADPTR">
        <PeptideSequence>ADPTR</PeptideSequence>
    </Peptide>
    <Peptide id="PTD_ADLYNPTAGR">
        <PeptideSequence>ADLYNPTAGR</PeptideSequence>
    </Peptide>
    <Peptide id="PTD_LYNPTAGR">
        <PeptideSequence>LYNPTAGR</PeptideSequence>
    </Peptide>
    <Peptide id="PTD_YNPTAGR">
        <PeptideSequence>YNPTAGR</PeptideSequence>
    </Peptide>
    <Peptide id="PTD_NPTAGR">
        <PeptideSequence>NPTAGR</PeptideSequence>
    </Peptide>
    <Peptide id="PTD_PTAGR">
        <PeptideSequence>PTAGR</PeptideSequence>
    </Peptide>
    <Peptide id="PTD_ISTANSLTLPILGWFQLSAEYVNLYR">
        <PeptideSequence>ISTANSLTLPILGWFQLSAEYVNLYR</PeptideSequence>
    </Peptide>
    <Peptide id="PTD_PILGWFQLSAEYVNLYR">
        <PeptideSequence>PILGWFQLSAEYVNLYR</PeptideSequence>
    </Peptide>
    <Peptide id="PTD_NGIYAPHWNINANSVIYVIR">
        <PeptideSequence>NGIYAPHWNINANSVIYVIR</PeptideSequence>
    </Peptide>
    <Peptide id="PTD_NGIYAPHWNINANSVIYVIRGR">
        <PeptideSequence>NGIYAPHWNINANSVIYVIRGR</PeptideSequence>
    </Peptide>
    <Peptide id="PTD_IYAPHWNINANSVIYVIR">
        <PeptideSequence>IYAPHWNINANSVIYVIR</PeptideSequence>
    </Peptide>
    <Peptide id="PTD_YAPHWNINANSVIYVIR">
        <PeptideSequence>YAPHWNINANSVIYVIR</PeptideSequence>
    </Peptide>
    <Peptide id="PTD_PHWNINANSVIYVIR">
        <PeptideSequence>PHWNINANSVIYVIR</PeptideSequence>
    </Peptide>
    <Peptide id="PTD_IYVIR">
        <PeptideSequence>IYVIR</PeptideSequence>
    </Peptide>
    <Peptide id="PTD_VQVVNSQGN">
        <PeptideSequence>VQVVNSQGN</PeptideSequence>
    </Peptide>
    <Peptide id="PTD_VQVVNSQGNSV">
        <PeptideSequence>VQVVNSQGNSV</PeptideSequence>
    </Peptide>
    <Peptide id="PTD_VQVVNSQGNSVFNDDLR">
        <PeptideSequence>VQVVNSQGNSVFNDDLR</PeptideSequence>
    </Peptide>
    <Peptide id="PTD_VQVVNSQGNSVFNDDLRR">
        <PeptideSequence>VQVVNSQGNSVFNDDLRR</PeptideSequence>
    </Peptide>
    <Peptide id="PTD_QVVNSQGNSVFNDDLRR">
        <PeptideSequence>QVVNSQGNSVFNDDLRR</PeptideSequence>
    </Peptide>
    <Peptide id="PTD_VVNSQGNSVFNDDLRR">
        <PeptideSequence>VVNSQGNSVFNDDLRR</PeptideSequence>
    </Peptide>
    <Peptide id="PTD_NSQGNSVFNDDLRR">
        <PeptideSequence>NSQGNSVFNDDLRR</PeptideSequence>
    </Peptide>
    <Peptide id="PTD_SQGNSVFNDDLRR">
        <PeptideSequence>SQGNSVFNDDLRR</PeptideSequence>
    </Peptide>
    <Peptide id="PTD_GNSVFNDDLR">
        <PeptideSequence>GNSVFNDDLR</PeptideSequence>
    </Peptide>
    <Peptide id="PTD_SVFNDDLR">
        <PeptideSequence>SVFNDDLR</PeptideSequence>
    </Peptide>
    <Peptide id="PTD_VFNDDLR">
        <PeptideSequence>VFNDDLR</PeptideSequence>
    </Peptide>
    <Peptide id="PTD_FNDDLR">
        <PeptideSequence>FNDDLR</PeptideSequence>
    </Peptide>
    <Peptide id="PTD_FNDDLRR">
        <PeptideSequence>FNDDLRR</PeptideSequence>
    </Peptide>
    <Peptide id="PTD_RGQLLVVPQNFVVAHQAGDEGFEFIAFK">
        <PeptideSequence>RGQLLVVPQNFVVAHQAGDEGFEFIAFK</PeptideSequence>
    </Peptide>
    <Peptide id="PTD_GQLLVVPQNFVVAHQAGDEGFEFIAFK">
        <PeptideSequence>GQLLVVPQNFVVAHQAGDEGFEFIAFK</PeptideSequence>
    </Peptide>
    <Peptide id="PTD_TNDQATTSPLK">
        <PeptideSequence>TNDQATTSPLK</PeptideSequence>
    </Peptide>
    <Peptide id="PTD_QVFRGIPAEVLANAFR">
        <PeptideSequence>QVFRGIPAEVLANAFR</PeptideSequence>
    </Peptide>
    <Peptide id="PTD_GIPAEV">
        <PeptideSequence>GIPAEV</PeptideSequence>
    </Peptide>
    <Peptide id="PTD_GIPAEVL">
        <PeptideSequence>GIPAEVL</PeptideSequence>
    </Peptide>
    <Peptide id="PTD_GIPAEVLA">
        <PeptideSequence>GIPAEVLA</PeptideSequence>
    </Peptide>
    <Peptide id="PTD_GIPAEVLANAFR">
        <PeptideSequence>GIPAEVLANAFR</PeptideSequence>
    </Peptide>
    <Peptide id="PTD_PAEVLANAFR">
        <PeptideSequence>PAEVLANAFR</PeptideSequence>
    </Peptide>
    <Peptide id="PTD_AEVLANAFR">
        <PeptideSequence>AEVLANAFR</PeptideSequence>
    </Peptide>
    <Peptide id="PTD_EVLANAFR">
        <PeptideSequence>EVLANAFR</PeptideSequence>
    </Peptide>
    <Peptide id="PTD_VLANAFR">
        <PeptideSequence>VLANAFR</PeptideSequence>
    </Peptide>
    <Peptide id="PTD_LANAFR">
        <PeptideSequence>LANAFR</PeptideSequence>
    </Peptide>
    <Peptide id="PTD_ANAFR">
        <PeptideSequence>ANAFR</PeptideSequence>
    </Peptide>
    <Peptide id="PTD_NAFR">
        <PeptideSequence>NAFR</PeptideSequence>
    </Peptide>
    <Peptide id="PTD_LSLNQVSEL">
        <PeptideSequence>LSLNQVSEL</PeptideSequence>
    </Peptide>
    <Peptide id="PTD_LSLNQVSELK">
        <PeptideSequence>LSLNQVSELK</PeptideSequence>
    </Peptide>
    <Peptide id="PTD_LNQVSELK">
        <PeptideSequence>LNQVSELK</PeptideSequence>
    </Peptide>
    <Peptide id="PTD_NQVSELK">
        <PeptideSequence>NQVSELK</PeptideSequence>
    </Peptide>
    <Peptide id="PTD_QVSELK">
        <PeptideSequence>QVSELK</PeptideSequence>
    </Peptide>
    <Peptide id="PTD_VSELK">
        <PeptideSequence>VSELK</PeptideSequence>
    </Peptide>
    <Peptide id="PTD_LNALE">
        <PeptideSequence>LNALE</PeptideSequence>
    </Peptide>
    <Peptide id="PTD_LNALEPDNRVESEGGVTETWNSNRPELR">
        <PeptideSequence>LNALEPDNRVESEGGVTETWNSNRPELR</PeptideSequence>
    </Peptide>
    <Peptide id="PTD_NALEPDNR">
        <PeptideSequence>NALEPDNR</PeptideSequence>
    </Peptide>
    <Peptide id="PTD_NALEPDNRVESEGGVTETWNSNRPELR">
        <PeptideSequence>NALEPDNRVESEGGVTETWNSNRPELR</PeptideSequence>
    </Peptide>
    <Peptide id="PTD_ALEPDNR">
        <PeptideSequence>ALEPDNR</PeptideSequence>
    </Peptide>
    <Peptide id="PTD_LEPDNR">
        <PeptideSequence>LEPDNR</PeptideSequence>
    </Peptide>
    <Peptide id="PTD_EPDNR">
        <PeptideSequence>EPDNR</PeptideSequence>
    </Peptide>
    <Peptide id="PTD_PDNR">
        <PeptideSequence>PDNR</PeptideSequence>
    </Peptide>
    <Peptide id="PTD_VESEGGVTETWNSNRPELR">
        <PeptideSequence>VESEGGVTETWNSNRPELR</PeptideSequence>
    </Peptide>
    <Peptide id="PTD_VESEGGVTETWNSNRPELRCAGVAFEK_20C">
        <PeptideSequence>VESEGGVTETWNSNRPELRCAGVAFEK</PeptideSequence>
        <Modification location="20" residues="C" monoisotopicMassDelta="57.021461486816406">
            <cvParam cvRef="UNIMOD" accession="UNIMOD:4" name="Carbamidomethyl" value=""/>
        </Modification>
    </Peptide>
    <Peptide id="PTD_ESEGGVTETWNSNRPELR">
        <PeptideSequence>ESEGGVTETWNSNRPELR</PeptideSequence>
    </Peptide>
    <Peptide id="PTD_EGGVTETWNSNRPELR">
        <PeptideSequence>EGGVTETWNSNRPELR</PeptideSequence>
    </Peptide>
    <Peptide id="PTD_GVTETWNSNRPELR">
        <PeptideSequence>GVTETWNSNRPELR</PeptideSequence>
    </Peptide>
    <Peptide id="PTD_WNSNRPELR">
        <PeptideSequence>WNSNRPELR</PeptideSequence>
    </Peptide>
    <Peptide id="PTD_NSNRPELR">
        <PeptideSequence>NSNRPELR</PeptideSequence>
    </Peptide>
    <Peptide id="PTD_AGVAFEK">
        <PeptideSequence>AGVAFEK</PeptideSequence>
    </Peptide>
    <Peptide id="PTD_AFEK">
        <PeptideSequence>AFEK</PeptideSequence>
    </Peptide>
    <Peptide id="PTD_HTIQPQGLHLPSYTNY">
        <PeptideSequence>HTIQPQGLHLPSYTNY</PeptideSequence>
    </Peptide>
    <Peptide id="PTD_HTIQPQGLHLPSYTNYPQLIFIVEGEGA">
        <PeptideSequence>HTIQPQGLHLPSYTNYPQLIFIVEGEGA</PeptideSequence>
    </Peptide>
    <Peptide id="PTD_HTIQPQGLHLPSYTNYPQLIFIVEGEGALGISVPGCTETYEEAQQSQSSQDPR_36C">
        <PeptideSequence>HTIQPQGLHLPSYTNYPQLIFIVEGEGALGISVPGCTETYEEAQQSQSSQDPR</PeptideSequence>
        <Modification location="36" residues="C" monoisotopicMassDelta="57.021461486816406">
            <cvParam cvRef="UNIMOD" accession="UNIMOD:4" name="Carbamidomethyl" value=""/>
        </Modification>
    </Peptide>
    <Peptide id="PTD_PGCTETYEEAQQSQSSQDPR_3C">
        <PeptideSequence>PGCTETYEEAQQSQSSQDPR</PeptideSequence>
        <Modification location="3" residues="C" monoisotopicMassDelta="57.021461486816406">
            <cvParam cvRef="UNIMOD" accession="UNIMOD:4" name="Carbamidomethyl" value=""/>
        </Modification>
    </Peptide>
    <Peptide id="PTD_EGDIIA">
        <PeptideSequence>EGDIIA</PeptideSequence>
    </Peptide>
    <Peptide id="PTD_EGDIIAI">
        <PeptideSequence>EGDIIAI</PeptideSequence>
    </Peptide>
    <Peptide id="PTD_EGDIIAIPPGIPYWTYNYGEQR">
        <PeptideSequence>EGDIIAIPPGIPYWTYNYGEQR</PeptideSequence>
    </Peptide>
    <Peptide id="PTD_PPGIPYWTYNYGEQR">
        <PeptideSequence>PPGIPYWTYNYGEQR</PeptideSequence>
    </Peptide>
    <Peptide id="PTD_PYWTYNYGEQR">
        <PeptideSequence>PYWTYNYGEQR</PeptideSequence>
    </Peptide>
    <Peptide id="PTD_YNYGEQR">
        <PeptideSequence>YNYGEQR</PeptideSequence>
    </Peptide>
    <Peptide id="PTD_LVAINL">
        <PeptideSequence>LVAINL</PeptideSequence>
    </Peptide>
    <Peptide id="PTD_LVAINLL">
        <PeptideSequence>LVAINLL</PeptideSequence>
    </Peptide>
    <Peptide id="PTD_LVAINLLD">
        <PeptideSequence>LVAINLLD</PeptideSequence>
    </Peptide>
    <Peptide id="PTD_LVAINLLDT">
        <PeptideSequence>LVAINLLDT</PeptideSequence>
    </Peptide>
    <Peptide id="PTD_LVAINLLDTT">
        <PeptideSequence>LVAINLLDTT</PeptideSequence>
    </Peptide>
    <Peptide id="PTD_LVAINLLDTTS">
        <PeptideSequence>LVAINLLDTTS</PeptideSequence>
    </Peptide>
    <Peptide id="PTD_LVAINLLDTTSL">
        <PeptideSequence>LVAINLLDTTSL</PeptideSequence>
    </Peptide>
    <Peptide id="PTD_LVAINLLDTTSLLNQ">
        <PeptideSequence>LVAINLLDTTSLLNQ</PeptideSequence>
    </Peptide>
    <Peptide id="PTD_LVAINLLDTTSLLNQLD">
        <PeptideSequence>LVAINLLDTTSLLNQLD</PeptideSequence>
    </Peptide>
    <Peptide id="PTD_LVAINLLDTTSLLNQLDPSPR">
        <PeptideSequence>LVAINLLDTTSLLNQLDPSPR</PeptideSequence>
    </Peptide>
    <Peptide id="PTD_INLLDTTSLLNQLDPSPR">
        <PeptideSequence>INLLDTTSLLNQLDPSPR</PeptideSequence>
    </Peptide>
    <Peptide id="PTD_LLDTTSLLNQLDPSPR">
        <PeptideSequence>LLDTTSLLNQLDPSPR</PeptideSequence>
    </Peptide>
    <Peptide id="PTD_LDTTSLLNQLDPSPR">
        <PeptideSequence>LDTTSLLNQLDPSPR</PeptideSequence>
    </Peptide>
    <Peptide id="PTD_DTTSLLNQLDPSPR">
        <PeptideSequence>DTTSLLNQLDPSPR</PeptideSequence>
    </Peptide>
    <Peptide id="PTD_TTSLLNQLDPSPR">
        <PeptideSequence>TTSLLNQLDPSPR</PeptideSequence>
    </Peptide>
    <Peptide id="PTD_NQLDPSPR">
        <PeptideSequence>NQLDPSPR</PeptideSequence>
    </Peptide>
    <Peptide id="PTD_QLDPSPR">
        <PeptideSequence>QLDPSPR</PeptideSequence>
    </Peptide>
    <Peptide id="PTD_DPSPR">
        <PeptideSequence>DPSPR</PeptideSequence>
    </Peptide>
    <Peptide id="PTD_PSPR">
        <PeptideSequence>PSPR</PeptideSequence>
    </Peptide>
    <Peptide id="PTD_RFYIAGNPEEEHPETQEQQGQQR">
        <PeptideSequence>RFYIAGNPEEEHPETQEQQGQQR</PeptideSequence>
    </Peptide>
    <Peptide id="PTD_FYIAGNPEEEHPETQEQQGQQR">
        <PeptideSequence>FYIAGNPEEEHPETQEQQGQQR</PeptideSequence>
    </Peptide>
    <Peptide id="PTD_NPEEEHPETQEQQGQQR">
        <PeptideSequence>NPEEEHPETQEQQGQQR</PeptideSequence>
    </Peptide>
    <Peptide id="PTD_PEEEHPETQEQQGQQR">
        <PeptideSequence>PEEEHPETQEQQGQQR</PeptideSequence>
    </Peptide>
    <Peptide id="PTD_EEEHPETQEQQGQQR">
        <PeptideSequence>EEEHPETQEQQGQQR</PeptideSequence>
    </Peptide>
    <Peptide id="PTD_EEHPETQEQQGQQR">
        <PeptideSequence>EEHPETQEQQGQQR</PeptideSequence>
    </Peptide>
    <Peptide id="PTD_QGQQR">
        <PeptideSequence>QGQQR</PeptideSequence>
    </Peptide>
    <Peptide id="PTD_GQQR">
        <PeptideSequence>GQQR</PeptideSequence>
    </Peptide>
    <Peptide id="PTD_HQQEQEEEGKNNVLSGFDPQFLTQAFNVDEEIINR">
        <PeptideSequence>HQQEQEEEGKNNVLSGFDPQFLTQAFNVDEEIINR</PeptideSequence>
    </Peptide>
    <Peptide id="PTD_NNVLSGFD">
        <PeptideSequence>NNVLSGFD</PeptideSequence>
    </Peptide>
    <Peptide id="PTD_NNVLSGFDPQFLTQA">
        <PeptideSequence>NNVLSGFDPQFLTQA</PeptideSequence>
    </Peptide>
    <Peptide id="PTD_NNVLSGFDPQFLTQAFNVDEEIINR">
        <PeptideSequence>NNVLSGFDPQFLTQAFNVDEEIINR</PeptideSequence>
    </Peptide>
    <Peptide id="PTD_PQFLTQAFNVDEEIINR">
        <PeptideSequence>PQFLTQAFNVDEEIINR</PeptideSequence>
    </Peptide>
    <Peptide id="PTD_TQAFNVDEEIINR">
        <PeptideSequence>TQAFNVDEEIINR</PeptideSequence>
    </Peptide>
    <Peptide id="PTD_NVDEEIINR">
        <PeptideSequence>NVDEEIINR</PeptideSequence>
    </Peptide>
    <Peptide id="PTD_VDEEIINR">
        <PeptideSequence>VDEEIINR</PeptideSequence>
    </Peptide>
    <Peptide id="PTD_DEEIINR">
        <PeptideSequence>DEEIINR</PeptideSequence>
    </Peptide>
    <Peptide id="PTD_RGLS">
        <PeptideSequence>RGLS</PeptideSequence>
    </Peptide>
    <Peptide id="PTD_RGLSI">
        <PeptideSequence>RGLSI</PeptideSequence>
    </Peptide>
    <Peptide id="PTD_RGLSII">
        <PeptideSequence>RGLSII</PeptideSequence>
    </Peptide>
    <Peptide id="PTD_RGLSIISPK">
        <PeptideSequence>RGLSIISPK</PeptideSequence>
    </Peptide>
    <Peptide id="PTD_GLSI">
        <PeptideSequence>GLSI</PeptideSequence>
    </Peptide>
    <Peptide id="PTD_GLSII">
        <PeptideSequence>GLSII</PeptideSequence>
    </Peptide>
    <Peptide id="PTD_GLSIIS">
        <PeptideSequence>GLSIIS</PeptideSequence>
    </Peptide>
    <Peptide id="PTD_GLSIISPK">
        <PeptideSequence>GLSIISPK</PeptideSequence>
    </Peptide>
    <Peptide id="PTD_SIISPK">
        <PeptideSequence>SIISPK</PeptideSequence>
    </Peptide>
    <Peptide id="PTD_IISPK">
        <PeptideSequence>IISPK</PeptideSequence>
    </Peptide>
    <Peptide id="PTD_SQEEEEEEEEEPR">
        <PeptideSequence>SQEEEEEEEEEPR</PeptideSequence>
    </Peptide>
    <Peptide id="PTD_AQGEEGEEEEEETSTR">
        <PeptideSequence>AQGEEGEEEEEETSTR</PeptideSequence>
    </Peptide>
    <Peptide id="PTD_QESRNGLEETICTAR_12C">
        <PeptideSequence>QESRNGLEETICTAR</PeptideSequence>
        <Modification location="12" residues="C" monoisotopicMassDelta="57.021461486816406">
            <cvParam cvRef="UNIMOD" accession="UNIMOD:4" name="Carbamidomethyl" value=""/>
        </Modification>
    </Peptide>
    <Peptide id="PTD_NGLEETICTAR_8C">
        <PeptideSequence>NGLEETICTAR</PeptideSequence>
        <Modification location="8" residues="C" monoisotopicMassDelta="57.021461486816406">
            <cvParam cvRef="UNIMOD" accession="UNIMOD:4" name="Carbamidomethyl" value=""/>
        </Modification>
    </Peptide>
    <Peptide id="PTD_LLENIAKPSR">
        <PeptideSequence>LLENIAKPSR</PeptideSequence>
    </Peptide>
    <Peptide id="PTD_ENIAKPSR">
        <PeptideSequence>ENIAKPSR</PeptideSequence>
    </Peptide>
    <Peptide id="PTD_NIAKPSR">
        <PeptideSequence>NIAKPSR</PeptideSequence>
    </Peptide>
    <Peptide id="PTD_IAKPSR">
        <PeptideSequence>IAKPSR</PeptideSequence>
    </Peptide>
    <Peptide id="PTD_AKPSR">
        <PeptideSequence>AKPSR</PeptideSequence>
    </Peptide>
    <Peptide id="PTD_ADLYN">
        <PeptideSequence>ADLYN</PeptideSequence>
    </Peptide>
    <Peptide id="PTD_ADLYNPNAGR">
        <PeptideSequence>ADLYNPNAGR</PeptideSequence>
    </Peptide>
    <Peptide id="PTD_DLYNPNAGR">
        <PeptideSequence>DLYNPNAGR</PeptideSequence>
    </Peptide>
    <Peptide id="PTD_LYNPNAGR">
        <PeptideSequence>LYNPNAGR</PeptideSequence>
    </Peptide>
    <Peptide id="PTD_YNPNAGR">
        <PeptideSequence>YNPNAGR</PeptideSequence>
    </Peptide>
    <Peptide id="PTD_NPNAGR">
        <PeptideSequence>NPNAGR</PeptideSequence>
    </Peptide>
    <Peptide id="PTD_PNAGR">
        <PeptideSequence>PNAGR</PeptideSequence>
    </Peptide>
    <Peptide id="PTD_ISSVNS">
        <PeptideSequence>ISSVNS</PeptideSequence>
    </Peptide>
    <Peptide id="PTD_ISSVNSL">
        <PeptideSequence>ISSVNSL</PeptideSequence>
    </Peptide>
    <Peptide id="PTD_ISSVNSLT">
        <PeptideSequence>ISSVNSLT</PeptideSequence>
    </Peptide>
    <Peptide id="PTD_ISSVNSLTL">
        <PeptideSequence>ISSVNSLTL</PeptideSequence>
    </Peptide>
    <Peptide id="PTD_ISSVNSLTLPILR">
        <PeptideSequence>ISSVNSLTLPILR</PeptideSequence>
    </Peptide>
    <Peptide id="PTD_ISSVNSLTLPILRWFQLSADYVNLYR">
        <PeptideSequence>ISSVNSLTLPILRWFQLSADYVNLYR</PeptideSequence>
    </Peptide>
    <Peptide id="PTD_VNSLTLPILR">
        <PeptideSequence>VNSLTLPILR</PeptideSequence>
    </Peptide>
    <Peptide id="PTD_NSLTLPILR">
        <PeptideSequence>NSLTLPILR</PeptideSequence>
    </Peptide>
    <Peptide id="PTD_SLTLPILR">
        <PeptideSequence>SLTLPILR</PeptideSequence>
    </Peptide>
    <Peptide id="PTD_LTLPILR">
        <PeptideSequence>LTLPILR</PeptideSequence>
    </Peptide>
    <Peptide id="PTD_TLPILR">
        <PeptideSequence>TLPILR</PeptideSequence>
    </Peptide>
    <Peptide id="PTD_LPILR">
        <PeptideSequence>LPILR</PeptideSequence>
    </Peptide>
    <Peptide id="PTD_PILR">
        <PeptideSequence>PILR</PeptideSequence>
    </Peptide>
    <Peptide id="PTD_WFQLSADY">
        <PeptideSequence>WFQLSADY</PeptideSequence>
    </Peptide>
    <Peptide id="PTD_WFQLSADYV">
        <PeptideSequence>WFQLSADYV</PeptideSequence>
    </Peptide>
    <Peptide id="PTD_WFQLSADYVNLYR">
        <PeptideSequence>WFQLSADYVNLYR</PeptideSequence>
    </Peptide>
    <Peptide id="PTD_DYVNLYR">
        <PeptideSequence>DYVNLYR</PeptideSequence>
    </Peptide>
    <Peptide id="PTD_VNLYR">
        <PeptideSequence>VNLYR</PeptideSequence>
    </Peptide>
    <Peptide id="PTD_NLYR">
        <PeptideSequence>NLYR</PeptideSequence>
    </Peptide>
    <Peptide id="PTD_NGIYAPHWNINANSVIFVTR">
        <PeptideSequence>NGIYAPHWNINANSVIFVTR</PeptideSequence>
    </Peptide>
    <Peptide id="PTD_APHWNINANSVIFVTR">
        <PeptideSequence>APHWNINANSVIFVTR</PeptideSequence>
    </Peptide>
    <Peptide id="PTD_IFVTR">
        <PeptideSequence>IFVTR</PeptideSequence>
    </Peptide>
    <Peptide id="PTD_VQVVNCQGNS_6C">
        <PeptideSequence>VQVVNCQGNS</PeptideSequence>
        <Modification location="6" residues="C" monoisotopicMassDelta="57.021461486816406">
            <cvParam cvRef="UNIMOD" accession="UNIMOD:4" name="Carbamidomethyl" value=""/>
        </Modification>
    </Peptide>
    <Peptide id="PTD_VQVVNCQGNSVFNDDLR_6C">
        <PeptideSequence>VQVVNCQGNSVFNDDLR</PeptideSequence>
        <Modification location="6" residues="C" monoisotopicMassDelta="57.021461486816406">
            <cvParam cvRef="UNIMOD" accession="UNIMOD:4" name="Carbamidomethyl" value=""/>
        </Modification>
    </Peptide>
    <Peptide id="PTD_VQVVNCQGNSVFNDDLRR_6C">
        <PeptideSequence>VQVVNCQGNSVFNDDLRR</PeptideSequence>
        <Modification location="6" residues="C" monoisotopicMassDelta="57.021461486816406">
            <cvParam cvRef="UNIMOD" accession="UNIMOD:4" name="Carbamidomethyl" value=""/>
        </Modification>
    </Peptide>
    <Peptide id="PTD_RGQLL">
        <PeptideSequence>RGQLL</PeptideSequence>
    </Peptide>
    <Peptide id="PTD_RGQLLV">
        <PeptideSequence>RGQLLV</PeptideSequence>
    </Peptide>
    <Peptide id="PTD_RGQLLVV">
        <PeptideSequence>RGQLLVV</PeptideSequence>
    </Peptide>
    <Peptide id="PTD_RGQLLVVPQNF">
        <PeptideSequence>RGQLLVVPQNF</PeptideSequence>
    </Peptide>
    <Peptide id="PTD_GQLLV">
        <PeptideSequence>GQLLV</PeptideSequence>
    </Peptide>
    <Peptide id="PTD_GQLLVVPQNFVVAHQAGDEGFEFIAFKTNDLAATSPVK">
        <PeptideSequence>GQLLVVPQNFVVAHQAGDEGFEFIAFKTNDLAATSPVK</PeptideSequence>
    </Peptide>
    <Peptide id="PTD_PQNFVVAHQAGDEGFEFIAFK">
        <PeptideSequence>PQNFVVAHQAGDEGFEFIAFK</PeptideSequence>
    </Peptide>
    <Peptide id="PTD_QNFVVAHQAGDEGFEFIAFK">
        <PeptideSequence>QNFVVAHQAGDEGFEFIAFK</PeptideSequence>
    </Peptide>
    <Peptide id="PTD_VVAHQAGDEGFEFIAFK">
        <PeptideSequence>VVAHQAGDEGFEFIAFK</PeptideSequence>
    </Peptide>
    <Peptide id="PTD_VAHQAGDEGFEFIAFK">
        <PeptideSequence>VAHQAGDEGFEFIAFK</PeptideSequence>
    </Peptide>
    <Peptide id="PTD_GFEFIAFK">
        <PeptideSequence>GFEFIAFK</PeptideSequence>
    </Peptide>
    <Peptide id="PTD_FEFIAFK">
        <PeptideSequence>FEFIAFK</PeptideSequence>
    </Peptide>
    <Peptide id="PTD_EFIAFK">
        <PeptideSequence>EFIAFK</PeptideSequence>
    </Peptide>
    <Peptide id="PTD_FIAFK">
        <PeptideSequence>FIAFK</PeptideSequence>
    </Peptide>
    <Peptide id="PTD_TNDLAATSPVK">
        <PeptideSequence>TNDLAATSPVK</PeptideSequence>
    </Peptide>
    <Peptide id="PTD_NDLAATSPVK">
        <PeptideSequence>NDLAATSPVK</PeptideSequence>
    </Peptide>
    <Peptide id="PTD_DLAATSPVK">
        <PeptideSequence>DLAATSPVK</PeptideSequence>
    </Peptide>
    <Peptide id="PTD_LAATSPVK">
        <PeptideSequence>LAATSPVK</PeptideSequence>
    </Peptide>
    <Peptide id="PTD_AATSPVK">
        <PeptideSequence>AATSPVK</PeptideSequence>
    </Peptide>
    <Peptide id="PTD_ATSPVK">
        <PeptideSequence>ATSPVK</PeptideSequence>
    </Peptide>
    <Peptide id="PTD_GIPAEVLANAF">
        <PeptideSequence>GIPAEVLANAF</PeptideSequence>
    </Peptide>
    <Peptide id="PTD_GIPAEVLANAFGLR">
        <PeptideSequence>GIPAEVLANAFGLR</PeptideSequence>
    </Peptide>
    <Peptide id="PTD_AEVLANAFGLR">
        <PeptideSequence>AEVLANAFGLR</PeptideSequence>
    </Peptide>
    <Peptide id="PTD_EVLANAFGLR">
        <PeptideSequence>EVLANAFGLR</PeptideSequence>
    </Peptide>
    <Peptide id="PTD_VLANAFGLR">
        <PeptideSequence>VLANAFGLR</PeptideSequence>
    </Peptide>
    <Peptide id="PTD_LANAFGLR">
        <PeptideSequence>LANAFGLR</PeptideSequence>
    </Peptide>
    <Peptide id="PTD_ANAFGLR">
        <PeptideSequence>ANAFGLR</PeptideSequence>
    </Peptide>
    <Peptide id="PTD_NAFGLR">
        <PeptideSequence>NAFGLR</PeptideSequence>
    </Peptide>
    <Peptide id="PTD_AFGLR">
        <PeptideSequence>AFGLR</PeptideSequence>
    </Peptide>
    <Peptide id="PTD_FGLR">
        <PeptideSequence>FGLR</PeptideSequence>
    </Peptide>
    <Peptide id="PTD_LNQVSQLK">
        <PeptideSequence>LNQVSQLK</PeptideSequence>
    </Peptide>
    <Peptide id="PTD_NQVSQLK">
        <PeptideSequence>NQVSQLK</PeptideSequence>
    </Peptide>
    <Peptide id="PTD_QVSQLK">
        <PeptideSequence>QVSQLK</PeptideSequence>
    </Peptide>
    <Peptide id="PTD_SQLK">
        <PeptideSequence>SQLK</PeptideSequence>
    </Peptide>
    <Peptide id="PTD_YSGNQGPLVSPQSESEDHTLPK">
        <PeptideSequence>YSGNQGPLVSPQSESEDHTLPK</PeptideSequence>
    </Peptide>
    <Peptide id="PTD_QQPQQNECQFQR_8C">
        <PeptideSequence>QQPQQNECQFQR</PeptideSequence>
        <Modification location="8" residues="C" monoisotopicMassDelta="57.021461486816406">
            <cvParam cvRef="UNIMOD" accession="UNIMOD:4" name="Carbamidomethyl" value=""/>
        </Modification>
    </Peptide>
    <Peptide id="PTD_LNALEPDNSVK">
        <PeptideSequence>LNALEPDNSVK</PeptideSequence>
    </Peptide>
    <Peptide id="PTD_NALEPDNSVK">
        <PeptideSequence>NALEPDNSVK</PeptideSequence>
    </Peptide>
    <Peptide id="PTD_LEPDNSVK">
        <PeptideSequence>LEPDNSVK</PeptideSequence>
    </Peptide>
    <Peptide id="PTD_EPDNSVK">
        <PeptideSequence>EPDNSVK</PeptideSequence>
    </Peptide>
    <Peptide id="PTD_PDNSVK">
        <PeptideSequence>PDNSVK</PeptideSequence>
    </Peptide>
    <Peptide id="PTD_SEAGTIETWN">
        <PeptideSequence>SEAGTIETWN</PeptideSequence>
    </Peptide>
    <Peptide id="PTD_SEAGTIETWNPNNDQLR">
        <PeptideSequence>SEAGTIETWNPNNDQLR</PeptideSequence>
    </Peptide>
    <Peptide id="PTD_NPNNDQLR">
        <PeptideSequence>NPNNDQLR</PeptideSequence>
    </Peptide>
    <Peptide id="PTD_PNNDQLR">
        <PeptideSequence>PNNDQLR</PeptideSequence>
    </Peptide>
    <Peptide id="PTD_NNDQLR">
        <PeptideSequence>NNDQLR</PeptideSequence>
    </Peptide>
    <Peptide id="PTD_NDQLR">
        <PeptideSequence>NDQLR</PeptideSequence>
    </Peptide>
    <Peptide id="PTD_CAGVALSR_1C">
        <PeptideSequence>CAGVALSR</PeptideSequence>
        <Modification location="1" residues="C" monoisotopicMassDelta="57.021461486816406">
            <cvParam cvRef="UNIMOD" accession="UNIMOD:4" name="Carbamidomethyl" value=""/>
        </Modification>
    </Peptide>
    <Peptide id="PTD_CAGVALSRCTIQR_1C_9C">
        <PeptideSequence>CAGVALSRCTIQR</PeptideSequence>
        <Modification location="1" residues="C" monoisotopicMassDelta="57.021461486816406">
            <cvParam cvRef="UNIMOD" accession="UNIMOD:4" name="Carbamidomethyl" value=""/>
        </Modification>
        <Modification location="9" residues="C" monoisotopicMassDelta="57.021461486816406">
            <cvParam cvRef="UNIMOD" accession="UNIMOD:4" name="Carbamidomethyl" value=""/>
        </Modification>
    </Peptide>
    <Peptide id="PTD_AGVALSR">
        <PeptideSequence>AGVALSR</PeptideSequence>
    </Peptide>
    <Peptide id="PTD_GVALSR">
        <PeptideSequence>GVALSR</PeptideSequence>
    </Peptide>
    <Peptide id="PTD_RPFYT">
        <PeptideSequence>RPFYT</PeptideSequence>
    </Peptide>
    <Peptide id="PTD_RPFYTN">
        <PeptideSequence>RPFYTN</PeptideSequence>
    </Peptide>
    <Peptide id="PTD_RPFYTNA">
        <PeptideSequence>RPFYTNA</PeptideSequence>
    </Peptide>
    <Peptide id="PTD_RPFYTNAPQE">
        <PeptideSequence>RPFYTNAPQE</PeptideSequence>
    </Peptide>
    <Peptide id="PTD_RPFYTNAPQEIYIQQ">
        <PeptideSequence>RPFYTNAPQEIYIQQ</PeptideSequence>
    </Peptide>
    <Peptide id="PTD_RPFYTNAPQEIYIQQGR">
        <PeptideSequence>RPFYTNAPQEIYIQQGR</PeptideSequence>
    </Peptide>
    <Peptide id="PTD_APQEIYIQQGR">
        <PeptideSequence>APQEIYIQQGR</PeptideSequence>
    </Peptide>
    <Peptide id="PTD_PQEIYIQQGR">
        <PeptideSequence>PQEIYIQQGR</PeptideSequence>
    </Peptide>
    <Peptide id="PTD_QEIYIQQGR">
        <PeptideSequence>QEIYIQQGR</PeptideSequence>
    </Peptide>
    <Peptide id="PTD_EIYIQQGR">
        <PeptideSequence>EIYIQQGR</PeptideSequence>
    </Peptide>
    <Peptide id="PTD_IYIQQGR">
        <PeptideSequence>IYIQQGR</PeptideSequence>
    </Peptide>
    <Peptide id="PTD_YIQQGR">
        <PeptideSequence>YIQQGR</PeptideSequence>
    </Peptide>
    <Peptide id="PTD_IQQGR">
        <PeptideSequence>IQQGR</PeptideSequence>
    </Peptide>
    <Peptide id="PTD_QQGR">
        <PeptideSequence>QQGR</PeptideSequence>
    </Peptide>
    <Peptide id="PTD_GIFGLI">
        <PeptideSequence>GIFGLI</PeptideSequence>
    </Peptide>
    <Peptide id="PTD_GIFGLIF">
        <PeptideSequence>GIFGLIF</PeptideSequence>
    </Peptide>
    <Peptide id="PTD_GIFGLIFPGCR_10C">
        <PeptideSequence>GIFGLIFPGCR</PeptideSequence>
        <Modification location="10" residues="C" monoisotopicMassDelta="57.021461486816406">
            <cvParam cvRef="UNIMOD" accession="UNIMOD:4" name="Carbamidomethyl" value=""/>
        </Modification>
    </Peptide>
    <Peptide id="PTD_GLIFPGCR_7C">
        <PeptideSequence>GLIFPGCR</PeptideSequence>
        <Modification location="7" residues="C" monoisotopicMassDelta="57.021461486816406">
            <cvParam cvRef="UNIMOD" accession="UNIMOD:4" name="Carbamidomethyl" value=""/>
        </Modification>
    </Peptide>
    <Peptide id="PTD_LIFPGCR_6C">
        <PeptideSequence>LIFPGCR</PeptideSequence>
        <Modification location="6" residues="C" monoisotopicMassDelta="57.021461486816406">
            <cvParam cvRef="UNIMOD" accession="UNIMOD:4" name="Carbamidomethyl" value=""/>
        </Modification>
    </Peptide>
    <Peptide id="PTD_IFPGCR_5C">
        <PeptideSequence>IFPGCR</PeptideSequence>
        <Modification location="5" residues="C" monoisotopicMassDelta="57.021461486816406">
            <cvParam cvRef="UNIMOD" accession="UNIMOD:4" name="Carbamidomethyl" value=""/>
        </Modification>
    </Peptide>
    <Peptide id="PTD_FPGCR_4C">
        <PeptideSequence>FPGCR</PeptideSequence>
        <Modification location="4" residues="C" monoisotopicMassDelta="57.021461486816406">
            <cvParam cvRef="UNIMOD" accession="UNIMOD:4" name="Carbamidomethyl" value=""/>
        </Modification>
    </Peptide>
    <Peptide id="PTD_PGCR_3C">
        <PeptideSequence>PGCR</PeptideSequence>
        <Modification location="3" residues="C" monoisotopicMassDelta="57.021461486816406">
            <cvParam cvRef="UNIMOD" accession="UNIMOD:4" name="Carbamidomethyl" value=""/>
        </Modification>
    </Peptide>
    <Peptide id="PTD_ETYEEPQEQEQGQGPRPQDR">
        <PeptideSequence>ETYEEPQEQEQGQGPRPQDR</PeptideSequence>
    </Peptide>
    <Peptide id="PTD_QEQEQGQGPRPQDR">
        <PeptideSequence>QEQEQGQGPRPQDR</PeptideSequence>
    </Peptide>
    <Peptide id="PTD_EQEQGQGPRPQDR">
        <PeptideSequence>EQEQGQGPRPQDR</PeptideSequence>
    </Peptide>
    <Peptide id="PTD_EQGQGPRPQDR">
        <PeptideSequence>EQGQGPRPQDR</PeptideSequence>
    </Peptide>
    <Peptide id="PTD_EGDIIAVPTGVPFWMYNNEQTPVIAITLIDTTNLDNQLDQIPR">
        <PeptideSequence>EGDIIAVPTGVPFWMYNNEQTPVIAITLIDTTNLDNQLDQIPR</PeptideSequence>
    </Peptide>
    <Peptide id="PTD_RFYLSGNQEQEFLQ">
        <PeptideSequence>RFYLSGNQEQEFLQ</PeptideSequence>
    </Peptide>
    <Peptide id="PTD_RFYLSGNQEQEFLQYQQK">
        <PeptideSequence>RFYLSGNQEQEFLQYQQK</PeptideSequence>
    </Peptide>
    <Peptide id="PTD_FYLSGNQ">
        <PeptideSequence>FYLSGNQ</PeptideSequence>
    </Peptide>
    <Peptide id="PTD_FYLSGNQE">
        <PeptideSequence>FYLSGNQE</PeptideSequence>
    </Peptide>
    <Peptide id="PTD_FYLSGNQEQEF">
        <PeptideSequence>FYLSGNQEQEF</PeptideSequence>
    </Peptide>
    <Peptide id="PTD_FYLSGNQEQEFL">
        <PeptideSequence>FYLSGNQEQEFL</PeptideSequence>
    </Peptide>
    <Peptide id="PTD_FYLSGNQEQEFLQYQQK">
        <PeptideSequence>FYLSGNQEQEFLQYQQK</PeptideSequence>
    </Peptide>
    <Peptide id="PTD_GNQEQEFLQYQQK">
        <PeptideSequence>GNQEQEFLQYQQK</PeptideSequence>
    </Peptide>
    <Peptide id="PTD_QEFLQYQQK">
        <PeptideSequence>QEFLQYQQK</PeptideSequence>
    </Peptide>
    <Peptide id="PTD_EFLQYQQK">
        <PeptideSequence>EFLQYQQK</PeptideSequence>
    </Peptide>
    <Peptide id="PTD_FLQYQQK">
        <PeptideSequence>FLQYQQK</PeptideSequence>
    </Peptide>
    <Peptide id="PTD_LQYQQK">
        <PeptideSequence>LQYQQK</PeptideSequence>
    </Peptide>
    <Peptide id="PTD_QYQQK">
        <PeptideSequence>QYQQK</PeptideSequence>
    </Peptide>
    <Peptide id="PTD_YQQK">
        <PeptideSequence>YQQK</PeptideSequence>
    </Peptide>
    <Peptide id="PTD_EGGQGQQQEGGNEGGNV">
        <PeptideSequence>EGGQGQQQEGGNEGGNV</PeptideSequence>
    </Peptide>
    <Peptide id="PTD_EGGQGQQQEGGNEGGNVLSGFNDEFLEEAFSVDR">
        <PeptideSequence>EGGQGQQQEGGNEGGNVLSGFNDEFLEEAFSVDR</PeptideSequence>
    </Peptide>
    <Peptide id="PTD_LEEAFSVDR">
        <PeptideSequence>LEEAFSVDR</PeptideSequence>
    </Peptide>
    <Peptide id="PTD_EEAFSVDR">
        <PeptideSequence>EEAFSVDR</PeptideSequence>
    </Peptide>
    <Peptide id="PTD_EAFSVDR">
        <PeptideSequence>EAFSVDR</PeptideSequence>
    </Peptide>
    <Peptide id="PTD_AFSVDR">
        <PeptideSequence>AFSVDR</PeptideSequence>
    </Peptide>
    <Peptide id="PTD_FSVDR">
        <PeptideSequence>FSVDR</PeptideSequence>
    </Peptide>
    <Peptide id="PTD_NDDREGSIVEVK">
        <PeptideSequence>NDDREGSIVEVK</PeptideSequence>
    </Peptide>
    <Peptide id="PTD_EGSIV">
        <PeptideSequence>EGSIV</PeptideSequence>
    </Peptide>
    <Peptide id="PTD_EGSIVEVK">
        <PeptideSequence>EGSIVEVK</PeptideSequence>
    </Peptide>
    <Peptide id="PTD_GSIVEVK">
        <PeptideSequence>GSIVEVK</PeptideSequence>
    </Peptide>
    <Peptide id="PTD_SIVEVK">
        <PeptideSequence>SIVEVK</PeptideSequence>
    </Peptide>
    <Peptide id="PTD_IVEVK">
        <PeptideSequence>IVEVK</PeptideSequence>
    </Peptide>
    <Peptide id="PTD_VEVK">
        <PeptideSequence>VEVK</PeptideSequence>
    </Peptide>
    <Peptide id="PTD_EVK">
        <PeptideSequence>EVK</PeptideSequence>
    </Peptide>
    <Peptide id="PTD_VISPPTLRPR">
        <PeptideSequence>VISPPTLRPR</PeptideSequence>
    </Peptide>
    <Peptide id="PTD_HNIGQST">
        <PeptideSequence>HNIGQST</PeptideSequence>
    </Peptide>
    <Peptide id="PTD_HNIGQSTS">
        <PeptideSequence>HNIGQSTS</PeptideSequence>
    </Peptide>
    <Peptide id="PTD_HNIGQSTSPDA">
        <PeptideSequence>HNIGQSTSPDA</PeptideSequence>
    </Peptide>
    <Peptide id="PTD_HNIGQSTSPDAY">
        <PeptideSequence>HNIGQSTSPDAY</PeptideSequence>
    </Peptide>
    <Peptide id="PTD_HNIGQSTSPDAYN">
        <PeptideSequence>HNIGQSTSPDAYN</PeptideSequence>
    </Peptide>
    <Peptide id="PTD_HNIGQSTSPDAYNPQAGR">
        <PeptideSequence>HNIGQSTSPDAYNPQAGR</PeptideSequence>
    </Peptide>
    <Peptide id="PTD_PDAYNPQAGR">
        <PeptideSequence>PDAYNPQAGR</PeptideSequence>
    </Peptide>
    <Peptide id="PTD_DAYNPQAGR">
        <PeptideSequence>DAYNPQAGR</PeptideSequence>
    </Peptide>
    <Peptide id="PTD_AYNPQAGR">
        <PeptideSequence>AYNPQAGR</PeptideSequence>
    </Peptide>
    <Peptide id="PTD_YNPQAGR">
        <PeptideSequence>YNPQAGR</PeptideSequence>
    </Peptide>
    <Peptide id="PTD_LKTLTSLDFPILR">
        <PeptideSequence>LKTLTSLDFPILR</PeptideSequence>
    </Peptide>
    <Peptide id="PTD_TLTSL">
        <PeptideSequence>TLTSL</PeptideSequence>
    </Peptide>
    <Peptide id="PTD_TLTSLD">
        <PeptideSequence>TLTSLD</PeptideSequence>
    </Peptide>
    <Peptide id="PTD_TLTSLDF">
        <PeptideSequence>TLTSLDF</PeptideSequence>
    </Peptide>
    <Peptide id="PTD_TLTSLDFPILR">
        <PeptideSequence>TLTSLDFPILR</PeptideSequence>
    </Peptide>
    <Peptide id="PTD_TSLDFPILR">
        <PeptideSequence>TSLDFPILR</PeptideSequence>
    </Peptide>
    <Peptide id="PTD_SLDFPILR">
        <PeptideSequence>SLDFPILR</PeptideSequence>
    </Peptide>
    <Peptide id="PTD_DFPILR">
        <PeptideSequence>DFPILR</PeptideSequence>
    </Peptide>
    <Peptide id="PTD_FPILR">
        <PeptideSequence>FPILR</PeptideSequence>
    </Peptide>
    <Peptide id="PTD_WLGLAAEHGSIYK">
        <PeptideSequence>WLGLAAEHGSIYK</PeptideSequence>
    </Peptide>
    <Peptide id="PTD_LGLAAEHGSIYK">
        <PeptideSequence>LGLAAEHGSIYK</PeptideSequence>
    </Peptide>
    <Peptide id="PTD_AAEHGSIYK">
        <PeptideSequence>AAEHGSIYK</PeptideSequence>
    </Peptide>
    <Peptide id="PTD_EHGSIYK">
        <PeptideSequence>EHGSIYK</PeptideSequence>
    </Peptide>
    <Peptide id="PTD_HGSIYK">
        <PeptideSequence>HGSIYK</PeptideSequence>
    </Peptide>
    <Peptide id="PTD_SLDDN">
        <PeptideSequence>SLDDN</PeptideSequence>
    </Peptide>
    <Peptide id="PTD_SLDDNF">
        <PeptideSequence>SLDDNF</PeptideSequence>
    </Peptide>
    <Peptide id="PTD_SLDDNFSYV">
        <PeptideSequence>SLDDNFSYV</PeptideSequence>
    </Peptide>
    <Peptide id="PTD_SLDDNFSYVAFK">
        <PeptideSequence>SLDDNFSYVAFK</PeptideSequence>
    </Peptide>
    <Peptide id="PTD_SLDDNFSYVAFKTNDIPQIAALAGLTSSIR">
        <PeptideSequence>SLDDNFSYVAFKTNDIPQIAALAGLTSSIR</PeptideSequence>
    </Peptide>
    <Peptide id="PTD_DDNFSYVAFK">
        <PeptideSequence>DDNFSYVAFK</PeptideSequence>
    </Peptide>
    <Peptide id="PTD_DNFSYVAFK">
        <PeptideSequence>DNFSYVAFK</PeptideSequence>
    </Peptide>
    <Peptide id="PTD_NFSYVAFK">
        <PeptideSequence>NFSYVAFK</PeptideSequence>
    </Peptide>
    <Peptide id="PTD_FSYVAFK">
        <PeptideSequence>FSYVAFK</PeptideSequence>
    </Peptide>
    <Peptide id="PTD_YVAFK">
        <PeptideSequence>YVAFK</PeptideSequence>
    </Peptide>
    <Peptide id="PTD_VAFK">
        <PeptideSequence>VAFK</PeptideSequence>
    </Peptide>
    <Peptide id="PTD_TNDIPQIA">
        <PeptideSequence>TNDIPQIA</PeptideSequence>
    </Peptide>
    <Peptide id="PTD_TNDIPQIAA">
        <PeptideSequence>TNDIPQIAA</PeptideSequence>
    </Peptide>
    <Peptide id="PTD_TNDIPQIAAL">
        <PeptideSequence>TNDIPQIAAL</PeptideSequence>
    </Peptide>
    <Peptide id="PTD_TNDIPQIAALAG">
        <PeptideSequence>TNDIPQIAALAG</PeptideSequence>
    </Peptide>
    <Peptide id="PTD_TNDIPQIAALAGL">
        <PeptideSequence>TNDIPQIAALAGL</PeptideSequence>
    </Peptide>
    <Peptide id="PTD_TNDIPQIAALAGLTS">
        <PeptideSequence>TNDIPQIAALAGLTS</PeptideSequence>
    </Peptide>
    <Peptide id="PTD_TNDIPQIAALAGLTSSIR">
        <PeptideSequence>TNDIPQIAALAGLTSSIR</PeptideSequence>
    </Peptide>
    <Peptide id="PTD_PQIAALAGLTSSIR">
        <PeptideSequence>PQIAALAGLTSSIR</PeptideSequence>
    </Peptide>
    <Peptide id="PTD_AALAGLTSSIR">
        <PeptideSequence>AALAGLTSSIR</PeptideSequence>
    </Peptide>
    <Peptide id="PTD_ALAGLTSSIR">
        <PeptideSequence>ALAGLTSSIR</PeptideSequence>
    </Peptide>
    <Peptide id="PTD_LAGLTSSIR">
        <PeptideSequence>LAGLTSSIR</PeptideSequence>
    </Peptide>
    <Peptide id="PTD_AGLTSSIR">
        <PeptideSequence>AGLTSSIR</PeptideSequence>
    </Peptide>
    <Peptide id="PTD_GLTSSIR">
        <PeptideSequence>GLTSSIR</PeptideSequence>
    </Peptide>
    <Peptide id="PTD_LTSSIR">
        <PeptideSequence>LTSSIR</PeptideSequence>
    </Peptide>
    <Peptide id="PTD_TSSIR">
        <PeptideSequence>TSSIR</PeptideSequence>
    </Peptide>
    <Peptide id="PTD_SSIR">
        <PeptideSequence>SSIR</PeptideSequence>
    </Peptide>
    <Peptide id="PTD_ALPLDVVAHAFNLDR">
        <PeptideSequence>ALPLDVVAHAFNLDR</PeptideSequence>
    </Peptide>
    <Peptide id="PTD_ALPLDVVAHAFNLDRDQAR">
        <PeptideSequence>ALPLDVVAHAFNLDRDQAR</PeptideSequence>
    </Peptide>
    <Peptide id="PTD_DVVAHAFNLDRDQAR">
        <PeptideSequence>DVVAHAFNLDRDQAR</PeptideSequence>
    </Peptide>
    <Peptide id="PTD_VVAHAFNLDR">
        <PeptideSequence>VVAHAFNLDR</PeptideSequence>
    </Peptide>
    <Peptide id="PTD_VAHAFNLDR">
        <PeptideSequence>VAHAFNLDR</PeptideSequence>
    </Peptide>
    <Peptide id="PTD_AHAFNLDR">
        <PeptideSequence>AHAFNLDR</PeptideSequence>
    </Peptide>
    <Peptide id="PTD_HAFNLDR">
        <PeptideSequence>HAFNLDR</PeptideSequence>
    </Peptide>
    <Peptide id="PTD_HAFNLDRDQAR">
        <PeptideSequence>HAFNLDRDQAR</PeptideSequence>
    </Peptide>
    <Peptide id="PTD_FNLDR">
        <PeptideSequence>FNLDR</PeptideSequence>
    </Peptide>
    <Peptide id="PTD_NLDR">
        <PeptideSequence>NLDR</PeptideSequence>
    </Peptide>
    <Peptide id="PTD_NNNPYKFLVPPPQSQLR">
        <PeptideSequence>NNNPYKFLVPPPQSQLR</PeptideSequence>
    </Peptide>
    <Peptide id="PTD_FLVPPPQSQLR">
        <PeptideSequence>FLVPPPQSQLR</PeptideSequence>
    </Peptide>
    <Peptide id="PTD_VPPPQSQLR">
        <PeptideSequence>VPPPQSQLR</PeptideSequence>
    </Peptide>
    <Peptide id="PTD_PPPQSQLR">
        <PeptideSequence>PPPQSQLR</PeptideSequence>
    </Peptide>
    <Peptide id="PTD_PPQSQLR">
        <PeptideSequence>PPQSQLR</PeptideSequence>
    </Peptide>
    <Peptide id="PTD_SQLR">
        <PeptideSequence>SQLR</PeptideSequence>
    </Peptide>
    <Peptide id="PTD_REEEEEEEEWQPR">
        <PeptideSequence>REEEEEEEEWQPR</PeptideSequence>
    </Peptide>
    <Peptide id="PTD_EQRDEKEK">
        <PeptideSequence>EQRDEKEK</PeptideSequence>
    </Peptide>
    <Peptide id="PTD_QRNPYHFSSER">
        <PeptideSequence>QRNPYHFSSER</PeptideSequence>
    </Peptide>
    <Peptide id="PTD_NPYHFSSER">
        <PeptideSequence>NPYHFSSER</PeptideSequence>
    </Peptide>
    <Peptide id="PTD_TNRLENLQNYR">
        <PeptideSequence>TNRLENLQNYR</PeptideSequence>
    </Peptide>
    <Peptide id="PTD_LENLQNYR">
        <PeptideSequence>LENLQNYR</PeptideSequence>
    </Peptide>
    <Peptide id="PTD_IVEFQSN">
        <PeptideSequence>IVEFQSN</PeptideSequence>
    </Peptide>
    <Peptide id="PTD_IVEFQSNPNTLI">
        <PeptideSequence>IVEFQSNPNTLI</PeptideSequence>
    </Peptide>
    <Peptide id="PTD_IVEFQSNPNTLILPK">
        <PeptideSequence>IVEFQSNPNTLILPK</PeptideSequence>
    </Peptide>
    <Peptide id="PTD_SNPNTLILPK">
        <PeptideSequence>SNPNTLILPK</PeptideSequence>
    </Peptide>
    <Peptide id="PTD_PNTLILPK">
        <PeptideSequence>PNTLILPK</PeptideSequence>
    </Peptide>
    <Peptide id="PTD_NTLILPK">
        <PeptideSequence>NTLILPK</PeptideSequence>
    </Peptide>
    <Peptide id="PTD_TLILPK">
        <PeptideSequence>TLILPK</PeptideSequence>
    </Peptide>
    <Peptide id="PTD_HSDADYILVVLNGR">
        <PeptideSequence>HSDADYILVVLNGR</PeptideSequence>
    </Peptide>
    <Peptide id="PTD_ATITIVNPDK">
        <PeptideSequence>ATITIVNPDK</PeptideSequence>
    </Peptide>
    <Peptide id="PTD_ATITIVNPDKR">
        <PeptideSequence>ATITIVNPDKR</PeptideSequence>
    </Peptide>
    <Peptide id="PTD_QAYNLEYGDALR">
        <PeptideSequence>QAYNLEYGDALR</PeptideSequence>
    </Peptide>
    <Peptide id="PTD_VVKLAIPINNPSNFYDFYPSSTK">
        <PeptideSequence>VVKLAIPINNPSNFYDFYPSSTK</PeptideSequence>
    </Peptide>
    <Peptide id="PTD_LAIPINN">
        <PeptideSequence>LAIPINN</PeptideSequence>
    </Peptide>
    <Peptide id="PTD_LAIPINNPSN">
        <PeptideSequence>LAIPINNPSN</PeptideSequence>
    </Peptide>
    <Peptide id="PTD_LAIPINNPSNF">
        <PeptideSequence>LAIPINNPSNF</PeptideSequence>
    </Peptide>
    <Peptide id="PTD_LAIPINNPSNFYDF">
        <PeptideSequence>LAIPINNPSNFYDF</PeptideSequence>
    </Peptide>
    <Peptide id="PTD_LAIPINNPSNFYDFYPSSTK">
        <PeptideSequence>LAIPINNPSNFYDFYPSSTK</PeptideSequence>
    </Peptide>
    <Peptide id="PTD_PINNPSNFYDFYPSSTK">
        <PeptideSequence>PINNPSNFYDFYPSSTK</PeptideSequence>
    </Peptide>
    <Peptide id="PTD_PSNFYDFYPSSTK">
        <PeptideSequence>PSNFYDFYPSSTK</PeptideSequence>
    </Peptide>
    <Peptide id="PTD_DFYPSSTK">
        <PeptideSequence>DFYPSSTK</PeptideSequence>
    </Peptide>
    <Peptide id="PTD_YPSSTK">
        <PeptideSequence>YPSSTK</PeptideSequence>
    </Peptide>
    <Peptide id="PTD_PSSTK">
        <PeptideSequence>PSSTK</PeptideSequence>
    </Peptide>
    <Peptide id="PTD_DQQSYFSGFSK">
        <PeptideSequence>DQQSYFSGFSK</PeptideSequence>
    </Peptide>
    <Peptide id="PTD_NTLEATFNTR">
        <PeptideSequence>NTLEATFNTR</PeptideSequence>
    </Peptide>
    <Peptide id="PTD_ILLGNEDEQEDEEQR">
        <PeptideSequence>ILLGNEDEQEDEEQR</PeptideSequence>
    </Peptide>
    <Peptide id="PTD_ILLGNEDEQEDEEQRR">
        <PeptideSequence>ILLGNEDEQEDEEQRR</PeptideSequence>
    </Peptide>
    <Peptide id="PTD_RGQEQSYQDEGVIVR">
        <PeptideSequence>RGQEQSYQDEGVIVR</PeptideSequence>
    </Peptide>
    <Peptide id="PTD_GQEQSYQDEGVIVR">
        <PeptideSequence>GQEQSYQDEGVIVR</PeptideSequence>
    </Peptide>
    <Peptide id="PTD_DEGVIVR">
        <PeptideSequence>DEGVIVR</PeptideSequence>
    </Peptide>
    <Peptide id="PTD_EQIQELR">
        <PeptideSequence>EQIQELR</PeptideSequence>
    </Peptide>
    <Peptide id="PTD_KGKPSESGPFNLR">
        <PeptideSequence>KGKPSESGPFNLR</PeptideSequence>
    </Peptide>
    <Peptide id="PTD_GKPSESGPFNLR">
        <PeptideSequence>GKPSESGPFNLR</PeptideSequence>
    </Peptide>
    <Peptide id="PTD_GKPSESGPFNLRSNESIYSNK">
        <PeptideSequence>GKPSESGPFNLRSNESIYSNK</PeptideSequence>
    </Peptide>
    <Peptide id="PTD_FGNFYE">
        <PeptideSequence>FGNFYE</PeptideSequence>
    </Peptide>
    <Peptide id="PTD_FGNFYEITPER">
        <PeptideSequence>FGNFYEITPER</PeptideSequence>
    </Peptide>
    <Peptide id="PTD_NFYEITPER">
        <PeptideSequence>NFYEITPER</PeptideSequence>
    </Peptide>
    <Peptide id="PTD_FYEITPER">
        <PeptideSequence>FYEITPER</PeptideSequence>
    </Peptide>
    <Peptide id="PTD_YEITPER">
        <PeptideSequence>YEITPER</PeptideSequence>
    </Peptide>
    <Peptide id="PTD_EITPER">
        <PeptideSequence>EITPER</PeptideSequence>
    </Peptide>
    <Peptide id="PTD_ITPER">
        <PeptideSequence>ITPER</PeptideSequence>
    </Peptide>
    <Peptide id="PTD_NPQVQDLDISLTFTEINEGALLLPHYNSK">
        <PeptideSequence>NPQVQDLDISLTFTEINEGALLLPHYNSK</PeptideSequence>
    </Peptide>
    <Peptide id="PTD_AIFIVVVDEGEGNYELVGIR">
        <PeptideSequence>AIFIVVVDEGEGNYELVGIR</PeptideSequence>
    </Peptide>
    <Peptide id="PTD_LLGFGINANENQR">
        <PeptideSequence>LLGFGINANENQR</PeptideSequence>
    </Peptide>
    <Peptide id="PTD_NFLAGSEDN">
        <PeptideSequence>NFLAGSEDN</PeptideSequence>
    </Peptide>
    <Peptide id="PTD_NFLAGSEDNV">
        <PeptideSequence>NFLAGSEDNV</PeptideSequence>
    </Peptide>
    <Peptide id="PTD_NFLAGSEDNVISQL">
        <PeptideSequence>NFLAGSEDNVISQL</PeptideSequence>
    </Peptide>
    <Peptide id="PTD_NFLAGSEDNVISQLDR">
        <PeptideSequence>NFLAGSEDNVISQLDR</PeptideSequence>
    </Peptide>
    <Peptide id="PTD_AGSEDNVISQLDR">
        <PeptideSequence>AGSEDNVISQLDR</PeptideSequence>
    </Peptide>
    <Peptide id="PTD_VISQLDR">
        <PeptideSequence>VISQLDR</PeptideSequence>
    </Peptide>
    <Peptide id="PTD_ISQLDR">
        <PeptideSequence>ISQLDR</PeptideSequence>
    </Peptide>
    <Peptide id="PTD_SQLDR">
        <PeptideSequence>SQLDR</PeptideSequence>
    </Peptide>
    <Peptide id="PTD_ELTFPGSAQDVER">
        <PeptideSequence>ELTFPGSAQDVER</PeptideSequence>
    </Peptide>
    <Peptide id="PTD_PGSAQDVER">
        <PeptideSequence>PGSAQDVER</PeptideSequence>
    </Peptide>
    <Peptide id="PTD_SAQDVER">
        <PeptideSequence>SAQDVER</PeptideSequence>
    </Peptide>
    <Peptide id="PTD_DVER">
        <PeptideSequence>DVER</PeptideSequence>
    </Peptide>
    <Peptide id="PTD_NQQQSYFANAQPQQK">
        <PeptideSequence>NQQQSYFANAQPQQK</PeptideSequence>
    </Peptide>
    <Peptide id="PTD_EEEEEWQPRR">
        <PeptideSequence>EEEEEWQPRR</PeptideSequence>
    </Peptide>
    <Peptide id="PTD_NPYYFSSER">
        <PeptideSequence>NPYYFSSER</PeptideSequence>
    </Peptide>
    <Peptide id="PTD_FQTLYR">
        <PeptideSequence>FQTLYR</PeptideSequence>
    </Peptide>
    <Peptide id="PTD_IVEFQSKPNTLILPK">
        <PeptideSequence>IVEFQSKPNTLILPK</PeptideSequence>
    </Peptide>
    <Peptide id="PTD_LPAGTTSYILNPDDNQNLR">
        <PeptideSequence>LPAGTTSYILNPDDNQNLR</PeptideSequence>
    </Peptide>
    <Peptide id="PTD_DQQSYFSGFSR">
        <PeptideSequence>DQQSYFSGFSR</PeptideSequence>
    </Peptide>
    <Peptide id="PTD_NFLAGSEDNVIR">
        <PeptideSequence>NFLAGSEDNVIR</PeptideSequence>
    </Peptide>
    <Peptide id="PTD_NQQQSYFANAQPQQQQQR">
        <PeptideSequence>NQQQSYFANAQPQQQQQR</PeptideSequence>
    </Peptide>
    <Peptide id="PTD_EEREQEQQQGSPSYSR">
        <PeptideSequence>EEREQEQQQGSPSYSR</PeptideSequence>
    </Peptide>
    <Peptide id="PTD_SNEPIYSNK">
        <PeptideSequence>SNEPIYSNK</PeptideSequence>
    </Peptide>
    <Peptide id="PTD_QQEEQEREHR">
        <PeptideSequence>QQEEQEREHR</PeptideSequence>
    </Peptide>
    <Peptide id="PTD_EHDREREQEQQPQYGR">
        <PeptideSequence>EHDREREQEQQPQYGR</PeptideSequence>
    </Peptide>
    <Peptide id="PTD_GEEEEEGQARR">
        <PeptideSequence>GEEEEEGQARR</PeptideSequence>
    </Peptide>
    <Peptide id="PTD_REEREQEQGSSSESR">
        <PeptideSequence>REEREQEQGSSSESR</PeptideSequence>
    </Peptide>
    <Peptide id="PTD_REQREEREQEQGSSSGR">
        <PeptideSequence>REQREEREQEQGSSSGR</PeptideSequence>
    </Peptide>
    <Peptide id="PTD_EQREEREQEQGSSSESHR">
        <PeptideSequence>EQREEREQEQGSSSESHR</PeptideSequence>
    </Peptide>
    <Peptide id="PTD_LRNPYYFSSER">
        <PeptideSequence>LRNPYYFSSER</PeptideSequence>
    </Peptide>
    <Peptide id="PTD_FSSER">
        <PeptideSequence>FSSER</PeptideSequence>
    </Peptide>
    <Peptide id="PTD_IVEFQSRPNTLILPK">
        <PeptideSequence>IVEFQSRPNTLILPK</PeptideSequence>
    </Peptide>
    <Peptide id="PTD_FQSRPNTLILPK">
        <PeptideSequence>FQSRPNTLILPK</PeptideSequence>
    </Peptide>
    <Peptide id="PTD_QSRPNTLILPK">
        <PeptideSequence>QSRPNTLILPK</PeptideSequence>
    </Peptide>
    <Peptide id="PTD_LPAGTTSY">
        <PeptideSequence>LPAGTTSY</PeptideSequence>
    </Peptide>
    <Peptide id="PTD_LPAGTTSYI">
        <PeptideSequence>LPAGTTSYI</PeptideSequence>
    </Peptide>
    <Peptide id="PTD_LPAGTTSYIL">
        <PeptideSequence>LPAGTTSYIL</PeptideSequence>
    </Peptide>
    <Peptide id="PTD_LPAGTTSYILNPDDNQDLR">
        <PeptideSequence>LPAGTTSYILNPDDNQDLR</PeptideSequence>
    </Peptide>
    <Peptide id="PTD_NPDDNQDLR">
        <PeptideSequence>NPDDNQDLR</PeptideSequence>
    </Peptide>
    <Peptide id="PTD_PDDNQDLR">
        <PeptideSequence>PDDNQDLR</PeptideSequence>
    </Peptide>
    <Peptide id="PTD_DNQDLR">
        <PeptideSequence>DNQDLR</PeptideSequence>
    </Peptide>
    <Peptide id="PTD_LAIPINNPGK">
        <PeptideSequence>LAIPINNPGK</PeptideSequence>
    </Peptide>
    <Peptide id="PTD_FYDFYPSR">
        <PeptideSequence>FYDFYPSR</PeptideSequence>
    </Peptide>
    <Peptide id="PTD_FYPSR">
        <PeptideSequence>FYPSR</PeptideSequence>
    </Peptide>
    <Peptide id="PTD_TKDQQS">
        <PeptideSequence>TKDQQS</PeptideSequence>
    </Peptide>
    <Peptide id="PTD_TKDQQSYFSGFSK">
        <PeptideSequence>TKDQQSYFSGFSK</PeptideSequence>
    </Peptide>
    <Peptide id="PTD_YFSGFSK">
        <PeptideSequence>YFSGFSK</PeptideSequence>
    </Peptide>
    <Peptide id="PTD_FSGFSK">
        <PeptideSequence>FSGFSK</PeptideSequence>
    </Peptide>
    <Peptide id="PTD_NTLEATFNTHYEEIQR">
        <PeptideSequence>NTLEATFNTHYEEIQR</PeptideSequence>
    </Peptide>
    <Peptide id="PTD_TLEATFNTHYEEIQR">
        <PeptideSequence>TLEATFNTHYEEIQR</PeptideSequence>
    </Peptide>
    <Peptide id="PTD_LEATFNTHYEEIQR">
        <PeptideSequence>LEATFNTHYEEIQR</PeptideSequence>
    </Peptide>
    <Peptide id="PTD_YEEIQR">
        <PeptideSequence>YEEIQR</PeptideSequence>
    </Peptide>
    <Peptide id="PTD_ILLGYEDEQEDEEQR">
        <PeptideSequence>ILLGYEDEQEDEEQR</PeptideSequence>
    </Peptide>
    <Peptide id="PTD_ILLGYEDEQEDEEQRR">
        <PeptideSequence>ILLGYEDEQEDEEQRR</PeptideSequence>
    </Peptide>
    <Peptide id="PTD_LLGYEDEQEDEEQRR">
        <PeptideSequence>LLGYEDEQEDEEQRR</PeptideSequence>
    </Peptide>
    <Peptide id="PTD_YEDEQEDEEQRR">
        <PeptideSequence>YEDEQEDEEQRR</PeptideSequence>
    </Peptide>
    <Peptide id="PTD_REQEQSHQDEGVIVR">
        <PeptideSequence>REQEQSHQDEGVIVR</PeptideSequence>
    </Peptide>
    <Peptide id="PTD_EQEQSHQDEGVIVR">
        <PeptideSequence>EQEQSHQDEGVIVR</PeptideSequence>
    </Peptide>
    <Peptide id="PTD_EQSHQDEGVIVR">
        <PeptideSequence>EQSHQDEGVIVR</PeptideSequence>
    </Peptide>
    <Peptide id="PTD_FGNFYEITPDR">
        <PeptideSequence>FGNFYEITPDR</PeptideSequence>
    </Peptide>
    <Peptide id="PTD_FGNFYEITPDRNPQVQDLDISLIFTEISEGALLLPHYNSK">
        <PeptideSequence>FGNFYEITPDRNPQVQDLDISLIFTEISEGALLLPHYNSK</PeptideSequence>
    </Peptide>
    <Peptide id="PTD_NPQVQDLDISLIFTEISEGALLLPHYNSK">
        <PeptideSequence>NPQVQDLDISLIFTEISEGALLLPHYNSK</PeptideSequence>
    </Peptide>
    <Peptide id="PTD_AIFVIVVDEGEGNYELVGIR">
        <PeptideSequence>AIFVIVVDEGEGNYELVGIR</PeptideSequence>
    </Peptide>
    <Peptide id="PTD_QQDEQEVEEVR">
        <PeptideSequence>QQDEQEVEEVR</PeptideSequence>
    </Peptide>
    <Peptide id="PTD_LSEGDILVIPAGHPLSINASSNLR">
        <PeptideSequence>LSEGDILVIPAGHPLSINASSNLR</PeptideSequence>
    </Peptide>
    <Peptide id="PTD_ELIFPGSAEDVER">
        <PeptideSequence>ELIFPGSAEDVER</PeptideSequence>
    </Peptide>
    <Peptide id="PTD_PGSAEDVER">
        <PeptideSequence>PGSAEDVER</PeptideSequence>
    </Peptide>
    <Peptide id="PTD_GSAEDVER">
        <PeptideSequence>GSAEDVER</PeptideSequence>
    </Peptide>
    <Peptide id="PTD_EDVER">
        <PeptideSequence>EDVER</PeptideSequence>
    </Peptide>
    <Peptide id="PTD_NQQQSYFANAQPQQQQQQR">
        <PeptideSequence>NQQQSYFANAQPQQQQQQR</PeptideSequence>
    </Peptide>
    <Peptide id="PTD_RQEEEEEEEEWQPR">
        <PeptideSequence>RQEEEEEEEEWQPR</PeptideSequence>
    </Peptide>
    <Peptide id="PTD_QEEEEEEEEWQPR">
        <PeptideSequence>QEEEEEEEEWQPR</PeptideSequence>
    </Peptide>
    <Peptide id="PTD_EEREEREQEQGSSSGSQR">
        <PeptideSequence>EEREEREQEQGSSSGSQR</PeptideSequence>
    </Peptide>
    <Peptide id="PTD_EQEQDSR">
        <PeptideSequence>EQEQDSR</PeptideSequence>
    </Peptide>
    <Peptide id="PTD_NPYHFSSNR">
        <PeptideSequence>NPYHFSSNR</PeptideSequence>
    </Peptide>
    <Peptide id="PTD_YHFSSNR">
        <PeptideSequence>YHFSSNR</PeptideSequence>
    </Peptide>
    <Peptide id="PTD_FSSNR">
        <PeptideSequence>FSSNR</PeptideSequence>
    </Peptide>
    <Peptide id="PTD_IIEFQSKPNT">
        <PeptideSequence>IIEFQSKPNT</PeptideSequence>
    </Peptide>
    <Peptide id="PTD_IIEFQSKPNTL">
        <PeptideSequence>IIEFQSKPNTL</PeptideSequence>
    </Peptide>
    <Peptide id="PTD_IIEFQSKPNTLILPK">
        <PeptideSequence>IIEFQSKPNTLILPK</PeptideSequence>
    </Peptide>
    <Peptide id="PTD_EFQSKPNTLILPK">
        <PeptideSequence>EFQSKPNTLILPK</PeptideSequence>
    </Peptide>
    <Peptide id="PTD_QSKPNTLILPK">
        <PeptideSequence>QSKPNTLILPK</PeptideSequence>
    </Peptide>
    <Peptide id="PTD_SKPNTLILPK">
        <PeptideSequence>SKPNTLILPK</PeptideSequence>
    </Peptide>
    <Peptide id="PTD_HSDADF">
        <PeptideSequence>HSDADF</PeptideSequence>
    </Peptide>
    <Peptide id="PTD_HSDADFI">
        <PeptideSequence>HSDADFI</PeptideSequence>
    </Peptide>
    <Peptide id="PTD_HSDADFIL">
        <PeptideSequence>HSDADFIL</PeptideSequence>
    </Peptide>
    <Peptide id="PTD_HSDADFILVVL">
        <PeptideSequence>HSDADFILVVL</PeptideSequence>
    </Peptide>
    <Peptide id="PTD_HSDADFILVVLNGR">
        <PeptideSequence>HSDADFILVVLNGR</PeptideSequence>
    </Peptide>
    <Peptide id="PTD_LVVLNGR">
        <PeptideSequence>LVVLNGR</PeptideSequence>
    </Peptide>
    <Peptide id="PTD_VVLNGR">
        <PeptideSequence>VVLNGR</PeptideSequence>
    </Peptide>
    <Peptide id="PTD_VLNGR">
        <PeptideSequence>VLNGR</PeptideSequence>
    </Peptide>
    <Peptide id="PTD_LNGR">
        <PeptideSequence>LNGR</PeptideSequence>
    </Peptide>
    <Peptide id="PTD_ITIVNPDK">
        <PeptideSequence>ITIVNPDK</PeptideSequence>
    </Peptide>
    <Peptide id="PTD_TIVNPDK">
        <PeptideSequence>TIVNPDK</PeptideSequence>
    </Peptide>
    <Peptide id="PTD_TIVNPDKR">
        <PeptideSequence>TIVNPDKR</PeptideSequence>
    </Peptide>
    <Peptide id="PTD_IVNPDKR">
        <PeptideSequence>IVNPDKR</PeptideSequence>
    </Peptide>
    <Peptide id="PTD_VNPDK">
        <PeptideSequence>VNPDK</PeptideSequence>
    </Peptide>
    <Peptide id="PTD_VNPDKR">
        <PeptideSequence>VNPDKR</PeptideSequence>
    </Peptide>
    <Peptide id="PTD_NPDKR">
        <PeptideSequence>NPDKR</PeptideSequence>
    </Peptide>
    <Peptide id="PTD_PDKR">
        <PeptideSequence>PDKR</PeptideSequence>
    </Peptide>
    <Peptide id="PTD_QVYNL">
        <PeptideSequence>QVYNL</PeptideSequence>
    </Peptide>
    <Peptide id="PTD_QVYNLEQGDALR">
        <PeptideSequence>QVYNLEQGDALR</PeptideSequence>
    </Peptide>
    <Peptide id="PTD_LEQGDALR">
        <PeptideSequence>LEQGDALR</PeptideSequence>
    </Peptide>
    <Peptide id="PTD_QGDALR">
        <PeptideSequence>QGDALR</PeptideSequence>
    </Peptide>
    <Peptide id="PTD_GDALR">
        <PeptideSequence>GDALR</PeptideSequence>
    </Peptide>
    <Peptide id="PTD_LPAGTTSYILN">
        <PeptideSequence>LPAGTTSYILN</PeptideSequence>
    </Peptide>
    <Peptide id="PTD_NPDDNQNLR">
        <PeptideSequence>NPDDNQNLR</PeptideSequence>
    </Peptide>
    <Peptide id="PTD_PDDNQNLR">
        <PeptideSequence>PDDNQNLR</PeptideSequence>
    </Peptide>
    <Peptide id="PTD_DDNQNLR">
        <PeptideSequence>DDNQNLR</PeptideSequence>
    </Peptide>
    <Peptide id="PTD_VAKLAIPINNPGK">
        <PeptideSequence>VAKLAIPINNPGK</PeptideSequence>
    </Peptide>
    <Peptide id="PTD_AIPINNPGK">
        <PeptideSequence>AIPINNPGK</PeptideSequence>
    </Peptide>
    <Peptide id="PTD_IPINNPGK">
        <PeptideSequence>IPINNPGK</PeptideSequence>
    </Peptide>
    <Peptide id="PTD_PINNPGK">
        <PeptideSequence>PINNPGK</PeptideSequence>
    </Peptide>
    <Peptide id="PTD_INNPGK">
        <PeptideSequence>INNPGK</PeptideSequence>
    </Peptide>
    <Peptide id="PTD_NNPGK">
        <PeptideSequence>NNPGK</PeptideSequence>
    </Peptide>
    <Peptide id="PTD_LYDFYPSTTK">
        <PeptideSequence>LYDFYPSTTK</PeptideSequence>
    </Peptide>
    <Peptide id="PTD_YDFYPSTTK">
        <PeptideSequence>YDFYPSTTK</PeptideSequence>
    </Peptide>
    <Peptide id="PTD_DFYPSTTK">
        <PeptideSequence>DFYPSTTK</PeptideSequence>
    </Peptide>
    <Peptide id="PTD_FYPSTTK">
        <PeptideSequence>FYPSTTK</PeptideSequence>
    </Peptide>
    <Peptide id="PTD_YPSTTK">
        <PeptideSequence>YPSTTK</PeptideSequence>
    </Peptide>
    <Peptide id="PTD_PSTTK">
        <PeptideSequence>PSTTK</PeptideSequence>
    </Peptide>
    <Peptide id="PTD_QSYFSGFSK">
        <PeptideSequence>QSYFSGFSK</PeptideSequence>
    </Peptide>
    <Peptide id="PTD_SYFSGFSK">
        <PeptideSequence>SYFSGFSK</PeptideSequence>
    </Peptide>
    <Peptide id="PTD_SGFSK">
        <PeptideSequence>SGFSK</PeptideSequence>
    </Peptide>
    <Peptide id="PTD_YEEIER">
        <PeptideSequence>YEEIER</PeptideSequence>
    </Peptide>
    <Peptide id="PTD_VLLGDDELQENEK">
        <PeptideSequence>VLLGDDELQENEK</PeptideSequence>
    </Peptide>
    <Peptide id="PTD_GQEQSHQDEGVIVR">
        <PeptideSequence>GQEQSHQDEGVIVR</PeptideSequence>
    </Peptide>
    <Peptide id="PTD_KHAQSSSGEGKPSESGPFNLR">
        <PeptideSequence>KHAQSSSGEGKPSESGPFNLR</PeptideSequence>
    </Peptide>
    <Peptide id="PTD_HAQSS">
        <PeptideSequence>HAQSS</PeptideSequence>
    </Peptide>
    <Peptide id="PTD_HAQSSSG">
        <PeptideSequence>HAQSSSG</PeptideSequence>
    </Peptide>
    <Peptide id="PTD_HAQSSSGEGK">
        <PeptideSequence>HAQSSSGEGK</PeptideSequence>
    </Peptide>
    <Peptide id="PTD_HAQSSSGEGKPSE">
        <PeptideSequence>HAQSSSGEGKPSE</PeptideSequence>
    </Peptide>
    <Peptide id="PTD_HAQSSSGEGKPSESGPFNLR">
        <PeptideSequence>HAQSSSGEGKPSESGPFNLR</PeptideSequence>
    </Peptide>
    <Peptide id="PTD_QSSSGEGKPSESGPFNLR">
        <PeptideSequence>QSSSGEGKPSESGPFNLR</PeptideSequence>
    </Peptide>
    <Peptide id="PTD_SGEGKPSESGPFNLR">
        <PeptideSequence>SGEGKPSESGPFNLR</PeptideSequence>
    </Peptide>
    <Peptide id="PTD_PSESGPFNLR">
        <PeptideSequence>PSESGPFNLR</PeptideSequence>
    </Peptide>
    <Peptide id="PTD_SESGPFNLR">
        <PeptideSequence>SESGPFNLR</PeptideSequence>
    </Peptide>
    <Peptide id="PTD_SGPFNLR">
        <PeptideSequence>SGPFNLR</PeptideSequence>
    </Peptide>
    <Peptide id="PTD_GPFNLR">
        <PeptideSequence>GPFNLR</PeptideSequence>
    </Peptide>
    <Peptide id="PTD_FNLR">
        <PeptideSequence>FNLR</PeptideSequence>
    </Peptide>
    <Peptide id="PTD_VVDEGEGNYELVGIR">
        <PeptideSequence>VVDEGEGNYELVGIR</PeptideSequence>
    </Peptide>
    <Peptide id="PTD_YELVGIR">
        <PeptideSequence>YELVGIR</PeptideSequence>
    </Peptide>
    <Peptide id="PTD_QQDEQEEEYEQGEEEVR">
        <PeptideSequence>QQDEQEEEYEQGEEEVR</PeptideSequence>
    </Peptide>
    <Peptide id="PTD_QQDEQEEEYEQGEEEVRR">
        <PeptideSequence>QQDEQEEEYEQGEEEVRR</PeptideSequence>
    </Peptide>
    <Peptide id="PTD_GDVFIIPAGHPLSINASSNLR">
        <PeptideSequence>GDVFIIPAGHPLSINASSNLR</PeptideSequence>
    </Peptide>
    <Peptide id="PTD_IIPAGHPLSINASSNLR">
        <PeptideSequence>IIPAGHPLSINASSNLR</PeptideSequence>
    </Peptide>
    <Peptide id="PTD_IPAGHPLSINASSNLR">
        <PeptideSequence>IPAGHPLSINASSNLR</PeptideSequence>
    </Peptide>
    <Peptide id="PTD_LLGFG">
        <PeptideSequence>LLGFG</PeptideSequence>
    </Peptide>
    <Peptide id="PTD_LLGFGI">
        <PeptideSequence>LLGFGI</PeptideSequence>
    </Peptide>
    <Peptide id="PTD_LLGFGIN">
        <PeptideSequence>LLGFGIN</PeptideSequence>
    </Peptide>
    <Peptide id="PTD_LLGFGINA">
        <PeptideSequence>LLGFGINA</PeptideSequence>
    </Peptide>
    <Peptide id="PTD_LLGFGINANE">
        <PeptideSequence>LLGFGINANE</PeptideSequence>
    </Peptide>
    <Peptide id="PTD_LGFGINANENQR">
        <PeptideSequence>LGFGINANENQR</PeptideSequence>
    </Peptide>
    <Peptide id="PTD_GFGINANENQR">
        <PeptideSequence>GFGINANENQR</PeptideSequence>
    </Peptide>
    <Peptide id="PTD_GINANENQR">
        <PeptideSequence>GINANENQR</PeptideSequence>
    </Peptide>
    <Peptide id="PTD_INANENQR">
        <PeptideSequence>INANENQR</PeptideSequence>
    </Peptide>
    <Peptide id="PTD_NANENQR">
        <PeptideSequence>NANENQR</PeptideSequence>
    </Peptide>
    <Peptide id="PTD_ANENQR">
        <PeptideSequence>ANENQR</PeptideSequence>
    </Peptide>
    <Peptide id="PTD_NENQR">
        <PeptideSequence>NENQR</PeptideSequence>
    </Peptide>
    <Peptide id="PTD_NQR">
        <PeptideSequence>NQR</PeptideSequence>
    </Peptide>
    <Peptide id="PTD_NFLAGSEDNVIK">
        <PeptideSequence>NFLAGSEDNVIK</PeptideSequence>
    </Peptide>
    <Peptide id="PTD_FLAGSEDNVIK">
        <PeptideSequence>FLAGSEDNVIK</PeptideSequence>
    </Peptide>
    <Peptide id="PTD_LAGSEDNVIK">
        <PeptideSequence>LAGSEDNVIK</PeptideSequence>
    </Peptide>
    <Peptide id="PTD_GSEDNVIK">
        <PeptideSequence>GSEDNVIK</PeptideSequence>
    </Peptide>
    <Peptide id="PTD_SEDNVIK">
        <PeptideSequence>SEDNVIK</PeptideSequence>
    </Peptide>
    <Peptide id="PTD_ELTFPGSIEDVER">
        <PeptideSequence>ELTFPGSIEDVER</PeptideSequence>
    </Peptide>
    <Peptide id="PTD_IEDVER">
        <PeptideSequence>IEDVER</PeptideSequence>
    </Peptide>
    <Peptide id="PTD_NQQQSYFANA">
        <PeptideSequence>NQQQSYFANA</PeptideSequence>
    </Peptide>
    <Peptide id="PTD_QPQQQQQR">
        <PeptideSequence>QPQQQQQR</PeptideSequence>
    </Peptide>
    <Peptide id="PTD_PQQQQQR">
        <PeptideSequence>PQQQQQR</PeptideSequence>
    </Peptide>
    <Peptide id="PTD_RGPISSILNALY">
        <PeptideSequence>RGPISSILNALY</PeptideSequence>
    </Peptide>
    <Peptide id="PTD_RTPLMQVPVLLDLNGK">
        <PeptideSequence>RTPLMQVPVLLDLNGK</PeptideSequence>
    </Peptide>
    <Peptide id="PTD_TPLMQVPVLLDLNGK">
        <PeptideSequence>TPLMQVPVLLDLNGK</PeptideSequence>
    </Peptide>
    <Peptide id="PTD_LGPMVKVLQFLFSCAPSFLAQK_14C">
        <PeptideSequence>LGPMVKVLQFLFSCAPSFLAQK</PeptideSequence>
        <Modification location="14" residues="C" monoisotopicMassDelta="57.021461486816406">
            <cvParam cvRef="UNIMOD" accession="UNIMOD:4" name="Carbamidomethyl" value=""/>
        </Modification>
    </Peptide>
    <Peptide id="PTD_VLQFLFSCAPSFLAQK_8C">
        <PeptideSequence>VLQFLFSCAPSFLAQK</PeptideSequence>
        <Modification location="8" residues="C" monoisotopicMassDelta="57.021461486816406">
            <cvParam cvRef="UNIMOD" accession="UNIMOD:4" name="Carbamidomethyl" value=""/>
        </Modification>
    </Peptide>
    <Peptide id="PTD_GLPNNIQGALGLGHAPISLPNQLFSHFGLR">
        <PeptideSequence>GLPNNIQGALGLGHAPISLPNQLFSHFGLR</PeptideSequence>
    </Peptide>
    <Peptide id="PTD_GLPNNIQGALGLGHAPISLPNQLFSHFGLRR">
        <PeptideSequence>GLPNNIQGALGLGHAPISLPNQLFSHFGLRR</PeptideSequence>
    </Peptide>
    <Peptide id="PTD_QFTMCLSR_5C">
        <PeptideSequence>QFTMCLSR</PeptideSequence>
        <Modification location="5" residues="C" monoisotopicMassDelta="57.021461486816406">
            <cvParam cvRef="UNIMOD" accession="UNIMOD:4" name="Carbamidomethyl" value=""/>
        </Modification>
    </Peptide>
    <Peptide id="PTD_IGGVMITTTNPYTILHHSIYEVFTQVFANNIPK">
        <PeptideSequence>IGGVMITTTNPYTILHHSIYEVFTQVFANNIPK</PeptideSequence>
    </Peptide>
    <Peptide id="PTD_QAQVEAVGPFGLCFDSK_13C">
        <PeptideSequence>QAQVEAVGPFGLCFDSK</PeptideSequence>
        <Modification location="13" residues="C" monoisotopicMassDelta="57.021461486816406">
            <cvParam cvRef="UNIMOD" accession="UNIMOD:4" name="Carbamidomethyl" value=""/>
        </Modification>
    </Peptide>
    <Peptide id="PTD_GPFGLCFDSK_6C">
        <PeptideSequence>GPFGLCFDSK</PeptideSequence>
        <Modification location="6" residues="C" monoisotopicMassDelta="57.021461486816406">
            <cvParam cvRef="UNIMOD" accession="UNIMOD:4" name="Carbamidomethyl" value=""/>
        </Modification>
    </Peptide>
    <Peptide id="PTD_KISGGIPNVEFVMDSPDDVWR">
        <PeptideSequence>KISGGIPNVEFVMDSPDDVWR</PeptideSequence>
    </Peptide>
    <Peptide id="PTD_ISGGIPNVEFVMDSPDDVWR">
        <PeptideSequence>ISGGIPNVEFVMDSPDDVWR</PeptideSequence>
    </Peptide>
    <Peptide id="PTD_ISGGIPNVEFVMDSPDDVWR_12M">
        <PeptideSequence>ISGGIPNVEFVMDSPDDVWR</PeptideSequence>
        <Modification location="12" residues="M" monoisotopicMassDelta="15.99491024017334">
            <cvParam cvRef="UNIMOD" accession="UNIMOD:35" name="Oxidation" value=""/>
        </Modification>
    </Peptide>
    <Peptide id="PTD_MDSPDDVWR">
        <PeptideSequence>MDSPDDVWR</PeptideSequence>
    </Peptide>
    <Peptide id="PTD_DSPDDVWR">
        <PeptideSequence>DSPDDVWR</PeptideSequence>
    </Peptide>
    <Peptide id="PTD_ISEENLMVQAQNGVSCLGFVDGGMHTR_16C">
        <PeptideSequence>ISEENLMVQAQNGVSCLGFVDGGMHTR</PeptideSequence>
        <Modification location="16" residues="C" monoisotopicMassDelta="57.021461486816406">
            <cvParam cvRef="UNIMOD" accession="UNIMOD:4" name="Carbamidomethyl" value=""/>
        </Modification>
    </Peptide>
    <Peptide id="PTD_ISEENLMVQAQNGVSCLGFVDGGMHTR_16C_24M">
        <PeptideSequence>ISEENLMVQAQNGVSCLGFVDGGMHTR</PeptideSequence>
        <Modification location="16" residues="C" monoisotopicMassDelta="57.021461486816406">
            <cvParam cvRef="UNIMOD" accession="UNIMOD:4" name="Carbamidomethyl" value=""/>
        </Modification>
        <Modification location="24" residues="M" monoisotopicMassDelta="15.99491024017334">
            <cvParam cvRef="UNIMOD" accession="UNIMOD:35" name="Oxidation" value=""/>
        </Modification>
    </Peptide>
    <Peptide id="PTD_TEIALGAHQLEENL">
        <PeptideSequence>TEIALGAHQLEENL</PeptideSequence>
    </Peptide>
    <Peptide id="PTD_TEIALGAHQLEENLVVFDFAK">
        <PeptideSequence>TEIALGAHQLEENLVVFDFAK</PeptideSequence>
    </Peptide>
    <Peptide id="PTD_ALGAHQLEENLVVFDFAK">
        <PeptideSequence>ALGAHQLEENLVVFDFAK</PeptideSequence>
    </Peptide>
    <Peptide id="PTD_SRVEFNSNPLK">
        <PeptideSequence>SRVEFNSNPLK</PeptideSequence>
    </Peptide>
    <Peptide id="PTD_VEFNSNPLK">
        <PeptideSequence>VEFNSNPLK</PeptideSequence>
    </Peptide>
    <Peptide id="PTD_EFNSNPLK">
        <PeptideSequence>EFNSNPLK</PeptideSequence>
    </Peptide>
    <Peptide id="PTD_TCANLFD_2C">
        <PeptideSequence>TCANLFD</PeptideSequence>
        <Modification location="2" residues="C" monoisotopicMassDelta="57.021461486816406">
            <cvParam cvRef="UNIMOD" accession="UNIMOD:4" name="Carbamidomethyl" value=""/>
        </Modification>
    </Peptide>
    <Peptide id="PTD_TCANLFDLNNA_2C">
        <PeptideSequence>TCANLFDLNNA</PeptideSequence>
        <Modification location="2" residues="C" monoisotopicMassDelta="57.021461486816406">
            <cvParam cvRef="UNIMOD" accession="UNIMOD:4" name="Carbamidomethyl" value=""/>
        </Modification>
    </Peptide>
    <Peptide id="PTD_EEREQEQEQGSPSYPR">
        <PeptideSequence>EEREQEQEQGSPSYPR</PeptideSequence>
    </Peptide>
    <Peptide id="PTD_ENLQNYR">
        <PeptideSequence>ENLQNYR</PeptideSequence>
    </Peptide>
    <Peptide id="PTD_NLQNYR">
        <PeptideSequence>NLQNYR</PeptideSequence>
    </Peptide>
    <Peptide id="PTD_LQNYR">
        <PeptideSequence>LQNYR</PeptideSequence>
    </Peptide>
    <Peptide id="PTD_QNYR">
        <PeptideSequence>QNYR</PeptideSequence>
    </Peptide>
    <Peptide id="PTD_NYR">
        <PeptideSequence>NYR</PeptideSequence>
    </Peptide>
    <Peptide id="PTD_NLEYGDALR">
        <PeptideSequence>NLEYGDALR</PeptideSequence>
    </Peptide>
    <Peptide id="PTD_LEYGDALR">
        <PeptideSequence>LEYGDALR</PeptideSequence>
    </Peptide>
    <Peptide id="PTD_EYGDALR">
        <PeptideSequence>EYGDALR</PeptideSequence>
    </Peptide>
    <Peptide id="PTD_YGDALR">
        <PeptideSequence>YGDALR</PeptideSequence>
    </Peptide>
    <Peptide id="PTD_TLEATFNTR">
        <PeptideSequence>TLEATFNTR</PeptideSequence>
    </Peptide>
    <Peptide id="PTD_LEATFNTR">
        <PeptideSequence>LEATFNTR</PeptideSequence>
    </Peptide>
    <Peptide id="PTD_EATFNTR">
        <PeptideSequence>EATFNTR</PeptideSequence>
    </Peptide>
    <Peptide id="PTD_ATFNTR">
        <PeptideSequence>ATFNTR</PeptideSequence>
    </Peptide>
    <Peptide id="PTD_TFNTR">
        <PeptideSequence>TFNTR</PeptideSequence>
    </Peptide>
    <Peptide id="PTD_TEINEGALLLPHYNSK">
        <PeptideSequence>TEINEGALLLPHYNSK</PeptideSequence>
    </Peptide>
    <Peptide id="PTD_LAGSEDNVIR">
        <PeptideSequence>LAGSEDNVIR</PeptideSequence>
    </Peptide>
    <Peptide id="PTD_AGSEDNVIR">
        <PeptideSequence>AGSEDNVIR</PeptideSequence>
    </Peptide>
    <Peptide id="PTD_GSEDNVIR">
        <PeptideSequence>GSEDNVIR</PeptideSequence>
    </Peptide>
    <Peptide id="PTD_HQEEQEREHGR">
        <PeptideSequence>HQEEQEREHGR</PeptideSequence>
    </Peptide>
    <Peptide id="PTD_REEREQEQGSSSSSGR">
        <PeptideSequence>REEREQEQGSSSSSGR</PeptideSequence>
    </Peptide>
    <Peptide id="PTD_NPYYFSYER">
        <PeptideSequence>NPYYFSYER</PeptideSequence>
    </Peptide>
    <Peptide id="PTD_HSDADY">
        <PeptideSequence>HSDADY</PeptideSequence>
    </Peptide>
    <Peptide id="PTD_HSDADYI">
        <PeptideSequence>HSDADYI</PeptideSequence>
    </Peptide>
    <Peptide id="PTD_HSDADYIL">
        <PeptideSequence>HSDADYIL</PeptideSequence>
    </Peptide>
    <Peptide id="PTD_HSDADYILV">
        <PeptideSequence>HSDADYILV</PeptideSequence>
    </Peptide>
    <Peptide id="PTD_HSDADYILVV">
        <PeptideSequence>HSDADYILVV</PeptideSequence>
    </Peptide>
    <Peptide id="PTD_HSDADYILVVL">
        <PeptideSequence>HSDADYILVVL</PeptideSequence>
    </Peptide>
    <Peptide id="PTD_QAYNLEHGDALR">
        <PeptideSequence>QAYNLEHGDALR</PeptideSequence>
    </Peptide>
    <Peptide id="PTD_LAIPINNPGNFYDFYPSSTK">
        <PeptideSequence>LAIPINNPGNFYDFYPSSTK</PeptideSequence>
    </Peptide>
    <Peptide id="PTD_DQQSYFNGFSR">
        <PeptideSequence>DQQSYFNGFSR</PeptideSequence>
    </Peptide>
    <Peptide id="PTD_IQELR">
        <PeptideSequence>IQELR</PeptideSequence>
    </Peptide>
    <Peptide id="PTD_QELR">
        <PeptideSequence>QELR</PeptideSequence>
    </Peptide>
    <Peptide id="PTD_ELR">
        <PeptideSequence>ELR</PeptideSequence>
    </Peptide>
    <Peptide id="PTD_GKPSES">
        <PeptideSequence>GKPSES</PeptideSequence>
    </Peptide>
    <Peptide id="PTD_GKPSESG">
        <PeptideSequence>GKPSESG</PeptideSequence>
    </Peptide>
    <Peptide id="PTD_PFNLR">
        <PeptideSequence>PFNLR</PeptideSequence>
    </Peptide>
    <Peptide id="PTD_SDEPIYSNKFGNFYEITPDR">
        <PeptideSequence>SDEPIYSNKFGNFYEITPDR</PeptideSequence>
    </Peptide>
    <Peptide id="PTD_FGNFYEIT">
        <PeptideSequence>FGNFYEIT</PeptideSequence>
    </Peptide>
    <Peptide id="PTD_FYEITPDR">
        <PeptideSequence>FYEITPDR</PeptideSequence>
    </Peptide>
    <Peptide id="PTD_YEITPDR">
        <PeptideSequence>YEITPDR</PeptideSequence>
    </Peptide>
    <Peptide id="PTD_EITPDR">
        <PeptideSequence>EITPDR</PeptideSequence>
    </Peptide>
    <Peptide id="PTD_ITPDR">
        <PeptideSequence>ITPDR</PeptideSequence>
    </Peptide>
    <Peptide id="PTD_TPDR">
        <PeptideSequence>TPDR</PeptideSequence>
    </Peptide>
    <Peptide id="PTD_DQERQQDEQEQEEVR">
        <PeptideSequence>DQERQQDEQEQEEVR</PeptideSequence>
    </Peptide>
    <Peptide id="PTD_QLTFPGSVEDVER">
        <PeptideSequence>QLTFPGSVEDVER</PeptideSequence>
    </Peptide>
    <Peptide id="PTD_SLFTKLLSTIM">
        <PeptideSequence>SLFTKLLSTIM</PeptideSequence>
    </Peptide>
    <Peptide id="PTD_MQIFVK">
        <PeptideSequence>MQIFVK</PeptideSequence>
    </Peptide>
    <Peptide id="PTD_TITLEVESSDTIDNVK">
        <PeptideSequence>TITLEVESSDTIDNVK</PeptideSequence>
    </Peptide>
    <Peptide id="PTD_EGIPPDQQRLIFAGK">
        <PeptideSequence>EGIPPDQQRLIFAGK</PeptideSequence>
    </Peptide>
    <Peptide id="PTD_LIFAGKQLEDGR">
        <PeptideSequence>LIFAGKQLEDGR</PeptideSequence>
    </Peptide>
    <Peptide id="PTD_TLADYNIQK">
        <PeptideSequence>TLADYNIQK</PeptideSequence>
    </Peptide>
    <Peptide id="PTD_ADYNIQK">
        <PeptideSequence>ADYNIQK</PeptideSequence>
    </Peptide>
    <Peptide id="PTD_ESTLHLVLR">
        <PeptideSequence>ESTLHLVLR</PeptideSequence>
    </Peptide>
    <Peptide id="PTD_TLHLVLR">
        <PeptideSequence>TLHLVLR</PeptideSequence>
    </Peptide>
    <Peptide id="PTD_LHLVLR">
        <PeptideSequence>LHLVLR</PeptideSequence>
    </Peptide>
    <Peptide id="PTD_LVLR">
        <PeptideSequence>LVLR</PeptideSequence>
    </Peptide>
    <Peptide id="PTD_VDDSGKVQR">
        <PeptideSequence>VDDSGKVQR</PeptideSequence>
    </Peptide>
    <Peptide id="PTD_VQR">
        <PeptideSequence>VQR</PeptideSequence>
    </Peptide>
    <Peptide id="PTD_LYR">
        <PeptideSequence>LYR</PeptideSequence>
    </Peptide>
    <Peptide id="PTD_IVMELYADTTPR">
        <PeptideSequence>IVMELYADTTPR</PeptideSequence>
    </Peptide>
    <Peptide id="PTD_TAENFRALCTGEK_9C">
        <PeptideSequence>TAENFRALCTGEK</PeptideSequence>
        <Modification location="9" residues="C" monoisotopicMassDelta="57.021461486816406">
            <cvParam cvRef="UNIMOD" accession="UNIMOD:4" name="Carbamidomethyl" value=""/>
        </Modification>
    </Peptide>
    <Peptide id="PTD_GSTFHRVIPNFMCQGGDFTAGNGTGAESIYGAK_13C">
        <PeptideSequence>GSTFHRVIPNFMCQGGDFTAGNGTGAESIYGAK</PeptideSequence>
        <Modification location="13" residues="C" monoisotopicMassDelta="57.021461486816406">
            <cvParam cvRef="UNIMOD" accession="UNIMOD:4" name="Carbamidomethyl" value=""/>
        </Modification>
    </Peptide>
    <Peptide id="PTD_RHTGPGILSMANAGAGTNGSQFFICTEK_25C">
        <PeptideSequence>RHTGPGILSMANAGAGTNGSQFFICTEK</PeptideSequence>
        <Modification location="25" residues="C" monoisotopicMassDelta="57.021461486816406">
            <cvParam cvRef="UNIMOD" accession="UNIMOD:4" name="Carbamidomethyl" value=""/>
        </Modification>
    </Peptide>
    <Peptide id="PTD_HTGPGILSMANAGAGTNGSQFFICTEK_24C">
        <PeptideSequence>HTGPGILSMANAGAGTNGSQFFICTEK</PeptideSequence>
        <Modification location="24" residues="C" monoisotopicMassDelta="57.021461486816406">
            <cvParam cvRef="UNIMOD" accession="UNIMOD:4" name="Carbamidomethyl" value=""/>
        </Modification>
    </Peptide>
    <Peptide id="PTD_TSRPVTIADCGQLS_10C">
        <PeptideSequence>TSRPVTIADCGQLS</PeptideSequence>
        <Modification location="10" residues="C" monoisotopicMassDelta="57.021461486816406">
            <cvParam cvRef="UNIMOD" accession="UNIMOD:4" name="Carbamidomethyl" value=""/>
        </Modification>
    </Peptide>
    <Peptide id="PTD_DTDILAAFR">
        <PeptideSequence>DTDILAAFR</PeptideSequence>
    </Peptide>
    <Peptide id="PTD_TFQGPPHGIQVER">
        <PeptideSequence>TFQGPPHGIQVER</PeptideSequence>
    </Peptide>
    <Peptide id="PTD_GGLDFTKDDENVNSQPFMR">
        <PeptideSequence>GGLDFTKDDENVNSQPFMR</PeptideSequence>
    </Peptide>
    <Peptide id="PTD_LSGGDHIHSGTVVGK">
        <PeptideSequence>LSGGDHIHSGTVVGK</PeptideSequence>
    </Peptide>
    <Peptide id="PTD_EITLGFVDLLR">
        <PeptideSequence>EITLGFVDLLR</PeptideSequence>
    </Peptide>
    <Peptide id="PTD_VALEACVQAR_6C">
        <PeptideSequence>VALEACVQAR</PeptideSequence>
        <Modification location="6" residues="C" monoisotopicMassDelta="57.021461486816406">
            <cvParam cvRef="UNIMOD" accession="UNIMOD:4" name="Carbamidomethyl" value=""/>
        </Modification>
    </Peptide>
    <Peptide id="PTD_VALEACVQARNEGR_6C">
        <PeptideSequence>VALEACVQARNEGR</PeptideSequence>
        <Modification location="6" residues="C" monoisotopicMassDelta="57.021461486816406">
            <cvParam cvRef="UNIMOD" accession="UNIMOD:4" name="Carbamidomethyl" value=""/>
        </Modification>
    </Peptide>
    <Peptide id="PTD_NEGRDLASEGNQIIR">
        <PeptideSequence>NEGRDLASEGNQIIR</PeptideSequence>
    </Peptide>
    <Peptide id="PTD_DLASEGNQIIR">
        <PeptideSequence>DLASEGNQIIR</PeptideSequence>
    </Peptide>
    <Peptide id="PTD_WSPELAAACEVWK_9C">
        <PeptideSequence>WSPELAAACEVWK</PeptideSequence>
        <Modification location="9" residues="C" monoisotopicMassDelta="57.021461486816406">
            <cvParam cvRef="UNIMOD" accession="UNIMOD:4" name="Carbamidomethyl" value=""/>
        </Modification>
    </Peptide>
    <Peptide id="PTD_EQSNTFSNAKSSCR_13C">
        <PeptideSequence>EQSNTFSNAKSSCR</PeptideSequence>
        <Modification location="13" residues="C" monoisotopicMassDelta="57.021461486816406">
            <cvParam cvRef="UNIMOD" accession="UNIMOD:4" name="Carbamidomethyl" value=""/>
        </Modification>
    </Peptide>
    <Peptide id="PTD_AENLMLER">
        <PeptideSequence>AENLMLER</PeptideSequence>
    </Peptide>
    <Peptide id="PTD_GQNKEYLAIEGLAAFNK">
        <PeptideSequence>GQNKEYLAIEGLAAFNK</PeptideSequence>
    </Peptide>
    <Peptide id="PTD_EYLAIEGLAAFNK">
        <PeptideSequence>EYLAIEGLAAFNK</PeptideSequence>
    </Peptide>
    <Peptide id="PTD_NIFNDARVPWSEYR">
        <PeptideSequence>NIFNDARVPWSEYR</PeptideSequence>
    </Peptide>
    <Peptide id="PTD_IADVIQEK">
        <PeptideSequence>IADVIQEK</PeptideSequence>
    </Peptide>
    <Peptide id="PTD_CEYLADAIIDSFHYVS_1C">
        <PeptideSequence>CEYLADAIIDSFHYVS</PeptideSequence>
        <Modification location="1" residues="C" monoisotopicMassDelta="57.021461486816406">
            <cvParam cvRef="UNIMOD" accession="UNIMOD:4" name="Carbamidomethyl" value=""/>
        </Modification>
    </Peptide>
    <PeptideEvidence dBSequence_ref="DBSEQ_CONG1_LUPAN" peptide_ref="PTD_RTPLMQVPLLLDLNGK" start="67" end="82" isDecoy="false" id="PTD_RTPLMQVPLLLDLNGK_DBSEQ_CONG1_LUPAN"/>
    <PeptideEvidence dBSequence_ref="DBSEQ_CONG1_LUPAN" peptide_ref="PTD_TPLMQV" start="68" end="73" isDecoy="false" id="PTD_TPLMQV_DBSEQ_CONG1_LUPAN"/>
    <PeptideEvidence dBSequence_ref="DBSEQ_CONG1_LUPAN" peptide_ref="PTD_TPLMQVPL" start="68" end="75" isDecoy="false" id="PTD_TPLMQVPL_DBSEQ_CONG1_LUPAN"/>
    <PeptideEvidence dBSequence_ref="DBSEQ_CONG1_LUPAN" peptide_ref="PTD_TPLMQVPLLLDLNGK" start="68" end="82" isDecoy="false" id="PTD_TPLMQVPLLLDLNGK_DBSEQ_CONG1_LUPAN"/>
    <PeptideEvidence dBSequence_ref="DBSEQ_CONG1_LUPAN" peptide_ref="PTD_TPLMQVPLLLDLNGK_4M" start="68" end="82" isDecoy="false" id="PTD_TPLMQVPLLLDLNGK_4M_DBSEQ_CONG1_LUPAN"/>
    <PeptideEvidence dBSequence_ref="DBSEQ_CONG1_LUPAN" peptide_ref="PTD_PLLLDLNGK" start="74" end="82" isDecoy="false" id="PTD_PLLLDLNGK_DBSEQ_CONG1_LUPAN"/>
    <PeptideEvidence dBSequence_ref="DBSEQ_CONG1_LUPAN" peptide_ref="PTD_LLLDLNGK" start="75" end="82" isDecoy="false" id="PTD_LLLDLNGK_DBSEQ_CONG1_LUPAN"/>
    <PeptideEvidence dBSequence_ref="DBSEQ_CONG1_LUPAN" peptide_ref="PTD_LLDLNGK" start="76" end="82" isDecoy="false" id="PTD_LLDLNGK_DBSEQ_CONG1_LUPAN"/>
    <PeptideEvidence dBSequence_ref="DBSEQ_CONG1_LUPAN" peptide_ref="PTD_LDLNGK" start="77" end="82" isDecoy="false" id="PTD_LDLNGK_DBSEQ_CONG1_LUPAN"/>
    <PeptideEvidence dBSequence_ref="DBSEQ_CONG1_LUPAN" peptide_ref="PTD_HLWVTCSQHYSSST_6C" start="83" end="96" isDecoy="false" id="PTD_HLWVTCSQHYSSST_6C_DBSEQ_CONG1_LUPAN"/>
    <PeptideEvidence dBSequence_ref="DBSEQ_CONG1_LUPAN" peptide_ref="PTD_HLWVTCSQHYSSSTYQAPFCHSTQCSR_6C_20C_25C" start="83" end="109" isDecoy="false" id="PTD_HLWVTCSQHYSSSTYQAPFCHSTQCSR_6C_20C_25C_DBSEQ_CONG1_LUPAN"/>
    <PeptideEvidence dBSequence_ref="DBSEQ_CONG1_LUPAN" peptide_ref="PTD_PFCHSTQCSR_3C_8C" start="100" end="109" isDecoy="false" id="PTD_PFCHSTQCSR_3C_8C_DBSEQ_CONG1_LUPAN"/>
    <PeptideEvidence dBSequence_ref="DBSEQ_CONG1_LUPAN" peptide_ref="PTD_ANTHQCFTCTDSTTTRPGCHNNTCGLLSSNPVTQESGLGELAQDVLAIHSTHGSK_6C_9C_19C_24C" start="110" end="164" isDecoy="false" id="PTD_ANTHQCFTCTDSTTTRPGCHNNTCGLLSSNPVTQESGLGELAQDVLAIHSTHGSK_6C_9C_19C_24C_DBSEQ_CONG1_LUPAN"/>
    <PeptideEvidence dBSequence_ref="DBSEQ_CONG1_LUPAN" peptide_ref="PTD_LGPMVK" start="165" end="170" isDecoy="false" id="PTD_LGPMVK_DBSEQ_CONG1_LUPAN"/>
    <PeptideEvidence dBSequence_ref="DBSEQ_CONG1_LUPAN" peptide_ref="PTD_GPMVK" start="166" end="170" isDecoy="false" id="PTD_GPMVK_DBSEQ_CONG1_LUPAN"/>
    <PeptideEvidence dBSequence_ref="DBSEQ_CONG1_LUPAN" peptide_ref="PTD_VPQF" start="171" end="174" isDecoy="false" id="PTD_VPQF_DBSEQ_CONG1_LUPAN"/>
    <PeptideEvidence dBSequence_ref="DBSEQ_CONG1_LUPAN" peptide_ref="PTD_VPQFLF" start="171" end="176" isDecoy="false" id="PTD_VPQFLF_DBSEQ_CONG1_LUPAN"/>
    <PeptideEvidence dBSequence_ref="DBSEQ_CONG1_LUPAN" peptide_ref="PTD_VPQFLFS" start="171" end="177" isDecoy="false" id="PTD_VPQFLFS_DBSEQ_CONG1_LUPAN"/>
    <PeptideEvidence dBSequence_ref="DBSEQ_CONG1_LUPAN" peptide_ref="PTD_VPQFLFSC_8C" start="171" end="178" isDecoy="false" id="PTD_VPQFLFSC_8C_DBSEQ_CONG1_LUPAN"/>
    <PeptideEvidence dBSequence_ref="DBSEQ_CONG1_LUPAN" peptide_ref="PTD_VPQFLFSCA_8C" start="171" end="179" isDecoy="false" id="PTD_VPQFLFSCA_8C_DBSEQ_CONG1_LUPAN"/>
    <PeptideEvidence dBSequence_ref="DBSEQ_CONG1_LUPAN" peptide_ref="PTD_VPQFLFSCAPS_8C" start="171" end="181" isDecoy="false" id="PTD_VPQFLFSCAPS_8C_DBSEQ_CONG1_LUPAN"/>
    <PeptideEvidence dBSequence_ref="DBSEQ_CONG1_LUPAN" peptide_ref="PTD_VPQFLFSCAPSFLAQ_8C" start="171" end="185" isDecoy="false" id="PTD_VPQFLFSCAPSFLAQ_8C_DBSEQ_CONG1_LUPAN"/>
    <PeptideEvidence dBSequence_ref="DBSEQ_CONG1_LUPAN" peptide_ref="PTD_VPQFLFSCAPSFLAQK_8C" start="171" end="186" isDecoy="false" id="PTD_VPQFLFSCAPSFLAQK_8C_DBSEQ_CONG1_LUPAN"/>
    <PeptideEvidence dBSequence_ref="DBSEQ_CONG1_LUPAN" peptide_ref="PTD_SCAPSFLAQK_2C" start="177" end="186" isDecoy="false" id="PTD_SCAPSFLAQK_2C_DBSEQ_CONG1_LUPAN"/>
    <PeptideEvidence dBSequence_ref="DBSEQ_CONG1_LUPAN" peptide_ref="PTD_APSFLAQK" start="179" end="186" isDecoy="false" id="PTD_APSFLAQK_DBSEQ_CONG1_LUPAN"/>
    <PeptideEvidence dBSequence_ref="DBSEQ_CONG1_LUPAN" peptide_ref="PTD_PSFLAQK" start="180" end="186" isDecoy="false" id="PTD_PSFLAQK_DBSEQ_CONG1_LUPAN"/>
    <PeptideEvidence dBSequence_ref="DBSEQ_CONG1_LUPAN" peptide_ref="PTD_SFLAQK" start="181" end="186" isDecoy="false" id="PTD_SFLAQK_DBSEQ_CONG1_LUPAN"/>
    <PeptideEvidence dBSequence_ref="DBSEQ_CONG1_LUPAN" peptide_ref="PTD_FLAQK" start="182" end="186" isDecoy="false" id="PTD_FLAQK_DBSEQ_CONG1_LUPAN"/>
    <PeptideEvidence dBSequence_ref="DBSEQ_CONG1_LUPAN" peptide_ref="PTD_GLPNNVQ" start="187" end="193" isDecoy="false" id="PTD_GLPNNVQ_DBSEQ_CONG1_LUPAN"/>
    <PeptideEvidence dBSequence_ref="DBSEQ_CONG1_LUPAN" peptide_ref="PTD_GLPNNVQGAL" start="187" end="196" isDecoy="false" id="PTD_GLPNNVQGAL_DBSEQ_CONG1_LUPAN"/>
    <PeptideEvidence dBSequence_ref="DBSEQ_CONG1_LUPAN" peptide_ref="PTD_GLPNNVQGALG" start="187" end="197" isDecoy="false" id="PTD_GLPNNVQGALG_DBSEQ_CONG1_LUPAN"/>
    <PeptideEvidence dBSequence_ref="DBSEQ_CONG1_LUPAN" peptide_ref="PTD_GLPNNVQGALGL" start="187" end="198" isDecoy="false" id="PTD_GLPNNVQGALGL_DBSEQ_CONG1_LUPAN"/>
    <PeptideEvidence dBSequence_ref="DBSEQ_CONG1_LUPAN" peptide_ref="PTD_GLPNNVQGALGLGQAPISLQNQLFSHFGLK" start="187" end="216" isDecoy="false" id="PTD_GLPNNVQGALGLGQAPISLQNQLFSHFGLK_DBSEQ_CONG1_LUPAN"/>
    <PeptideEvidence dBSequence_ref="DBSEQ_CONG1_LUPAN" peptide_ref="PTD_GLPNNVQGALGLGQAPISLQNQLFSHFGLKR" start="187" end="217" isDecoy="false" id="PTD_GLPNNVQGALGLGQAPISLQNQLFSHFGLKR_DBSEQ_CONG1_LUPAN"/>
    <PeptideEvidence dBSequence_ref="DBSEQ_CONG1_LUPAN" peptide_ref="PTD_GLGQAPISLQNQLFSHFGLK" start="197" end="216" isDecoy="false" id="PTD_GLGQAPISLQNQLFSHFGLK_DBSEQ_CONG1_LUPAN"/>
    <PeptideEvidence dBSequence_ref="DBSEQ_CONG1_LUPAN" peptide_ref="PTD_LGQAPISLQNQLFSHFGLK" start="198" end="216" isDecoy="false" id="PTD_LGQAPISLQNQLFSHFGLK_DBSEQ_CONG1_LUPAN"/>
    <PeptideEvidence dBSequence_ref="DBSEQ_CONG1_LUPAN" peptide_ref="PTD_LGQAPISLQNQLFSHFGLKR" start="198" end="217" isDecoy="false" id="PTD_LGQAPISLQNQLFSHFGLKR_DBSEQ_CONG1_LUPAN"/>
    <PeptideEvidence dBSequence_ref="DBSEQ_CONG1_LUPAN" peptide_ref="PTD_GQAPISLQNQLFSHFGLK" start="199" end="216" isDecoy="false" id="PTD_GQAPISLQNQLFSHFGLK_DBSEQ_CONG1_LUPAN"/>
    <PeptideEvidence dBSequence_ref="DBSEQ_CONG1_LUPAN" peptide_ref="PTD_GQAPISLQNQLFSHFGLKR" start="199" end="217" isDecoy="false" id="PTD_GQAPISLQNQLFSHFGLKR_DBSEQ_CONG1_LUPAN"/>
    <PeptideEvidence dBSequence_ref="DBSEQ_CONG1_LUPAN" peptide_ref="PTD_QAPISLQNQLFSHFGLKR" start="200" end="217" isDecoy="false" id="PTD_QAPISLQNQLFSHFGLKR_DBSEQ_CONG1_LUPAN"/>
    <PeptideEvidence dBSequence_ref="DBSEQ_CONG1_LUPAN" peptide_ref="PTD_PISLQNQLFSHFGLK" start="202" end="216" isDecoy="false" id="PTD_PISLQNQLFSHFGLK_DBSEQ_CONG1_LUPAN"/>
    <PeptideEvidence dBSequence_ref="DBSEQ_CONG1_LUPAN" peptide_ref="PTD_RQFSVCLSR_6C" start="217" end="225" isDecoy="false" id="PTD_RQFSVCLSR_6C_DBSEQ_CONG1_LUPAN"/>
    <PeptideEvidence dBSequence_ref="DBSEQ_CONG1_LUPAN" peptide_ref="PTD_QFSVCLSR_5C" start="218" end="225" isDecoy="false" id="PTD_QFSVCLSR_5C_DBSEQ_CONG1_LUPAN"/>
    <PeptideEvidence dBSequence_ref="DBSEQ_CONG1_LUPAN" peptide_ref="PTD_FSVCLSR_4C" start="219" end="225" isDecoy="false" id="PTD_FSVCLSR_4C_DBSEQ_CONG1_LUPAN"/>
    <PeptideEvidence dBSequence_ref="DBSEQ_CONG1_LUPAN" peptide_ref="PTD_SVCLSR_3C" start="220" end="225" isDecoy="false" id="PTD_SVCLSR_3C_DBSEQ_CONG1_LUPAN"/>
    <PeptideEvidence dBSequence_ref="DBSEQ_CONG1_LUPAN" peptide_ref="PTD_CLSR_1C" start="222" end="225" isDecoy="false" id="PTD_CLSR_1C_DBSEQ_CONG1_LUPAN"/>
    <PeptideEvidence dBSequence_ref="DBSEQ_CONG1_LUPAN" peptide_ref="PTD_YSTSNGAILFGDINDPNNNNYIHNSLDVLHDLVYTPLTISK" start="226" end="266" isDecoy="false" id="PTD_YSTSNGAILFGDINDPNNNNYIHNSLDVLHDLVYTPLTISK_DBSEQ_CONG1_LUPAN"/>
    <PeptideEvidence dBSequence_ref="DBSEQ_CONG1_LUPAN" peptide_ref="PTD_QGEYFIQVNAIR" start="267" end="278" isDecoy="false" id="PTD_QGEYFIQVNAIR_DBSEQ_CONG1_LUPAN"/>
    <PeptideEvidence dBSequence_ref="DBSEQ_CONG1_LUPAN" peptide_ref="PTD_QGEYFIQVNAIRVNK" start="267" end="281" isDecoy="false" id="PTD_QGEYFIQVNAIRVNK_DBSEQ_CONG1_LUPAN"/>
    <PeptideEvidence dBSequence_ref="DBSEQ_CONG1_LUPAN" peptide_ref="PTD_IQVNAIR" start="272" end="278" isDecoy="false" id="PTD_IQVNAIR_DBSEQ_CONG1_LUPAN"/>
    <PeptideEvidence dBSequence_ref="DBSEQ_CONG1_LUPAN" peptide_ref="PTD_NPFISPSSTSYHGSGEIGGALITTTHPYTVLSHSIFEVFTQVFANNMPK" start="289" end="337" isDecoy="false" id="PTD_NPFISPSSTSYHGSGEIGGALITTTHPYTVLSHSIFEVFTQVFANNMPK_DBSEQ_CONG1_LUPAN"/>
    <PeptideEvidence dBSequence_ref="DBSEQ_CONG1_LUPAN" peptide_ref="PTD_AVGPFGLCYDSR_8C" start="343" end="354" isDecoy="false" id="PTD_AVGPFGLCYDSR_8C_DBSEQ_CONG1_LUPAN"/>
    <PeptideEvidence dBSequence_ref="DBSEQ_CONG1_LUPAN" peptide_ref="PTD_AVGPFGLCYDSRK_8C" start="343" end="355" isDecoy="false" id="PTD_AVGPFGLCYDSRK_8C_DBSEQ_CONG1_LUPAN"/>
    <PeptideEvidence dBSequence_ref="DBSEQ_CONG1_LUPAN" peptide_ref="PTD_FGLCYDSR_4C" start="347" end="354" isDecoy="false" id="PTD_FGLCYDSR_4C_DBSEQ_CONG1_LUPAN"/>
    <PeptideEvidence dBSequence_ref="DBSEQ_CONG1_LUPAN" peptide_ref="PTD_GLCYDSR_3C" start="348" end="354" isDecoy="false" id="PTD_GLCYDSR_3C_DBSEQ_CONG1_LUPAN"/>
    <PeptideEvidence dBSequence_ref="DBSEQ_CONG1_LUPAN" peptide_ref="PTD_LCYDSR_2C" start="349" end="354" isDecoy="false" id="PTD_LCYDSR_2C_DBSEQ_CONG1_LUPAN"/>
    <PeptideEvidence dBSequence_ref="DBSEQ_CONG1_LUPAN" peptide_ref="PTD_CYDSR_1C" start="350" end="354" isDecoy="false" id="PTD_CYDSR_1C_DBSEQ_CONG1_LUPAN"/>
    <PeptideEvidence dBSequence_ref="DBSEQ_CONG1_LUPAN" peptide_ref="PTD_KISGGA" start="355" end="360" isDecoy="false" id="PTD_KISGGA_DBSEQ_CONG1_LUPAN"/>
    <PeptideEvidence dBSequence_ref="DBSEQ_CONG1_LUPAN" peptide_ref="PTD_KISGGAPS" start="355" end="362" isDecoy="false" id="PTD_KISGGAPS_DBSEQ_CONG1_LUPAN"/>
    <PeptideEvidence dBSequence_ref="DBSEQ_CONG1_LUPAN" peptide_ref="PTD_KISGGAPSVDLILDK" start="355" end="369" isDecoy="false" id="PTD_KISGGAPSVDLILDK_DBSEQ_CONG1_LUPAN"/>
    <PeptideEvidence dBSequence_ref="DBSEQ_CONG1_LUPAN" peptide_ref="PTD_ISGGAPSVDLILDK" start="356" end="369" isDecoy="false" id="PTD_ISGGAPSVDLILDK_DBSEQ_CONG1_LUPAN"/>
    <PeptideEvidence dBSequence_ref="DBSEQ_CONG1_LUPAN" peptide_ref="PTD_ISGGAPSVDLILDKNDAVWR" start="356" end="375" isDecoy="false" id="PTD_ISGGAPSVDLILDKNDAVWR_DBSEQ_CONG1_LUPAN"/>
    <PeptideEvidence dBSequence_ref="DBSEQ_CONG1_LUPAN" peptide_ref="PTD_GAPSVDLILDKNDAVWR" start="359" end="375" isDecoy="false" id="PTD_GAPSVDLILDKNDAVWR_DBSEQ_CONG1_LUPAN"/>
    <PeptideEvidence dBSequence_ref="DBSEQ_CONG1_LUPAN" peptide_ref="PTD_PSVDLILDK" start="361" end="369" isDecoy="false" id="PTD_PSVDLILDK_DBSEQ_CONG1_LUPAN"/>
    <PeptideEvidence dBSequence_ref="DBSEQ_CONG1_LUPAN" peptide_ref="PTD_SVDLILDK" start="362" end="369" isDecoy="false" id="PTD_SVDLILDK_DBSEQ_CONG1_LUPAN"/>
    <PeptideEvidence dBSequence_ref="DBSEQ_CONG1_LUPAN" peptide_ref="PTD_DLILDK" start="364" end="369" isDecoy="false" id="PTD_DLILDK_DBSEQ_CONG1_LUPAN"/>
    <PeptideEvidence dBSequence_ref="DBSEQ_CONG1_LUPAN" peptide_ref="PTD_LDKNDAVWR" start="367" end="375" isDecoy="false" id="PTD_LDKNDAVWR_DBSEQ_CONG1_LUPAN"/>
    <PeptideEvidence dBSequence_ref="DBSEQ_CONG1_LUPAN" peptide_ref="PTD_ISSENFMV" start="376" end="383" isDecoy="false" id="PTD_ISSENFMV_DBSEQ_CONG1_LUPAN"/>
    <PeptideEvidence dBSequence_ref="DBSEQ_CONG1_LUPAN" peptide_ref="PTD_ISSENFMVQA" start="376" end="385" isDecoy="false" id="PTD_ISSENFMVQA_DBSEQ_CONG1_LUPAN"/>
    <PeptideEvidence dBSequence_ref="DBSEQ_CONG1_LUPAN" peptide_ref="PTD_ISSENFMVQAQDGVSCLGFVDGGVHAR_16C" start="376" end="402" isDecoy="false" id="PTD_ISSENFMVQAQDGVSCLGFVDGGVHAR_16C_DBSEQ_CONG1_LUPAN"/>
    <PeptideEvidence dBSequence_ref="DBSEQ_CONG1_LUPAN" peptide_ref="PTD_SENFMVQAQDGVSCLGFVDGGVHAR_14C" start="378" end="402" isDecoy="false" id="PTD_SENFMVQAQDGVSCLGFVDGGVHAR_14C_DBSEQ_CONG1_LUPAN"/>
    <PeptideEvidence dBSequence_ref="DBSEQ_CONG1_LUPAN" peptide_ref="PTD_FMVQAQDGVSCLGFVDGGVHAR_11C" start="381" end="402" isDecoy="false" id="PTD_FMVQAQDGVSCLGFVDGGVHAR_11C_DBSEQ_CONG1_LUPAN"/>
    <PeptideEvidence dBSequence_ref="DBSEQ_CONG1_LUPAN" peptide_ref="PTD_VQAQDGVSCLGFVDGGVHAR_9C" start="383" end="402" isDecoy="false" id="PTD_VQAQDGVSCLGFVDGGVHAR_9C_DBSEQ_CONG1_LUPAN"/>
    <PeptideEvidence dBSequence_ref="DBSEQ_CONG1_LUPAN" peptide_ref="PTD_QAQDGVSCLGFVDGGVHAR_8C" start="384" end="402" isDecoy="false" id="PTD_QAQDGVSCLGFVDGGVHAR_8C_DBSEQ_CONG1_LUPAN"/>
    <PeptideEvidence dBSequence_ref="DBSEQ_CONG1_LUPAN" peptide_ref="PTD_QDGVSCLGFVDGGVHAR_6C" start="386" end="402" isDecoy="false" id="PTD_QDGVSCLGFVDGGVHAR_6C_DBSEQ_CONG1_LUPAN"/>
    <PeptideEvidence dBSequence_ref="DBSEQ_CONG1_LUPAN" peptide_ref="PTD_DGVSCLGFVDGGVHAR_5C" start="387" end="402" isDecoy="false" id="PTD_DGVSCLGFVDGGVHAR_5C_DBSEQ_CONG1_LUPAN"/>
    <PeptideEvidence dBSequence_ref="DBSEQ_CONG1_LUPAN" peptide_ref="PTD_SCLGFVDGGVHAR_2C" start="390" end="402" isDecoy="false" id="PTD_SCLGFVDGGVHAR_2C_DBSEQ_CONG1_LUPAN"/>
    <PeptideEvidence dBSequence_ref="DBSEQ_CONG1_LUPAN" peptide_ref="PTD_GFVDGGVHAR" start="393" end="402" isDecoy="false" id="PTD_GFVDGGVHAR_DBSEQ_CONG1_LUPAN"/>
    <PeptideEvidence dBSequence_ref="DBSEQ_CONG1_LUPAN" peptide_ref="PTD_FVDGGVHAR" start="394" end="402" isDecoy="false" id="PTD_FVDGGVHAR_DBSEQ_CONG1_LUPAN"/>
    <PeptideEvidence dBSequence_ref="DBSEQ_CONG1_LUPAN" peptide_ref="PTD_VDGGVHAR" start="395" end="402" isDecoy="false" id="PTD_VDGGVHAR_DBSEQ_CONG1_LUPAN"/>
    <PeptideEvidence dBSequence_ref="DBSEQ_CONG1_LUPAN" peptide_ref="PTD_DGGVHAR" start="396" end="402" isDecoy="false" id="PTD_DGGVHAR_DBSEQ_CONG1_LUPAN"/>
    <PeptideEvidence dBSequence_ref="DBSEQ_CONG1_LUPAN" peptide_ref="PTD_GGVHAR" start="397" end="402" isDecoy="false" id="PTD_GGVHAR_DBSEQ_CONG1_LUPAN"/>
    <PeptideEvidence dBSequence_ref="DBSEQ_CONG1_LUPAN" peptide_ref="PTD_AGIALGAHHLEE" start="403" end="414" isDecoy="false" id="PTD_AGIALGAHHLEE_DBSEQ_CONG1_LUPAN"/>
    <PeptideEvidence dBSequence_ref="DBSEQ_CONG1_LUPAN" peptide_ref="PTD_AGIALGAHHLEEN" start="403" end="415" isDecoy="false" id="PTD_AGIALGAHHLEEN_DBSEQ_CONG1_LUPAN"/>
    <PeptideEvidence dBSequence_ref="DBSEQ_CONG1_LUPAN" peptide_ref="PTD_AGIALGAHHLEENL" start="403" end="416" isDecoy="false" id="PTD_AGIALGAHHLEENL_DBSEQ_CONG1_LUPAN"/>
    <PeptideEvidence dBSequence_ref="DBSEQ_CONG1_LUPAN" peptide_ref="PTD_AGIALGAHHLEENLV" start="403" end="417" isDecoy="false" id="PTD_AGIALGAHHLEENLV_DBSEQ_CONG1_LUPAN"/>
    <PeptideEvidence dBSequence_ref="DBSEQ_CONG1_LUPAN" peptide_ref="PTD_AGIALGAHHLEENLVVFDLER" start="403" end="423" isDecoy="false" id="PTD_AGIALGAHHLEENLVVFDLER_DBSEQ_CONG1_LUPAN"/>
    <PeptideEvidence dBSequence_ref="DBSEQ_CONG1_LUPAN" peptide_ref="PTD_ALGAHHLEENLVVFDLER" start="406" end="423" isDecoy="false" id="PTD_ALGAHHLEENLVVFDLER_DBSEQ_CONG1_LUPAN"/>
    <PeptideEvidence dBSequence_ref="DBSEQ_CONG1_LUPAN" peptide_ref="PTD_VVFDLER" start="417" end="423" isDecoy="false" id="PTD_VVFDLER_DBSEQ_CONG1_LUPAN"/>
    <PeptideEvidence dBSequence_ref="DBSEQ_CONG1_LUPAN" peptide_ref="PTD_VFDLER" start="418" end="423" isDecoy="false" id="PTD_VFDLER_DBSEQ_CONG1_LUPAN"/>
    <PeptideEvidence dBSequence_ref="DBSEQ_CONG1_LUPAN" peptide_ref="PTD_FDLER" start="419" end="423" isDecoy="false" id="PTD_FDLER_DBSEQ_CONG1_LUPAN"/>
    <PeptideEvidence dBSequence_ref="DBSEQ_CONG1_LUPAN" peptide_ref="PTD_DLER" start="420" end="423" isDecoy="false" id="PTD_DLER_DBSEQ_CONG1_LUPAN"/>
    <PeptideEvidence dBSequence_ref="DBSEQ_CONG1_LUPAN" peptide_ref="PTD_VGFNSNSLK" start="426" end="434" isDecoy="false" id="PTD_VGFNSNSLK_DBSEQ_CONG1_LUPAN"/>
    <PeptideEvidence dBSequence_ref="DBSEQ_CONG1_LUPAN" peptide_ref="PTD_GFNSNSLK" start="427" end="434" isDecoy="false" id="PTD_GFNSNSLK_DBSEQ_CONG1_LUPAN"/>
    <PeptideEvidence dBSequence_ref="DBSEQ_CONG1_LUPAN" peptide_ref="PTD_NSNSLK" start="429" end="434" isDecoy="false" id="PTD_NSNSLK_DBSEQ_CONG1_LUPAN"/>
    <PeptideEvidence dBSequence_ref="DBSEQ_CONG1_LUPAN" peptide_ref="PTD_TCSNLF_2C" start="439" end="444" isDecoy="false" id="PTD_TCSNLF_2C_DBSEQ_CONG1_LUPAN"/>
    <PeptideEvidence dBSequence_ref="DBSEQ_CONG1_LUPAN" peptide_ref="PTD_TCSNLFD_2C" start="439" end="445" isDecoy="false" id="PTD_TCSNLFD_2C_DBSEQ_CONG1_LUPAN"/>
    <PeptideEvidence dBSequence_ref="DBSEQ_CONG1_LUPAN" peptide_ref="PTD_TCSNLFDL_2C" start="439" end="446" isDecoy="false" id="PTD_TCSNLFDL_2C_DBSEQ_CONG1_LUPAN"/>
    <PeptideEvidence dBSequence_ref="DBSEQ_CONG1_LUPAN" peptide_ref="PTD_TCSNLFDLN_2C" start="439" end="447" isDecoy="false" id="PTD_TCSNLFDLN_2C_DBSEQ_CONG1_LUPAN"/>
    <PeptideEvidence dBSequence_ref="DBSEQ_CONG1_LUPAN" peptide_ref="PTD_TCSNLFDLNNP_2C" start="439" end="449" isDecoy="false" id="PTD_TCSNLFDLNNP_2C_DBSEQ_CONG1_LUPAN"/>
    <PeptideEvidence dBSequence_ref="DBSEQ_CONG1_LUPAN" peptide_ref="PTD_DLNNP" start="445" end="449" isDecoy="false" id="PTD_DLNNP_DBSEQ_CONG1_LUPAN"/>
    <PeptideEvidence dBSequence_ref="DBSEQ_COND1_LUPAN" peptide_ref="PTD_RQLQ" start="32" end="35" isDecoy="false" id="PTD_RQLQ_DBSEQ_COND1_LUPAN"/>
    <PeptideEvidence dBSequence_ref="DBSEQ_COND1_LUPAN" peptide_ref="PTD_RQLQQ" start="32" end="36" isDecoy="false" id="PTD_RQLQQ_DBSEQ_COND1_LUPAN"/>
    <PeptideEvidence dBSequence_ref="DBSEQ_COND1_LUPAN" peptide_ref="PTD_RQLQQVNLR" start="32" end="40" isDecoy="false" id="PTD_RQLQQVNLR_DBSEQ_COND1_LUPAN"/>
    <PeptideEvidence dBSequence_ref="DBSEQ_COND1_LUPAN" peptide_ref="PTD_QLQQV" start="33" end="37" isDecoy="false" id="PTD_QLQQV_DBSEQ_COND1_LUPAN"/>
    <PeptideEvidence dBSequence_ref="DBSEQ_COND1_LUPAN" peptide_ref="PTD_QLQQVNL" start="33" end="39" isDecoy="false" id="PTD_QLQQVNL_DBSEQ_COND1_LUPAN"/>
    <PeptideEvidence dBSequence_ref="DBSEQ_COND1_LUPAN" peptide_ref="PTD_QLQQVNLR" start="33" end="40" isDecoy="false" id="PTD_QLQQVNLR_DBSEQ_COND1_LUPAN"/>
    <PeptideEvidence dBSequence_ref="DBSEQ_COND1_LUPAN" peptide_ref="PTD_LQQVNLR" start="34" end="40" isDecoy="false" id="PTD_LQQVNLR_DBSEQ_COND1_LUPAN"/>
    <PeptideEvidence dBSequence_ref="DBSEQ_COND1_LUPAN" peptide_ref="PTD_QQVNLR" start="35" end="40" isDecoy="false" id="PTD_QQVNLR_DBSEQ_COND1_LUPAN"/>
    <PeptideEvidence dBSequence_ref="DBSEQ_COND1_LUPAN" peptide_ref="PTD_QVNLR" start="36" end="40" isDecoy="false" id="PTD_QVNLR_DBSEQ_COND1_LUPAN"/>
    <PeptideEvidence dBSequence_ref="DBSEQ_COND1_LUPAN" peptide_ref="PTD_HKSSQESEESEELDQCCEQLNELNSQR_16C_17C" start="74" end="100" isDecoy="false" id="PTD_HKSSQESEESEELDQCCEQLNELNSQR_16C_17C_DBSEQ_COND1_LUPAN"/>
    <PeptideEvidence dBSequence_ref="DBSEQ_COND1_LUPAN" peptide_ref="PTD_SSQESEESE" start="76" end="84" isDecoy="false" id="PTD_SSQESEESE_DBSEQ_COND1_LUPAN"/>
    <PeptideEvidence dBSequence_ref="DBSEQ_COND1_LUPAN" peptide_ref="PTD_SSQESEESEE" start="76" end="85" isDecoy="false" id="PTD_SSQESEESEE_DBSEQ_COND1_LUPAN"/>
    <PeptideEvidence dBSequence_ref="DBSEQ_COND1_LUPAN" peptide_ref="PTD_SSQESEESEELDQCCEQL_14C_15C" start="76" end="93" isDecoy="false" id="PTD_SSQESEESEELDQCCEQL_14C_15C_DBSEQ_COND1_LUPAN"/>
    <PeptideEvidence dBSequence_ref="DBSEQ_COND1_LUPAN" peptide_ref="PTD_SSQESEESEELDQCCEQLNELNSQR_14C_15C" start="76" end="100" isDecoy="false" id="PTD_SSQESEESEELDQCCEQLNELNSQR_14C_15C_DBSEQ_COND1_LUPAN"/>
    <PeptideEvidence dBSequence_ref="DBSEQ_COND1_LUPAN" peptide_ref="PTD_SEESEELDQCCEQLNELNSQR_10C_11C" start="80" end="100" isDecoy="false" id="PTD_SEESEELDQCCEQLNELNSQR_10C_11C_DBSEQ_COND1_LUPAN"/>
    <PeptideEvidence dBSequence_ref="DBSEQ_COND1_LUPAN" peptide_ref="PTD_LDQCCEQLNELNSQR_4C_5C" start="86" end="100" isDecoy="false" id="PTD_LDQCCEQLNELNSQR_4C_5C_DBSEQ_COND1_LUPAN"/>
    <PeptideEvidence dBSequence_ref="DBSEQ_COND1_LUPAN" peptide_ref="PTD_CCEQLNELNSQR_1C_2C" start="89" end="100" isDecoy="false" id="PTD_CCEQLNELNSQR_1C_2C_DBSEQ_COND1_LUPAN"/>
    <PeptideEvidence dBSequence_ref="DBSEQ_COND1_LUPAN" peptide_ref="PTD_QLNELNSQR" start="92" end="100" isDecoy="false" id="PTD_QLNELNSQR_DBSEQ_COND1_LUPAN"/>
    <PeptideEvidence dBSequence_ref="DBSEQ_COND1_LUPAN" peptide_ref="PTD_NELNSQR" start="94" end="100" isDecoy="false" id="PTD_NELNSQR_DBSEQ_COND1_LUPAN"/>
    <PeptideEvidence dBSequence_ref="DBSEQ_COND1_LUPAN" peptide_ref="PTD_ALQQI" start="105" end="109" isDecoy="false" id="PTD_ALQQI_DBSEQ_COND1_LUPAN"/>
    <PeptideEvidence dBSequence_ref="DBSEQ_COND1_LUPAN" peptide_ref="PTD_ALQQIY" start="105" end="110" isDecoy="false" id="PTD_ALQQIY_DBSEQ_COND1_LUPAN"/>
    <PeptideEvidence dBSequence_ref="DBSEQ_COND1_LUPAN" peptide_ref="PTD_ALQQIYE" start="105" end="111" isDecoy="false" id="PTD_ALQQIYE_DBSEQ_COND1_LUPAN"/>
    <PeptideEvidence dBSequence_ref="DBSEQ_COND1_LUPAN" peptide_ref="PTD_ALQQIYES" start="105" end="112" isDecoy="false" id="PTD_ALQQIYES_DBSEQ_COND1_LUPAN"/>
    <PeptideEvidence dBSequence_ref="DBSEQ_COND1_LUPAN" peptide_ref="PTD_ALQQIYESQ" start="105" end="113" isDecoy="false" id="PTD_ALQQIYESQ_DBSEQ_COND1_LUPAN"/>
    <PeptideEvidence dBSequence_ref="DBSEQ_COND1_LUPAN" peptide_ref="PTD_ALQQIYESQS" start="105" end="114" isDecoy="false" id="PTD_ALQQIYESQS_DBSEQ_COND1_LUPAN"/>
    <PeptideEvidence dBSequence_ref="DBSEQ_COND1_LUPAN" peptide_ref="PTD_ALQQIYESQSEQ" start="105" end="116" isDecoy="false" id="PTD_ALQQIYESQSEQ_DBSEQ_COND1_LUPAN"/>
    <PeptideEvidence dBSequence_ref="DBSEQ_COND1_LUPAN" peptide_ref="PTD_ALQQIYESQSEQCEGR_13C" start="105" end="120" isDecoy="false" id="PTD_ALQQIYESQSEQCEGR_13C_DBSEQ_COND1_LUPAN"/>
    <PeptideEvidence dBSequence_ref="DBSEQ_COND1_LUPAN" peptide_ref="PTD_QQIYESQSEQCEGR_11C" start="107" end="120" isDecoy="false" id="PTD_QQIYESQSEQCEGR_11C_DBSEQ_COND1_LUPAN"/>
    <PeptideEvidence dBSequence_ref="DBSEQ_COND1_LUPAN" peptide_ref="PTD_YESQSEQCEGR_8C" start="110" end="120" isDecoy="false" id="PTD_YESQSEQCEGR_8C_DBSEQ_COND1_LUPAN"/>
    <PeptideEvidence dBSequence_ref="DBSEQ_COND1_LUPAN" peptide_ref="PTD_SQSEQCEGR_6C" start="112" end="120" isDecoy="false" id="PTD_SQSEQCEGR_6C_DBSEQ_COND1_LUPAN"/>
    <PeptideEvidence dBSequence_ref="DBSEQ_COND1_LUPAN" peptide_ref="PTD_SEQCEGR_4C" start="114" end="120" isDecoy="false" id="PTD_SEQCEGR_4C_DBSEQ_COND1_LUPAN"/>
    <PeptideEvidence dBSequence_ref="DBSEQ_COND1_LUPAN" peptide_ref="PTD_EQCEGR_3C" start="115" end="120" isDecoy="false" id="PTD_EQCEGR_3C_DBSEQ_COND1_LUPAN"/>
    <PeptideEvidence dBSequence_ref="DBSEQ_COND1_LUPAN" peptide_ref="PTD_QCEGR_2C" start="116" end="120" isDecoy="false" id="PTD_QCEGR_2C_DBSEQ_COND1_LUPAN"/>
    <PeptideEvidence dBSequence_ref="DBSEQ_COND1_LUPAN" peptide_ref="PTD_CEGR_1C" start="117" end="120" isDecoy="false" id="PTD_CEGR_1C_DBSEQ_COND1_LUPAN"/>
    <PeptideEvidence dBSequence_ref="DBSEQ_COND1_LUPAN" peptide_ref="PTD_QQEQ" start="121" end="124" isDecoy="false" id="PTD_QQEQ_DBSEQ_COND1_LUPAN"/>
    <PeptideEvidence dBSequence_ref="DBSEQ_COND1_LUPAN" peptide_ref="PTD_QQEQQ" start="121" end="125" isDecoy="false" id="PTD_QQEQQ_DBSEQ_COND1_LUPAN"/>
    <PeptideEvidence dBSequence_ref="DBSEQ_COND1_LUPAN" peptide_ref="PTD_QQEQQL" start="121" end="126" isDecoy="false" id="PTD_QQEQQL_DBSEQ_COND1_LUPAN"/>
    <PeptideEvidence dBSequence_ref="DBSEQ_COND1_LUPAN" peptide_ref="PTD_QQEQQLEGELEK" start="121" end="132" isDecoy="false" id="PTD_QQEQQLEGELEK_DBSEQ_COND1_LUPAN"/>
    <PeptideEvidence dBSequence_ref="DBSEQ_COND1_LUPAN" peptide_ref="PTD_QQEQQLEGELEKLPR" start="121" end="135" isDecoy="false" id="PTD_QQEQQLEGELEKLPR_DBSEQ_COND1_LUPAN"/>
    <PeptideEvidence dBSequence_ref="DBSEQ_COND1_LUPAN" peptide_ref="PTD_EQQLEGELEKLPR" start="123" end="135" isDecoy="false" id="PTD_EQQLEGELEKLPR_DBSEQ_COND1_LUPAN"/>
    <PeptideEvidence dBSequence_ref="DBSEQ_COND1_LUPAN" peptide_ref="PTD_QQLEGELEKLPR" start="124" end="135" isDecoy="false" id="PTD_QQLEGELEKLPR_DBSEQ_COND1_LUPAN"/>
    <PeptideEvidence dBSequence_ref="DBSEQ_COND1_LUPAN" peptide_ref="PTD_QLEGELEKLPR" start="125" end="135" isDecoy="false" id="PTD_QLEGELEKLPR_DBSEQ_COND1_LUPAN"/>
    <PeptideEvidence dBSequence_ref="DBSEQ_COND1_LUPAN" peptide_ref="PTD_LEGELEKLPR" start="126" end="135" isDecoy="false" id="PTD_LEGELEKLPR_DBSEQ_COND1_LUPAN"/>
    <PeptideEvidence dBSequence_ref="DBSEQ_COND1_LUPAN" peptide_ref="PTD_EGELEK" start="127" end="132" isDecoy="false" id="PTD_EGELEK_DBSEQ_COND1_LUPAN"/>
    <PeptideEvidence dBSequence_ref="DBSEQ_COND1_LUPAN" peptide_ref="PTD_EGELEKLPR" start="127" end="135" isDecoy="false" id="PTD_EGELEKLPR_DBSEQ_COND1_LUPAN"/>
    <PeptideEvidence dBSequence_ref="DBSEQ_COND1_LUPAN" peptide_ref="PTD_GELEK" start="128" end="132" isDecoy="false" id="PTD_GELEK_DBSEQ_COND1_LUPAN"/>
    <PeptideEvidence dBSequence_ref="DBSEQ_COND1_LUPAN" peptide_ref="PTD_ICGFGPL_2C" start="136" end="142" isDecoy="false" id="PTD_ICGFGPL_2C_DBSEQ_COND1_LUPAN"/>
    <PeptideEvidence dBSequence_ref="DBSEQ_COND1_LUPAN" peptide_ref="PTD_ICGFGPLR_2C" start="136" end="143" isDecoy="false" id="PTD_ICGFGPLR_2C_DBSEQ_COND1_LUPAN"/>
    <PeptideEvidence dBSequence_ref="DBSEQ_COND1_LUPAN" peptide_ref="PTD_ICGFGPLRR_2C" start="136" end="144" isDecoy="false" id="PTD_ICGFGPLRR_2C_DBSEQ_COND1_LUPAN"/>
    <PeptideEvidence dBSequence_ref="DBSEQ_COND1_LUPAN" peptide_ref="PTD_GFGPLR" start="138" end="143" isDecoy="false" id="PTD_GFGPLR_DBSEQ_COND1_LUPAN"/>
    <PeptideEvidence dBSequence_ref="DBSEQ_COND1_LUPAN" peptide_ref="PTD_FGPLR" start="139" end="143" isDecoy="false" id="PTD_FGPLR_DBSEQ_COND1_LUPAN"/>
    <PeptideEvidence dBSequence_ref="DBSEQ_COND1_LUPAN" peptide_ref="PTD_FGPLRR" start="139" end="144" isDecoy="false" id="PTD_FGPLRR_DBSEQ_COND1_LUPAN"/>
    <PeptideEvidence dBSequence_ref="DBSEQ_COND1_LUPAN" peptide_ref="PTD_GPLR" start="140" end="143" isDecoy="false" id="PTD_GPLR_DBSEQ_COND1_LUPAN"/>
    <PeptideEvidence dBSequence_ref="DBSEQ_COND1_LUPAN" peptide_ref="PTD_GPLRR" start="140" end="144" isDecoy="false" id="PTD_GPLRR_DBSEQ_COND1_LUPAN"/>
    <PeptideEvidence dBSequence_ref="DBSEQ_COND1_LUPAN" peptide_ref="PTD_RCNINPDEE_2C" start="144" end="152" isDecoy="false" id="PTD_RCNINPDEE_2C_DBSEQ_COND1_LUPAN"/>
    <PeptideEvidence dBSequence_ref="DBSEQ_COND1_LUPAN" peptide_ref="PTD_CNIN_1C" start="145" end="148" isDecoy="false" id="PTD_CNIN_1C_DBSEQ_COND1_LUPAN"/>
    <PeptideEvidence dBSequence_ref="DBSEQ_COND1_LUPAN" peptide_ref="PTD_CNINPDE_1C" start="145" end="151" isDecoy="false" id="PTD_CNINPDE_1C_DBSEQ_COND1_LUPAN"/>
    <PeptideEvidence dBSequence_ref="DBSEQ_COND1_LUPAN" peptide_ref="PTD_CNINPDEE_1C" start="145" end="152" isDecoy="false" id="PTD_CNINPDEE_1C_DBSEQ_COND1_LUPAN"/>
    <PeptideEvidence dBSequence_ref="DBSEQ_COND3_LUPAN" peptide_ref="PTD_RQLQQVNLR" start="32" end="40" isDecoy="false" id="PTD_RQLQQVNLR_DBSEQ_COND3_LUPAN"/>
    <PeptideEvidence dBSequence_ref="DBSEQ_COND3_LUPAN" peptide_ref="PTD_ALQQIYESQSEQCEGR_13C" start="102" end="117" isDecoy="false" id="PTD_ALQQIYESQSEQCEGR_13C_DBSEQ_COND3_LUPAN"/>
    <PeptideEvidence dBSequence_ref="DBSEQ_COND3_LUPAN" peptide_ref="PTD_QQEQQLEGELEK" start="118" end="129" isDecoy="false" id="PTD_QQEQQLEGELEK_DBSEQ_COND3_LUPAN"/>
    <PeptideEvidence dBSequence_ref="DBSEQ_COND3_LUPAN" peptide_ref="PTD_QQEQQLEGELEKLPR" start="118" end="132" isDecoy="false" id="PTD_QQEQQLEGELEKLPR_DBSEQ_COND3_LUPAN"/>
    <PeptideEvidence dBSequence_ref="DBSEQ_COND3_LUPAN" peptide_ref="PTD_ICGFGPLR_2C" start="133" end="140" isDecoy="false" id="PTD_ICGFGPLR_2C_DBSEQ_COND3_LUPAN"/>
    <PeptideEvidence dBSequence_ref="DBSEQ_COND3_LUPAN" peptide_ref="PTD_ICGFGPLRR_2C" start="133" end="141" isDecoy="false" id="PTD_ICGFGPLRR_2C_DBSEQ_COND3_LUPAN"/>
    <PeptideEvidence dBSequence_ref="DBSEQ_COND3_LUPAN" peptide_ref="PTD_RCNINPDEE_2C" start="141" end="149" isDecoy="false" id="PTD_RCNINPDEE_2C_DBSEQ_COND3_LUPAN"/>
    <PeptideEvidence dBSequence_ref="DBSEQ_COND3_LUPAN" peptide_ref="PTD_CNINPDEE_1C" start="142" end="149" isDecoy="false" id="PTD_CNINPDEE_1C_DBSEQ_COND3_LUPAN"/>
    <PeptideEvidence dBSequence_ref="DBSEQ_CONA3_LUPAN" peptide_ref="PTD_FNECQLDR_4C" start="29" end="36" isDecoy="false" id="PTD_FNECQLDR_4C_DBSEQ_CONA3_LUPAN"/>
    <PeptideEvidence dBSequence_ref="DBSEQ_CONA3_LUPAN" peptide_ref="PTD_FNECQLDRLNALEPDNR_4C" start="29" end="45" isDecoy="false" id="PTD_FNECQLDRLNALEPDNR_4C_DBSEQ_CONA3_LUPAN"/>
    <PeptideEvidence dBSequence_ref="DBSEQ_CONA3_LUPAN" peptide_ref="PTD_ECQLDR_2C" start="31" end="36" isDecoy="false" id="PTD_ECQLDR_2C_DBSEQ_CONA3_LUPAN"/>
    <PeptideEvidence dBSequence_ref="DBSEQ_CONA3_LUPAN" peptide_ref="PTD_CQLDR_1C" start="32" end="36" isDecoy="false" id="PTD_CQLDR_1C_DBSEQ_CONA3_LUPAN"/>
    <PeptideEvidence dBSequence_ref="DBSEQ_CONA3_LUPAN" peptide_ref="PTD_LNALEPDNR" start="37" end="45" isDecoy="false" id="PTD_LNALEPDNR_DBSEQ_CONA3_LUPAN"/>
    <PeptideEvidence dBSequence_ref="DBSEQ_CONA3_LUPAN" peptide_ref="PTD_LNALEPDNRIESEGGVTETWNSNKPELR" start="37" end="64" isDecoy="false" id="PTD_LNALEPDNRIESEGGVTETWNSNKPELR_DBSEQ_CONA3_LUPAN"/>
    <PeptideEvidence dBSequence_ref="DBSEQ_CONA3_LUPAN" peptide_ref="PTD_IESEGGVTETWNSNKPELR" start="46" end="64" isDecoy="false" id="PTD_IESEGGVTETWNSNKPELR_DBSEQ_CONA3_LUPAN"/>
    <PeptideEvidence dBSequence_ref="DBSEQ_CONA3_LUPAN" peptide_ref="PTD_ESEGGVTETWNSNKPELR" start="47" end="64" isDecoy="false" id="PTD_ESEGGVTETWNSNKPELR_DBSEQ_CONA3_LUPAN"/>
    <PeptideEvidence dBSequence_ref="DBSEQ_CONA3_LUPAN" peptide_ref="PTD_SEGGVTETWNSNKPELR" start="48" end="64" isDecoy="false" id="PTD_SEGGVTETWNSNKPELR_DBSEQ_CONA3_LUPAN"/>
    <PeptideEvidence dBSequence_ref="DBSEQ_CONA3_LUPAN" peptide_ref="PTD_EGGVTETWNSNKPELR" start="49" end="64" isDecoy="false" id="PTD_EGGVTETWNSNKPELR_DBSEQ_CONA3_LUPAN"/>
    <PeptideEvidence dBSequence_ref="DBSEQ_CONA3_LUPAN" peptide_ref="PTD_TETWNSNKPELR" start="53" end="64" isDecoy="false" id="PTD_TETWNSNKPELR_DBSEQ_CONA3_LUPAN"/>
    <PeptideEvidence dBSequence_ref="DBSEQ_CONA3_LUPAN" peptide_ref="PTD_ETWNSNKPELR" start="54" end="64" isDecoy="false" id="PTD_ETWNSNKPELR_DBSEQ_CONA3_LUPAN"/>
    <PeptideEvidence dBSequence_ref="DBSEQ_CONA3_LUPAN" peptide_ref="PTD_TWNSNKPELR" start="55" end="64" isDecoy="false" id="PTD_TWNSNKPELR_DBSEQ_CONA3_LUPAN"/>
    <PeptideEvidence dBSequence_ref="DBSEQ_CONA3_LUPAN" peptide_ref="PTD_NSNKPELR" start="57" end="64" isDecoy="false" id="PTD_NSNKPELR_DBSEQ_CONA3_LUPAN"/>
    <PeptideEvidence dBSequence_ref="DBSEQ_CONA3_LUPAN" peptide_ref="PTD_CAGVAFEK_1C" start="65" end="72" isDecoy="false" id="PTD_CAGVAFEK_1C_DBSEQ_CONA3_LUPAN"/>
    <PeptideEvidence dBSequence_ref="DBSEQ_CONA3_LUPAN" peptide_ref="PTD_GLHLPSYTNYPQIIMIVQ" start="79" end="96" isDecoy="false" id="PTD_GLHLPSYTNYPQIIMIVQ_DBSEQ_CONA3_LUPAN"/>
    <PeptideEvidence dBSequence_ref="DBSEQ_CONA3_LUPAN" peptide_ref="PTD_GLHLPSYTNYPQIIMIVQGEGALGISVPGCTETFEEAQQSQSR_30C" start="79" end="121" isDecoy="false" id="PTD_GLHLPSYTNYPQIIMIVQGEGALGISVPGCTETFEEAQQSQSR_30C_DBSEQ_CONA3_LUPAN"/>
    <PeptideEvidence dBSequence_ref="DBSEQ_CONA3_LUPAN" peptide_ref="PTD_PGCTETFEEAQQSQSR_3C" start="106" end="121" isDecoy="false" id="PTD_PGCTETFEEAQQSQSR_3C_DBSEQ_CONA3_LUPAN"/>
    <PeptideEvidence dBSequence_ref="DBSEQ_CONA3_LUPAN" peptide_ref="PTD_SQSQEQEDSHQKIR" start="130" end="143" isDecoy="false" id="PTD_SQSQEQEDSHQKIR_DBSEQ_CONA3_LUPAN"/>
    <PeptideEvidence dBSequence_ref="DBSEQ_CONA3_LUPAN" peptide_ref="PTD_FYLAGNPE" start="191" end="198" isDecoy="false" id="PTD_FYLAGNPE_DBSEQ_CONA3_LUPAN"/>
    <PeptideEvidence dBSequence_ref="DBSEQ_CONA3_LUPAN" peptide_ref="PTD_FYLAGNPEE" start="191" end="199" isDecoy="false" id="PTD_FYLAGNPEE_DBSEQ_CONA3_LUPAN"/>
    <PeptideEvidence dBSequence_ref="DBSEQ_CONA3_LUPAN" peptide_ref="PTD_FYLAGNPEEE" start="191" end="200" isDecoy="false" id="PTD_FYLAGNPEEE_DBSEQ_CONA3_LUPAN"/>
    <PeptideEvidence dBSequence_ref="DBSEQ_CONA3_LUPAN" peptide_ref="PTD_FYLAGNPEEEY" start="191" end="201" isDecoy="false" id="PTD_FYLAGNPEEEY_DBSEQ_CONA3_LUPAN"/>
    <PeptideEvidence dBSequence_ref="DBSEQ_CONA3_LUPAN" peptide_ref="PTD_FYLAGNPEEEYPE" start="191" end="203" isDecoy="false" id="PTD_FYLAGNPEEEYPE_DBSEQ_CONA3_LUPAN"/>
    <PeptideEvidence dBSequence_ref="DBSEQ_CONA3_LUPAN" peptide_ref="PTD_FYLAGNPEEEYPETQQQR" start="191" end="208" isDecoy="false" id="PTD_FYLAGNPEEEYPETQQQR_DBSEQ_CONA3_LUPAN"/>
    <PeptideEvidence dBSequence_ref="DBSEQ_CONA3_LUPAN" peptide_ref="PTD_EYPETQQQR" start="200" end="208" isDecoy="false" id="PTD_EYPETQQQR_DBSEQ_CONA3_LUPAN"/>
    <PeptideEvidence dBSequence_ref="DBSEQ_CONA3_LUPAN" peptide_ref="PTD_YPETQQQR" start="201" end="208" isDecoy="false" id="PTD_YPETQQQR_DBSEQ_CONA3_LUPAN"/>
    <PeptideEvidence dBSequence_ref="DBSEQ_CONA3_LUPAN" peptide_ref="PTD_PETQQQR" start="202" end="208" isDecoy="false" id="PTD_PETQQQR_DBSEQ_CONA3_LUPAN"/>
    <PeptideEvidence dBSequence_ref="DBSEQ_CONA3_LUPAN" peptide_ref="PTD_ETQQQR" start="203" end="208" isDecoy="false" id="PTD_ETQQQR_DBSEQ_CONA3_LUPAN"/>
    <PeptideEvidence dBSequence_ref="DBSEQ_CONA3_LUPAN" peptide_ref="PTD_QQQR" start="205" end="208" isDecoy="false" id="PTD_QQQR_DBSEQ_CONA3_LUPAN"/>
    <PeptideEvidence dBSequence_ref="DBSEQ_CONA3_LUPAN" peptide_ref="PTD_NNILSGFD" start="235" end="242" isDecoy="false" id="PTD_NNILSGFD_DBSEQ_CONA3_LUPAN"/>
    <PeptideEvidence dBSequence_ref="DBSEQ_CONA3_LUPAN" peptide_ref="PTD_NNILSGFDPQ" start="235" end="244" isDecoy="false" id="PTD_NNILSGFDPQ_DBSEQ_CONA3_LUPAN"/>
    <PeptideEvidence dBSequence_ref="DBSEQ_CONA3_LUPAN" peptide_ref="PTD_NNILSGFDPQFL" start="235" end="246" isDecoy="false" id="PTD_NNILSGFDPQFL_DBSEQ_CONA3_LUPAN"/>
    <PeptideEvidence dBSequence_ref="DBSEQ_CONA3_LUPAN" peptide_ref="PTD_NNILSGFDPQFLSQALNIDEDTVHK" start="235" end="259" isDecoy="false" id="PTD_NNILSGFDPQFLSQALNIDEDTVHK_DBSEQ_CONA3_LUPAN"/>
    <PeptideEvidence dBSequence_ref="DBSEQ_CONA3_LUPAN" peptide_ref="PTD_LSGFDPQFLSQALNIDEDTVHK" start="238" end="259" isDecoy="false" id="PTD_LSGFDPQFLSQALNIDEDTVHK_DBSEQ_CONA3_LUPAN"/>
    <PeptideEvidence dBSequence_ref="DBSEQ_CONA3_LUPAN" peptide_ref="PTD_PQFLSQALNIDEDTVHK" start="243" end="259" isDecoy="false" id="PTD_PQFLSQALNIDEDTVHK_DBSEQ_CONA3_LUPAN"/>
    <PeptideEvidence dBSequence_ref="DBSEQ_CONA3_LUPAN" peptide_ref="PTD_QFLSQALNIDEDTVHK" start="244" end="259" isDecoy="false" id="PTD_QFLSQALNIDEDTVHK_DBSEQ_CONA3_LUPAN"/>
    <PeptideEvidence dBSequence_ref="DBSEQ_CONA3_LUPAN" peptide_ref="PTD_FLSQALNIDEDTVHK" start="245" end="259" isDecoy="false" id="PTD_FLSQALNIDEDTVHK_DBSEQ_CONA3_LUPAN"/>
    <PeptideEvidence dBSequence_ref="DBSEQ_CONA3_LUPAN" peptide_ref="PTD_LNIDEDTVHK" start="250" end="259" isDecoy="false" id="PTD_LNIDEDTVHK_DBSEQ_CONA3_LUPAN"/>
    <PeptideEvidence dBSequence_ref="DBSEQ_CONA3_LUPAN" peptide_ref="PTD_NIDEDTVHK" start="251" end="259" isDecoy="false" id="PTD_NIDEDTVHK_DBSEQ_CONA3_LUPAN"/>
    <PeptideEvidence dBSequence_ref="DBSEQ_CONA3_LUPAN" peptide_ref="PTD_DEDTVHK" start="253" end="259" isDecoy="false" id="PTD_DEDTVHK_DBSEQ_CONA3_LUPAN"/>
    <PeptideEvidence dBSequence_ref="DBSEQ_CONA3_LUPAN" peptide_ref="PTD_VEEGL" start="273" end="277" isDecoy="false" id="PTD_VEEGL_DBSEQ_CONA3_LUPAN"/>
    <PeptideEvidence dBSequence_ref="DBSEQ_CONA3_LUPAN" peptide_ref="PTD_VEEGLGVIS" start="273" end="281" isDecoy="false" id="PTD_VEEGLGVIS_DBSEQ_CONA3_LUPAN"/>
    <PeptideEvidence dBSequence_ref="DBSEQ_CONA3_LUPAN" peptide_ref="PTD_VEEGLGVISPK" start="273" end="283" isDecoy="false" id="PTD_VEEGLGVISPK_DBSEQ_CONA3_LUPAN"/>
    <PeptideEvidence dBSequence_ref="DBSEQ_CONA3_LUPAN" peptide_ref="PTD_EEGLGVISPK" start="274" end="283" isDecoy="false" id="PTD_EEGLGVISPK_DBSEQ_CONA3_LUPAN"/>
    <PeptideEvidence dBSequence_ref="DBSEQ_CONA3_LUPAN" peptide_ref="PTD_EGLGVISPK" start="275" end="283" isDecoy="false" id="PTD_EGLGVISPK_DBSEQ_CONA3_LUPAN"/>
    <PeptideEvidence dBSequence_ref="DBSEQ_CONA3_LUPAN" peptide_ref="PTD_GLGVISPK" start="276" end="283" isDecoy="false" id="PTD_GLGVISPK_DBSEQ_CONA3_LUPAN"/>
    <PeptideEvidence dBSequence_ref="DBSEQ_CONA3_LUPAN" peptide_ref="PTD_GVISPK" start="278" end="283" isDecoy="false" id="PTD_GVISPK_DBSEQ_CONA3_LUPAN"/>
    <PeptideEvidence dBSequence_ref="DBSEQ_CONA3_LUPAN" peptide_ref="PTD_ISPK" start="280" end="283" isDecoy="false" id="PTD_ISPK_DBSEQ_CONA3_LUPAN"/>
    <PeptideEvidence dBSequence_ref="DBSEQ_CONA3_LUPAN" peptide_ref="PTD_WQEQEEEEEEK" start="284" end="294" isDecoy="false" id="PTD_WQEQEEEEEEK_DBSEQ_CONA3_LUPAN"/>
    <PeptideEvidence dBSequence_ref="DBSEQ_CONA3_LUPAN" peptide_ref="PTD_WQEQEEEEEEKEEPR" start="284" end="298" isDecoy="false" id="PTD_WQEQEEEEEEKEEPR_DBSEQ_CONA3_LUPAN"/>
    <PeptideEvidence dBSequence_ref="DBSEQ_CONA3_LUPAN" peptide_ref="PTD_QEQEEEEEEKEEPR" start="285" end="298" isDecoy="false" id="PTD_QEQEEEEEEKEEPR_DBSEQ_CONA3_LUPAN"/>
    <PeptideEvidence dBSequence_ref="DBSEQ_CONA3_LUPAN" peptide_ref="PTD_EEEEEEKEEPR" start="288" end="298" isDecoy="false" id="PTD_EEEEEEKEEPR_DBSEQ_CONA3_LUPAN"/>
    <PeptideEvidence dBSequence_ref="DBSEQ_CONA3_LUPAN" peptide_ref="PTD_EEREEEEKEEEDEPR" start="307" end="321" isDecoy="false" id="PTD_EEREEEEKEEEDEPR_DBSEQ_CONA3_LUPAN"/>
    <PeptideEvidence dBSequence_ref="DBSEQ_CONA3_LUPAN" peptide_ref="PTD_EEREEEEKEEEDEPRESR" start="307" end="324" isDecoy="false" id="PTD_EEREEEEKEEEDEPRESR_DBSEQ_CONA3_LUPAN"/>
    <PeptideEvidence dBSequence_ref="DBSEQ_CONA3_LUPAN" peptide_ref="PTD_GGHEEE" start="328" end="333" isDecoy="false" id="PTD_GGHEEE_DBSEQ_CONA3_LUPAN"/>
    <PeptideEvidence dBSequence_ref="DBSEQ_CONA3_LUPAN" peptide_ref="PTD_GGHEEEEVEEER" start="328" end="339" isDecoy="false" id="PTD_GGHEEEEVEEER_DBSEQ_CONA3_LUPAN"/>
    <PeptideEvidence dBSequence_ref="DBSEQ_CONA3_LUPAN" peptide_ref="PTD_GDEGQEEEETTTTTEER" start="359" end="375" isDecoy="false" id="PTD_GDEGQEEEETTTTTEER_DBSEQ_CONA3_LUPAN"/>
    <PeptideEvidence dBSequence_ref="DBSEQ_CONA3_LUPAN" peptide_ref="PTD_NGLEETICTAILR_8C" start="399" end="411" isDecoy="false" id="PTD_NGLEETICTAILR_8C_DBSEQ_CONA3_LUPAN"/>
    <PeptideEvidence dBSequence_ref="DBSEQ_CONA3_LUPAN" peptide_ref="PTD_ENIADPTR" start="412" end="419" isDecoy="false" id="PTD_ENIADPTR_DBSEQ_CONA3_LUPAN"/>
    <PeptideEvidence dBSequence_ref="DBSEQ_CONA3_LUPAN" peptide_ref="PTD_ADPTR" start="415" end="419" isDecoy="false" id="PTD_ADPTR_DBSEQ_CONA3_LUPAN"/>
    <PeptideEvidence dBSequence_ref="DBSEQ_CONA3_LUPAN" peptide_ref="PTD_ADLYNPTAGR" start="420" end="429" isDecoy="false" id="PTD_ADLYNPTAGR_DBSEQ_CONA3_LUPAN"/>
    <PeptideEvidence dBSequence_ref="DBSEQ_CONA3_LUPAN" peptide_ref="PTD_LYNPTAGR" start="422" end="429" isDecoy="false" id="PTD_LYNPTAGR_DBSEQ_CONA3_LUPAN"/>
    <PeptideEvidence dBSequence_ref="DBSEQ_CONA3_LUPAN" peptide_ref="PTD_YNPTAGR" start="423" end="429" isDecoy="false" id="PTD_YNPTAGR_DBSEQ_CONA3_LUPAN"/>
    <PeptideEvidence dBSequence_ref="DBSEQ_CONA3_LUPAN" peptide_ref="PTD_NPTAGR" start="424" end="429" isDecoy="false" id="PTD_NPTAGR_DBSEQ_CONA3_LUPAN"/>
    <PeptideEvidence dBSequence_ref="DBSEQ_CONA3_LUPAN" peptide_ref="PTD_PTAGR" start="425" end="429" isDecoy="false" id="PTD_PTAGR_DBSEQ_CONA3_LUPAN"/>
    <PeptideEvidence dBSequence_ref="DBSEQ_CONA3_LUPAN" peptide_ref="PTD_ISTANSLTLPILGWFQLSAEYVNLYR" start="430" end="455" isDecoy="false" id="PTD_ISTANSLTLPILGWFQLSAEYVNLYR_DBSEQ_CONA3_LUPAN"/>
    <PeptideEvidence dBSequence_ref="DBSEQ_CONA3_LUPAN" peptide_ref="PTD_PILGWFQLSAEYVNLYR" start="439" end="455" isDecoy="false" id="PTD_PILGWFQLSAEYVNLYR_DBSEQ_CONA3_LUPAN"/>
    <PeptideEvidence dBSequence_ref="DBSEQ_CONA3_LUPAN" peptide_ref="PTD_NGIYAPHWNINANSVIYVIR" start="456" end="475" isDecoy="false" id="PTD_NGIYAPHWNINANSVIYVIR_DBSEQ_CONA3_LUPAN"/>
    <PeptideEvidence dBSequence_ref="DBSEQ_CONA3_LUPAN" peptide_ref="PTD_NGIYAPHWNINANSVIYVIRGR" start="456" end="477" isDecoy="false" id="PTD_NGIYAPHWNINANSVIYVIRGR_DBSEQ_CONA3_LUPAN"/>
    <PeptideEvidence dBSequence_ref="DBSEQ_CONA3_LUPAN" peptide_ref="PTD_IYAPHWNINANSVIYVIR" start="458" end="475" isDecoy="false" id="PTD_IYAPHWNINANSVIYVIR_DBSEQ_CONA3_LUPAN"/>
    <PeptideEvidence dBSequence_ref="DBSEQ_CONA3_LUPAN" peptide_ref="PTD_YAPHWNINANSVIYVIR" start="459" end="475" isDecoy="false" id="PTD_YAPHWNINANSVIYVIR_DBSEQ_CONA3_LUPAN"/>
    <PeptideEvidence dBSequence_ref="DBSEQ_CONA3_LUPAN" peptide_ref="PTD_PHWNINANSVIYVIR" start="461" end="475" isDecoy="false" id="PTD_PHWNINANSVIYVIR_DBSEQ_CONA3_LUPAN"/>
    <PeptideEvidence dBSequence_ref="DBSEQ_CONA3_LUPAN" peptide_ref="PTD_IYVIR" start="471" end="475" isDecoy="false" id="PTD_IYVIR_DBSEQ_CONA3_LUPAN"/>
    <PeptideEvidence dBSequence_ref="DBSEQ_CONA3_LUPAN" peptide_ref="PTD_VQVVNSQGN" start="480" end="488" isDecoy="false" id="PTD_VQVVNSQGN_DBSEQ_CONA3_LUPAN"/>
    <PeptideEvidence dBSequence_ref="DBSEQ_CONA3_LUPAN" peptide_ref="PTD_VQVVNSQGNSV" start="480" end="490" isDecoy="false" id="PTD_VQVVNSQGNSV_DBSEQ_CONA3_LUPAN"/>
    <PeptideEvidence dBSequence_ref="DBSEQ_CONA3_LUPAN" peptide_ref="PTD_VQVVNSQGNSVFNDDLR" start="480" end="496" isDecoy="false" id="PTD_VQVVNSQGNSVFNDDLR_DBSEQ_CONA3_LUPAN"/>
    <PeptideEvidence dBSequence_ref="DBSEQ_CONA3_LUPAN" peptide_ref="PTD_VQVVNSQGNSVFNDDLRR" start="480" end="497" isDecoy="false" id="PTD_VQVVNSQGNSVFNDDLRR_DBSEQ_CONA3_LUPAN"/>
    <PeptideEvidence dBSequence_ref="DBSEQ_CONA3_LUPAN" peptide_ref="PTD_QVVNSQGNSVFNDDLRR" start="481" end="497" isDecoy="false" id="PTD_QVVNSQGNSVFNDDLRR_DBSEQ_CONA3_LUPAN"/>
    <PeptideEvidence dBSequence_ref="DBSEQ_CONA3_LUPAN" peptide_ref="PTD_VVNSQGNSVFNDDLRR" start="482" end="497" isDecoy="false" id="PTD_VVNSQGNSVFNDDLRR_DBSEQ_CONA3_LUPAN"/>
    <PeptideEvidence dBSequence_ref="DBSEQ_CONA3_LUPAN" peptide_ref="PTD_NSQGNSVFNDDLRR" start="484" end="497" isDecoy="false" id="PTD_NSQGNSVFNDDLRR_DBSEQ_CONA3_LUPAN"/>
    <PeptideEvidence dBSequence_ref="DBSEQ_CONA3_LUPAN" peptide_ref="PTD_SQGNSVFNDDLRR" start="485" end="497" isDecoy="false" id="PTD_SQGNSVFNDDLRR_DBSEQ_CONA3_LUPAN"/>
    <PeptideEvidence dBSequence_ref="DBSEQ_CONA3_LUPAN" peptide_ref="PTD_GNSVFNDDLR" start="487" end="496" isDecoy="false" id="PTD_GNSVFNDDLR_DBSEQ_CONA3_LUPAN"/>
    <PeptideEvidence dBSequence_ref="DBSEQ_CONA3_LUPAN" peptide_ref="PTD_SVFNDDLR" start="489" end="496" isDecoy="false" id="PTD_SVFNDDLR_DBSEQ_CONA3_LUPAN"/>
    <PeptideEvidence dBSequence_ref="DBSEQ_CONA3_LUPAN" peptide_ref="PTD_VFNDDLR" start="490" end="496" isDecoy="false" id="PTD_VFNDDLR_DBSEQ_CONA3_LUPAN"/>
    <PeptideEvidence dBSequence_ref="DBSEQ_CONA3_LUPAN" peptide_ref="PTD_FNDDLR" start="491" end="496" isDecoy="false" id="PTD_FNDDLR_DBSEQ_CONA3_LUPAN"/>
    <PeptideEvidence dBSequence_ref="DBSEQ_CONA3_LUPAN" peptide_ref="PTD_FNDDLRR" start="491" end="497" isDecoy="false" id="PTD_FNDDLRR_DBSEQ_CONA3_LUPAN"/>
    <PeptideEvidence dBSequence_ref="DBSEQ_CONA3_LUPAN" peptide_ref="PTD_RGQLLVVPQNFVVAHQAGDEGFEFIAFK" start="497" end="524" isDecoy="false" id="PTD_RGQLLVVPQNFVVAHQAGDEGFEFIAFK_DBSEQ_CONA3_LUPAN"/>
    <PeptideEvidence dBSequence_ref="DBSEQ_CONA3_LUPAN" peptide_ref="PTD_GQLLVVPQNFVVAHQAGDEGFEFIAFK" start="498" end="524" isDecoy="false" id="PTD_GQLLVVPQNFVVAHQAGDEGFEFIAFK_DBSEQ_CONA3_LUPAN"/>
    <PeptideEvidence dBSequence_ref="DBSEQ_CONA3_LUPAN" peptide_ref="PTD_TNDQATTSPLK" start="525" end="535" isDecoy="false" id="PTD_TNDQATTSPLK_DBSEQ_CONA3_LUPAN"/>
    <PeptideEvidence dBSequence_ref="DBSEQ_CONA3_LUPAN" peptide_ref="PTD_QVFRGIPAEVLANAFR" start="536" end="551" isDecoy="false" id="PTD_QVFRGIPAEVLANAFR_DBSEQ_CONA3_LUPAN"/>
    <PeptideEvidence dBSequence_ref="DBSEQ_CONA3_LUPAN" peptide_ref="PTD_GIPAEV" start="540" end="545" isDecoy="false" id="PTD_GIPAEV_DBSEQ_CONA3_LUPAN"/>
    <PeptideEvidence dBSequence_ref="DBSEQ_CONA3_LUPAN" peptide_ref="PTD_GIPAEVL" start="540" end="546" isDecoy="false" id="PTD_GIPAEVL_DBSEQ_CONA3_LUPAN"/>
    <PeptideEvidence dBSequence_ref="DBSEQ_CONA3_LUPAN" peptide_ref="PTD_GIPAEVLA" start="540" end="547" isDecoy="false" id="PTD_GIPAEVLA_DBSEQ_CONA3_LUPAN"/>
    <PeptideEvidence dBSequence_ref="DBSEQ_CONA3_LUPAN" peptide_ref="PTD_GIPAEVLANAFR" start="540" end="551" isDecoy="false" id="PTD_GIPAEVLANAFR_DBSEQ_CONA3_LUPAN"/>
    <PeptideEvidence dBSequence_ref="DBSEQ_CONA3_LUPAN" peptide_ref="PTD_PAEVLANAFR" start="542" end="551" isDecoy="false" id="PTD_PAEVLANAFR_DBSEQ_CONA3_LUPAN"/>
    <PeptideEvidence dBSequence_ref="DBSEQ_CONA3_LUPAN" peptide_ref="PTD_AEVLANAFR" start="543" end="551" isDecoy="false" id="PTD_AEVLANAFR_DBSEQ_CONA3_LUPAN"/>
    <PeptideEvidence dBSequence_ref="DBSEQ_CONA3_LUPAN" peptide_ref="PTD_EVLANAFR" start="544" end="551" isDecoy="false" id="PTD_EVLANAFR_DBSEQ_CONA3_LUPAN"/>
    <PeptideEvidence dBSequence_ref="DBSEQ_CONA3_LUPAN" peptide_ref="PTD_VLANAFR" start="545" end="551" isDecoy="false" id="PTD_VLANAFR_DBSEQ_CONA3_LUPAN"/>
    <PeptideEvidence dBSequence_ref="DBSEQ_CONA3_LUPAN" peptide_ref="PTD_LANAFR" start="546" end="551" isDecoy="false" id="PTD_LANAFR_DBSEQ_CONA3_LUPAN"/>
    <PeptideEvidence dBSequence_ref="DBSEQ_CONA3_LUPAN" peptide_ref="PTD_ANAFR" start="547" end="551" isDecoy="false" id="PTD_ANAFR_DBSEQ_CONA3_LUPAN"/>
    <PeptideEvidence dBSequence_ref="DBSEQ_CONA3_LUPAN" peptide_ref="PTD_NAFR" start="548" end="551" isDecoy="false" id="PTD_NAFR_DBSEQ_CONA3_LUPAN"/>
    <PeptideEvidence dBSequence_ref="DBSEQ_CONA3_LUPAN" peptide_ref="PTD_LSLNQVSEL" start="552" end="560" isDecoy="false" id="PTD_LSLNQVSEL_DBSEQ_CONA3_LUPAN"/>
    <PeptideEvidence dBSequence_ref="DBSEQ_CONA3_LUPAN" peptide_ref="PTD_LSLNQVSELK" start="552" end="561" isDecoy="false" id="PTD_LSLNQVSELK_DBSEQ_CONA3_LUPAN"/>
    <PeptideEvidence dBSequence_ref="DBSEQ_CONA3_LUPAN" peptide_ref="PTD_LNQVSELK" start="554" end="561" isDecoy="false" id="PTD_LNQVSELK_DBSEQ_CONA3_LUPAN"/>
    <PeptideEvidence dBSequence_ref="DBSEQ_CONA3_LUPAN" peptide_ref="PTD_NQVSELK" start="555" end="561" isDecoy="false" id="PTD_NQVSELK_DBSEQ_CONA3_LUPAN"/>
    <PeptideEvidence dBSequence_ref="DBSEQ_CONA3_LUPAN" peptide_ref="PTD_QVSELK" start="556" end="561" isDecoy="false" id="PTD_QVSELK_DBSEQ_CONA3_LUPAN"/>
    <PeptideEvidence dBSequence_ref="DBSEQ_CONA3_LUPAN" peptide_ref="PTD_VSELK" start="557" end="561" isDecoy="false" id="PTD_VSELK_DBSEQ_CONA3_LUPAN"/>
    <PeptideEvidence dBSequence_ref="DBSEQ_CONA2_LUPAN" peptide_ref="PTD_LNALE" start="36" end="40" isDecoy="false" id="PTD_LNALE_DBSEQ_CONA2_LUPAN"/>
    <PeptideEvidence dBSequence_ref="DBSEQ_CONA2_LUPAN" peptide_ref="PTD_LNALEPDNR" start="36" end="44" isDecoy="false" id="PTD_LNALEPDNR_DBSEQ_CONA2_LUPAN"/>
    <PeptideEvidence dBSequence_ref="DBSEQ_CONA2_LUPAN" peptide_ref="PTD_LNALEPDNRVESEGGVTETWNSNRPELR" start="36" end="63" isDecoy="false" id="PTD_LNALEPDNRVESEGGVTETWNSNRPELR_DBSEQ_CONA2_LUPAN"/>
    <PeptideEvidence dBSequence_ref="DBSEQ_CONA2_LUPAN" peptide_ref="PTD_NALEPDNR" start="37" end="44" isDecoy="false" id="PTD_NALEPDNR_DBSEQ_CONA2_LUPAN"/>
    <PeptideEvidence dBSequence_ref="DBSEQ_CONA2_LUPAN" peptide_ref="PTD_NALEPDNRVESEGGVTETWNSNRPELR" start="37" end="63" isDecoy="false" id="PTD_NALEPDNRVESEGGVTETWNSNRPELR_DBSEQ_CONA2_LUPAN"/>
    <PeptideEvidence dBSequence_ref="DBSEQ_CONA2_LUPAN" peptide_ref="PTD_ALEPDNR" start="38" end="44" isDecoy="false" id="PTD_ALEPDNR_DBSEQ_CONA2_LUPAN"/>
    <PeptideEvidence dBSequence_ref="DBSEQ_CONA2_LUPAN" peptide_ref="PTD_LEPDNR" start="39" end="44" isDecoy="false" id="PTD_LEPDNR_DBSEQ_CONA2_LUPAN"/>
    <PeptideEvidence dBSequence_ref="DBSEQ_CONA2_LUPAN" peptide_ref="PTD_EPDNR" start="40" end="44" isDecoy="false" id="PTD_EPDNR_DBSEQ_CONA2_LUPAN"/>
    <PeptideEvidence dBSequence_ref="DBSEQ_CONA2_LUPAN" peptide_ref="PTD_PDNR" start="41" end="44" isDecoy="false" id="PTD_PDNR_DBSEQ_CONA2_LUPAN"/>
    <PeptideEvidence dBSequence_ref="DBSEQ_CONA2_LUPAN" peptide_ref="PTD_VESEGGVTETWNSNRPELR" start="45" end="63" isDecoy="false" id="PTD_VESEGGVTETWNSNRPELR_DBSEQ_CONA2_LUPAN"/>
    <PeptideEvidence dBSequence_ref="DBSEQ_CONA2_LUPAN" peptide_ref="PTD_VESEGGVTETWNSNRPELRCAGVAFEK_20C" start="45" end="71" isDecoy="false" id="PTD_VESEGGVTETWNSNRPELRCAGVAFEK_20C_DBSEQ_CONA2_LUPAN"/>
    <PeptideEvidence dBSequence_ref="DBSEQ_CONA2_LUPAN" peptide_ref="PTD_ESEGGVTETWNSNRPELR" start="46" end="63" isDecoy="false" id="PTD_ESEGGVTETWNSNRPELR_DBSEQ_CONA2_LUPAN"/>
    <PeptideEvidence dBSequence_ref="DBSEQ_CONA2_LUPAN" peptide_ref="PTD_EGGVTETWNSNRPELR" start="48" end="63" isDecoy="false" id="PTD_EGGVTETWNSNRPELR_DBSEQ_CONA2_LUPAN"/>
    <PeptideEvidence dBSequence_ref="DBSEQ_CONA2_LUPAN" peptide_ref="PTD_GVTETWNSNRPELR" start="50" end="63" isDecoy="false" id="PTD_GVTETWNSNRPELR_DBSEQ_CONA2_LUPAN"/>
    <PeptideEvidence dBSequence_ref="DBSEQ_CONA2_LUPAN" peptide_ref="PTD_WNSNRPELR" start="55" end="63" isDecoy="false" id="PTD_WNSNRPELR_DBSEQ_CONA2_LUPAN"/>
    <PeptideEvidence dBSequence_ref="DBSEQ_CONA2_LUPAN" peptide_ref="PTD_NSNRPELR" start="56" end="63" isDecoy="false" id="PTD_NSNRPELR_DBSEQ_CONA2_LUPAN"/>
    <PeptideEvidence dBSequence_ref="DBSEQ_CONA2_LUPAN" peptide_ref="PTD_CAGVAFEK_1C" start="64" end="71" isDecoy="false" id="PTD_CAGVAFEK_1C_DBSEQ_CONA2_LUPAN"/>
    <PeptideEvidence dBSequence_ref="DBSEQ_CONA2_LUPAN" peptide_ref="PTD_AGVAFEK" start="65" end="71" isDecoy="false" id="PTD_AGVAFEK_DBSEQ_CONA2_LUPAN"/>
    <PeptideEvidence dBSequence_ref="DBSEQ_CONA2_LUPAN" peptide_ref="PTD_AFEK" start="68" end="71" isDecoy="false" id="PTD_AFEK_DBSEQ_CONA2_LUPAN"/>
    <PeptideEvidence dBSequence_ref="DBSEQ_CONA2_LUPAN" peptide_ref="PTD_HTIQPQGLHLPSYTNY" start="72" end="87" isDecoy="false" id="PTD_HTIQPQGLHLPSYTNY_DBSEQ_CONA2_LUPAN"/>
    <PeptideEvidence dBSequence_ref="DBSEQ_CONA2_LUPAN" peptide_ref="PTD_HTIQPQGLHLPSYTNYPQLIFIVEGEGA" start="72" end="99" isDecoy="false" id="PTD_HTIQPQGLHLPSYTNYPQLIFIVEGEGA_DBSEQ_CONA2_LUPAN"/>
    <PeptideEvidence dBSequence_ref="DBSEQ_CONA2_LUPAN" peptide_ref="PTD_HTIQPQGLHLPSYTNYPQLIFIVEGEGALGISVPGCTETYEEAQQSQSSQDPR_36C" start="72" end="124" isDecoy="false" id="PTD_HTIQPQGLHLPSYTNYPQLIFIVEGEGALGISVPGCTETYEEAQQSQSSQDPR_36C_DBSEQ_CONA2_LUPAN"/>
    <PeptideEvidence dBSequence_ref="DBSEQ_CONA2_LUPAN" peptide_ref="PTD_PGCTETYEEAQQSQSSQDPR_3C" start="105" end="124" isDecoy="false" id="PTD_PGCTETYEEAQQSQSSQDPR_3C_DBSEQ_CONA2_LUPAN"/>
    <PeptideEvidence dBSequence_ref="DBSEQ_CONA2_LUPAN" peptide_ref="PTD_EGDIIA" start="149" end="154" isDecoy="false" id="PTD_EGDIIA_DBSEQ_CONA2_LUPAN"/>
    <PeptideEvidence dBSequence_ref="DBSEQ_CONA2_LUPAN" peptide_ref="PTD_EGDIIAI" start="149" end="155" isDecoy="false" id="PTD_EGDIIAI_DBSEQ_CONA2_LUPAN"/>
    <PeptideEvidence dBSequence_ref="DBSEQ_CONA2_LUPAN" peptide_ref="PTD_EGDIIAIPPGIPYWTYNYGEQR" start="149" end="170" isDecoy="false" id="PTD_EGDIIAIPPGIPYWTYNYGEQR_DBSEQ_CONA2_LUPAN"/>
    <PeptideEvidence dBSequence_ref="DBSEQ_CONA2_LUPAN" peptide_ref="PTD_PPGIPYWTYNYGEQR" start="156" end="170" isDecoy="false" id="PTD_PPGIPYWTYNYGEQR_DBSEQ_CONA2_LUPAN"/>
    <PeptideEvidence dBSequence_ref="DBSEQ_CONA2_LUPAN" peptide_ref="PTD_PYWTYNYGEQR" start="160" end="170" isDecoy="false" id="PTD_PYWTYNYGEQR_DBSEQ_CONA2_LUPAN"/>
    <PeptideEvidence dBSequence_ref="DBSEQ_CONA2_LUPAN" peptide_ref="PTD_YNYGEQR" start="164" end="170" isDecoy="false" id="PTD_YNYGEQR_DBSEQ_CONA2_LUPAN"/>
    <PeptideEvidence dBSequence_ref="DBSEQ_CONA2_LUPAN" peptide_ref="PTD_LVAINL" start="171" end="176" isDecoy="false" id="PTD_LVAINL_DBSEQ_CONA2_LUPAN"/>
    <PeptideEvidence dBSequence_ref="DBSEQ_CONA2_LUPAN" peptide_ref="PTD_LVAINLL" start="171" end="177" isDecoy="false" id="PTD_LVAINLL_DBSEQ_CONA2_LUPAN"/>
    <PeptideEvidence dBSequence_ref="DBSEQ_CONA2_LUPAN" peptide_ref="PTD_LVAINLLD" start="171" end="178" isDecoy="false" id="PTD_LVAINLLD_DBSEQ_CONA2_LUPAN"/>
    <PeptideEvidence dBSequence_ref="DBSEQ_CONA2_LUPAN" peptide_ref="PTD_LVAINLLDT" start="171" end="179" isDecoy="false" id="PTD_LVAINLLDT_DBSEQ_CONA2_LUPAN"/>
    <PeptideEvidence dBSequence_ref="DBSEQ_CONA2_LUPAN" peptide_ref="PTD_LVAINLLDTT" start="171" end="180" isDecoy="false" id="PTD_LVAINLLDTT_DBSEQ_CONA2_LUPAN"/>
    <PeptideEvidence dBSequence_ref="DBSEQ_CONA2_LUPAN" peptide_ref="PTD_LVAINLLDTTS" start="171" end="181" isDecoy="false" id="PTD_LVAINLLDTTS_DBSEQ_CONA2_LUPAN"/>
    <PeptideEvidence dBSequence_ref="DBSEQ_CONA2_LUPAN" peptide_ref="PTD_LVAINLLDTTSL" start="171" end="182" isDecoy="false" id="PTD_LVAINLLDTTSL_DBSEQ_CONA2_LUPAN"/>
    <PeptideEvidence dBSequence_ref="DBSEQ_CONA2_LUPAN" peptide_ref="PTD_LVAINLLDTTSLLNQ" start="171" end="185" isDecoy="false" id="PTD_LVAINLLDTTSLLNQ_DBSEQ_CONA2_LUPAN"/>
    <PeptideEvidence dBSequence_ref="DBSEQ_CONA2_LUPAN" peptide_ref="PTD_LVAINLLDTTSLLNQLD" start="171" end="187" isDecoy="false" id="PTD_LVAINLLDTTSLLNQLD_DBSEQ_CONA2_LUPAN"/>
    <PeptideEvidence dBSequence_ref="DBSEQ_CONA2_LUPAN" peptide_ref="PTD_LVAINLLDTTSLLNQLDPSPR" start="171" end="191" isDecoy="false" id="PTD_LVAINLLDTTSLLNQLDPSPR_DBSEQ_CONA2_LUPAN"/>
    <PeptideEvidence dBSequence_ref="DBSEQ_CONA2_LUPAN" peptide_ref="PTD_INLLDTTSLLNQLDPSPR" start="174" end="191" isDecoy="false" id="PTD_INLLDTTSLLNQLDPSPR_DBSEQ_CONA2_LUPAN"/>
    <PeptideEvidence dBSequence_ref="DBSEQ_CONA2_LUPAN" peptide_ref="PTD_LLDTTSLLNQLDPSPR" start="176" end="191" isDecoy="false" id="PTD_LLDTTSLLNQLDPSPR_DBSEQ_CONA2_LUPAN"/>
    <PeptideEvidence dBSequence_ref="DBSEQ_CONA2_LUPAN" peptide_ref="PTD_LDTTSLLNQLDPSPR" start="177" end="191" isDecoy="false" id="PTD_LDTTSLLNQLDPSPR_DBSEQ_CONA2_LUPAN"/>
    <PeptideEvidence dBSequence_ref="DBSEQ_CONA2_LUPAN" peptide_ref="PTD_DTTSLLNQLDPSPR" start="178" end="191" isDecoy="false" id="PTD_DTTSLLNQLDPSPR_DBSEQ_CONA2_LUPAN"/>
    <PeptideEvidence dBSequence_ref="DBSEQ_CONA2_LUPAN" peptide_ref="PTD_TTSLLNQLDPSPR" start="179" end="191" isDecoy="false" id="PTD_TTSLLNQLDPSPR_DBSEQ_CONA2_LUPAN"/>
    <PeptideEvidence dBSequence_ref="DBSEQ_CONA2_LUPAN" peptide_ref="PTD_NQLDPSPR" start="184" end="191" isDecoy="false" id="PTD_NQLDPSPR_DBSEQ_CONA2_LUPAN"/>
    <PeptideEvidence dBSequence_ref="DBSEQ_CONA2_LUPAN" peptide_ref="PTD_QLDPSPR" start="185" end="191" isDecoy="false" id="PTD_QLDPSPR_DBSEQ_CONA2_LUPAN"/>
    <PeptideEvidence dBSequence_ref="DBSEQ_CONA2_LUPAN" peptide_ref="PTD_DPSPR" start="187" end="191" isDecoy="false" id="PTD_DPSPR_DBSEQ_CONA2_LUPAN"/>
    <PeptideEvidence dBSequence_ref="DBSEQ_CONA2_LUPAN" peptide_ref="PTD_PSPR" start="188" end="191" isDecoy="false" id="PTD_PSPR_DBSEQ_CONA2_LUPAN"/>
    <PeptideEvidence dBSequence_ref="DBSEQ_CONA2_LUPAN" peptide_ref="PTD_RFYIAGNPEEEHPETQEQQGQQR" start="192" end="214" isDecoy="false" id="PTD_RFYIAGNPEEEHPETQEQQGQQR_DBSEQ_CONA2_LUPAN"/>
    <PeptideEvidence dBSequence_ref="DBSEQ_CONA2_LUPAN" peptide_ref="PTD_FYIAGNPEEEHPETQEQQGQQR" start="193" end="214" isDecoy="false" id="PTD_FYIAGNPEEEHPETQEQQGQQR_DBSEQ_CONA2_LUPAN"/>
    <PeptideEvidence dBSequence_ref="DBSEQ_CONA2_LUPAN" peptide_ref="PTD_NPEEEHPETQEQQGQQR" start="198" end="214" isDecoy="false" id="PTD_NPEEEHPETQEQQGQQR_DBSEQ_CONA2_LUPAN"/>
    <PeptideEvidence dBSequence_ref="DBSEQ_CONA2_LUPAN" peptide_ref="PTD_PEEEHPETQEQQGQQR" start="199" end="214" isDecoy="false" id="PTD_PEEEHPETQEQQGQQR_DBSEQ_CONA2_LUPAN"/>
    <PeptideEvidence dBSequence_ref="DBSEQ_CONA2_LUPAN" peptide_ref="PTD_EEEHPETQEQQGQQR" start="200" end="214" isDecoy="false" id="PTD_EEEHPETQEQQGQQR_DBSEQ_CONA2_LUPAN"/>
    <PeptideEvidence dBSequence_ref="DBSEQ_CONA2_LUPAN" peptide_ref="PTD_EEHPETQEQQGQQR" start="201" end="214" isDecoy="false" id="PTD_EEHPETQEQQGQQR_DBSEQ_CONA2_LUPAN"/>
    <PeptideEvidence dBSequence_ref="DBSEQ_CONA2_LUPAN" peptide_ref="PTD_QGQQR" start="210" end="214" isDecoy="false" id="PTD_QGQQR_DBSEQ_CONA2_LUPAN"/>
    <PeptideEvidence dBSequence_ref="DBSEQ_CONA2_LUPAN" peptide_ref="PTD_GQQR" start="211" end="214" isDecoy="false" id="PTD_GQQR_DBSEQ_CONA2_LUPAN"/>
    <PeptideEvidence dBSequence_ref="DBSEQ_CONA2_LUPAN" peptide_ref="PTD_HQQEQEEEGKNNVLSGFDPQFLTQAFNVDEEIINR" start="228" end="262" isDecoy="false" id="PTD_HQQEQEEEGKNNVLSGFDPQFLTQAFNVDEEIINR_DBSEQ_CONA2_LUPAN"/>
    <PeptideEvidence dBSequence_ref="DBSEQ_CONA2_LUPAN" peptide_ref="PTD_NNVLSGFD" start="238" end="245" isDecoy="false" id="PTD_NNVLSGFD_DBSEQ_CONA2_LUPAN"/>
    <PeptideEvidence dBSequence_ref="DBSEQ_CONA2_LUPAN" peptide_ref="PTD_NNVLSGFDPQFLTQA" start="238" end="252" isDecoy="false" id="PTD_NNVLSGFDPQFLTQA_DBSEQ_CONA2_LUPAN"/>
    <PeptideEvidence dBSequence_ref="DBSEQ_CONA2_LUPAN" peptide_ref="PTD_NNVLSGFDPQFLTQAFNVDEEIINR" start="238" end="262" isDecoy="false" id="PTD_NNVLSGFDPQFLTQAFNVDEEIINR_DBSEQ_CONA2_LUPAN"/>
    <PeptideEvidence dBSequence_ref="DBSEQ_CONA2_LUPAN" peptide_ref="PTD_PQFLTQAFNVDEEIINR" start="246" end="262" isDecoy="false" id="PTD_PQFLTQAFNVDEEIINR_DBSEQ_CONA2_LUPAN"/>
    <PeptideEvidence dBSequence_ref="DBSEQ_CONA2_LUPAN" peptide_ref="PTD_TQAFNVDEEIINR" start="250" end="262" isDecoy="false" id="PTD_TQAFNVDEEIINR_DBSEQ_CONA2_LUPAN"/>
    <PeptideEvidence dBSequence_ref="DBSEQ_CONA2_LUPAN" peptide_ref="PTD_NVDEEIINR" start="254" end="262" isDecoy="false" id="PTD_NVDEEIINR_DBSEQ_CONA2_LUPAN"/>
    <PeptideEvidence dBSequence_ref="DBSEQ_CONA2_LUPAN" peptide_ref="PTD_VDEEIINR" start="255" end="262" isDecoy="false" id="PTD_VDEEIINR_DBSEQ_CONA2_LUPAN"/>
    <PeptideEvidence dBSequence_ref="DBSEQ_CONA2_LUPAN" peptide_ref="PTD_DEEIINR" start="256" end="262" isDecoy="false" id="PTD_DEEIINR_DBSEQ_CONA2_LUPAN"/>
    <PeptideEvidence dBSequence_ref="DBSEQ_CONA2_LUPAN" peptide_ref="PTD_RGLS" start="278" end="281" isDecoy="false" id="PTD_RGLS_DBSEQ_CONA2_LUPAN"/>
    <PeptideEvidence dBSequence_ref="DBSEQ_CONA2_LUPAN" peptide_ref="PTD_RGLSI" start="278" end="282" isDecoy="false" id="PTD_RGLSI_DBSEQ_CONA2_LUPAN"/>
    <PeptideEvidence dBSequence_ref="DBSEQ_CONA2_LUPAN" peptide_ref="PTD_RGLSII" start="278" end="283" isDecoy="false" id="PTD_RGLSII_DBSEQ_CONA2_LUPAN"/>
    <PeptideEvidence dBSequence_ref="DBSEQ_CONA2_LUPAN" peptide_ref="PTD_RGLSIISPK" start="278" end="286" isDecoy="false" id="PTD_RGLSIISPK_DBSEQ_CONA2_LUPAN"/>
    <PeptideEvidence dBSequence_ref="DBSEQ_CONA2_LUPAN" peptide_ref="PTD_GLSI" start="279" end="282" isDecoy="false" id="PTD_GLSI_DBSEQ_CONA2_LUPAN"/>
    <PeptideEvidence dBSequence_ref="DBSEQ_CONA2_LUPAN" peptide_ref="PTD_GLSII" start="279" end="283" isDecoy="false" id="PTD_GLSII_DBSEQ_CONA2_LUPAN"/>
    <PeptideEvidence dBSequence_ref="DBSEQ_CONA2_LUPAN" peptide_ref="PTD_GLSIIS" start="279" end="284" isDecoy="false" id="PTD_GLSIIS_DBSEQ_CONA2_LUPAN"/>
    <PeptideEvidence dBSequence_ref="DBSEQ_CONA2_LUPAN" peptide_ref="PTD_GLSIISPK" start="279" end="286" isDecoy="false" id="PTD_GLSIISPK_DBSEQ_CONA2_LUPAN"/>
    <PeptideEvidence dBSequence_ref="DBSEQ_CONA2_LUPAN" peptide_ref="PTD_SIISPK" start="281" end="286" isDecoy="false" id="PTD_SIISPK_DBSEQ_CONA2_LUPAN"/>
    <PeptideEvidence dBSequence_ref="DBSEQ_CONA2_LUPAN" peptide_ref="PTD_IISPK" start="282" end="286" isDecoy="false" id="PTD_IISPK_DBSEQ_CONA2_LUPAN"/>
    <PeptideEvidence dBSequence_ref="DBSEQ_CONA2_LUPAN" peptide_ref="PTD_ISPK" start="283" end="286" isDecoy="false" id="PTD_ISPK_DBSEQ_CONA2_LUPAN"/>
    <PeptideEvidence dBSequence_ref="DBSEQ_CONA2_LUPAN" peptide_ref="PTD_SQEEEEEEEEEPR" start="287" end="299" isDecoy="false" id="PTD_SQEEEEEEEEEPR_DBSEQ_CONA2_LUPAN"/>
    <PeptideEvidence dBSequence_ref="DBSEQ_CONA2_LUPAN" peptide_ref="PTD_AQGEEGEEEEEETSTR" start="375" end="390" isDecoy="false" id="PTD_AQGEEGEEEEEETSTR_DBSEQ_CONA2_LUPAN"/>
    <PeptideEvidence dBSequence_ref="DBSEQ_CONA2_LUPAN" peptide_ref="PTD_QESRNGLEETICTAR_12C" start="453" end="467" isDecoy="false" id="PTD_QESRNGLEETICTAR_12C_DBSEQ_CONA2_LUPAN"/>
    <PeptideEvidence dBSequence_ref="DBSEQ_CONA2_LUPAN" peptide_ref="PTD_NGLEETICTAR_8C" start="457" end="467" isDecoy="false" id="PTD_NGLEETICTAR_8C_DBSEQ_CONA2_LUPAN"/>
    <PeptideEvidence dBSequence_ref="DBSEQ_CONA2_LUPAN" peptide_ref="PTD_LLENIAKPSR" start="468" end="477" isDecoy="false" id="PTD_LLENIAKPSR_DBSEQ_CONA2_LUPAN"/>
    <PeptideEvidence dBSequence_ref="DBSEQ_CONA2_LUPAN" peptide_ref="PTD_ENIAKPSR" start="470" end="477" isDecoy="false" id="PTD_ENIAKPSR_DBSEQ_CONA2_LUPAN"/>
    <PeptideEvidence dBSequence_ref="DBSEQ_CONA2_LUPAN" peptide_ref="PTD_NIAKPSR" start="471" end="477" isDecoy="false" id="PTD_NIAKPSR_DBSEQ_CONA2_LUPAN"/>
    <PeptideEvidence dBSequence_ref="DBSEQ_CONA2_LUPAN" peptide_ref="PTD_IAKPSR" start="472" end="477" isDecoy="false" id="PTD_IAKPSR_DBSEQ_CONA2_LUPAN"/>
    <PeptideEvidence dBSequence_ref="DBSEQ_CONA2_LUPAN" peptide_ref="PTD_AKPSR" start="473" end="477" isDecoy="false" id="PTD_AKPSR_DBSEQ_CONA2_LUPAN"/>
    <PeptideEvidence dBSequence_ref="DBSEQ_CONA2_LUPAN" peptide_ref="PTD_ADLYN" start="478" end="482" isDecoy="false" id="PTD_ADLYN_DBSEQ_CONA2_LUPAN"/>
    <PeptideEvidence dBSequence_ref="DBSEQ_CONA2_LUPAN" peptide_ref="PTD_ADLYNPNAGR" start="478" end="487" isDecoy="false" id="PTD_ADLYNPNAGR_DBSEQ_CONA2_LUPAN"/>
    <PeptideEvidence dBSequence_ref="DBSEQ_CONA2_LUPAN" peptide_ref="PTD_DLYNPNAGR" start="479" end="487" isDecoy="false" id="PTD_DLYNPNAGR_DBSEQ_CONA2_LUPAN"/>
    <PeptideEvidence dBSequence_ref="DBSEQ_CONA2_LUPAN" peptide_ref="PTD_LYNPNAGR" start="480" end="487" isDecoy="false" id="PTD_LYNPNAGR_DBSEQ_CONA2_LUPAN"/>
    <PeptideEvidence dBSequence_ref="DBSEQ_CONA2_LUPAN" peptide_ref="PTD_YNPNAGR" start="481" end="487" isDecoy="false" id="PTD_YNPNAGR_DBSEQ_CONA2_LUPAN"/>
    <PeptideEvidence dBSequence_ref="DBSEQ_CONA2_LUPAN" peptide_ref="PTD_NPNAGR" start="482" end="487" isDecoy="false" id="PTD_NPNAGR_DBSEQ_CONA2_LUPAN"/>
    <PeptideEvidence dBSequence_ref="DBSEQ_CONA2_LUPAN" peptide_ref="PTD_PNAGR" start="483" end="487" isDecoy="false" id="PTD_PNAGR_DBSEQ_CONA2_LUPAN"/>
    <PeptideEvidence dBSequence_ref="DBSEQ_CONA2_LUPAN" peptide_ref="PTD_ISSVNS" start="488" end="493" isDecoy="false" id="PTD_ISSVNS_DBSEQ_CONA2_LUPAN"/>
    <PeptideEvidence dBSequence_ref="DBSEQ_CONA2_LUPAN" peptide_ref="PTD_ISSVNSL" start="488" end="494" isDecoy="false" id="PTD_ISSVNSL_DBSEQ_CONA2_LUPAN"/>
    <PeptideEvidence dBSequence_ref="DBSEQ_CONA2_LUPAN" peptide_ref="PTD_ISSVNSLT" start="488" end="495" isDecoy="false" id="PTD_ISSVNSLT_DBSEQ_CONA2_LUPAN"/>
    <PeptideEvidence dBSequence_ref="DBSEQ_CONA2_LUPAN" peptide_ref="PTD_ISSVNSLTL" start="488" end="496" isDecoy="false" id="PTD_ISSVNSLTL_DBSEQ_CONA2_LUPAN"/>
    <PeptideEvidence dBSequence_ref="DBSEQ_CONA2_LUPAN" peptide_ref="PTD_ISSVNSLTLPILR" start="488" end="500" isDecoy="false" id="PTD_ISSVNSLTLPILR_DBSEQ_CONA2_LUPAN"/>
    <PeptideEvidence dBSequence_ref="DBSEQ_CONA2_LUPAN" peptide_ref="PTD_ISSVNSLTLPILRWFQLSADYVNLYR" start="488" end="513" isDecoy="false" id="PTD_ISSVNSLTLPILRWFQLSADYVNLYR_DBSEQ_CONA2_LUPAN"/>
    <PeptideEvidence dBSequence_ref="DBSEQ_CONA2_LUPAN" peptide_ref="PTD_VNSLTLPILR" start="491" end="500" isDecoy="false" id="PTD_VNSLTLPILR_DBSEQ_CONA2_LUPAN"/>
    <PeptideEvidence dBSequence_ref="DBSEQ_CONA2_LUPAN" peptide_ref="PTD_NSLTLPILR" start="492" end="500" isDecoy="false" id="PTD_NSLTLPILR_DBSEQ_CONA2_LUPAN"/>
    <PeptideEvidence dBSequence_ref="DBSEQ_CONA2_LUPAN" peptide_ref="PTD_SLTLPILR" start="493" end="500" isDecoy="false" id="PTD_SLTLPILR_DBSEQ_CONA2_LUPAN"/>
    <PeptideEvidence dBSequence_ref="DBSEQ_CONA2_LUPAN" peptide_ref="PTD_LTLPILR" start="494" end="500" isDecoy="false" id="PTD_LTLPILR_DBSEQ_CONA2_LUPAN"/>
    <PeptideEvidence dBSequence_ref="DBSEQ_CONA2_LUPAN" peptide_ref="PTD_TLPILR" start="495" end="500" isDecoy="false" id="PTD_TLPILR_DBSEQ_CONA2_LUPAN"/>
    <PeptideEvidence dBSequence_ref="DBSEQ_CONA2_LUPAN" peptide_ref="PTD_LPILR" start="496" end="500" isDecoy="false" id="PTD_LPILR_DBSEQ_CONA2_LUPAN"/>
    <PeptideEvidence dBSequence_ref="DBSEQ_CONA2_LUPAN" peptide_ref="PTD_PILR" start="497" end="500" isDecoy="false" id="PTD_PILR_DBSEQ_CONA2_LUPAN"/>
    <PeptideEvidence dBSequence_ref="DBSEQ_CONA2_LUPAN" peptide_ref="PTD_WFQLSADY" start="501" end="508" isDecoy="false" id="PTD_WFQLSADY_DBSEQ_CONA2_LUPAN"/>
    <PeptideEvidence dBSequence_ref="DBSEQ_CONA2_LUPAN" peptide_ref="PTD_WFQLSADYV" start="501" end="509" isDecoy="false" id="PTD_WFQLSADYV_DBSEQ_CONA2_LUPAN"/>
    <PeptideEvidence dBSequence_ref="DBSEQ_CONA2_LUPAN" peptide_ref="PTD_WFQLSADYVNLYR" start="501" end="513" isDecoy="false" id="PTD_WFQLSADYVNLYR_DBSEQ_CONA2_LUPAN"/>
    <PeptideEvidence dBSequence_ref="DBSEQ_CONA2_LUPAN" peptide_ref="PTD_DYVNLYR" start="507" end="513" isDecoy="false" id="PTD_DYVNLYR_DBSEQ_CONA2_LUPAN"/>
    <PeptideEvidence dBSequence_ref="DBSEQ_CONA2_LUPAN" peptide_ref="PTD_VNLYR" start="509" end="513" isDecoy="false" id="PTD_VNLYR_DBSEQ_CONA2_LUPAN"/>
    <PeptideEvidence dBSequence_ref="DBSEQ_CONA2_LUPAN" peptide_ref="PTD_NLYR" start="510" end="513" isDecoy="false" id="PTD_NLYR_DBSEQ_CONA2_LUPAN"/>
    <PeptideEvidence dBSequence_ref="DBSEQ_CONA2_LUPAN" peptide_ref="PTD_NGIYAPHWNINANSVIFVTR" start="514" end="533" isDecoy="false" id="PTD_NGIYAPHWNINANSVIFVTR_DBSEQ_CONA2_LUPAN"/>
    <PeptideEvidence dBSequence_ref="DBSEQ_CONA2_LUPAN" peptide_ref="PTD_APHWNINANSVIFVTR" start="518" end="533" isDecoy="false" id="PTD_APHWNINANSVIFVTR_DBSEQ_CONA2_LUPAN"/>
    <PeptideEvidence dBSequence_ref="DBSEQ_CONA2_LUPAN" peptide_ref="PTD_IFVTR" start="529" end="533" isDecoy="false" id="PTD_IFVTR_DBSEQ_CONA2_LUPAN"/>
    <PeptideEvidence dBSequence_ref="DBSEQ_CONA2_LUPAN" peptide_ref="PTD_VQVVNCQGNS_6C" start="538" end="547" isDecoy="false" id="PTD_VQVVNCQGNS_6C_DBSEQ_CONA2_LUPAN"/>
    <PeptideEvidence dBSequence_ref="DBSEQ_CONA2_LUPAN" peptide_ref="PTD_VQVVNCQGNSVFNDDLR_6C" start="538" end="554" isDecoy="false" id="PTD_VQVVNCQGNSVFNDDLR_6C_DBSEQ_CONA2_LUPAN"/>
    <PeptideEvidence dBSequence_ref="DBSEQ_CONA2_LUPAN" peptide_ref="PTD_VQVVNCQGNSVFNDDLRR_6C" start="538" end="555" isDecoy="false" id="PTD_VQVVNCQGNSVFNDDLRR_6C_DBSEQ_CONA2_LUPAN"/>
    <PeptideEvidence dBSequence_ref="DBSEQ_CONA2_LUPAN" peptide_ref="PTD_FNDDLR" start="549" end="554" isDecoy="false" id="PTD_FNDDLR_DBSEQ_CONA2_LUPAN"/>
    <PeptideEvidence dBSequence_ref="DBSEQ_CONA2_LUPAN" peptide_ref="PTD_RGQLL" start="555" end="559" isDecoy="false" id="PTD_RGQLL_DBSEQ_CONA2_LUPAN"/>
    <PeptideEvidence dBSequence_ref="DBSEQ_CONA2_LUPAN" peptide_ref="PTD_RGQLLV" start="555" end="560" isDecoy="false" id="PTD_RGQLLV_DBSEQ_CONA2_LUPAN"/>
    <PeptideEvidence dBSequence_ref="DBSEQ_CONA2_LUPAN" peptide_ref="PTD_RGQLLVV" start="555" end="561" isDecoy="false" id="PTD_RGQLLVV_DBSEQ_CONA2_LUPAN"/>
    <PeptideEvidence dBSequence_ref="DBSEQ_CONA2_LUPAN" peptide_ref="PTD_RGQLLVVPQNF" start="555" end="565" isDecoy="false" id="PTD_RGQLLVVPQNF_DBSEQ_CONA2_LUPAN"/>
    <PeptideEvidence dBSequence_ref="DBSEQ_CONA2_LUPAN" peptide_ref="PTD_RGQLLVVPQNFVVAHQAGDEGFEFIAFK" start="555" end="582" isDecoy="false" id="PTD_RGQLLVVPQNFVVAHQAGDEGFEFIAFK_DBSEQ_CONA2_LUPAN"/>
    <PeptideEvidence dBSequence_ref="DBSEQ_CONA2_LUPAN" peptide_ref="PTD_GQLLV" start="556" end="560" isDecoy="false" id="PTD_GQLLV_DBSEQ_CONA2_LUPAN"/>
    <PeptideEvidence dBSequence_ref="DBSEQ_CONA2_LUPAN" peptide_ref="PTD_GQLLVVPQNFVVAHQAGDEGFEFIAFK" start="556" end="582" isDecoy="false" id="PTD_GQLLVVPQNFVVAHQAGDEGFEFIAFK_DBSEQ_CONA2_LUPAN"/>
    <PeptideEvidence dBSequence_ref="DBSEQ_CONA2_LUPAN" peptide_ref="PTD_GQLLVVPQNFVVAHQAGDEGFEFIAFKTNDLAATSPVK" start="556" end="593" isDecoy="false" id="PTD_GQLLVVPQNFVVAHQAGDEGFEFIAFKTNDLAATSPVK_DBSEQ_CONA2_LUPAN"/>
    <PeptideEvidence dBSequence_ref="DBSEQ_CONA2_LUPAN" peptide_ref="PTD_PQNFVVAHQAGDEGFEFIAFK" start="562" end="582" isDecoy="false" id="PTD_PQNFVVAHQAGDEGFEFIAFK_DBSEQ_CONA2_LUPAN"/>
    <PeptideEvidence dBSequence_ref="DBSEQ_CONA2_LUPAN" peptide_ref="PTD_QNFVVAHQAGDEGFEFIAFK" start="563" end="582" isDecoy="false" id="PTD_QNFVVAHQAGDEGFEFIAFK_DBSEQ_CONA2_LUPAN"/>
    <PeptideEvidence dBSequence_ref="DBSEQ_CONA2_LUPAN" peptide_ref="PTD_VVAHQAGDEGFEFIAFK" start="566" end="582" isDecoy="false" id="PTD_VVAHQAGDEGFEFIAFK_DBSEQ_CONA2_LUPAN"/>
    <PeptideEvidence dBSequence_ref="DBSEQ_CONA2_LUPAN" peptide_ref="PTD_VAHQAGDEGFEFIAFK" start="567" end="582" isDecoy="false" id="PTD_VAHQAGDEGFEFIAFK_DBSEQ_CONA2_LUPAN"/>
    <PeptideEvidence dBSequence_ref="DBSEQ_CONA2_LUPAN" peptide_ref="PTD_GFEFIAFK" start="575" end="582" isDecoy="false" id="PTD_GFEFIAFK_DBSEQ_CONA2_LUPAN"/>
    <PeptideEvidence dBSequence_ref="DBSEQ_CONA2_LUPAN" peptide_ref="PTD_FEFIAFK" start="576" end="582" isDecoy="false" id="PTD_FEFIAFK_DBSEQ_CONA2_LUPAN"/>
    <PeptideEvidence dBSequence_ref="DBSEQ_CONA2_LUPAN" peptide_ref="PTD_EFIAFK" start="577" end="582" isDecoy="false" id="PTD_EFIAFK_DBSEQ_CONA2_LUPAN"/>
    <PeptideEvidence dBSequence_ref="DBSEQ_CONA2_LUPAN" peptide_ref="PTD_FIAFK" start="578" end="582" isDecoy="false" id="PTD_FIAFK_DBSEQ_CONA2_LUPAN"/>
    <PeptideEvidence dBSequence_ref="DBSEQ_CONA2_LUPAN" peptide_ref="PTD_TNDLAATSPVK" start="583" end="593" isDecoy="false" id="PTD_TNDLAATSPVK_DBSEQ_CONA2_LUPAN"/>
    <PeptideEvidence dBSequence_ref="DBSEQ_CONA2_LUPAN" peptide_ref="PTD_NDLAATSPVK" start="584" end="593" isDecoy="false" id="PTD_NDLAATSPVK_DBSEQ_CONA2_LUPAN"/>
    <PeptideEvidence dBSequence_ref="DBSEQ_CONA2_LUPAN" peptide_ref="PTD_DLAATSPVK" start="585" end="593" isDecoy="false" id="PTD_DLAATSPVK_DBSEQ_CONA2_LUPAN"/>
    <PeptideEvidence dBSequence_ref="DBSEQ_CONA2_LUPAN" peptide_ref="PTD_LAATSPVK" start="586" end="593" isDecoy="false" id="PTD_LAATSPVK_DBSEQ_CONA2_LUPAN"/>
    <PeptideEvidence dBSequence_ref="DBSEQ_CONA2_LUPAN" peptide_ref="PTD_AATSPVK" start="587" end="593" isDecoy="false" id="PTD_AATSPVK_DBSEQ_CONA2_LUPAN"/>
    <PeptideEvidence dBSequence_ref="DBSEQ_CONA2_LUPAN" peptide_ref="PTD_ATSPVK" start="588" end="593" isDecoy="false" id="PTD_ATSPVK_DBSEQ_CONA2_LUPAN"/>
    <PeptideEvidence dBSequence_ref="DBSEQ_CONA2_LUPAN" peptide_ref="PTD_GIPAEV" start="598" end="603" isDecoy="false" id="PTD_GIPAEV_DBSEQ_CONA2_LUPAN"/>
    <PeptideEvidence dBSequence_ref="DBSEQ_CONA2_LUPAN" peptide_ref="PTD_GIPAEVLA" start="598" end="605" isDecoy="false" id="PTD_GIPAEVLA_DBSEQ_CONA2_LUPAN"/>
    <PeptideEvidence dBSequence_ref="DBSEQ_CONA2_LUPAN" peptide_ref="PTD_GIPAEVLANAF" start="598" end="608" isDecoy="false" id="PTD_GIPAEVLANAF_DBSEQ_CONA2_LUPAN"/>
    <PeptideEvidence dBSequence_ref="DBSEQ_CONA2_LUPAN" peptide_ref="PTD_GIPAEVLANAFGLR" start="598" end="611" isDecoy="false" id="PTD_GIPAEVLANAFGLR_DBSEQ_CONA2_LUPAN"/>
    <PeptideEvidence dBSequence_ref="DBSEQ_CONA2_LUPAN" peptide_ref="PTD_AEVLANAFGLR" start="601" end="611" isDecoy="false" id="PTD_AEVLANAFGLR_DBSEQ_CONA2_LUPAN"/>
    <PeptideEvidence dBSequence_ref="DBSEQ_CONA2_LUPAN" peptide_ref="PTD_EVLANAFGLR" start="602" end="611" isDecoy="false" id="PTD_EVLANAFGLR_DBSEQ_CONA2_LUPAN"/>
    <PeptideEvidence dBSequence_ref="DBSEQ_CONA2_LUPAN" peptide_ref="PTD_VLANAFGLR" start="603" end="611" isDecoy="false" id="PTD_VLANAFGLR_DBSEQ_CONA2_LUPAN"/>
    <PeptideEvidence dBSequence_ref="DBSEQ_CONA2_LUPAN" peptide_ref="PTD_LANAFGLR" start="604" end="611" isDecoy="false" id="PTD_LANAFGLR_DBSEQ_CONA2_LUPAN"/>
    <PeptideEvidence dBSequence_ref="DBSEQ_CONA2_LUPAN" peptide_ref="PTD_ANAFGLR" start="605" end="611" isDecoy="false" id="PTD_ANAFGLR_DBSEQ_CONA2_LUPAN"/>
    <PeptideEvidence dBSequence_ref="DBSEQ_CONA2_LUPAN" peptide_ref="PTD_NAFGLR" start="606" end="611" isDecoy="false" id="PTD_NAFGLR_DBSEQ_CONA2_LUPAN"/>
    <PeptideEvidence dBSequence_ref="DBSEQ_CONA2_LUPAN" peptide_ref="PTD_AFGLR" start="607" end="611" isDecoy="false" id="PTD_AFGLR_DBSEQ_CONA2_LUPAN"/>
    <PeptideEvidence dBSequence_ref="DBSEQ_CONA2_LUPAN" peptide_ref="PTD_FGLR" start="608" end="611" isDecoy="false" id="PTD_FGLR_DBSEQ_CONA2_LUPAN"/>
    <PeptideEvidence dBSequence_ref="DBSEQ_CONA2_LUPAN" peptide_ref="PTD_LNQVSQLK" start="612" end="619" isDecoy="false" id="PTD_LNQVSQLK_DBSEQ_CONA2_LUPAN"/>
    <PeptideEvidence dBSequence_ref="DBSEQ_CONA2_LUPAN" peptide_ref="PTD_NQVSQLK" start="613" end="619" isDecoy="false" id="PTD_NQVSQLK_DBSEQ_CONA2_LUPAN"/>
    <PeptideEvidence dBSequence_ref="DBSEQ_CONA2_LUPAN" peptide_ref="PTD_QVSQLK" start="614" end="619" isDecoy="false" id="PTD_QVSQLK_DBSEQ_CONA2_LUPAN"/>
    <PeptideEvidence dBSequence_ref="DBSEQ_CONA2_LUPAN" peptide_ref="PTD_SQLK" start="616" end="619" isDecoy="false" id="PTD_SQLK_DBSEQ_CONA2_LUPAN"/>
    <PeptideEvidence dBSequence_ref="DBSEQ_CONA2_LUPAN" peptide_ref="PTD_YSGNQGPLVSPQSESEDHTLPK" start="620" end="641" isDecoy="false" id="PTD_YSGNQGPLVSPQSESEDHTLPK_DBSEQ_CONA2_LUPAN"/>
    <PeptideEvidence dBSequence_ref="DBSEQ_CONA1_LUPAN" peptide_ref="PTD_QQPQQNECQFQR_8C" start="24" end="35" isDecoy="false" id="PTD_QQPQQNECQFQR_8C_DBSEQ_CONA1_LUPAN"/>
    <PeptideEvidence dBSequence_ref="DBSEQ_CONA1_LUPAN" peptide_ref="PTD_LNALE" start="36" end="40" isDecoy="false" id="PTD_LNALE_DBSEQ_CONA1_LUPAN"/>
    <PeptideEvidence dBSequence_ref="DBSEQ_CONA1_LUPAN" peptide_ref="PTD_LNALEPDNSVK" start="36" end="46" isDecoy="false" id="PTD_LNALEPDNSVK_DBSEQ_CONA1_LUPAN"/>
    <PeptideEvidence dBSequence_ref="DBSEQ_CONA1_LUPAN" peptide_ref="PTD_NALEPDNSVK" start="37" end="46" isDecoy="false" id="PTD_NALEPDNSVK_DBSEQ_CONA1_LUPAN"/>
    <PeptideEvidence dBSequence_ref="DBSEQ_CONA1_LUPAN" peptide_ref="PTD_LEPDNSVK" start="39" end="46" isDecoy="false" id="PTD_LEPDNSVK_DBSEQ_CONA1_LUPAN"/>
    <PeptideEvidence dBSequence_ref="DBSEQ_CONA1_LUPAN" peptide_ref="PTD_EPDNSVK" start="40" end="46" isDecoy="false" id="PTD_EPDNSVK_DBSEQ_CONA1_LUPAN"/>
    <PeptideEvidence dBSequence_ref="DBSEQ_CONA1_LUPAN" peptide_ref="PTD_PDNSVK" start="41" end="46" isDecoy="false" id="PTD_PDNSVK_DBSEQ_CONA1_LUPAN"/>
    <PeptideEvidence dBSequence_ref="DBSEQ_CONA1_LUPAN" peptide_ref="PTD_SEAGTIETWN" start="47" end="56" isDecoy="false" id="PTD_SEAGTIETWN_DBSEQ_CONA1_LUPAN"/>
    <PeptideEvidence dBSequence_ref="DBSEQ_CONA1_LUPAN" peptide_ref="PTD_SEAGTIETWNPNNDQLR" start="47" end="63" isDecoy="false" id="PTD_SEAGTIETWNPNNDQLR_DBSEQ_CONA1_LUPAN"/>
    <PeptideEvidence dBSequence_ref="DBSEQ_CONA1_LUPAN" peptide_ref="PTD_NPNNDQLR" start="56" end="63" isDecoy="false" id="PTD_NPNNDQLR_DBSEQ_CONA1_LUPAN"/>
    <PeptideEvidence dBSequence_ref="DBSEQ_CONA1_LUPAN" peptide_ref="PTD_PNNDQLR" start="57" end="63" isDecoy="false" id="PTD_PNNDQLR_DBSEQ_CONA1_LUPAN"/>
    <PeptideEvidence dBSequence_ref="DBSEQ_CONA1_LUPAN" peptide_ref="PTD_NNDQLR" start="58" end="63" isDecoy="false" id="PTD_NNDQLR_DBSEQ_CONA1_LUPAN"/>
    <PeptideEvidence dBSequence_ref="DBSEQ_CONA1_LUPAN" peptide_ref="PTD_NDQLR" start="59" end="63" isDecoy="false" id="PTD_NDQLR_DBSEQ_CONA1_LUPAN"/>
    <PeptideEvidence dBSequence_ref="DBSEQ_CONA1_LUPAN" peptide_ref="PTD_CAGVALSR_1C" start="64" end="71" isDecoy="false" id="PTD_CAGVALSR_1C_DBSEQ_CONA1_LUPAN"/>
    <PeptideEvidence dBSequence_ref="DBSEQ_CONA1_LUPAN" peptide_ref="PTD_CAGVALSRCTIQR_1C_9C" start="64" end="76" isDecoy="false" id="PTD_CAGVALSRCTIQR_1C_9C_DBSEQ_CONA1_LUPAN"/>
    <PeptideEvidence dBSequence_ref="DBSEQ_CONA1_LUPAN" peptide_ref="PTD_AGVALSR" start="65" end="71" isDecoy="false" id="PTD_AGVALSR_DBSEQ_CONA1_LUPAN"/>
    <PeptideEvidence dBSequence_ref="DBSEQ_CONA1_LUPAN" peptide_ref="PTD_GVALSR" start="66" end="71" isDecoy="false" id="PTD_GVALSR_DBSEQ_CONA1_LUPAN"/>
    <PeptideEvidence dBSequence_ref="DBSEQ_CONA1_LUPAN" peptide_ref="PTD_RPFYT" start="81" end="85" isDecoy="false" id="PTD_RPFYT_DBSEQ_CONA1_LUPAN"/>
    <PeptideEvidence dBSequence_ref="DBSEQ_CONA1_LUPAN" peptide_ref="PTD_RPFYTN" start="81" end="86" isDecoy="false" id="PTD_RPFYTN_DBSEQ_CONA1_LUPAN"/>
    <PeptideEvidence dBSequence_ref="DBSEQ_CONA1_LUPAN" peptide_ref="PTD_RPFYTNA" start="81" end="87" isDecoy="false" id="PTD_RPFYTNA_DBSEQ_CONA1_LUPAN"/>
    <PeptideEvidence dBSequence_ref="DBSEQ_CONA1_LUPAN" peptide_ref="PTD_RPFYTNAPQE" start="81" end="90" isDecoy="false" id="PTD_RPFYTNAPQE_DBSEQ_CONA1_LUPAN"/>
    <PeptideEvidence dBSequence_ref="DBSEQ_CONA1_LUPAN" peptide_ref="PTD_RPFYTNAPQEIYIQQ" start="81" end="95" isDecoy="false" id="PTD_RPFYTNAPQEIYIQQ_DBSEQ_CONA1_LUPAN"/>
    <PeptideEvidence dBSequence_ref="DBSEQ_CONA1_LUPAN" peptide_ref="PTD_RPFYTNAPQEIYIQQGR" start="81" end="97" isDecoy="false" id="PTD_RPFYTNAPQEIYIQQGR_DBSEQ_CONA1_LUPAN"/>
    <PeptideEvidence dBSequence_ref="DBSEQ_CONA1_LUPAN" peptide_ref="PTD_APQEIYIQQGR" start="87" end="97" isDecoy="false" id="PTD_APQEIYIQQGR_DBSEQ_CONA1_LUPAN"/>
    <PeptideEvidence dBSequence_ref="DBSEQ_CONA1_LUPAN" peptide_ref="PTD_PQEIYIQQGR" start="88" end="97" isDecoy="false" id="PTD_PQEIYIQQGR_DBSEQ_CONA1_LUPAN"/>
    <PeptideEvidence dBSequence_ref="DBSEQ_CONA1_LUPAN" peptide_ref="PTD_QEIYIQQGR" start="89" end="97" isDecoy="false" id="PTD_QEIYIQQGR_DBSEQ_CONA1_LUPAN"/>
    <PeptideEvidence dBSequence_ref="DBSEQ_CONA1_LUPAN" peptide_ref="PTD_EIYIQQGR" start="90" end="97" isDecoy="false" id="PTD_EIYIQQGR_DBSEQ_CONA1_LUPAN"/>
    <PeptideEvidence dBSequence_ref="DBSEQ_CONA1_LUPAN" peptide_ref="PTD_IYIQQGR" start="91" end="97" isDecoy="false" id="PTD_IYIQQGR_DBSEQ_CONA1_LUPAN"/>
    <PeptideEvidence dBSequence_ref="DBSEQ_CONA1_LUPAN" peptide_ref="PTD_YIQQGR" start="92" end="97" isDecoy="false" id="PTD_YIQQGR_DBSEQ_CONA1_LUPAN"/>
    <PeptideEvidence dBSequence_ref="DBSEQ_CONA1_LUPAN" peptide_ref="PTD_IQQGR" start="93" end="97" isDecoy="false" id="PTD_IQQGR_DBSEQ_CONA1_LUPAN"/>
    <PeptideEvidence dBSequence_ref="DBSEQ_CONA1_LUPAN" peptide_ref="PTD_QQGR" start="94" end="97" isDecoy="false" id="PTD_QQGR_DBSEQ_CONA1_LUPAN"/>
    <PeptideEvidence dBSequence_ref="DBSEQ_CONA1_LUPAN" peptide_ref="PTD_GIFGLI" start="98" end="103" isDecoy="false" id="PTD_GIFGLI_DBSEQ_CONA1_LUPAN"/>
    <PeptideEvidence dBSequence_ref="DBSEQ_CONA1_LUPAN" peptide_ref="PTD_GIFGLIF" start="98" end="104" isDecoy="false" id="PTD_GIFGLIF_DBSEQ_CONA1_LUPAN"/>
    <PeptideEvidence dBSequence_ref="DBSEQ_CONA1_LUPAN" peptide_ref="PTD_GIFGLIFPGCR_10C" start="98" end="108" isDecoy="false" id="PTD_GIFGLIFPGCR_10C_DBSEQ_CONA1_LUPAN"/>
    <PeptideEvidence dBSequence_ref="DBSEQ_CONA1_LUPAN" peptide_ref="PTD_GLIFPGCR_7C" start="101" end="108" isDecoy="false" id="PTD_GLIFPGCR_7C_DBSEQ_CONA1_LUPAN"/>
    <PeptideEvidence dBSequence_ref="DBSEQ_CONA1_LUPAN" peptide_ref="PTD_LIFPGCR_6C" start="102" end="108" isDecoy="false" id="PTD_LIFPGCR_6C_DBSEQ_CONA1_LUPAN"/>
    <PeptideEvidence dBSequence_ref="DBSEQ_CONA1_LUPAN" peptide_ref="PTD_IFPGCR_5C" start="103" end="108" isDecoy="false" id="PTD_IFPGCR_5C_DBSEQ_CONA1_LUPAN"/>
    <PeptideEvidence dBSequence_ref="DBSEQ_CONA1_LUPAN" peptide_ref="PTD_FPGCR_4C" start="104" end="108" isDecoy="false" id="PTD_FPGCR_4C_DBSEQ_CONA1_LUPAN"/>
    <PeptideEvidence dBSequence_ref="DBSEQ_CONA1_LUPAN" peptide_ref="PTD_PGCR_3C" start="105" end="108" isDecoy="false" id="PTD_PGCR_3C_DBSEQ_CONA1_LUPAN"/>
    <PeptideEvidence dBSequence_ref="DBSEQ_CONA1_LUPAN" peptide_ref="PTD_ETYEEPQEQEQGQGPRPQDR" start="109" end="128" isDecoy="false" id="PTD_ETYEEPQEQEQGQGPRPQDR_DBSEQ_CONA1_LUPAN"/>
    <PeptideEvidence dBSequence_ref="DBSEQ_CONA1_LUPAN" peptide_ref="PTD_QEQEQGQGPRPQDR" start="115" end="128" isDecoy="false" id="PTD_QEQEQGQGPRPQDR_DBSEQ_CONA1_LUPAN"/>
    <PeptideEvidence dBSequence_ref="DBSEQ_CONA1_LUPAN" peptide_ref="PTD_EQEQGQGPRPQDR" start="116" end="128" isDecoy="false" id="PTD_EQEQGQGPRPQDR_DBSEQ_CONA1_LUPAN"/>
    <PeptideEvidence dBSequence_ref="DBSEQ_CONA1_LUPAN" peptide_ref="PTD_EQGQGPRPQDR" start="118" end="128" isDecoy="false" id="PTD_EQGQGPRPQDR_DBSEQ_CONA1_LUPAN"/>
    <PeptideEvidence dBSequence_ref="DBSEQ_CONA1_LUPAN" peptide_ref="PTD_EGDIIAVPTGVPFWMYNNEQTPVIAITLIDTTNLDNQLDQIPR" start="137" end="179" isDecoy="false" id="PTD_EGDIIAVPTGVPFWMYNNEQTPVIAITLIDTTNLDNQLDQIPR_DBSEQ_CONA1_LUPAN"/>
    <PeptideEvidence dBSequence_ref="DBSEQ_CONA1_LUPAN" peptide_ref="PTD_RFYLSGNQEQEFLQ" start="180" end="193" isDecoy="false" id="PTD_RFYLSGNQEQEFLQ_DBSEQ_CONA1_LUPAN"/>
    <PeptideEvidence dBSequence_ref="DBSEQ_CONA1_LUPAN" peptide_ref="PTD_RFYLSGNQEQEFLQYQQK" start="180" end="197" isDecoy="false" id="PTD_RFYLSGNQEQEFLQYQQK_DBSEQ_CONA1_LUPAN"/>
    <PeptideEvidence dBSequence_ref="DBSEQ_CONA1_LUPAN" peptide_ref="PTD_FYLSGNQ" start="181" end="187" isDecoy="false" id="PTD_FYLSGNQ_DBSEQ_CONA1_LUPAN"/>
    <PeptideEvidence dBSequence_ref="DBSEQ_CONA1_LUPAN" peptide_ref="PTD_FYLSGNQE" start="181" end="188" isDecoy="false" id="PTD_FYLSGNQE_DBSEQ_CONA1_LUPAN"/>
    <PeptideEvidence dBSequence_ref="DBSEQ_CONA1_LUPAN" peptide_ref="PTD_FYLSGNQEQEF" start="181" end="191" isDecoy="false" id="PTD_FYLSGNQEQEF_DBSEQ_CONA1_LUPAN"/>
    <PeptideEvidence dBSequence_ref="DBSEQ_CONA1_LUPAN" peptide_ref="PTD_FYLSGNQEQEFL" start="181" end="192" isDecoy="false" id="PTD_FYLSGNQEQEFL_DBSEQ_CONA1_LUPAN"/>
    <PeptideEvidence dBSequence_ref="DBSEQ_CONA1_LUPAN" peptide_ref="PTD_FYLSGNQEQEFLQYQQK" start="181" end="197" isDecoy="false" id="PTD_FYLSGNQEQEFLQYQQK_DBSEQ_CONA1_LUPAN"/>
    <PeptideEvidence dBSequence_ref="DBSEQ_CONA1_LUPAN" peptide_ref="PTD_GNQEQEFLQYQQK" start="185" end="197" isDecoy="false" id="PTD_GNQEQEFLQYQQK_DBSEQ_CONA1_LUPAN"/>
    <PeptideEvidence dBSequence_ref="DBSEQ_CONA1_LUPAN" peptide_ref="PTD_QEFLQYQQK" start="189" end="197" isDecoy="false" id="PTD_QEFLQYQQK_DBSEQ_CONA1_LUPAN"/>
    <PeptideEvidence dBSequence_ref="DBSEQ_CONA1_LUPAN" peptide_ref="PTD_EFLQYQQK" start="190" end="197" isDecoy="false" id="PTD_EFLQYQQK_DBSEQ_CONA1_LUPAN"/>
    <PeptideEvidence dBSequence_ref="DBSEQ_CONA1_LUPAN" peptide_ref="PTD_FLQYQQK" start="191" end="197" isDecoy="false" id="PTD_FLQYQQK_DBSEQ_CONA1_LUPAN"/>
    <PeptideEvidence dBSequence_ref="DBSEQ_CONA1_LUPAN" peptide_ref="PTD_LQYQQK" start="192" end="197" isDecoy="false" id="PTD_LQYQQK_DBSEQ_CONA1_LUPAN"/>
    <PeptideEvidence dBSequence_ref="DBSEQ_CONA1_LUPAN" peptide_ref="PTD_QYQQK" start="193" end="197" isDecoy="false" id="PTD_QYQQK_DBSEQ_CONA1_LUPAN"/>
    <PeptideEvidence dBSequence_ref="DBSEQ_CONA1_LUPAN" peptide_ref="PTD_YQQK" start="194" end="197" isDecoy="false" id="PTD_YQQK_DBSEQ_CONA1_LUPAN"/>
    <PeptideEvidence dBSequence_ref="DBSEQ_CONA1_LUPAN" peptide_ref="PTD_EGGQGQQQEGGNEGGNV" start="198" end="214" isDecoy="false" id="PTD_EGGQGQQQEGGNEGGNV_DBSEQ_CONA1_LUPAN"/>
    <PeptideEvidence dBSequence_ref="DBSEQ_CONA1_LUPAN" peptide_ref="PTD_EGGQGQQQEGGNEGGNVLSGFNDEFLEEAFSVDR" start="198" end="231" isDecoy="false" id="PTD_EGGQGQQQEGGNEGGNVLSGFNDEFLEEAFSVDR_DBSEQ_CONA1_LUPAN"/>
    <PeptideEvidence dBSequence_ref="DBSEQ_CONA1_LUPAN" peptide_ref="PTD_LEEAFSVDR" start="223" end="231" isDecoy="false" id="PTD_LEEAFSVDR_DBSEQ_CONA1_LUPAN"/>
    <PeptideEvidence dBSequence_ref="DBSEQ_CONA1_LUPAN" peptide_ref="PTD_EEAFSVDR" start="224" end="231" isDecoy="false" id="PTD_EEAFSVDR_DBSEQ_CONA1_LUPAN"/>
    <PeptideEvidence dBSequence_ref="DBSEQ_CONA1_LUPAN" peptide_ref="PTD_EAFSVDR" start="225" end="231" isDecoy="false" id="PTD_EAFSVDR_DBSEQ_CONA1_LUPAN"/>
    <PeptideEvidence dBSequence_ref="DBSEQ_CONA1_LUPAN" peptide_ref="PTD_AFSVDR" start="226" end="231" isDecoy="false" id="PTD_AFSVDR_DBSEQ_CONA1_LUPAN"/>
    <PeptideEvidence dBSequence_ref="DBSEQ_CONA1_LUPAN" peptide_ref="PTD_FSVDR" start="227" end="231" isDecoy="false" id="PTD_FSVDR_DBSEQ_CONA1_LUPAN"/>
    <PeptideEvidence dBSequence_ref="DBSEQ_CONA1_LUPAN" peptide_ref="PTD_NDDREGSIVEVK" start="241" end="252" isDecoy="false" id="PTD_NDDREGSIVEVK_DBSEQ_CONA1_LUPAN"/>
    <PeptideEvidence dBSequence_ref="DBSEQ_CONA1_LUPAN" peptide_ref="PTD_EGSIV" start="245" end="249" isDecoy="false" id="PTD_EGSIV_DBSEQ_CONA1_LUPAN"/>
    <PeptideEvidence dBSequence_ref="DBSEQ_CONA1_LUPAN" peptide_ref="PTD_EGSIVEVK" start="245" end="252" isDecoy="false" id="PTD_EGSIVEVK_DBSEQ_CONA1_LUPAN"/>
    <PeptideEvidence dBSequence_ref="DBSEQ_CONA1_LUPAN" peptide_ref="PTD_GSIVEVK" start="246" end="252" isDecoy="false" id="PTD_GSIVEVK_DBSEQ_CONA1_LUPAN"/>
    <PeptideEvidence dBSequence_ref="DBSEQ_CONA1_LUPAN" peptide_ref="PTD_SIVEVK" start="247" end="252" isDecoy="false" id="PTD_SIVEVK_DBSEQ_CONA1_LUPAN"/>
    <PeptideEvidence dBSequence_ref="DBSEQ_CONA1_LUPAN" peptide_ref="PTD_IVEVK" start="248" end="252" isDecoy="false" id="PTD_IVEVK_DBSEQ_CONA1_LUPAN"/>
    <PeptideEvidence dBSequence_ref="DBSEQ_CONA1_LUPAN" peptide_ref="PTD_VEVK" start="249" end="252" isDecoy="false" id="PTD_VEVK_DBSEQ_CONA1_LUPAN"/>
    <PeptideEvidence dBSequence_ref="DBSEQ_CONA1_LUPAN" peptide_ref="PTD_EVK" start="250" end="252" isDecoy="false" id="PTD_EVK_DBSEQ_CONA1_LUPAN"/>
    <PeptideEvidence dBSequence_ref="DBSEQ_CONA1_LUPAN" peptide_ref="PTD_VISPPTLRPR" start="257" end="266" isDecoy="false" id="PTD_VISPPTLRPR_DBSEQ_CONA1_LUPAN"/>
    <PeptideEvidence dBSequence_ref="DBSEQ_CONA1_LUPAN" peptide_ref="PTD_HNIGQST" start="334" end="340" isDecoy="false" id="PTD_HNIGQST_DBSEQ_CONA1_LUPAN"/>
    <PeptideEvidence dBSequence_ref="DBSEQ_CONA1_LUPAN" peptide_ref="PTD_HNIGQSTS" start="334" end="341" isDecoy="false" id="PTD_HNIGQSTS_DBSEQ_CONA1_LUPAN"/>
    <PeptideEvidence dBSequence_ref="DBSEQ_CONA1_LUPAN" peptide_ref="PTD_HNIGQSTSPDA" start="334" end="344" isDecoy="false" id="PTD_HNIGQSTSPDA_DBSEQ_CONA1_LUPAN"/>
    <PeptideEvidence dBSequence_ref="DBSEQ_CONA1_LUPAN" peptide_ref="PTD_HNIGQSTSPDAY" start="334" end="345" isDecoy="false" id="PTD_HNIGQSTSPDAY_DBSEQ_CONA1_LUPAN"/>
    <PeptideEvidence dBSequence_ref="DBSEQ_CONA1_LUPAN" peptide_ref="PTD_HNIGQSTSPDAYN" start="334" end="346" isDecoy="false" id="PTD_HNIGQSTSPDAYN_DBSEQ_CONA1_LUPAN"/>
    <PeptideEvidence dBSequence_ref="DBSEQ_CONA1_LUPAN" peptide_ref="PTD_HNIGQSTSPDAYNPQAGR" start="334" end="351" isDecoy="false" id="PTD_HNIGQSTSPDAYNPQAGR_DBSEQ_CONA1_LUPAN"/>
    <PeptideEvidence dBSequence_ref="DBSEQ_CONA1_LUPAN" peptide_ref="PTD_PDAYNPQAGR" start="342" end="351" isDecoy="false" id="PTD_PDAYNPQAGR_DBSEQ_CONA1_LUPAN"/>
    <PeptideEvidence dBSequence_ref="DBSEQ_CONA1_LUPAN" peptide_ref="PTD_DAYNPQAGR" start="343" end="351" isDecoy="false" id="PTD_DAYNPQAGR_DBSEQ_CONA1_LUPAN"/>
    <PeptideEvidence dBSequence_ref="DBSEQ_CONA1_LUPAN" peptide_ref="PTD_AYNPQAGR" start="344" end="351" isDecoy="false" id="PTD_AYNPQAGR_DBSEQ_CONA1_LUPAN"/>
    <PeptideEvidence dBSequence_ref="DBSEQ_CONA1_LUPAN" peptide_ref="PTD_YNPQAGR" start="345" end="351" isDecoy="false" id="PTD_YNPQAGR_DBSEQ_CONA1_LUPAN"/>
    <PeptideEvidence dBSequence_ref="DBSEQ_CONA1_LUPAN" peptide_ref="PTD_LKTLTSLDFPILR" start="352" end="364" isDecoy="false" id="PTD_LKTLTSLDFPILR_DBSEQ_CONA1_LUPAN"/>
    <PeptideEvidence dBSequence_ref="DBSEQ_CONA1_LUPAN" peptide_ref="PTD_TLTSL" start="354" end="358" isDecoy="false" id="PTD_TLTSL_DBSEQ_CONA1_LUPAN"/>
    <PeptideEvidence dBSequence_ref="DBSEQ_CONA1_LUPAN" peptide_ref="PTD_TLTSLD" start="354" end="359" isDecoy="false" id="PTD_TLTSLD_DBSEQ_CONA1_LUPAN"/>
    <PeptideEvidence dBSequence_ref="DBSEQ_CONA1_LUPAN" peptide_ref="PTD_TLTSLDF" start="354" end="360" isDecoy="false" id="PTD_TLTSLDF_DBSEQ_CONA1_LUPAN"/>
    <PeptideEvidence dBSequence_ref="DBSEQ_CONA1_LUPAN" peptide_ref="PTD_TLTSLDFPILR" start="354" end="364" isDecoy="false" id="PTD_TLTSLDFPILR_DBSEQ_CONA1_LUPAN"/>
    <PeptideEvidence dBSequence_ref="DBSEQ_CONA1_LUPAN" peptide_ref="PTD_TSLDFPILR" start="356" end="364" isDecoy="false" id="PTD_TSLDFPILR_DBSEQ_CONA1_LUPAN"/>
    <PeptideEvidence dBSequence_ref="DBSEQ_CONA1_LUPAN" peptide_ref="PTD_SLDFPILR" start="357" end="364" isDecoy="false" id="PTD_SLDFPILR_DBSEQ_CONA1_LUPAN"/>
    <PeptideEvidence dBSequence_ref="DBSEQ_CONA1_LUPAN" peptide_ref="PTD_DFPILR" start="359" end="364" isDecoy="false" id="PTD_DFPILR_DBSEQ_CONA1_LUPAN"/>
    <PeptideEvidence dBSequence_ref="DBSEQ_CONA1_LUPAN" peptide_ref="PTD_FPILR" start="360" end="364" isDecoy="false" id="PTD_FPILR_DBSEQ_CONA1_LUPAN"/>
    <PeptideEvidence dBSequence_ref="DBSEQ_CONA1_LUPAN" peptide_ref="PTD_PILR" start="361" end="364" isDecoy="false" id="PTD_PILR_DBSEQ_CONA1_LUPAN"/>
    <PeptideEvidence dBSequence_ref="DBSEQ_CONA1_LUPAN" peptide_ref="PTD_WLGLAAEHGSIYK" start="365" end="377" isDecoy="false" id="PTD_WLGLAAEHGSIYK_DBSEQ_CONA1_LUPAN"/>
    <PeptideEvidence dBSequence_ref="DBSEQ_CONA1_LUPAN" peptide_ref="PTD_LGLAAEHGSIYK" start="366" end="377" isDecoy="false" id="PTD_LGLAAEHGSIYK_DBSEQ_CONA1_LUPAN"/>
    <PeptideEvidence dBSequence_ref="DBSEQ_CONA1_LUPAN" peptide_ref="PTD_AAEHGSIYK" start="369" end="377" isDecoy="false" id="PTD_AAEHGSIYK_DBSEQ_CONA1_LUPAN"/>
    <PeptideEvidence dBSequence_ref="DBSEQ_CONA1_LUPAN" peptide_ref="PTD_EHGSIYK" start="371" end="377" isDecoy="false" id="PTD_EHGSIYK_DBSEQ_CONA1_LUPAN"/>
    <PeptideEvidence dBSequence_ref="DBSEQ_CONA1_LUPAN" peptide_ref="PTD_HGSIYK" start="372" end="377" isDecoy="false" id="PTD_HGSIYK_DBSEQ_CONA1_LUPAN"/>
    <PeptideEvidence dBSequence_ref="DBSEQ_CONA1_LUPAN" peptide_ref="PTD_SLDDN" start="435" end="439" isDecoy="false" id="PTD_SLDDN_DBSEQ_CONA1_LUPAN"/>
    <PeptideEvidence dBSequence_ref="DBSEQ_CONA1_LUPAN" peptide_ref="PTD_SLDDNF" start="435" end="440" isDecoy="false" id="PTD_SLDDNF_DBSEQ_CONA1_LUPAN"/>
    <PeptideEvidence dBSequence_ref="DBSEQ_CONA1_LUPAN" peptide_ref="PTD_SLDDNFSYV" start="435" end="443" isDecoy="false" id="PTD_SLDDNFSYV_DBSEQ_CONA1_LUPAN"/>
    <PeptideEvidence dBSequence_ref="DBSEQ_CONA1_LUPAN" peptide_ref="PTD_SLDDNFSYVAFK" start="435" end="446" isDecoy="false" id="PTD_SLDDNFSYVAFK_DBSEQ_CONA1_LUPAN"/>
    <PeptideEvidence dBSequence_ref="DBSEQ_CONA1_LUPAN" peptide_ref="PTD_SLDDNFSYVAFKTNDIPQIAALAGLTSSIR" start="435" end="464" isDecoy="false" id="PTD_SLDDNFSYVAFKTNDIPQIAALAGLTSSIR_DBSEQ_CONA1_LUPAN"/>
    <PeptideEvidence dBSequence_ref="DBSEQ_CONA1_LUPAN" peptide_ref="PTD_DDNFSYVAFK" start="437" end="446" isDecoy="false" id="PTD_DDNFSYVAFK_DBSEQ_CONA1_LUPAN"/>
    <PeptideEvidence dBSequence_ref="DBSEQ_CONA1_LUPAN" peptide_ref="PTD_DNFSYVAFK" start="438" end="446" isDecoy="false" id="PTD_DNFSYVAFK_DBSEQ_CONA1_LUPAN"/>
    <PeptideEvidence dBSequence_ref="DBSEQ_CONA1_LUPAN" peptide_ref="PTD_NFSYVAFK" start="439" end="446" isDecoy="false" id="PTD_NFSYVAFK_DBSEQ_CONA1_LUPAN"/>
    <PeptideEvidence dBSequence_ref="DBSEQ_CONA1_LUPAN" peptide_ref="PTD_FSYVAFK" start="440" end="446" isDecoy="false" id="PTD_FSYVAFK_DBSEQ_CONA1_LUPAN"/>
    <PeptideEvidence dBSequence_ref="DBSEQ_CONA1_LUPAN" peptide_ref="PTD_YVAFK" start="442" end="446" isDecoy="false" id="PTD_YVAFK_DBSEQ_CONA1_LUPAN"/>
    <PeptideEvidence dBSequence_ref="DBSEQ_CONA1_LUPAN" peptide_ref="PTD_VAFK" start="443" end="446" isDecoy="false" id="PTD_VAFK_DBSEQ_CONA1_LUPAN"/>
    <PeptideEvidence dBSequence_ref="DBSEQ_CONA1_LUPAN" peptide_ref="PTD_TNDIPQIA" start="447" end="454" isDecoy="false" id="PTD_TNDIPQIA_DBSEQ_CONA1_LUPAN"/>
    <PeptideEvidence dBSequence_ref="DBSEQ_CONA1_LUPAN" peptide_ref="PTD_TNDIPQIAA" start="447" end="455" isDecoy="false" id="PTD_TNDIPQIAA_DBSEQ_CONA1_LUPAN"/>
    <PeptideEvidence dBSequence_ref="DBSEQ_CONA1_LUPAN" peptide_ref="PTD_TNDIPQIAAL" start="447" end="456" isDecoy="false" id="PTD_TNDIPQIAAL_DBSEQ_CONA1_LUPAN"/>
    <PeptideEvidence dBSequence_ref="DBSEQ_CONA1_LUPAN" peptide_ref="PTD_TNDIPQIAALAG" start="447" end="458" isDecoy="false" id="PTD_TNDIPQIAALAG_DBSEQ_CONA1_LUPAN"/>
    <PeptideEvidence dBSequence_ref="DBSEQ_CONA1_LUPAN" peptide_ref="PTD_TNDIPQIAALAGL" start="447" end="459" isDecoy="false" id="PTD_TNDIPQIAALAGL_DBSEQ_CONA1_LUPAN"/>
    <PeptideEvidence dBSequence_ref="DBSEQ_CONA1_LUPAN" peptide_ref="PTD_TNDIPQIAALAGLTS" start="447" end="461" isDecoy="false" id="PTD_TNDIPQIAALAGLTS_DBSEQ_CONA1_LUPAN"/>
    <PeptideEvidence dBSequence_ref="DBSEQ_CONA1_LUPAN" peptide_ref="PTD_TNDIPQIAALAGLTSSIR" start="447" end="464" isDecoy="false" id="PTD_TNDIPQIAALAGLTSSIR_DBSEQ_CONA1_LUPAN"/>
    <PeptideEvidence dBSequence_ref="DBSEQ_CONA1_LUPAN" peptide_ref="PTD_PQIAALAGLTSSIR" start="451" end="464" isDecoy="false" id="PTD_PQIAALAGLTSSIR_DBSEQ_CONA1_LUPAN"/>
    <PeptideEvidence dBSequence_ref="DBSEQ_CONA1_LUPAN" peptide_ref="PTD_AALAGLTSSIR" start="454" end="464" isDecoy="false" id="PTD_AALAGLTSSIR_DBSEQ_CONA1_LUPAN"/>
    <PeptideEvidence dBSequence_ref="DBSEQ_CONA1_LUPAN" peptide_ref="PTD_ALAGLTSSIR" start="455" end="464" isDecoy="false" id="PTD_ALAGLTSSIR_DBSEQ_CONA1_LUPAN"/>
    <PeptideEvidence dBSequence_ref="DBSEQ_CONA1_LUPAN" peptide_ref="PTD_LAGLTSSIR" start="456" end="464" isDecoy="false" id="PTD_LAGLTSSIR_DBSEQ_CONA1_LUPAN"/>
    <PeptideEvidence dBSequence_ref="DBSEQ_CONA1_LUPAN" peptide_ref="PTD_AGLTSSIR" start="457" end="464" isDecoy="false" id="PTD_AGLTSSIR_DBSEQ_CONA1_LUPAN"/>
    <PeptideEvidence dBSequence_ref="DBSEQ_CONA1_LUPAN" peptide_ref="PTD_GLTSSIR" start="458" end="464" isDecoy="false" id="PTD_GLTSSIR_DBSEQ_CONA1_LUPAN"/>
    <PeptideEvidence dBSequence_ref="DBSEQ_CONA1_LUPAN" peptide_ref="PTD_LTSSIR" start="459" end="464" isDecoy="false" id="PTD_LTSSIR_DBSEQ_CONA1_LUPAN"/>
    <PeptideEvidence dBSequence_ref="DBSEQ_CONA1_LUPAN" peptide_ref="PTD_TSSIR" start="460" end="464" isDecoy="false" id="PTD_TSSIR_DBSEQ_CONA1_LUPAN"/>
    <PeptideEvidence dBSequence_ref="DBSEQ_CONA1_LUPAN" peptide_ref="PTD_SSIR" start="461" end="464" isDecoy="false" id="PTD_SSIR_DBSEQ_CONA1_LUPAN"/>
    <PeptideEvidence dBSequence_ref="DBSEQ_CONA1_LUPAN" peptide_ref="PTD_ALPLDVVAHAFNLDR" start="465" end="479" isDecoy="false" id="PTD_ALPLDVVAHAFNLDR_DBSEQ_CONA1_LUPAN"/>
    <PeptideEvidence dBSequence_ref="DBSEQ_CONA1_LUPAN" peptide_ref="PTD_ALPLDVVAHAFNLDRDQAR" start="465" end="483" isDecoy="false" id="PTD_ALPLDVVAHAFNLDRDQAR_DBSEQ_CONA1_LUPAN"/>
    <PeptideEvidence dBSequence_ref="DBSEQ_CONA1_LUPAN" peptide_ref="PTD_DVVAHAFNLDRDQAR" start="469" end="483" isDecoy="false" id="PTD_DVVAHAFNLDRDQAR_DBSEQ_CONA1_LUPAN"/>
    <PeptideEvidence dBSequence_ref="DBSEQ_CONA1_LUPAN" peptide_ref="PTD_VVAHAFNLDR" start="470" end="479" isDecoy="false" id="PTD_VVAHAFNLDR_DBSEQ_CONA1_LUPAN"/>
    <PeptideEvidence dBSequence_ref="DBSEQ_CONA1_LUPAN" peptide_ref="PTD_VAHAFNLDR" start="471" end="479" isDecoy="false" id="PTD_VAHAFNLDR_DBSEQ_CONA1_LUPAN"/>
    <PeptideEvidence dBSequence_ref="DBSEQ_CONA1_LUPAN" peptide_ref="PTD_AHAFNLDR" start="472" end="479" isDecoy="false" id="PTD_AHAFNLDR_DBSEQ_CONA1_LUPAN"/>
    <PeptideEvidence dBSequence_ref="DBSEQ_CONA1_LUPAN" peptide_ref="PTD_HAFNLDR" start="473" end="479" isDecoy="false" id="PTD_HAFNLDR_DBSEQ_CONA1_LUPAN"/>
    <PeptideEvidence dBSequence_ref="DBSEQ_CONA1_LUPAN" peptide_ref="PTD_HAFNLDRDQAR" start="473" end="483" isDecoy="false" id="PTD_HAFNLDRDQAR_DBSEQ_CONA1_LUPAN"/>
    <PeptideEvidence dBSequence_ref="DBSEQ_CONA1_LUPAN" peptide_ref="PTD_FNLDR" start="475" end="479" isDecoy="false" id="PTD_FNLDR_DBSEQ_CONA1_LUPAN"/>
    <PeptideEvidence dBSequence_ref="DBSEQ_CONA1_LUPAN" peptide_ref="PTD_NLDR" start="476" end="479" isDecoy="false" id="PTD_NLDR_DBSEQ_CONA1_LUPAN"/>
    <PeptideEvidence dBSequence_ref="DBSEQ_CONA1_LUPAN" peptide_ref="PTD_NNNPYKFLVPPPQSQLR" start="487" end="503" isDecoy="false" id="PTD_NNNPYKFLVPPPQSQLR_DBSEQ_CONA1_LUPAN"/>
    <PeptideEvidence dBSequence_ref="DBSEQ_CONA1_LUPAN" peptide_ref="PTD_FLVPPPQSQLR" start="493" end="503" isDecoy="false" id="PTD_FLVPPPQSQLR_DBSEQ_CONA1_LUPAN"/>
    <PeptideEvidence dBSequence_ref="DBSEQ_CONA1_LUPAN" peptide_ref="PTD_VPPPQSQLR" start="495" end="503" isDecoy="false" id="PTD_VPPPQSQLR_DBSEQ_CONA1_LUPAN"/>
    <PeptideEvidence dBSequence_ref="DBSEQ_CONA1_LUPAN" peptide_ref="PTD_PPPQSQLR" start="496" end="503" isDecoy="false" id="PTD_PPPQSQLR_DBSEQ_CONA1_LUPAN"/>
    <PeptideEvidence dBSequence_ref="DBSEQ_CONA1_LUPAN" peptide_ref="PTD_PPQSQLR" start="497" end="503" isDecoy="false" id="PTD_PPQSQLR_DBSEQ_CONA1_LUPAN"/>
    <PeptideEvidence dBSequence_ref="DBSEQ_CONA1_LUPAN" peptide_ref="PTD_SQLR" start="500" end="503" isDecoy="false" id="PTD_SQLR_DBSEQ_CONA1_LUPAN"/>
    <PeptideEvidence dBSequence_ref="DBSEQ_CONB7_LUPAN" peptide_ref="PTD_REEEEEEEEWQPR" start="113" end="125" isDecoy="false" id="PTD_REEEEEEEEWQPR_DBSEQ_CONB7_LUPAN"/>
    <PeptideEvidence dBSequence_ref="DBSEQ_CONB7_LUPAN" peptide_ref="PTD_EQRDEKEK" start="162" end="169" isDecoy="false" id="PTD_EQRDEKEK_DBSEQ_CONB7_LUPAN"/>
    <PeptideEvidence dBSequence_ref="DBSEQ_CONB7_LUPAN" peptide_ref="PTD_QRNPYHFSSER" start="180" end="190" isDecoy="false" id="PTD_QRNPYHFSSER_DBSEQ_CONB7_LUPAN"/>
    <PeptideEvidence dBSequence_ref="DBSEQ_CONB7_LUPAN" peptide_ref="PTD_NPYHFSSER" start="182" end="190" isDecoy="false" id="PTD_NPYHFSSER_DBSEQ_CONB7_LUPAN"/>
    <PeptideEvidence dBSequence_ref="DBSEQ_CONB7_LUPAN" peptide_ref="PTD_TNRLENLQNYR" start="212" end="222" isDecoy="false" id="PTD_TNRLENLQNYR_DBSEQ_CONB7_LUPAN"/>
    <PeptideEvidence dBSequence_ref="DBSEQ_CONB7_LUPAN" peptide_ref="PTD_LENLQNYR" start="215" end="222" isDecoy="false" id="PTD_LENLQNYR_DBSEQ_CONB7_LUPAN"/>
    <PeptideEvidence dBSequence_ref="DBSEQ_CONB7_LUPAN" peptide_ref="PTD_IVEFQSN" start="223" end="229" isDecoy="false" id="PTD_IVEFQSN_DBSEQ_CONB7_LUPAN"/>
    <PeptideEvidence dBSequence_ref="DBSEQ_CONB7_LUPAN" peptide_ref="PTD_IVEFQSNPNTLI" start="223" end="234" isDecoy="false" id="PTD_IVEFQSNPNTLI_DBSEQ_CONB7_LUPAN"/>
    <PeptideEvidence dBSequence_ref="DBSEQ_CONB7_LUPAN" peptide_ref="PTD_IVEFQSNPNTLILPK" start="223" end="237" isDecoy="false" id="PTD_IVEFQSNPNTLILPK_DBSEQ_CONB7_LUPAN"/>
    <PeptideEvidence dBSequence_ref="DBSEQ_CONB7_LUPAN" peptide_ref="PTD_SNPNTLILPK" start="228" end="237" isDecoy="false" id="PTD_SNPNTLILPK_DBSEQ_CONB7_LUPAN"/>
    <PeptideEvidence dBSequence_ref="DBSEQ_CONB7_LUPAN" peptide_ref="PTD_PNTLILPK" start="230" end="237" isDecoy="false" id="PTD_PNTLILPK_DBSEQ_CONB7_LUPAN"/>
    <PeptideEvidence dBSequence_ref="DBSEQ_CONB7_LUPAN" peptide_ref="PTD_NTLILPK" start="231" end="237" isDecoy="false" id="PTD_NTLILPK_DBSEQ_CONB7_LUPAN"/>
    <PeptideEvidence dBSequence_ref="DBSEQ_CONB7_LUPAN" peptide_ref="PTD_TLILPK" start="232" end="237" isDecoy="false" id="PTD_TLILPK_DBSEQ_CONB7_LUPAN"/>
    <PeptideEvidence dBSequence_ref="DBSEQ_CONB7_LUPAN" peptide_ref="PTD_HSDADYILVVLNGR" start="238" end="251" isDecoy="false" id="PTD_HSDADYILVVLNGR_DBSEQ_CONB7_LUPAN"/>
    <PeptideEvidence dBSequence_ref="DBSEQ_CONB7_LUPAN" peptide_ref="PTD_ATITIVNPDK" start="252" end="261" isDecoy="false" id="PTD_ATITIVNPDK_DBSEQ_CONB7_LUPAN"/>
    <PeptideEvidence dBSequence_ref="DBSEQ_CONB7_LUPAN" peptide_ref="PTD_ATITIVNPDKR" start="252" end="262" isDecoy="false" id="PTD_ATITIVNPDKR_DBSEQ_CONB7_LUPAN"/>
    <PeptideEvidence dBSequence_ref="DBSEQ_CONB7_LUPAN" peptide_ref="PTD_QAYNLEYGDALR" start="263" end="274" isDecoy="false" id="PTD_QAYNLEYGDALR_DBSEQ_CONB7_LUPAN"/>
    <PeptideEvidence dBSequence_ref="DBSEQ_CONB7_LUPAN" peptide_ref="PTD_VVKLAIPINNPSNFYDFYPSSTK" start="294" end="316" isDecoy="false" id="PTD_VVKLAIPINNPSNFYDFYPSSTK_DBSEQ_CONB7_LUPAN"/>
    <PeptideEvidence dBSequence_ref="DBSEQ_CONB7_LUPAN" peptide_ref="PTD_LAIPINN" start="297" end="303" isDecoy="false" id="PTD_LAIPINN_DBSEQ_CONB7_LUPAN"/>
    <PeptideEvidence dBSequence_ref="DBSEQ_CONB7_LUPAN" peptide_ref="PTD_LAIPINNPSN" start="297" end="306" isDecoy="false" id="PTD_LAIPINNPSN_DBSEQ_CONB7_LUPAN"/>
    <PeptideEvidence dBSequence_ref="DBSEQ_CONB7_LUPAN" peptide_ref="PTD_LAIPINNPSNF" start="297" end="307" isDecoy="false" id="PTD_LAIPINNPSNF_DBSEQ_CONB7_LUPAN"/>
    <PeptideEvidence dBSequence_ref="DBSEQ_CONB7_LUPAN" peptide_ref="PTD_LAIPINNPSNFYDF" start="297" end="310" isDecoy="false" id="PTD_LAIPINNPSNFYDF_DBSEQ_CONB7_LUPAN"/>
    <PeptideEvidence dBSequence_ref="DBSEQ_CONB7_LUPAN" peptide_ref="PTD_LAIPINNPSNFYDFYPSSTK" start="297" end="316" isDecoy="false" id="PTD_LAIPINNPSNFYDFYPSSTK_DBSEQ_CONB7_LUPAN"/>
    <PeptideEvidence dBSequence_ref="DBSEQ_CONB7_LUPAN" peptide_ref="PTD_PINNPSNFYDFYPSSTK" start="300" end="316" isDecoy="false" id="PTD_PINNPSNFYDFYPSSTK_DBSEQ_CONB7_LUPAN"/>
    <PeptideEvidence dBSequence_ref="DBSEQ_CONB7_LUPAN" peptide_ref="PTD_PSNFYDFYPSSTK" start="304" end="316" isDecoy="false" id="PTD_PSNFYDFYPSSTK_DBSEQ_CONB7_LUPAN"/>
    <PeptideEvidence dBSequence_ref="DBSEQ_CONB7_LUPAN" peptide_ref="PTD_DFYPSSTK" start="309" end="316" isDecoy="false" id="PTD_DFYPSSTK_DBSEQ_CONB7_LUPAN"/>
    <PeptideEvidence dBSequence_ref="DBSEQ_CONB7_LUPAN" peptide_ref="PTD_YPSSTK" start="311" end="316" isDecoy="false" id="PTD_YPSSTK_DBSEQ_CONB7_LUPAN"/>
    <PeptideEvidence dBSequence_ref="DBSEQ_CONB7_LUPAN" peptide_ref="PTD_PSSTK" start="312" end="316" isDecoy="false" id="PTD_PSSTK_DBSEQ_CONB7_LUPAN"/>
    <PeptideEvidence dBSequence_ref="DBSEQ_CONB7_LUPAN" peptide_ref="PTD_DQQSYFSGFSK" start="317" end="327" isDecoy="false" id="PTD_DQQSYFSGFSK_DBSEQ_CONB7_LUPAN"/>
    <PeptideEvidence dBSequence_ref="DBSEQ_CONB7_LUPAN" peptide_ref="PTD_NTLEATFNTR" start="328" end="337" isDecoy="false" id="PTD_NTLEATFNTR_DBSEQ_CONB7_LUPAN"/>
    <PeptideEvidence dBSequence_ref="DBSEQ_CONB7_LUPAN" peptide_ref="PTD_ILLGNEDEQEDEEQR" start="344" end="358" isDecoy="false" id="PTD_ILLGNEDEQEDEEQR_DBSEQ_CONB7_LUPAN"/>
    <PeptideEvidence dBSequence_ref="DBSEQ_CONB7_LUPAN" peptide_ref="PTD_ILLGNEDEQEDEEQRR" start="344" end="359" isDecoy="false" id="PTD_ILLGNEDEQEDEEQRR_DBSEQ_CONB7_LUPAN"/>
    <PeptideEvidence dBSequence_ref="DBSEQ_CONB7_LUPAN" peptide_ref="PTD_RGQEQSYQDEGVIVR" start="359" end="373" isDecoy="false" id="PTD_RGQEQSYQDEGVIVR_DBSEQ_CONB7_LUPAN"/>
    <PeptideEvidence dBSequence_ref="DBSEQ_CONB7_LUPAN" peptide_ref="PTD_GQEQSYQDEGVIVR" start="360" end="373" isDecoy="false" id="PTD_GQEQSYQDEGVIVR_DBSEQ_CONB7_LUPAN"/>
    <PeptideEvidence dBSequence_ref="DBSEQ_CONB7_LUPAN" peptide_ref="PTD_DEGVIVR" start="367" end="373" isDecoy="false" id="PTD_DEGVIVR_DBSEQ_CONB7_LUPAN"/>
    <PeptideEvidence dBSequence_ref="DBSEQ_CONB7_LUPAN" peptide_ref="PTD_EQIQELR" start="377" end="383" isDecoy="false" id="PTD_EQIQELR_DBSEQ_CONB7_LUPAN"/>
    <PeptideEvidence dBSequence_ref="DBSEQ_CONB7_LUPAN" peptide_ref="PTD_KGKPSESGPFNLR" start="392" end="404" isDecoy="false" id="PTD_KGKPSESGPFNLR_DBSEQ_CONB7_LUPAN"/>
    <PeptideEvidence dBSequence_ref="DBSEQ_CONB7_LUPAN" peptide_ref="PTD_GKPSESGPFNLR" start="393" end="404" isDecoy="false" id="PTD_GKPSESGPFNLR_DBSEQ_CONB7_LUPAN"/>
    <PeptideEvidence dBSequence_ref="DBSEQ_CONB7_LUPAN" peptide_ref="PTD_GKPSESGPFNLRSNESIYSNK" start="393" end="413" isDecoy="false" id="PTD_GKPSESGPFNLRSNESIYSNK_DBSEQ_CONB7_LUPAN"/>
    <PeptideEvidence dBSequence_ref="DBSEQ_CONB7_LUPAN" peptide_ref="PTD_FGNFYE" start="414" end="419" isDecoy="false" id="PTD_FGNFYE_DBSEQ_CONB7_LUPAN"/>
    <PeptideEvidence dBSequence_ref="DBSEQ_CONB7_LUPAN" peptide_ref="PTD_FGNFYEITPER" start="414" end="424" isDecoy="false" id="PTD_FGNFYEITPER_DBSEQ_CONB7_LUPAN"/>
    <PeptideEvidence dBSequence_ref="DBSEQ_CONB7_LUPAN" peptide_ref="PTD_NFYEITPER" start="416" end="424" isDecoy="false" id="PTD_NFYEITPER_DBSEQ_CONB7_LUPAN"/>
    <PeptideEvidence dBSequence_ref="DBSEQ_CONB7_LUPAN" peptide_ref="PTD_FYEITPER" start="417" end="424" isDecoy="false" id="PTD_FYEITPER_DBSEQ_CONB7_LUPAN"/>
    <PeptideEvidence dBSequence_ref="DBSEQ_CONB7_LUPAN" peptide_ref="PTD_YEITPER" start="418" end="424" isDecoy="false" id="PTD_YEITPER_DBSEQ_CONB7_LUPAN"/>
    <PeptideEvidence dBSequence_ref="DBSEQ_CONB7_LUPAN" peptide_ref="PTD_EITPER" start="419" end="424" isDecoy="false" id="PTD_EITPER_DBSEQ_CONB7_LUPAN"/>
    <PeptideEvidence dBSequence_ref="DBSEQ_CONB7_LUPAN" peptide_ref="PTD_ITPER" start="420" end="424" isDecoy="false" id="PTD_ITPER_DBSEQ_CONB7_LUPAN"/>
    <PeptideEvidence dBSequence_ref="DBSEQ_CONB7_LUPAN" peptide_ref="PTD_NPQVQDLDISLTFTEINEGALLLPHYNSK" start="425" end="453" isDecoy="false" id="PTD_NPQVQDLDISLTFTEINEGALLLPHYNSK_DBSEQ_CONB7_LUPAN"/>
    <PeptideEvidence dBSequence_ref="DBSEQ_CONB7_LUPAN" peptide_ref="PTD_AIFIVVVDEGEGNYELVGIR" start="454" end="473" isDecoy="false" id="PTD_AIFIVVVDEGEGNYELVGIR_DBSEQ_CONB7_LUPAN"/>
    <PeptideEvidence dBSequence_ref="DBSEQ_CONB7_LUPAN" peptide_ref="PTD_LLGFGINANENQR" start="520" end="532" isDecoy="false" id="PTD_LLGFGINANENQR_DBSEQ_CONB7_LUPAN"/>
    <PeptideEvidence dBSequence_ref="DBSEQ_CONB7_LUPAN" peptide_ref="PTD_NFLAGSEDN" start="533" end="541" isDecoy="false" id="PTD_NFLAGSEDN_DBSEQ_CONB7_LUPAN"/>
    <PeptideEvidence dBSequence_ref="DBSEQ_CONB7_LUPAN" peptide_ref="PTD_NFLAGSEDNV" start="533" end="542" isDecoy="false" id="PTD_NFLAGSEDNV_DBSEQ_CONB7_LUPAN"/>
    <PeptideEvidence dBSequence_ref="DBSEQ_CONB7_LUPAN" peptide_ref="PTD_NFLAGSEDNVISQL" start="533" end="546" isDecoy="false" id="PTD_NFLAGSEDNVISQL_DBSEQ_CONB7_LUPAN"/>
    <PeptideEvidence dBSequence_ref="DBSEQ_CONB7_LUPAN" peptide_ref="PTD_NFLAGSEDNVISQLDR" start="533" end="548" isDecoy="false" id="PTD_NFLAGSEDNVISQLDR_DBSEQ_CONB7_LUPAN"/>
    <PeptideEvidence dBSequence_ref="DBSEQ_CONB7_LUPAN" peptide_ref="PTD_AGSEDNVISQLDR" start="536" end="548" isDecoy="false" id="PTD_AGSEDNVISQLDR_DBSEQ_CONB7_LUPAN"/>
    <PeptideEvidence dBSequence_ref="DBSEQ_CONB7_LUPAN" peptide_ref="PTD_VISQLDR" start="542" end="548" isDecoy="false" id="PTD_VISQLDR_DBSEQ_CONB7_LUPAN"/>
    <PeptideEvidence dBSequence_ref="DBSEQ_CONB7_LUPAN" peptide_ref="PTD_ISQLDR" start="543" end="548" isDecoy="false" id="PTD_ISQLDR_DBSEQ_CONB7_LUPAN"/>
    <PeptideEvidence dBSequence_ref="DBSEQ_CONB7_LUPAN" peptide_ref="PTD_SQLDR" start="544" end="548" isDecoy="false" id="PTD_SQLDR_DBSEQ_CONB7_LUPAN"/>
    <PeptideEvidence dBSequence_ref="DBSEQ_CONB7_LUPAN" peptide_ref="PTD_ELTFPGSAQDVER" start="552" end="564" isDecoy="false" id="PTD_ELTFPGSAQDVER_DBSEQ_CONB7_LUPAN"/>
    <PeptideEvidence dBSequence_ref="DBSEQ_CONB7_LUPAN" peptide_ref="PTD_PGSAQDVER" start="556" end="564" isDecoy="false" id="PTD_PGSAQDVER_DBSEQ_CONB7_LUPAN"/>
    <PeptideEvidence dBSequence_ref="DBSEQ_CONB7_LUPAN" peptide_ref="PTD_SAQDVER" start="558" end="564" isDecoy="false" id="PTD_SAQDVER_DBSEQ_CONB7_LUPAN"/>
    <PeptideEvidence dBSequence_ref="DBSEQ_CONB7_LUPAN" peptide_ref="PTD_DVER" start="561" end="564" isDecoy="false" id="PTD_DVER_DBSEQ_CONB7_LUPAN"/>
    <PeptideEvidence dBSequence_ref="DBSEQ_CONB7_LUPAN" peptide_ref="PTD_NQQQSYFANAQPQQK" start="568" end="582" isDecoy="false" id="PTD_NQQQSYFANAQPQQK_DBSEQ_CONB7_LUPAN"/>
    <PeptideEvidence dBSequence_ref="DBSEQ_CONB4_LUPAN" peptide_ref="PTD_EEEEEWQPRR" start="114" end="123" isDecoy="false" id="PTD_EEEEEWQPRR_DBSEQ_CONB4_LUPAN"/>
    <PeptideEvidence dBSequence_ref="DBSEQ_CONB4_LUPAN" peptide_ref="PTD_NPYYFSSER" start="172" end="180" isDecoy="false" id="PTD_NPYYFSSER_DBSEQ_CONB4_LUPAN"/>
    <PeptideEvidence dBSequence_ref="DBSEQ_CONB4_LUPAN" peptide_ref="PTD_FQTLYR" start="181" end="186" isDecoy="false" id="PTD_FQTLYR_DBSEQ_CONB4_LUPAN"/>
    <PeptideEvidence dBSequence_ref="DBSEQ_CONB4_LUPAN" peptide_ref="PTD_LENLQNYR" start="205" end="212" isDecoy="false" id="PTD_LENLQNYR_DBSEQ_CONB4_LUPAN"/>
    <PeptideEvidence dBSequence_ref="DBSEQ_CONB4_LUPAN" peptide_ref="PTD_IVEFQSKPNTLILPK" start="213" end="227" isDecoy="false" id="PTD_IVEFQSKPNTLILPK_DBSEQ_CONB4_LUPAN"/>
    <PeptideEvidence dBSequence_ref="DBSEQ_CONB4_LUPAN" peptide_ref="PTD_LPAGTTSYILNPDDNQNLR" start="265" end="283" isDecoy="false" id="PTD_LPAGTTSYILNPDDNQNLR_DBSEQ_CONB4_LUPAN"/>
    <PeptideEvidence dBSequence_ref="DBSEQ_CONB4_LUPAN" peptide_ref="PTD_DQQSYFSGFSR" start="307" end="317" isDecoy="false" id="PTD_DQQSYFSGFSR_DBSEQ_CONB4_LUPAN"/>
    <PeptideEvidence dBSequence_ref="DBSEQ_CONB4_LUPAN" peptide_ref="PTD_NTLEATFNTR" start="318" end="327" isDecoy="false" id="PTD_NTLEATFNTR_DBSEQ_CONB4_LUPAN"/>
    <PeptideEvidence dBSequence_ref="DBSEQ_CONB4_LUPAN" peptide_ref="PTD_NFLAGSEDNVIR" start="518" end="529" isDecoy="false" id="PTD_NFLAGSEDNVIR_DBSEQ_CONB4_LUPAN"/>
    <PeptideEvidence dBSequence_ref="DBSEQ_CONB4_LUPAN" peptide_ref="PTD_NQQQSYFANAQPQQQQQR" start="553" end="570" isDecoy="false" id="PTD_NQQQSYFANAQPQQQQQR_DBSEQ_CONB4_LUPAN"/>
    <PeptideEvidence dBSequence_ref="DBSEQ_CONB6_LUPAN" peptide_ref="PTD_EEEEEWQPRR" start="114" end="123" isDecoy="false" id="PTD_EEEEEWQPRR_DBSEQ_CONB6_LUPAN"/>
    <PeptideEvidence dBSequence_ref="DBSEQ_CONB6_LUPAN" peptide_ref="PTD_NPYYFSSER" start="175" end="183" isDecoy="false" id="PTD_NPYYFSSER_DBSEQ_CONB6_LUPAN"/>
    <PeptideEvidence dBSequence_ref="DBSEQ_CONB6_LUPAN" peptide_ref="PTD_FQTLYR" start="184" end="189" isDecoy="false" id="PTD_FQTLYR_DBSEQ_CONB6_LUPAN"/>
    <PeptideEvidence dBSequence_ref="DBSEQ_CONB6_LUPAN" peptide_ref="PTD_LENLQNYR" start="208" end="215" isDecoy="false" id="PTD_LENLQNYR_DBSEQ_CONB6_LUPAN"/>
    <PeptideEvidence dBSequence_ref="DBSEQ_CONB6_LUPAN" peptide_ref="PTD_IVEFQSKPNTLILPK" start="216" end="230" isDecoy="false" id="PTD_IVEFQSKPNTLILPK_DBSEQ_CONB6_LUPAN"/>
    <PeptideEvidence dBSequence_ref="DBSEQ_CONB6_LUPAN" peptide_ref="PTD_LPAGTTSYILNPDDNQNLR" start="268" end="286" isDecoy="false" id="PTD_LPAGTTSYILNPDDNQNLR_DBSEQ_CONB6_LUPAN"/>
    <PeptideEvidence dBSequence_ref="DBSEQ_CONB6_LUPAN" peptide_ref="PTD_DQQSYFSGFSR" start="310" end="320" isDecoy="false" id="PTD_DQQSYFSGFSR_DBSEQ_CONB6_LUPAN"/>
    <PeptideEvidence dBSequence_ref="DBSEQ_CONB6_LUPAN" peptide_ref="PTD_NTLEATFNTR" start="321" end="330" isDecoy="false" id="PTD_NTLEATFNTR_DBSEQ_CONB6_LUPAN"/>
    <PeptideEvidence dBSequence_ref="DBSEQ_CONB6_LUPAN" peptide_ref="PTD_NQQQSYFANAQPQQQQQR" start="556" end="573" isDecoy="false" id="PTD_NQQQSYFANAQPQQQQQR_DBSEQ_CONB6_LUPAN"/>
    <PeptideEvidence dBSequence_ref="DBSEQ_CONB2_LUPAL" peptide_ref="PTD_EEREQEQQQGSPSYSR" start="94" end="109" isDecoy="false" id="PTD_EEREQEQQQGSPSYSR_DBSEQ_CONB2_LUPAL"/>
    <PeptideEvidence dBSequence_ref="DBSEQ_CONB2_LUPAL" peptide_ref="PTD_TNRLENLQNYR" start="143" end="153" isDecoy="false" id="PTD_TNRLENLQNYR_DBSEQ_CONB2_LUPAL"/>
    <PeptideEvidence dBSequence_ref="DBSEQ_CONB2_LUPAL" peptide_ref="PTD_LENLQNYR" start="146" end="153" isDecoy="false" id="PTD_LENLQNYR_DBSEQ_CONB2_LUPAL"/>
    <PeptideEvidence dBSequence_ref="DBSEQ_CONB2_LUPAL" peptide_ref="PTD_IVEFQSKPNTLILPK" start="154" end="168" isDecoy="false" id="PTD_IVEFQSKPNTLILPK_DBSEQ_CONB2_LUPAL"/>
    <PeptideEvidence dBSequence_ref="DBSEQ_CONB2_LUPAL" peptide_ref="PTD_QAYNLEYGDALR" start="194" end="205" isDecoy="false" id="PTD_QAYNLEYGDALR_DBSEQ_CONB2_LUPAL"/>
    <PeptideEvidence dBSequence_ref="DBSEQ_CONB2_LUPAL" peptide_ref="PTD_DQQSYFSGFSR" start="248" end="258" isDecoy="false" id="PTD_DQQSYFSGFSR_DBSEQ_CONB2_LUPAL"/>
    <PeptideEvidence dBSequence_ref="DBSEQ_CONB2_LUPAL" peptide_ref="PTD_NTLEATFNTR" start="259" end="268" isDecoy="false" id="PTD_NTLEATFNTR_DBSEQ_CONB2_LUPAL"/>
    <PeptideEvidence dBSequence_ref="DBSEQ_CONB2_LUPAL" peptide_ref="PTD_SNEPIYSNK" start="336" end="344" isDecoy="false" id="PTD_SNEPIYSNK_DBSEQ_CONB2_LUPAL"/>
    <PeptideEvidence dBSequence_ref="DBSEQ_CONB5_LUPAN" peptide_ref="PTD_QQEEQEREHR" start="59" end="68" isDecoy="false" id="PTD_QQEEQEREHR_DBSEQ_CONB5_LUPAN"/>
    <PeptideEvidence dBSequence_ref="DBSEQ_CONB5_LUPAN" peptide_ref="PTD_EHDREREQEQQPQYGR" start="97" end="112" isDecoy="false" id="PTD_EHDREREQEQQPQYGR_DBSEQ_CONB5_LUPAN"/>
    <PeptideEvidence dBSequence_ref="DBSEQ_CONB5_LUPAN" peptide_ref="PTD_GEEEEEGQARR" start="120" end="130" isDecoy="false" id="PTD_GEEEEEGQARR_DBSEQ_CONB5_LUPAN"/>
    <PeptideEvidence dBSequence_ref="DBSEQ_CONB5_LUPAN" peptide_ref="PTD_REEREQEQGSSSESR" start="137" end="151" isDecoy="false" id="PTD_REEREQEQGSSSESR_DBSEQ_CONB5_LUPAN"/>
    <PeptideEvidence dBSequence_ref="DBSEQ_CONB5_LUPAN" peptide_ref="PTD_REQREEREQEQGSSSGR" start="165" end="181" isDecoy="false" id="PTD_REQREEREQEQGSSSGR_DBSEQ_CONB5_LUPAN"/>
    <PeptideEvidence dBSequence_ref="DBSEQ_CONB5_LUPAN" peptide_ref="PTD_EQREEREQEQGSSSESHR" start="195" end="212" isDecoy="false" id="PTD_EQREEREQEQGSSSESHR_DBSEQ_CONB5_LUPAN"/>
    <PeptideEvidence dBSequence_ref="DBSEQ_CONB5_LUPAN" peptide_ref="PTD_LRNPYYFSSER" start="213" end="223" isDecoy="false" id="PTD_LRNPYYFSSER_DBSEQ_CONB5_LUPAN"/>
    <PeptideEvidence dBSequence_ref="DBSEQ_CONB5_LUPAN" peptide_ref="PTD_NPYYFSSER" start="215" end="223" isDecoy="false" id="PTD_NPYYFSSER_DBSEQ_CONB5_LUPAN"/>
    <PeptideEvidence dBSequence_ref="DBSEQ_CONB5_LUPAN" peptide_ref="PTD_FSSER" start="219" end="223" isDecoy="false" id="PTD_FSSER_DBSEQ_CONB5_LUPAN"/>
    <PeptideEvidence dBSequence_ref="DBSEQ_CONB5_LUPAN" peptide_ref="PTD_TNRLENLQNYR" start="245" end="255" isDecoy="false" id="PTD_TNRLENLQNYR_DBSEQ_CONB5_LUPAN"/>
    <PeptideEvidence dBSequence_ref="DBSEQ_CONB5_LUPAN" peptide_ref="PTD_LENLQNYR" start="248" end="255" isDecoy="false" id="PTD_LENLQNYR_DBSEQ_CONB5_LUPAN"/>
    <PeptideEvidence dBSequence_ref="DBSEQ_CONB5_LUPAN" peptide_ref="PTD_IVEFQSRPNTLILPK" start="256" end="270" isDecoy="false" id="PTD_IVEFQSRPNTLILPK_DBSEQ_CONB5_LUPAN"/>
    <PeptideEvidence dBSequence_ref="DBSEQ_CONB5_LUPAN" peptide_ref="PTD_FQSRPNTLILPK" start="259" end="270" isDecoy="false" id="PTD_FQSRPNTLILPK_DBSEQ_CONB5_LUPAN"/>
    <PeptideEvidence dBSequence_ref="DBSEQ_CONB5_LUPAN" peptide_ref="PTD_QSRPNTLILPK" start="260" end="270" isDecoy="false" id="PTD_QSRPNTLILPK_DBSEQ_CONB5_LUPAN"/>
    <PeptideEvidence dBSequence_ref="DBSEQ_CONB5_LUPAN" peptide_ref="PTD_HSDADYILVVLNGR" start="271" end="284" isDecoy="false" id="PTD_HSDADYILVVLNGR_DBSEQ_CONB5_LUPAN"/>
    <PeptideEvidence dBSequence_ref="DBSEQ_CONB5_LUPAN" peptide_ref="PTD_ATITIVNPDK" start="285" end="294" isDecoy="false" id="PTD_ATITIVNPDK_DBSEQ_CONB5_LUPAN"/>
    <PeptideEvidence dBSequence_ref="DBSEQ_CONB5_LUPAN" peptide_ref="PTD_ATITIVNPDKR" start="285" end="295" isDecoy="false" id="PTD_ATITIVNPDKR_DBSEQ_CONB5_LUPAN"/>
    <PeptideEvidence dBSequence_ref="DBSEQ_CONB5_LUPAN" peptide_ref="PTD_QAYNLEYGDALR" start="296" end="307" isDecoy="false" id="PTD_QAYNLEYGDALR_DBSEQ_CONB5_LUPAN"/>
    <PeptideEvidence dBSequence_ref="DBSEQ_CONB5_LUPAN" peptide_ref="PTD_LPAGTTSY" start="308" end="315" isDecoy="false" id="PTD_LPAGTTSY_DBSEQ_CONB5_LUPAN"/>
    <PeptideEvidence dBSequence_ref="DBSEQ_CONB5_LUPAN" peptide_ref="PTD_LPAGTTSYI" start="308" end="316" isDecoy="false" id="PTD_LPAGTTSYI_DBSEQ_CONB5_LUPAN"/>
    <PeptideEvidence dBSequence_ref="DBSEQ_CONB5_LUPAN" peptide_ref="PTD_LPAGTTSYIL" start="308" end="317" isDecoy="false" id="PTD_LPAGTTSYIL_DBSEQ_CONB5_LUPAN"/>
    <PeptideEvidence dBSequence_ref="DBSEQ_CONB5_LUPAN" peptide_ref="PTD_LPAGTTSYILNPDDNQDLR" start="308" end="326" isDecoy="false" id="PTD_LPAGTTSYILNPDDNQDLR_DBSEQ_CONB5_LUPAN"/>
    <PeptideEvidence dBSequence_ref="DBSEQ_CONB5_LUPAN" peptide_ref="PTD_NPDDNQDLR" start="318" end="326" isDecoy="false" id="PTD_NPDDNQDLR_DBSEQ_CONB5_LUPAN"/>
    <PeptideEvidence dBSequence_ref="DBSEQ_CONB5_LUPAN" peptide_ref="PTD_PDDNQDLR" start="319" end="326" isDecoy="false" id="PTD_PDDNQDLR_DBSEQ_CONB5_LUPAN"/>
    <PeptideEvidence dBSequence_ref="DBSEQ_CONB5_LUPAN" peptide_ref="PTD_DNQDLR" start="321" end="326" isDecoy="false" id="PTD_DNQDLR_DBSEQ_CONB5_LUPAN"/>
    <PeptideEvidence dBSequence_ref="DBSEQ_CONB5_LUPAN" peptide_ref="PTD_LAIPINNPGK" start="330" end="339" isDecoy="false" id="PTD_LAIPINNPGK_DBSEQ_CONB5_LUPAN"/>
    <PeptideEvidence dBSequence_ref="DBSEQ_CONB5_LUPAN" peptide_ref="PTD_FYDFYPSR" start="340" end="347" isDecoy="false" id="PTD_FYDFYPSR_DBSEQ_CONB5_LUPAN"/>
    <PeptideEvidence dBSequence_ref="DBSEQ_CONB5_LUPAN" peptide_ref="PTD_FYPSR" start="343" end="347" isDecoy="false" id="PTD_FYPSR_DBSEQ_CONB5_LUPAN"/>
    <PeptideEvidence dBSequence_ref="DBSEQ_CONB5_LUPAN" peptide_ref="PTD_TKDQQS" start="348" end="353" isDecoy="false" id="PTD_TKDQQS_DBSEQ_CONB5_LUPAN"/>
    <PeptideEvidence dBSequence_ref="DBSEQ_CONB5_LUPAN" peptide_ref="PTD_TKDQQSYFSGFSK" start="348" end="360" isDecoy="false" id="PTD_TKDQQSYFSGFSK_DBSEQ_CONB5_LUPAN"/>
    <PeptideEvidence dBSequence_ref="DBSEQ_CONB5_LUPAN" peptide_ref="PTD_DQQSYFSGFSK" start="350" end="360" isDecoy="false" id="PTD_DQQSYFSGFSK_DBSEQ_CONB5_LUPAN"/>
    <PeptideEvidence dBSequence_ref="DBSEQ_CONB5_LUPAN" peptide_ref="PTD_YFSGFSK" start="354" end="360" isDecoy="false" id="PTD_YFSGFSK_DBSEQ_CONB5_LUPAN"/>
    <PeptideEvidence dBSequence_ref="DBSEQ_CONB5_LUPAN" peptide_ref="PTD_FSGFSK" start="355" end="360" isDecoy="false" id="PTD_FSGFSK_DBSEQ_CONB5_LUPAN"/>
    <PeptideEvidence dBSequence_ref="DBSEQ_CONB5_LUPAN" peptide_ref="PTD_NTLEATFNTHYEEIQR" start="361" end="376" isDecoy="false" id="PTD_NTLEATFNTHYEEIQR_DBSEQ_CONB5_LUPAN"/>
    <PeptideEvidence dBSequence_ref="DBSEQ_CONB5_LUPAN" peptide_ref="PTD_TLEATFNTHYEEIQR" start="362" end="376" isDecoy="false" id="PTD_TLEATFNTHYEEIQR_DBSEQ_CONB5_LUPAN"/>
    <PeptideEvidence dBSequence_ref="DBSEQ_CONB5_LUPAN" peptide_ref="PTD_LEATFNTHYEEIQR" start="363" end="376" isDecoy="false" id="PTD_LEATFNTHYEEIQR_DBSEQ_CONB5_LUPAN"/>
    <PeptideEvidence dBSequence_ref="DBSEQ_CONB5_LUPAN" peptide_ref="PTD_YEEIQR" start="371" end="376" isDecoy="false" id="PTD_YEEIQR_DBSEQ_CONB5_LUPAN"/>
    <PeptideEvidence dBSequence_ref="DBSEQ_CONB5_LUPAN" peptide_ref="PTD_ILLGYEDEQEDEEQR" start="377" end="391" isDecoy="false" id="PTD_ILLGYEDEQEDEEQR_DBSEQ_CONB5_LUPAN"/>
    <PeptideEvidence dBSequence_ref="DBSEQ_CONB5_LUPAN" peptide_ref="PTD_ILLGYEDEQEDEEQRR" start="377" end="392" isDecoy="false" id="PTD_ILLGYEDEQEDEEQRR_DBSEQ_CONB5_LUPAN"/>
    <PeptideEvidence dBSequence_ref="DBSEQ_CONB5_LUPAN" peptide_ref="PTD_LLGYEDEQEDEEQRR" start="378" end="392" isDecoy="false" id="PTD_LLGYEDEQEDEEQRR_DBSEQ_CONB5_LUPAN"/>
    <PeptideEvidence dBSequence_ref="DBSEQ_CONB5_LUPAN" peptide_ref="PTD_YEDEQEDEEQRR" start="381" end="392" isDecoy="false" id="PTD_YEDEQEDEEQRR_DBSEQ_CONB5_LUPAN"/>
    <PeptideEvidence dBSequence_ref="DBSEQ_CONB5_LUPAN" peptide_ref="PTD_REQEQSHQDEGVIVR" start="392" end="406" isDecoy="false" id="PTD_REQEQSHQDEGVIVR_DBSEQ_CONB5_LUPAN"/>
    <PeptideEvidence dBSequence_ref="DBSEQ_CONB5_LUPAN" peptide_ref="PTD_EQEQSHQDEGVIVR" start="393" end="406" isDecoy="false" id="PTD_EQEQSHQDEGVIVR_DBSEQ_CONB5_LUPAN"/>
    <PeptideEvidence dBSequence_ref="DBSEQ_CONB5_LUPAN" peptide_ref="PTD_EQSHQDEGVIVR" start="395" end="406" isDecoy="false" id="PTD_EQSHQDEGVIVR_DBSEQ_CONB5_LUPAN"/>
    <PeptideEvidence dBSequence_ref="DBSEQ_CONB5_LUPAN" peptide_ref="PTD_EQIQELR" start="410" end="416" isDecoy="false" id="PTD_EQIQELR_DBSEQ_CONB5_LUPAN"/>
    <PeptideEvidence dBSequence_ref="DBSEQ_CONB5_LUPAN" peptide_ref="PTD_KGKPSESGPFNLR" start="425" end="437" isDecoy="false" id="PTD_KGKPSESGPFNLR_DBSEQ_CONB5_LUPAN"/>
    <PeptideEvidence dBSequence_ref="DBSEQ_CONB5_LUPAN" peptide_ref="PTD_GKPSESGPFNLR" start="426" end="437" isDecoy="false" id="PTD_GKPSESGPFNLR_DBSEQ_CONB5_LUPAN"/>
    <PeptideEvidence dBSequence_ref="DBSEQ_CONB5_LUPAN" peptide_ref="PTD_SNEPIYSNK" start="438" end="446" isDecoy="false" id="PTD_SNEPIYSNK_DBSEQ_CONB5_LUPAN"/>
    <PeptideEvidence dBSequence_ref="DBSEQ_CONB5_LUPAN" peptide_ref="PTD_FGNFYEITPDR" start="447" end="457" isDecoy="false" id="PTD_FGNFYEITPDR_DBSEQ_CONB5_LUPAN"/>
    <PeptideEvidence dBSequence_ref="DBSEQ_CONB5_LUPAN" peptide_ref="PTD_FGNFYEITPDRNPQVQDLDISLIFTEISEGALLLPHYNSK" start="447" end="486" isDecoy="false" id="PTD_FGNFYEITPDRNPQVQDLDISLIFTEISEGALLLPHYNSK_DBSEQ_CONB5_LUPAN"/>
    <PeptideEvidence dBSequence_ref="DBSEQ_CONB5_LUPAN" peptide_ref="PTD_NPQVQDLDISLIFTEISEGALLLPHYNSK" start="458" end="486" isDecoy="false" id="PTD_NPQVQDLDISLIFTEISEGALLLPHYNSK_DBSEQ_CONB5_LUPAN"/>
    <PeptideEvidence dBSequence_ref="DBSEQ_CONB5_LUPAN" peptide_ref="PTD_AIFVIVVDEGEGNYELVGIR" start="487" end="506" isDecoy="false" id="PTD_AIFVIVVDEGEGNYELVGIR_DBSEQ_CONB5_LUPAN"/>
    <PeptideEvidence dBSequence_ref="DBSEQ_CONB5_LUPAN" peptide_ref="PTD_QQDEQEVEEVR" start="511" end="521" isDecoy="false" id="PTD_QQDEQEVEEVR_DBSEQ_CONB5_LUPAN"/>
    <PeptideEvidence dBSequence_ref="DBSEQ_CONB5_LUPAN" peptide_ref="PTD_LSEGDILVIPAGHPLSINASSNLR" start="527" end="550" isDecoy="false" id="PTD_LSEGDILVIPAGHPLSINASSNLR_DBSEQ_CONB5_LUPAN"/>
    <PeptideEvidence dBSequence_ref="DBSEQ_CONB5_LUPAN" peptide_ref="PTD_NFLAGSEDNVIR" start="564" end="575" isDecoy="false" id="PTD_NFLAGSEDNVIR_DBSEQ_CONB5_LUPAN"/>
    <PeptideEvidence dBSequence_ref="DBSEQ_CONB5_LUPAN" peptide_ref="PTD_ELIFPGSAEDVER" start="583" end="595" isDecoy="false" id="PTD_ELIFPGSAEDVER_DBSEQ_CONB5_LUPAN"/>
    <PeptideEvidence dBSequence_ref="DBSEQ_CONB5_LUPAN" peptide_ref="PTD_PGSAEDVER" start="587" end="595" isDecoy="false" id="PTD_PGSAEDVER_DBSEQ_CONB5_LUPAN"/>
    <PeptideEvidence dBSequence_ref="DBSEQ_CONB5_LUPAN" peptide_ref="PTD_GSAEDVER" start="588" end="595" isDecoy="false" id="PTD_GSAEDVER_DBSEQ_CONB5_LUPAN"/>
    <PeptideEvidence dBSequence_ref="DBSEQ_CONB5_LUPAN" peptide_ref="PTD_EDVER" start="591" end="595" isDecoy="false" id="PTD_EDVER_DBSEQ_CONB5_LUPAN"/>
    <PeptideEvidence dBSequence_ref="DBSEQ_CONB5_LUPAN" peptide_ref="PTD_DVER" start="592" end="595" isDecoy="false" id="PTD_DVER_DBSEQ_CONB5_LUPAN"/>
    <PeptideEvidence dBSequence_ref="DBSEQ_CONB5_LUPAN" peptide_ref="PTD_NQQQSYFANAQPQQQQQQR" start="599" end="617" isDecoy="false" id="PTD_NQQQSYFANAQPQQQQQQR_DBSEQ_CONB5_LUPAN"/>
    <PeptideEvidence dBSequence_ref="DBSEQ_CONB1_LUPAN" peptide_ref="PTD_QQEEQEREHR" start="57" end="66" isDecoy="false" id="PTD_QQEEQEREHR_DBSEQ_CONB1_LUPAN"/>
    <PeptideEvidence dBSequence_ref="DBSEQ_CONB1_LUPAN" peptide_ref="PTD_RQEEEEEEEEWQPR" start="111" end="124" isDecoy="false" id="PTD_RQEEEEEEEEWQPR_DBSEQ_CONB1_LUPAN"/>
    <PeptideEvidence dBSequence_ref="DBSEQ_CONB1_LUPAN" peptide_ref="PTD_QEEEEEEEEWQPR" start="112" end="124" isDecoy="false" id="PTD_QEEEEEEEEWQPR_DBSEQ_CONB1_LUPAN"/>
    <PeptideEvidence dBSequence_ref="DBSEQ_CONB1_LUPAN" peptide_ref="PTD_EEREEREQEQGSSSGSQR" start="133" end="150" isDecoy="false" id="PTD_EEREEREQEQGSSSGSQR_DBSEQ_CONB1_LUPAN"/>
    <PeptideEvidence dBSequence_ref="DBSEQ_CONB1_LUPAN" peptide_ref="PTD_EQEQDSR" start="170" end="176" isDecoy="false" id="PTD_EQEQDSR_DBSEQ_CONB1_LUPAN"/>
    <PeptideEvidence dBSequence_ref="DBSEQ_CONB1_LUPAN" peptide_ref="PTD_NPYHFSSNR" start="184" end="192" isDecoy="false" id="PTD_NPYHFSSNR_DBSEQ_CONB1_LUPAN"/>
    <PeptideEvidence dBSequence_ref="DBSEQ_CONB1_LUPAN" peptide_ref="PTD_YHFSSNR" start="186" end="192" isDecoy="false" id="PTD_YHFSSNR_DBSEQ_CONB1_LUPAN"/>
    <PeptideEvidence dBSequence_ref="DBSEQ_CONB1_LUPAN" peptide_ref="PTD_FSSNR" start="188" end="192" isDecoy="false" id="PTD_FSSNR_DBSEQ_CONB1_LUPAN"/>
    <PeptideEvidence dBSequence_ref="DBSEQ_CONB1_LUPAN" peptide_ref="PTD_TNRLENLQNYR" start="214" end="224" isDecoy="false" id="PTD_TNRLENLQNYR_DBSEQ_CONB1_LUPAN"/>
    <PeptideEvidence dBSequence_ref="DBSEQ_CONB1_LUPAN" peptide_ref="PTD_LENLQNYR" start="217" end="224" isDecoy="false" id="PTD_LENLQNYR_DBSEQ_CONB1_LUPAN"/>
    <PeptideEvidence dBSequence_ref="DBSEQ_CONB1_LUPAN" peptide_ref="PTD_IIEFQSKPNT" start="225" end="234" isDecoy="false" id="PTD_IIEFQSKPNT_DBSEQ_CONB1_LUPAN"/>
    <PeptideEvidence dBSequence_ref="DBSEQ_CONB1_LUPAN" peptide_ref="PTD_IIEFQSKPNTL" start="225" end="235" isDecoy="false" id="PTD_IIEFQSKPNTL_DBSEQ_CONB1_LUPAN"/>
    <PeptideEvidence dBSequence_ref="DBSEQ_CONB1_LUPAN" peptide_ref="PTD_IIEFQSKPNTLILPK" start="225" end="239" isDecoy="false" id="PTD_IIEFQSKPNTLILPK_DBSEQ_CONB1_LUPAN"/>
    <PeptideEvidence dBSequence_ref="DBSEQ_CONB1_LUPAN" peptide_ref="PTD_EFQSKPNTLILPK" start="227" end="239" isDecoy="false" id="PTD_EFQSKPNTLILPK_DBSEQ_CONB1_LUPAN"/>
    <PeptideEvidence dBSequence_ref="DBSEQ_CONB1_LUPAN" peptide_ref="PTD_QSKPNTLILPK" start="229" end="239" isDecoy="false" id="PTD_QSKPNTLILPK_DBSEQ_CONB1_LUPAN"/>
    <PeptideEvidence dBSequence_ref="DBSEQ_CONB1_LUPAN" peptide_ref="PTD_SKPNTLILPK" start="230" end="239" isDecoy="false" id="PTD_SKPNTLILPK_DBSEQ_CONB1_LUPAN"/>
    <PeptideEvidence dBSequence_ref="DBSEQ_CONB1_LUPAN" peptide_ref="PTD_PNTLILPK" start="232" end="239" isDecoy="false" id="PTD_PNTLILPK_DBSEQ_CONB1_LUPAN"/>
    <PeptideEvidence dBSequence_ref="DBSEQ_CONB1_LUPAN" peptide_ref="PTD_HSDADF" start="240" end="245" isDecoy="false" id="PTD_HSDADF_DBSEQ_CONB1_LUPAN"/>
    <PeptideEvidence dBSequence_ref="DBSEQ_CONB1_LUPAN" peptide_ref="PTD_HSDADFI" start="240" end="246" isDecoy="false" id="PTD_HSDADFI_DBSEQ_CONB1_LUPAN"/>
    <PeptideEvidence dBSequence_ref="DBSEQ_CONB1_LUPAN" peptide_ref="PTD_HSDADFIL" start="240" end="247" isDecoy="false" id="PTD_HSDADFIL_DBSEQ_CONB1_LUPAN"/>
    <PeptideEvidence dBSequence_ref="DBSEQ_CONB1_LUPAN" peptide_ref="PTD_HSDADFILVVL" start="240" end="250" isDecoy="false" id="PTD_HSDADFILVVL_DBSEQ_CONB1_LUPAN"/>
    <PeptideEvidence dBSequence_ref="DBSEQ_CONB1_LUPAN" peptide_ref="PTD_HSDADFILVVLNGR" start="240" end="253" isDecoy="false" id="PTD_HSDADFILVVLNGR_DBSEQ_CONB1_LUPAN"/>
    <PeptideEvidence dBSequence_ref="DBSEQ_CONB1_LUPAN" peptide_ref="PTD_LVVLNGR" start="247" end="253" isDecoy="false" id="PTD_LVVLNGR_DBSEQ_CONB1_LUPAN"/>
    <PeptideEvidence dBSequence_ref="DBSEQ_CONB1_LUPAN" peptide_ref="PTD_VVLNGR" start="248" end="253" isDecoy="false" id="PTD_VVLNGR_DBSEQ_CONB1_LUPAN"/>
    <PeptideEvidence dBSequence_ref="DBSEQ_CONB1_LUPAN" peptide_ref="PTD_VLNGR" start="249" end="253" isDecoy="false" id="PTD_VLNGR_DBSEQ_CONB1_LUPAN"/>
    <PeptideEvidence dBSequence_ref="DBSEQ_CONB1_LUPAN" peptide_ref="PTD_LNGR" start="250" end="253" isDecoy="false" id="PTD_LNGR_DBSEQ_CONB1_LUPAN"/>
    <PeptideEvidence dBSequence_ref="DBSEQ_CONB1_LUPAN" peptide_ref="PTD_ATITIVNPDK" start="254" end="263" isDecoy="false" id="PTD_ATITIVNPDK_DBSEQ_CONB1_LUPAN"/>
    <PeptideEvidence dBSequence_ref="DBSEQ_CONB1_LUPAN" peptide_ref="PTD_ATITIVNPDKR" start="254" end="264" isDecoy="false" id="PTD_ATITIVNPDKR_DBSEQ_CONB1_LUPAN"/>
    <PeptideEvidence dBSequence_ref="DBSEQ_CONB1_LUPAN" peptide_ref="PTD_ITIVNPDK" start="256" end="263" isDecoy="false" id="PTD_ITIVNPDK_DBSEQ_CONB1_LUPAN"/>
    <PeptideEvidence dBSequence_ref="DBSEQ_CONB1_LUPAN" peptide_ref="PTD_TIVNPDK" start="257" end="263" isDecoy="false" id="PTD_TIVNPDK_DBSEQ_CONB1_LUPAN"/>
    <PeptideEvidence dBSequence_ref="DBSEQ_CONB1_LUPAN" peptide_ref="PTD_TIVNPDKR" start="257" end="264" isDecoy="false" id="PTD_TIVNPDKR_DBSEQ_CONB1_LUPAN"/>
    <PeptideEvidence dBSequence_ref="DBSEQ_CONB1_LUPAN" peptide_ref="PTD_IVNPDKR" start="258" end="264" isDecoy="false" id="PTD_IVNPDKR_DBSEQ_CONB1_LUPAN"/>
    <PeptideEvidence dBSequence_ref="DBSEQ_CONB1_LUPAN" peptide_ref="PTD_VNPDK" start="259" end="263" isDecoy="false" id="PTD_VNPDK_DBSEQ_CONB1_LUPAN"/>
    <PeptideEvidence dBSequence_ref="DBSEQ_CONB1_LUPAN" peptide_ref="PTD_VNPDKR" start="259" end="264" isDecoy="false" id="PTD_VNPDKR_DBSEQ_CONB1_LUPAN"/>
    <PeptideEvidence dBSequence_ref="DBSEQ_CONB1_LUPAN" peptide_ref="PTD_NPDKR" start="260" end="264" isDecoy="false" id="PTD_NPDKR_DBSEQ_CONB1_LUPAN"/>
    <PeptideEvidence dBSequence_ref="DBSEQ_CONB1_LUPAN" peptide_ref="PTD_PDKR" start="261" end="264" isDecoy="false" id="PTD_PDKR_DBSEQ_CONB1_LUPAN"/>
    <PeptideEvidence dBSequence_ref="DBSEQ_CONB1_LUPAN" peptide_ref="PTD_QVYNL" start="265" end="269" isDecoy="false" id="PTD_QVYNL_DBSEQ_CONB1_LUPAN"/>
    <PeptideEvidence dBSequence_ref="DBSEQ_CONB1_LUPAN" peptide_ref="PTD_QVYNLEQGDALR" start="265" end="276" isDecoy="false" id="PTD_QVYNLEQGDALR_DBSEQ_CONB1_LUPAN"/>
    <PeptideEvidence dBSequence_ref="DBSEQ_CONB1_LUPAN" peptide_ref="PTD_LEQGDALR" start="269" end="276" isDecoy="false" id="PTD_LEQGDALR_DBSEQ_CONB1_LUPAN"/>
    <PeptideEvidence dBSequence_ref="DBSEQ_CONB1_LUPAN" peptide_ref="PTD_QGDALR" start="271" end="276" isDecoy="false" id="PTD_QGDALR_DBSEQ_CONB1_LUPAN"/>
    <PeptideEvidence dBSequence_ref="DBSEQ_CONB1_LUPAN" peptide_ref="PTD_GDALR" start="272" end="276" isDecoy="false" id="PTD_GDALR_DBSEQ_CONB1_LUPAN"/>
    <PeptideEvidence dBSequence_ref="DBSEQ_CONB1_LUPAN" peptide_ref="PTD_LPAGTTSY" start="277" end="284" isDecoy="false" id="PTD_LPAGTTSY_DBSEQ_CONB1_LUPAN"/>
    <PeptideEvidence dBSequence_ref="DBSEQ_CONB1_LUPAN" peptide_ref="PTD_LPAGTTSYI" start="277" end="285" isDecoy="false" id="PTD_LPAGTTSYI_DBSEQ_CONB1_LUPAN"/>
    <PeptideEvidence dBSequence_ref="DBSEQ_CONB1_LUPAN" peptide_ref="PTD_LPAGTTSYIL" start="277" end="286" isDecoy="false" id="PTD_LPAGTTSYIL_DBSEQ_CONB1_LUPAN"/>
    <PeptideEvidence dBSequence_ref="DBSEQ_CONB1_LUPAN" peptide_ref="PTD_LPAGTTSYILN" start="277" end="287" isDecoy="false" id="PTD_LPAGTTSYILN_DBSEQ_CONB1_LUPAN"/>
    <PeptideEvidence dBSequence_ref="DBSEQ_CONB1_LUPAN" peptide_ref="PTD_LPAGTTSYILNPDDNQNLR" start="277" end="295" isDecoy="false" id="PTD_LPAGTTSYILNPDDNQNLR_DBSEQ_CONB1_LUPAN"/>
    <PeptideEvidence dBSequence_ref="DBSEQ_CONB1_LUPAN" peptide_ref="PTD_NPDDNQNLR" start="287" end="295" isDecoy="false" id="PTD_NPDDNQNLR_DBSEQ_CONB1_LUPAN"/>
    <PeptideEvidence dBSequence_ref="DBSEQ_CONB1_LUPAN" peptide_ref="PTD_PDDNQNLR" start="288" end="295" isDecoy="false" id="PTD_PDDNQNLR_DBSEQ_CONB1_LUPAN"/>
    <PeptideEvidence dBSequence_ref="DBSEQ_CONB1_LUPAN" peptide_ref="PTD_DDNQNLR" start="289" end="295" isDecoy="false" id="PTD_DDNQNLR_DBSEQ_CONB1_LUPAN"/>
    <PeptideEvidence dBSequence_ref="DBSEQ_CONB1_LUPAN" peptide_ref="PTD_VAKLAIPINNPGK" start="296" end="308" isDecoy="false" id="PTD_VAKLAIPINNPGK_DBSEQ_CONB1_LUPAN"/>
    <PeptideEvidence dBSequence_ref="DBSEQ_CONB1_LUPAN" peptide_ref="PTD_LAIPINN" start="299" end="305" isDecoy="false" id="PTD_LAIPINN_DBSEQ_CONB1_LUPAN"/>
    <PeptideEvidence dBSequence_ref="DBSEQ_CONB1_LUPAN" peptide_ref="PTD_LAIPINNPGK" start="299" end="308" isDecoy="false" id="PTD_LAIPINNPGK_DBSEQ_CONB1_LUPAN"/>
    <PeptideEvidence dBSequence_ref="DBSEQ_CONB1_LUPAN" peptide_ref="PTD_AIPINNPGK" start="300" end="308" isDecoy="false" id="PTD_AIPINNPGK_DBSEQ_CONB1_LUPAN"/>
    <PeptideEvidence dBSequence_ref="DBSEQ_CONB1_LUPAN" peptide_ref="PTD_IPINNPGK" start="301" end="308" isDecoy="false" id="PTD_IPINNPGK_DBSEQ_CONB1_LUPAN"/>
    <PeptideEvidence dBSequence_ref="DBSEQ_CONB1_LUPAN" peptide_ref="PTD_PINNPGK" start="302" end="308" isDecoy="false" id="PTD_PINNPGK_DBSEQ_CONB1_LUPAN"/>
    <PeptideEvidence dBSequence_ref="DBSEQ_CONB1_LUPAN" peptide_ref="PTD_INNPGK" start="303" end="308" isDecoy="false" id="PTD_INNPGK_DBSEQ_CONB1_LUPAN"/>
    <PeptideEvidence dBSequence_ref="DBSEQ_CONB1_LUPAN" peptide_ref="PTD_NNPGK" start="304" end="308" isDecoy="false" id="PTD_NNPGK_DBSEQ_CONB1_LUPAN"/>
    <PeptideEvidence dBSequence_ref="DBSEQ_CONB1_LUPAN" peptide_ref="PTD_LYDFYPSTTK" start="309" end="318" isDecoy="false" id="PTD_LYDFYPSTTK_DBSEQ_CONB1_LUPAN"/>
    <PeptideEvidence dBSequence_ref="DBSEQ_CONB1_LUPAN" peptide_ref="PTD_YDFYPSTTK" start="310" end="318" isDecoy="false" id="PTD_YDFYPSTTK_DBSEQ_CONB1_LUPAN"/>
    <PeptideEvidence dBSequence_ref="DBSEQ_CONB1_LUPAN" peptide_ref="PTD_DFYPSTTK" start="311" end="318" isDecoy="false" id="PTD_DFYPSTTK_DBSEQ_CONB1_LUPAN"/>
    <PeptideEvidence dBSequence_ref="DBSEQ_CONB1_LUPAN" peptide_ref="PTD_FYPSTTK" start="312" end="318" isDecoy="false" id="PTD_FYPSTTK_DBSEQ_CONB1_LUPAN"/>
    <PeptideEvidence dBSequence_ref="DBSEQ_CONB1_LUPAN" peptide_ref="PTD_YPSTTK" start="313" end="318" isDecoy="false" id="PTD_YPSTTK_DBSEQ_CONB1_LUPAN"/>
    <PeptideEvidence dBSequence_ref="DBSEQ_CONB1_LUPAN" peptide_ref="PTD_PSTTK" start="314" end="318" isDecoy="false" id="PTD_PSTTK_DBSEQ_CONB1_LUPAN"/>
    <PeptideEvidence dBSequence_ref="DBSEQ_CONB1_LUPAN" peptide_ref="PTD_DQQSYFSGFSK" start="319" end="329" isDecoy="false" id="PTD_DQQSYFSGFSK_DBSEQ_CONB1_LUPAN"/>
    <PeptideEvidence dBSequence_ref="DBSEQ_CONB1_LUPAN" peptide_ref="PTD_QSYFSGFSK" start="321" end="329" isDecoy="false" id="PTD_QSYFSGFSK_DBSEQ_CONB1_LUPAN"/>
    <PeptideEvidence dBSequence_ref="DBSEQ_CONB1_LUPAN" peptide_ref="PTD_SYFSGFSK" start="322" end="329" isDecoy="false" id="PTD_SYFSGFSK_DBSEQ_CONB1_LUPAN"/>
    <PeptideEvidence dBSequence_ref="DBSEQ_CONB1_LUPAN" peptide_ref="PTD_YFSGFSK" start="323" end="329" isDecoy="false" id="PTD_YFSGFSK_DBSEQ_CONB1_LUPAN"/>
    <PeptideEvidence dBSequence_ref="DBSEQ_CONB1_LUPAN" peptide_ref="PTD_FSGFSK" start="324" end="329" isDecoy="false" id="PTD_FSGFSK_DBSEQ_CONB1_LUPAN"/>
    <PeptideEvidence dBSequence_ref="DBSEQ_CONB1_LUPAN" peptide_ref="PTD_SGFSK" start="325" end="329" isDecoy="false" id="PTD_SGFSK_DBSEQ_CONB1_LUPAN"/>
    <PeptideEvidence dBSequence_ref="DBSEQ_CONB1_LUPAN" peptide_ref="PTD_NTLEATFNTR" start="330" end="339" isDecoy="false" id="PTD_NTLEATFNTR_DBSEQ_CONB1_LUPAN"/>
    <PeptideEvidence dBSequence_ref="DBSEQ_CONB1_LUPAN" peptide_ref="PTD_YEEIER" start="340" end="345" isDecoy="false" id="PTD_YEEIER_DBSEQ_CONB1_LUPAN"/>
    <PeptideEvidence dBSequence_ref="DBSEQ_CONB1_LUPAN" peptide_ref="PTD_VLLGDDELQENEK" start="346" end="358" isDecoy="false" id="PTD_VLLGDDELQENEK_DBSEQ_CONB1_LUPAN"/>
    <PeptideEvidence dBSequence_ref="DBSEQ_CONB1_LUPAN" peptide_ref="PTD_GQEQSHQDEGVIVR" start="362" end="375" isDecoy="false" id="PTD_GQEQSHQDEGVIVR_DBSEQ_CONB1_LUPAN"/>
    <PeptideEvidence dBSequence_ref="DBSEQ_CONB1_LUPAN" peptide_ref="PTD_KHAQSSSGEGKPSESGPFNLR" start="386" end="406" isDecoy="false" id="PTD_KHAQSSSGEGKPSESGPFNLR_DBSEQ_CONB1_LUPAN"/>
    <PeptideEvidence dBSequence_ref="DBSEQ_CONB1_LUPAN" peptide_ref="PTD_HAQSS" start="387" end="391" isDecoy="false" id="PTD_HAQSS_DBSEQ_CONB1_LUPAN"/>
    <PeptideEvidence dBSequence_ref="DBSEQ_CONB1_LUPAN" peptide_ref="PTD_HAQSSSG" start="387" end="393" isDecoy="false" id="PTD_HAQSSSG_DBSEQ_CONB1_LUPAN"/>
    <PeptideEvidence dBSequence_ref="DBSEQ_CONB1_LUPAN" peptide_ref="PTD_HAQSSSGEGK" start="387" end="396" isDecoy="false" id="PTD_HAQSSSGEGK_DBSEQ_CONB1_LUPAN"/>
    <PeptideEvidence dBSequence_ref="DBSEQ_CONB1_LUPAN" peptide_ref="PTD_HAQSSSGEGKPSE" start="387" end="399" isDecoy="false" id="PTD_HAQSSSGEGKPSE_DBSEQ_CONB1_LUPAN"/>
    <PeptideEvidence dBSequence_ref="DBSEQ_CONB1_LUPAN" peptide_ref="PTD_HAQSSSGEGKPSESGPFNLR" start="387" end="406" isDecoy="false" id="PTD_HAQSSSGEGKPSESGPFNLR_DBSEQ_CONB1_LUPAN"/>
    <PeptideEvidence dBSequence_ref="DBSEQ_CONB1_LUPAN" peptide_ref="PTD_QSSSGEGKPSESGPFNLR" start="389" end="406" isDecoy="false" id="PTD_QSSSGEGKPSESGPFNLR_DBSEQ_CONB1_LUPAN"/>
    <PeptideEvidence dBSequence_ref="DBSEQ_CONB1_LUPAN" peptide_ref="PTD_SGEGKPSESGPFNLR" start="392" end="406" isDecoy="false" id="PTD_SGEGKPSESGPFNLR_DBSEQ_CONB1_LUPAN"/>
    <PeptideEvidence dBSequence_ref="DBSEQ_CONB1_LUPAN" peptide_ref="PTD_PSESGPFNLR" start="397" end="406" isDecoy="false" id="PTD_PSESGPFNLR_DBSEQ_CONB1_LUPAN"/>
    <PeptideEvidence dBSequence_ref="DBSEQ_CONB1_LUPAN" peptide_ref="PTD_SESGPFNLR" start="398" end="406" isDecoy="false" id="PTD_SESGPFNLR_DBSEQ_CONB1_LUPAN"/>
    <PeptideEvidence dBSequence_ref="DBSEQ_CONB1_LUPAN" peptide_ref="PTD_SGPFNLR" start="400" end="406" isDecoy="false" id="PTD_SGPFNLR_DBSEQ_CONB1_LUPAN"/>
    <PeptideEvidence dBSequence_ref="DBSEQ_CONB1_LUPAN" peptide_ref="PTD_GPFNLR" start="401" end="406" isDecoy="false" id="PTD_GPFNLR_DBSEQ_CONB1_LUPAN"/>
    <PeptideEvidence dBSequence_ref="DBSEQ_CONB1_LUPAN" peptide_ref="PTD_FNLR" start="403" end="406" isDecoy="false" id="PTD_FNLR_DBSEQ_CONB1_LUPAN"/>
    <PeptideEvidence dBSequence_ref="DBSEQ_CONB1_LUPAN" peptide_ref="PTD_AIFIVVVDEGEGNYELVGIR" start="456" end="475" isDecoy="false" id="PTD_AIFIVVVDEGEGNYELVGIR_DBSEQ_CONB1_LUPAN"/>
    <PeptideEvidence dBSequence_ref="DBSEQ_CONB1_LUPAN" peptide_ref="PTD_VVDEGEGNYELVGIR" start="461" end="475" isDecoy="false" id="PTD_VVDEGEGNYELVGIR_DBSEQ_CONB1_LUPAN"/>
    <PeptideEvidence dBSequence_ref="DBSEQ_CONB1_LUPAN" peptide_ref="PTD_YELVGIR" start="469" end="475" isDecoy="false" id="PTD_YELVGIR_DBSEQ_CONB1_LUPAN"/>
    <PeptideEvidence dBSequence_ref="DBSEQ_CONB1_LUPAN" peptide_ref="PTD_QQDEQEEEYEQGEEEVR" start="480" end="496" isDecoy="false" id="PTD_QQDEQEEEYEQGEEEVR_DBSEQ_CONB1_LUPAN"/>
    <PeptideEvidence dBSequence_ref="DBSEQ_CONB1_LUPAN" peptide_ref="PTD_QQDEQEEEYEQGEEEVRR" start="480" end="497" isDecoy="false" id="PTD_QQDEQEEEYEQGEEEVRR_DBSEQ_CONB1_LUPAN"/>
    <PeptideEvidence dBSequence_ref="DBSEQ_CONB1_LUPAN" peptide_ref="PTD_GDVFIIPAGHPLSINASSNLR" start="505" end="525" isDecoy="false" id="PTD_GDVFIIPAGHPLSINASSNLR_DBSEQ_CONB1_LUPAN"/>
    <PeptideEvidence dBSequence_ref="DBSEQ_CONB1_LUPAN" peptide_ref="PTD_IIPAGHPLSINASSNLR" start="509" end="525" isDecoy="false" id="PTD_IIPAGHPLSINASSNLR_DBSEQ_CONB1_LUPAN"/>
    <PeptideEvidence dBSequence_ref="DBSEQ_CONB1_LUPAN" peptide_ref="PTD_IPAGHPLSINASSNLR" start="510" end="525" isDecoy="false" id="PTD_IPAGHPLSINASSNLR_DBSEQ_CONB1_LUPAN"/>
    <PeptideEvidence dBSequence_ref="DBSEQ_CONB1_LUPAN" peptide_ref="PTD_LLGFG" start="526" end="530" isDecoy="false" id="PTD_LLGFG_DBSEQ_CONB1_LUPAN"/>
    <PeptideEvidence dBSequence_ref="DBSEQ_CONB1_LUPAN" peptide_ref="PTD_LLGFGI" start="526" end="531" isDecoy="false" id="PTD_LLGFGI_DBSEQ_CONB1_LUPAN"/>
    <PeptideEvidence dBSequence_ref="DBSEQ_CONB1_LUPAN" peptide_ref="PTD_LLGFGIN" start="526" end="532" isDecoy="false" id="PTD_LLGFGIN_DBSEQ_CONB1_LUPAN"/>
    <PeptideEvidence dBSequence_ref="DBSEQ_CONB1_LUPAN" peptide_ref="PTD_LLGFGINA" start="526" end="533" isDecoy="false" id="PTD_LLGFGINA_DBSEQ_CONB1_LUPAN"/>
    <PeptideEvidence dBSequence_ref="DBSEQ_CONB1_LUPAN" peptide_ref="PTD_LLGFGINANE" start="526" end="535" isDecoy="false" id="PTD_LLGFGINANE_DBSEQ_CONB1_LUPAN"/>
    <PeptideEvidence dBSequence_ref="DBSEQ_CONB1_LUPAN" peptide_ref="PTD_LLGFGINANENQR" start="526" end="538" isDecoy="false" id="PTD_LLGFGINANENQR_DBSEQ_CONB1_LUPAN"/>
    <PeptideEvidence dBSequence_ref="DBSEQ_CONB1_LUPAN" peptide_ref="PTD_LGFGINANENQR" start="527" end="538" isDecoy="false" id="PTD_LGFGINANENQR_DBSEQ_CONB1_LUPAN"/>
    <PeptideEvidence dBSequence_ref="DBSEQ_CONB1_LUPAN" peptide_ref="PTD_GFGINANENQR" start="528" end="538" isDecoy="false" id="PTD_GFGINANENQR_DBSEQ_CONB1_LUPAN"/>
    <PeptideEvidence dBSequence_ref="DBSEQ_CONB1_LUPAN" peptide_ref="PTD_GINANENQR" start="530" end="538" isDecoy="false" id="PTD_GINANENQR_DBSEQ_CONB1_LUPAN"/>
    <PeptideEvidence dBSequence_ref="DBSEQ_CONB1_LUPAN" peptide_ref="PTD_INANENQR" start="531" end="538" isDecoy="false" id="PTD_INANENQR_DBSEQ_CONB1_LUPAN"/>
    <PeptideEvidence dBSequence_ref="DBSEQ_CONB1_LUPAN" peptide_ref="PTD_NANENQR" start="532" end="538" isDecoy="false" id="PTD_NANENQR_DBSEQ_CONB1_LUPAN"/>
    <PeptideEvidence dBSequence_ref="DBSEQ_CONB1_LUPAN" peptide_ref="PTD_ANENQR" start="533" end="538" isDecoy="false" id="PTD_ANENQR_DBSEQ_CONB1_LUPAN"/>
    <PeptideEvidence dBSequence_ref="DBSEQ_CONB1_LUPAN" peptide_ref="PTD_NENQR" start="534" end="538" isDecoy="false" id="PTD_NENQR_DBSEQ_CONB1_LUPAN"/>
    <PeptideEvidence dBSequence_ref="DBSEQ_CONB1_LUPAN" peptide_ref="PTD_NQR" start="536" end="538" isDecoy="false" id="PTD_NQR_DBSEQ_CONB1_LUPAN"/>
    <PeptideEvidence dBSequence_ref="DBSEQ_CONB1_LUPAN" peptide_ref="PTD_NFLAGSEDNV" start="539" end="548" isDecoy="false" id="PTD_NFLAGSEDNV_DBSEQ_CONB1_LUPAN"/>
    <PeptideEvidence dBSequence_ref="DBSEQ_CONB1_LUPAN" peptide_ref="PTD_NFLAGSEDNVIK" start="539" end="550" isDecoy="false" id="PTD_NFLAGSEDNVIK_DBSEQ_CONB1_LUPAN"/>
    <PeptideEvidence dBSequence_ref="DBSEQ_CONB1_LUPAN" peptide_ref="PTD_FLAGSEDNVIK" start="540" end="550" isDecoy="false" id="PTD_FLAGSEDNVIK_DBSEQ_CONB1_LUPAN"/>
    <PeptideEvidence dBSequence_ref="DBSEQ_CONB1_LUPAN" peptide_ref="PTD_LAGSEDNVIK" start="541" end="550" isDecoy="false" id="PTD_LAGSEDNVIK_DBSEQ_CONB1_LUPAN"/>
    <PeptideEvidence dBSequence_ref="DBSEQ_CONB1_LUPAN" peptide_ref="PTD_GSEDNVIK" start="543" end="550" isDecoy="false" id="PTD_GSEDNVIK_DBSEQ_CONB1_LUPAN"/>
    <PeptideEvidence dBSequence_ref="DBSEQ_CONB1_LUPAN" peptide_ref="PTD_SEDNVIK" start="544" end="550" isDecoy="false" id="PTD_SEDNVIK_DBSEQ_CONB1_LUPAN"/>
    <PeptideEvidence dBSequence_ref="DBSEQ_CONB1_LUPAN" peptide_ref="PTD_ELTFPGSIEDVER" start="558" end="570" isDecoy="false" id="PTD_ELTFPGSIEDVER_DBSEQ_CONB1_LUPAN"/>
    <PeptideEvidence dBSequence_ref="DBSEQ_CONB1_LUPAN" peptide_ref="PTD_IEDVER" start="565" end="570" isDecoy="false" id="PTD_IEDVER_DBSEQ_CONB1_LUPAN"/>
    <PeptideEvidence dBSequence_ref="DBSEQ_CONB1_LUPAN" peptide_ref="PTD_NQQQSYFANA" start="574" end="583" isDecoy="false" id="PTD_NQQQSYFANA_DBSEQ_CONB1_LUPAN"/>
    <PeptideEvidence dBSequence_ref="DBSEQ_CONB1_LUPAN" peptide_ref="PTD_NQQQSYFANAQPQQQQQR" start="574" end="591" isDecoy="false" id="PTD_NQQQSYFANAQPQQQQQR_DBSEQ_CONB1_LUPAN"/>
    <PeptideEvidence dBSequence_ref="DBSEQ_CONB1_LUPAN" peptide_ref="PTD_QPQQQQQR" start="584" end="591" isDecoy="false" id="PTD_QPQQQQQR_DBSEQ_CONB1_LUPAN"/>
    <PeptideEvidence dBSequence_ref="DBSEQ_CONB1_LUPAN" peptide_ref="PTD_PQQQQQR" start="585" end="591" isDecoy="false" id="PTD_PQQQQQR_DBSEQ_CONB1_LUPAN"/>
    <PeptideEvidence dBSequence_ref="DBSEQ_CONB1_LUPAN" peptide_ref="PTD_RGPISSILNALY" start="600" end="611" isDecoy="false" id="PTD_RGPISSILNALY_DBSEQ_CONB1_LUPAN"/>
    <PeptideEvidence dBSequence_ref="DBSEQ_CONG2_LUPAN" peptide_ref="PTD_RTPLMQVPVLLDLNGK" start="67" end="82" isDecoy="false" id="PTD_RTPLMQVPVLLDLNGK_DBSEQ_CONG2_LUPAN"/>
    <PeptideEvidence dBSequence_ref="DBSEQ_CONG2_LUPAN" peptide_ref="PTD_TPLMQVPVLLDLNGK" start="68" end="82" isDecoy="false" id="PTD_TPLMQVPVLLDLNGK_DBSEQ_CONG2_LUPAN"/>
    <PeptideEvidence dBSequence_ref="DBSEQ_CONG2_LUPAN" peptide_ref="PTD_LLDLNGK" start="76" end="82" isDecoy="false" id="PTD_LLDLNGK_DBSEQ_CONG2_LUPAN"/>
    <PeptideEvidence dBSequence_ref="DBSEQ_CONG2_LUPAN" peptide_ref="PTD_LGPMVK" start="165" end="170" isDecoy="false" id="PTD_LGPMVK_DBSEQ_CONG2_LUPAN"/>
    <PeptideEvidence dBSequence_ref="DBSEQ_CONG2_LUPAN" peptide_ref="PTD_LGPMVKVLQFLFSCAPSFLAQK_14C" start="165" end="186" isDecoy="false" id="PTD_LGPMVKVLQFLFSCAPSFLAQK_14C_DBSEQ_CONG2_LUPAN"/>
    <PeptideEvidence dBSequence_ref="DBSEQ_CONG2_LUPAN" peptide_ref="PTD_VLQFLFSCAPSFLAQK_8C" start="171" end="186" isDecoy="false" id="PTD_VLQFLFSCAPSFLAQK_8C_DBSEQ_CONG2_LUPAN"/>
    <PeptideEvidence dBSequence_ref="DBSEQ_CONG2_LUPAN" peptide_ref="PTD_GLPNNIQGALGLGHAPISLPNQLFSHFGLR" start="187" end="216" isDecoy="false" id="PTD_GLPNNIQGALGLGHAPISLPNQLFSHFGLR_DBSEQ_CONG2_LUPAN"/>
    <PeptideEvidence dBSequence_ref="DBSEQ_CONG2_LUPAN" peptide_ref="PTD_GLPNNIQGALGLGHAPISLPNQLFSHFGLRR" start="187" end="217" isDecoy="false" id="PTD_GLPNNIQGALGLGHAPISLPNQLFSHFGLRR_DBSEQ_CONG2_LUPAN"/>
    <PeptideEvidence dBSequence_ref="DBSEQ_CONG2_LUPAN" peptide_ref="PTD_QFTMCLSR_5C" start="218" end="225" isDecoy="false" id="PTD_QFTMCLSR_5C_DBSEQ_CONG2_LUPAN"/>
    <PeptideEvidence dBSequence_ref="DBSEQ_CONG2_LUPAN" peptide_ref="PTD_IGGVMITTTNPYTILHHSIYEVFTQVFANNIPK" start="301" end="333" isDecoy="false" id="PTD_IGGVMITTTNPYTILHHSIYEVFTQVFANNIPK_DBSEQ_CONG2_LUPAN"/>
    <PeptideEvidence dBSequence_ref="DBSEQ_CONG2_LUPAN" peptide_ref="PTD_QAQVEAVGPFGLCFDSK_13C" start="334" end="350" isDecoy="false" id="PTD_QAQVEAVGPFGLCFDSK_13C_DBSEQ_CONG2_LUPAN"/>
    <PeptideEvidence dBSequence_ref="DBSEQ_CONG2_LUPAN" peptide_ref="PTD_GPFGLCFDSK_6C" start="341" end="350" isDecoy="false" id="PTD_GPFGLCFDSK_6C_DBSEQ_CONG2_LUPAN"/>
    <PeptideEvidence dBSequence_ref="DBSEQ_CONG2_LUPAN" peptide_ref="PTD_KISGGIPNVEFVMDSPDDVWR" start="351" end="371" isDecoy="false" id="PTD_KISGGIPNVEFVMDSPDDVWR_DBSEQ_CONG2_LUPAN"/>
    <PeptideEvidence dBSequence_ref="DBSEQ_CONG2_LUPAN" peptide_ref="PTD_ISGGIPNVEFVMDSPDDVWR" start="352" end="371" isDecoy="false" id="PTD_ISGGIPNVEFVMDSPDDVWR_DBSEQ_CONG2_LUPAN"/>
    <PeptideEvidence dBSequence_ref="DBSEQ_CONG2_LUPAN" peptide_ref="PTD_ISGGIPNVEFVMDSPDDVWR_12M" start="352" end="371" isDecoy="false" id="PTD_ISGGIPNVEFVMDSPDDVWR_12M_DBSEQ_CONG2_LUPAN"/>
    <PeptideEvidence dBSequence_ref="DBSEQ_CONG2_LUPAN" peptide_ref="PTD_MDSPDDVWR" start="363" end="371" isDecoy="false" id="PTD_MDSPDDVWR_DBSEQ_CONG2_LUPAN"/>
    <PeptideEvidence dBSequence_ref="DBSEQ_CONG2_LUPAN" peptide_ref="PTD_DSPDDVWR" start="364" end="371" isDecoy="false" id="PTD_DSPDDVWR_DBSEQ_CONG2_LUPAN"/>
    <PeptideEvidence dBSequence_ref="DBSEQ_CONG2_LUPAN" peptide_ref="PTD_ISEENLMVQAQNGVSCLGFVDGGMHTR_16C" start="372" end="398" isDecoy="false" id="PTD_ISEENLMVQAQNGVSCLGFVDGGMHTR_16C_DBSEQ_CONG2_LUPAN"/>
    <PeptideEvidence dBSequence_ref="DBSEQ_CONG2_LUPAN" peptide_ref="PTD_ISEENLMVQAQNGVSCLGFVDGGMHTR_16C_24M" start="372" end="398" isDecoy="false" id="PTD_ISEENLMVQAQNGVSCLGFVDGGMHTR_16C_24M_DBSEQ_CONG2_LUPAN"/>
    <PeptideEvidence dBSequence_ref="DBSEQ_CONG2_LUPAN" peptide_ref="PTD_TEIALGAHQLEENL" start="399" end="412" isDecoy="false" id="PTD_TEIALGAHQLEENL_DBSEQ_CONG2_LUPAN"/>
    <PeptideEvidence dBSequence_ref="DBSEQ_CONG2_LUPAN" peptide_ref="PTD_TEIALGAHQLEENLVVFDFAK" start="399" end="419" isDecoy="false" id="PTD_TEIALGAHQLEENLVVFDFAK_DBSEQ_CONG2_LUPAN"/>
    <PeptideEvidence dBSequence_ref="DBSEQ_CONG2_LUPAN" peptide_ref="PTD_ALGAHQLEENLVVFDFAK" start="402" end="419" isDecoy="false" id="PTD_ALGAHQLEENLVVFDFAK_DBSEQ_CONG2_LUPAN"/>
    <PeptideEvidence dBSequence_ref="DBSEQ_CONG2_LUPAN" peptide_ref="PTD_SRVEFNSNPLK" start="420" end="430" isDecoy="false" id="PTD_SRVEFNSNPLK_DBSEQ_CONG2_LUPAN"/>
    <PeptideEvidence dBSequence_ref="DBSEQ_CONG2_LUPAN" peptide_ref="PTD_VEFNSNPLK" start="422" end="430" isDecoy="false" id="PTD_VEFNSNPLK_DBSEQ_CONG2_LUPAN"/>
    <PeptideEvidence dBSequence_ref="DBSEQ_CONG2_LUPAN" peptide_ref="PTD_EFNSNPLK" start="423" end="430" isDecoy="false" id="PTD_EFNSNPLK_DBSEQ_CONG2_LUPAN"/>
    <PeptideEvidence dBSequence_ref="DBSEQ_CONG2_LUPAN" peptide_ref="PTD_TCANLFD_2C" start="435" end="441" isDecoy="false" id="PTD_TCANLFD_2C_DBSEQ_CONG2_LUPAN"/>
    <PeptideEvidence dBSequence_ref="DBSEQ_CONG2_LUPAN" peptide_ref="PTD_TCANLFDLNNA_2C" start="435" end="445" isDecoy="false" id="PTD_TCANLFDLNNA_2C_DBSEQ_CONG2_LUPAN"/>
    <PeptideEvidence dBSequence_ref="DBSEQ_CONB1_LUPAL" peptide_ref="PTD_EEREQEQEQGSPSYPR" start="61" end="76" isDecoy="false" id="PTD_EEREQEQEQGSPSYPR_DBSEQ_CONB1_LUPAL"/>
    <PeptideEvidence dBSequence_ref="DBSEQ_CONB1_LUPAL" peptide_ref="PTD_EEREQEQQQGSPSYSR" start="94" end="109" isDecoy="false" id="PTD_EEREQEQQQGSPSYSR_DBSEQ_CONB1_LUPAL"/>
    <PeptideEvidence dBSequence_ref="DBSEQ_CONB1_LUPAL" peptide_ref="PTD_TNRLENLQNYR" start="143" end="153" isDecoy="false" id="PTD_TNRLENLQNYR_DBSEQ_CONB1_LUPAL"/>
    <PeptideEvidence dBSequence_ref="DBSEQ_CONB1_LUPAL" peptide_ref="PTD_LENLQNYR" start="146" end="153" isDecoy="false" id="PTD_LENLQNYR_DBSEQ_CONB1_LUPAL"/>
    <PeptideEvidence dBSequence_ref="DBSEQ_CONB1_LUPAL" peptide_ref="PTD_ENLQNYR" start="147" end="153" isDecoy="false" id="PTD_ENLQNYR_DBSEQ_CONB1_LUPAL"/>
    <PeptideEvidence dBSequence_ref="DBSEQ_CONB1_LUPAL" peptide_ref="PTD_NLQNYR" start="148" end="153" isDecoy="false" id="PTD_NLQNYR_DBSEQ_CONB1_LUPAL"/>
    <PeptideEvidence dBSequence_ref="DBSEQ_CONB1_LUPAL" peptide_ref="PTD_LQNYR" start="149" end="153" isDecoy="false" id="PTD_LQNYR_DBSEQ_CONB1_LUPAL"/>
    <PeptideEvidence dBSequence_ref="DBSEQ_CONB1_LUPAL" peptide_ref="PTD_QNYR" start="150" end="153" isDecoy="false" id="PTD_QNYR_DBSEQ_CONB1_LUPAL"/>
    <PeptideEvidence dBSequence_ref="DBSEQ_CONB1_LUPAL" peptide_ref="PTD_NYR" start="151" end="153" isDecoy="false" id="PTD_NYR_DBSEQ_CONB1_LUPAL"/>
    <PeptideEvidence dBSequence_ref="DBSEQ_CONB1_LUPAL" peptide_ref="PTD_IVEFQSKPNTLILPK" start="154" end="168" isDecoy="false" id="PTD_IVEFQSKPNTLILPK_DBSEQ_CONB1_LUPAL"/>
    <PeptideEvidence dBSequence_ref="DBSEQ_CONB1_LUPAL" peptide_ref="PTD_QAYNLEYGDALR" start="194" end="205" isDecoy="false" id="PTD_QAYNLEYGDALR_DBSEQ_CONB1_LUPAL"/>
    <PeptideEvidence dBSequence_ref="DBSEQ_CONB1_LUPAL" peptide_ref="PTD_NLEYGDALR" start="197" end="205" isDecoy="false" id="PTD_NLEYGDALR_DBSEQ_CONB1_LUPAL"/>
    <PeptideEvidence dBSequence_ref="DBSEQ_CONB1_LUPAL" peptide_ref="PTD_LEYGDALR" start="198" end="205" isDecoy="false" id="PTD_LEYGDALR_DBSEQ_CONB1_LUPAL"/>
    <PeptideEvidence dBSequence_ref="DBSEQ_CONB1_LUPAL" peptide_ref="PTD_EYGDALR" start="199" end="205" isDecoy="false" id="PTD_EYGDALR_DBSEQ_CONB1_LUPAL"/>
    <PeptideEvidence dBSequence_ref="DBSEQ_CONB1_LUPAL" peptide_ref="PTD_YGDALR" start="200" end="205" isDecoy="false" id="PTD_YGDALR_DBSEQ_CONB1_LUPAL"/>
    <PeptideEvidence dBSequence_ref="DBSEQ_CONB1_LUPAL" peptide_ref="PTD_GDALR" start="201" end="205" isDecoy="false" id="PTD_GDALR_DBSEQ_CONB1_LUPAL"/>
    <PeptideEvidence dBSequence_ref="DBSEQ_CONB1_LUPAL" peptide_ref="PTD_DQQSYFSGFSR" start="248" end="258" isDecoy="false" id="PTD_DQQSYFSGFSR_DBSEQ_CONB1_LUPAL"/>
    <PeptideEvidence dBSequence_ref="DBSEQ_CONB1_LUPAL" peptide_ref="PTD_NTLEATFNTR" start="259" end="268" isDecoy="false" id="PTD_NTLEATFNTR_DBSEQ_CONB1_LUPAL"/>
    <PeptideEvidence dBSequence_ref="DBSEQ_CONB1_LUPAL" peptide_ref="PTD_TLEATFNTR" start="260" end="268" isDecoy="false" id="PTD_TLEATFNTR_DBSEQ_CONB1_LUPAL"/>
    <PeptideEvidence dBSequence_ref="DBSEQ_CONB1_LUPAL" peptide_ref="PTD_LEATFNTR" start="261" end="268" isDecoy="false" id="PTD_LEATFNTR_DBSEQ_CONB1_LUPAL"/>
    <PeptideEvidence dBSequence_ref="DBSEQ_CONB1_LUPAL" peptide_ref="PTD_EATFNTR" start="262" end="268" isDecoy="false" id="PTD_EATFNTR_DBSEQ_CONB1_LUPAL"/>
    <PeptideEvidence dBSequence_ref="DBSEQ_CONB1_LUPAL" peptide_ref="PTD_ATFNTR" start="263" end="268" isDecoy="false" id="PTD_ATFNTR_DBSEQ_CONB1_LUPAL"/>
    <PeptideEvidence dBSequence_ref="DBSEQ_CONB1_LUPAL" peptide_ref="PTD_TFNTR" start="264" end="268" isDecoy="false" id="PTD_TFNTR_DBSEQ_CONB1_LUPAL"/>
    <PeptideEvidence dBSequence_ref="DBSEQ_CONB1_LUPAL" peptide_ref="PTD_GQEQSHQDEGVIVR" start="291" end="304" isDecoy="false" id="PTD_GQEQSHQDEGVIVR_DBSEQ_CONB1_LUPAL"/>
    <PeptideEvidence dBSequence_ref="DBSEQ_CONB1_LUPAL" peptide_ref="PTD_SNEPIYSNK" start="336" end="344" isDecoy="false" id="PTD_SNEPIYSNK_DBSEQ_CONB1_LUPAL"/>
    <PeptideEvidence dBSequence_ref="DBSEQ_CONB1_LUPAL" peptide_ref="PTD_NPQVQDLDISLTFTEINEGALLLPHYNSK" start="356" end="384" isDecoy="false" id="PTD_NPQVQDLDISLTFTEINEGALLLPHYNSK_DBSEQ_CONB1_LUPAL"/>
    <PeptideEvidence dBSequence_ref="DBSEQ_CONB1_LUPAL" peptide_ref="PTD_TEINEGALLLPHYNSK" start="369" end="384" isDecoy="false" id="PTD_TEINEGALLLPHYNSK_DBSEQ_CONB1_LUPAL"/>
    <PeptideEvidence dBSequence_ref="DBSEQ_CONB1_LUPAL" peptide_ref="PTD_NFLAGSEDNVIR" start="464" end="475" isDecoy="false" id="PTD_NFLAGSEDNVIR_DBSEQ_CONB1_LUPAL"/>
    <PeptideEvidence dBSequence_ref="DBSEQ_CONB1_LUPAL" peptide_ref="PTD_LAGSEDNVIR" start="466" end="475" isDecoy="false" id="PTD_LAGSEDNVIR_DBSEQ_CONB1_LUPAL"/>
    <PeptideEvidence dBSequence_ref="DBSEQ_CONB1_LUPAL" peptide_ref="PTD_AGSEDNVIR" start="467" end="475" isDecoy="false" id="PTD_AGSEDNVIR_DBSEQ_CONB1_LUPAL"/>
    <PeptideEvidence dBSequence_ref="DBSEQ_CONB1_LUPAL" peptide_ref="PTD_GSEDNVIR" start="468" end="475" isDecoy="false" id="PTD_GSEDNVIR_DBSEQ_CONB1_LUPAL"/>
    <PeptideEvidence dBSequence_ref="DBSEQ_CONB2_LUPAN" peptide_ref="PTD_HQEEQEREHGR" start="59" end="69" isDecoy="false" id="PTD_HQEEQEREHGR_DBSEQ_CONB2_LUPAN"/>
    <PeptideEvidence dBSequence_ref="DBSEQ_CONB2_LUPAN" peptide_ref="PTD_EEEEEWQPRR" start="114" end="123" isDecoy="false" id="PTD_EEEEEWQPRR_DBSEQ_CONB2_LUPAN"/>
    <PeptideEvidence dBSequence_ref="DBSEQ_CONB2_LUPAN" peptide_ref="PTD_REEREQEQGSSSSSGR" start="130" end="145" isDecoy="false" id="PTD_REEREQEQGSSSSSGR_DBSEQ_CONB2_LUPAN"/>
    <PeptideEvidence dBSequence_ref="DBSEQ_CONB2_LUPAN" peptide_ref="PTD_NPYYFSYER" start="175" end="183" isDecoy="false" id="PTD_NPYYFSYER_DBSEQ_CONB2_LUPAN"/>
    <PeptideEvidence dBSequence_ref="DBSEQ_CONB2_LUPAN" peptide_ref="PTD_TNRLENLQNYR" start="205" end="215" isDecoy="false" id="PTD_TNRLENLQNYR_DBSEQ_CONB2_LUPAN"/>
    <PeptideEvidence dBSequence_ref="DBSEQ_CONB2_LUPAN" peptide_ref="PTD_LENLQNYR" start="208" end="215" isDecoy="false" id="PTD_LENLQNYR_DBSEQ_CONB2_LUPAN"/>
    <PeptideEvidence dBSequence_ref="DBSEQ_CONB2_LUPAN" peptide_ref="PTD_IVEFQSKPNTLILPK" start="216" end="230" isDecoy="false" id="PTD_IVEFQSKPNTLILPK_DBSEQ_CONB2_LUPAN"/>
    <PeptideEvidence dBSequence_ref="DBSEQ_CONB2_LUPAN" peptide_ref="PTD_HSDADY" start="231" end="236" isDecoy="false" id="PTD_HSDADY_DBSEQ_CONB2_LUPAN"/>
    <PeptideEvidence dBSequence_ref="DBSEQ_CONB2_LUPAN" peptide_ref="PTD_HSDADYI" start="231" end="237" isDecoy="false" id="PTD_HSDADYI_DBSEQ_CONB2_LUPAN"/>
    <PeptideEvidence dBSequence_ref="DBSEQ_CONB2_LUPAN" peptide_ref="PTD_HSDADYIL" start="231" end="238" isDecoy="false" id="PTD_HSDADYIL_DBSEQ_CONB2_LUPAN"/>
    <PeptideEvidence dBSequence_ref="DBSEQ_CONB2_LUPAN" peptide_ref="PTD_HSDADYILV" start="231" end="239" isDecoy="false" id="PTD_HSDADYILV_DBSEQ_CONB2_LUPAN"/>
    <PeptideEvidence dBSequence_ref="DBSEQ_CONB2_LUPAN" peptide_ref="PTD_HSDADYILVV" start="231" end="240" isDecoy="false" id="PTD_HSDADYILVV_DBSEQ_CONB2_LUPAN"/>
    <PeptideEvidence dBSequence_ref="DBSEQ_CONB2_LUPAN" peptide_ref="PTD_HSDADYILVVL" start="231" end="241" isDecoy="false" id="PTD_HSDADYILVVL_DBSEQ_CONB2_LUPAN"/>
    <PeptideEvidence dBSequence_ref="DBSEQ_CONB2_LUPAN" peptide_ref="PTD_HSDADYILVVLNGR" start="231" end="244" isDecoy="false" id="PTD_HSDADYILVVLNGR_DBSEQ_CONB2_LUPAN"/>
    <PeptideEvidence dBSequence_ref="DBSEQ_CONB2_LUPAN" peptide_ref="PTD_LVVLNGR" start="238" end="244" isDecoy="false" id="PTD_LVVLNGR_DBSEQ_CONB2_LUPAN"/>
    <PeptideEvidence dBSequence_ref="DBSEQ_CONB2_LUPAN" peptide_ref="PTD_VVLNGR" start="239" end="244" isDecoy="false" id="PTD_VVLNGR_DBSEQ_CONB2_LUPAN"/>
    <PeptideEvidence dBSequence_ref="DBSEQ_CONB2_LUPAN" peptide_ref="PTD_VLNGR" start="240" end="244" isDecoy="false" id="PTD_VLNGR_DBSEQ_CONB2_LUPAN"/>
    <PeptideEvidence dBSequence_ref="DBSEQ_CONB2_LUPAN" peptide_ref="PTD_LNGR" start="241" end="244" isDecoy="false" id="PTD_LNGR_DBSEQ_CONB2_LUPAN"/>
    <PeptideEvidence dBSequence_ref="DBSEQ_CONB2_LUPAN" peptide_ref="PTD_ATITIVNPDK" start="245" end="254" isDecoy="false" id="PTD_ATITIVNPDK_DBSEQ_CONB2_LUPAN"/>
    <PeptideEvidence dBSequence_ref="DBSEQ_CONB2_LUPAN" peptide_ref="PTD_ATITIVNPDKR" start="245" end="255" isDecoy="false" id="PTD_ATITIVNPDKR_DBSEQ_CONB2_LUPAN"/>
    <PeptideEvidence dBSequence_ref="DBSEQ_CONB2_LUPAN" peptide_ref="PTD_QAYNLEHGDALR" start="256" end="267" isDecoy="false" id="PTD_QAYNLEHGDALR_DBSEQ_CONB2_LUPAN"/>
    <PeptideEvidence dBSequence_ref="DBSEQ_CONB2_LUPAN" peptide_ref="PTD_LPAGTTSYILNPDDNQNLR" start="268" end="286" isDecoy="false" id="PTD_LPAGTTSYILNPDDNQNLR_DBSEQ_CONB2_LUPAN"/>
    <PeptideEvidence dBSequence_ref="DBSEQ_CONB2_LUPAN" peptide_ref="PTD_LAIPINNPGNFYDFYPSSTK" start="290" end="309" isDecoy="false" id="PTD_LAIPINNPGNFYDFYPSSTK_DBSEQ_CONB2_LUPAN"/>
    <PeptideEvidence dBSequence_ref="DBSEQ_CONB2_LUPAN" peptide_ref="PTD_DQQSYFNGFSR" start="310" end="320" isDecoy="false" id="PTD_DQQSYFNGFSR_DBSEQ_CONB2_LUPAN"/>
    <PeptideEvidence dBSequence_ref="DBSEQ_CONB2_LUPAN" peptide_ref="PTD_NTLEATFNTR" start="321" end="330" isDecoy="false" id="PTD_NTLEATFNTR_DBSEQ_CONB2_LUPAN"/>
    <PeptideEvidence dBSequence_ref="DBSEQ_CONB2_LUPAN" peptide_ref="PTD_EQIQELR" start="370" end="376" isDecoy="false" id="PTD_EQIQELR_DBSEQ_CONB2_LUPAN"/>
    <PeptideEvidence dBSequence_ref="DBSEQ_CONB2_LUPAN" peptide_ref="PTD_IQELR" start="372" end="376" isDecoy="false" id="PTD_IQELR_DBSEQ_CONB2_LUPAN"/>
    <PeptideEvidence dBSequence_ref="DBSEQ_CONB2_LUPAN" peptide_ref="PTD_QELR" start="373" end="376" isDecoy="false" id="PTD_QELR_DBSEQ_CONB2_LUPAN"/>
    <PeptideEvidence dBSequence_ref="DBSEQ_CONB2_LUPAN" peptide_ref="PTD_ELR" start="374" end="376" isDecoy="false" id="PTD_ELR_DBSEQ_CONB2_LUPAN"/>
    <PeptideEvidence dBSequence_ref="DBSEQ_CONB2_LUPAN" peptide_ref="PTD_GKPSES" start="386" end="391" isDecoy="false" id="PTD_GKPSES_DBSEQ_CONB2_LUPAN"/>
    <PeptideEvidence dBSequence_ref="DBSEQ_CONB2_LUPAN" peptide_ref="PTD_GKPSESG" start="386" end="392" isDecoy="false" id="PTD_GKPSESG_DBSEQ_CONB2_LUPAN"/>
    <PeptideEvidence dBSequence_ref="DBSEQ_CONB2_LUPAN" peptide_ref="PTD_GKPSESGPFNLR" start="386" end="397" isDecoy="false" id="PTD_GKPSESGPFNLR_DBSEQ_CONB2_LUPAN"/>
    <PeptideEvidence dBSequence_ref="DBSEQ_CONB2_LUPAN" peptide_ref="PTD_SESGPFNLR" start="389" end="397" isDecoy="false" id="PTD_SESGPFNLR_DBSEQ_CONB2_LUPAN"/>
    <PeptideEvidence dBSequence_ref="DBSEQ_CONB2_LUPAN" peptide_ref="PTD_SGPFNLR" start="391" end="397" isDecoy="false" id="PTD_SGPFNLR_DBSEQ_CONB2_LUPAN"/>
    <PeptideEvidence dBSequence_ref="DBSEQ_CONB2_LUPAN" peptide_ref="PTD_GPFNLR" start="392" end="397" isDecoy="false" id="PTD_GPFNLR_DBSEQ_CONB2_LUPAN"/>
    <PeptideEvidence dBSequence_ref="DBSEQ_CONB2_LUPAN" peptide_ref="PTD_PFNLR" start="393" end="397" isDecoy="false" id="PTD_PFNLR_DBSEQ_CONB2_LUPAN"/>
    <PeptideEvidence dBSequence_ref="DBSEQ_CONB2_LUPAN" peptide_ref="PTD_FNLR" start="394" end="397" isDecoy="false" id="PTD_FNLR_DBSEQ_CONB2_LUPAN"/>
    <PeptideEvidence dBSequence_ref="DBSEQ_CONB2_LUPAN" peptide_ref="PTD_SDEPIYSNKFGNFYEITPDR" start="398" end="417" isDecoy="false" id="PTD_SDEPIYSNKFGNFYEITPDR_DBSEQ_CONB2_LUPAN"/>
    <PeptideEvidence dBSequence_ref="DBSEQ_CONB2_LUPAN" peptide_ref="PTD_FGNFYEIT" start="407" end="414" isDecoy="false" id="PTD_FGNFYEIT_DBSEQ_CONB2_LUPAN"/>
    <PeptideEvidence dBSequence_ref="DBSEQ_CONB2_LUPAN" peptide_ref="PTD_FGNFYEITPDR" start="407" end="417" isDecoy="false" id="PTD_FGNFYEITPDR_DBSEQ_CONB2_LUPAN"/>
    <PeptideEvidence dBSequence_ref="DBSEQ_CONB2_LUPAN" peptide_ref="PTD_FYEITPDR" start="410" end="417" isDecoy="false" id="PTD_FYEITPDR_DBSEQ_CONB2_LUPAN"/>
    <PeptideEvidence dBSequence_ref="DBSEQ_CONB2_LUPAN" peptide_ref="PTD_YEITPDR" start="411" end="417" isDecoy="false" id="PTD_YEITPDR_DBSEQ_CONB2_LUPAN"/>
    <PeptideEvidence dBSequence_ref="DBSEQ_CONB2_LUPAN" peptide_ref="PTD_EITPDR" start="412" end="417" isDecoy="false" id="PTD_EITPDR_DBSEQ_CONB2_LUPAN"/>
    <PeptideEvidence dBSequence_ref="DBSEQ_CONB2_LUPAN" peptide_ref="PTD_ITPDR" start="413" end="417" isDecoy="false" id="PTD_ITPDR_DBSEQ_CONB2_LUPAN"/>
    <PeptideEvidence dBSequence_ref="DBSEQ_CONB2_LUPAN" peptide_ref="PTD_TPDR" start="414" end="417" isDecoy="false" id="PTD_TPDR_DBSEQ_CONB2_LUPAN"/>
    <PeptideEvidence dBSequence_ref="DBSEQ_CONB2_LUPAN" peptide_ref="PTD_DQERQQDEQEQEEVR" start="467" end="481" isDecoy="false" id="PTD_DQERQQDEQEQEEVR_DBSEQ_CONB2_LUPAN"/>
    <PeptideEvidence dBSequence_ref="DBSEQ_CONB2_LUPAN" peptide_ref="PTD_NFLAGSEDNVIR" start="524" end="535" isDecoy="false" id="PTD_NFLAGSEDNVIR_DBSEQ_CONB2_LUPAN"/>
    <PeptideEvidence dBSequence_ref="DBSEQ_CONB2_LUPAN" peptide_ref="PTD_QLTFPGSVEDVER" start="543" end="555" isDecoy="false" id="PTD_QLTFPGSVEDVER_DBSEQ_CONB2_LUPAN"/>
    <PeptideEvidence dBSequence_ref="DBSEQ_CONB2_LUPAN" peptide_ref="PTD_NQQQSYFANAQPQQQQQR" start="559" end="576" isDecoy="false" id="PTD_NQQQSYFANAQPQQQQQR_DBSEQ_CONB2_LUPAN"/>
    <PeptideEvidence dBSequence_ref="DBSEQ_CONB2_LUPAN" peptide_ref="PTD_SLFTKLLSTIM" start="593" end="603" isDecoy="false" id="PTD_SLFTKLLSTIM_DBSEQ_CONB2_LUPAN"/>
    <PeptideEvidence dBSequence_ref="DBSEQ_RS27A_LUPAL" peptide_ref="PTD_MQIFVK" start="1" end="6" isDecoy="false" id="PTD_MQIFVK_DBSEQ_RS27A_LUPAL"/>
    <PeptideEvidence dBSequence_ref="DBSEQ_RS27A_LUPAL" peptide_ref="PTD_TITLEVESSDTIDNVK" start="12" end="27" isDecoy="false" id="PTD_TITLEVESSDTIDNVK_DBSEQ_RS27A_LUPAL"/>
    <PeptideEvidence dBSequence_ref="DBSEQ_RS27A_LUPAL" peptide_ref="PTD_EGIPPDQQRLIFAGK" start="34" end="48" isDecoy="false" id="PTD_EGIPPDQQRLIFAGK_DBSEQ_RS27A_LUPAL"/>
    <PeptideEvidence dBSequence_ref="DBSEQ_RS27A_LUPAL" peptide_ref="PTD_LIFAGKQLEDGR" start="43" end="54" isDecoy="false" id="PTD_LIFAGKQLEDGR_DBSEQ_RS27A_LUPAL"/>
    <PeptideEvidence dBSequence_ref="DBSEQ_RS27A_LUPAL" peptide_ref="PTD_TLADYNIQK" start="55" end="63" isDecoy="false" id="PTD_TLADYNIQK_DBSEQ_RS27A_LUPAL"/>
    <PeptideEvidence dBSequence_ref="DBSEQ_RS27A_LUPAL" peptide_ref="PTD_ADYNIQK" start="57" end="63" isDecoy="false" id="PTD_ADYNIQK_DBSEQ_RS27A_LUPAL"/>
    <PeptideEvidence dBSequence_ref="DBSEQ_RS27A_LUPAL" peptide_ref="PTD_ESTLHLVLR" start="64" end="72" isDecoy="false" id="PTD_ESTLHLVLR_DBSEQ_RS27A_LUPAL"/>
    <PeptideEvidence dBSequence_ref="DBSEQ_RS27A_LUPAL" peptide_ref="PTD_TLHLVLR" start="66" end="72" isDecoy="false" id="PTD_TLHLVLR_DBSEQ_RS27A_LUPAL"/>
    <PeptideEvidence dBSequence_ref="DBSEQ_RS27A_LUPAL" peptide_ref="PTD_LHLVLR" start="67" end="72" isDecoy="false" id="PTD_LHLVLR_DBSEQ_RS27A_LUPAL"/>
    <PeptideEvidence dBSequence_ref="DBSEQ_RS27A_LUPAL" peptide_ref="PTD_LVLR" start="69" end="72" isDecoy="false" id="PTD_LVLR_DBSEQ_RS27A_LUPAL"/>
    <PeptideEvidence dBSequence_ref="DBSEQ_RS27A_LUPAL" peptide_ref="PTD_VDDSGKVQR" start="108" end="116" isDecoy="false" id="PTD_VDDSGKVQR_DBSEQ_RS27A_LUPAL"/>
    <PeptideEvidence dBSequence_ref="DBSEQ_RS27A_LUPAL" peptide_ref="PTD_VQR" start="114" end="116" isDecoy="false" id="PTD_VQR_DBSEQ_RS27A_LUPAL"/>
    <PeptideEvidence dBSequence_ref="DBSEQ_UBIQ_LUPPO" peptide_ref="PTD_MQIFVK" start="1" end="6" isDecoy="false" id="PTD_MQIFVK_DBSEQ_UBIQ_LUPPO"/>
    <PeptideEvidence dBSequence_ref="DBSEQ_UBIQ_LUPPO" peptide_ref="PTD_TITLEVESSDTIDNVK" start="12" end="27" isDecoy="false" id="PTD_TITLEVESSDTIDNVK_DBSEQ_UBIQ_LUPPO"/>
    <PeptideEvidence dBSequence_ref="DBSEQ_UBIQ_LUPPO" peptide_ref="PTD_EGIPPDQQRLIFAGK" start="34" end="48" isDecoy="false" id="PTD_EGIPPDQQRLIFAGK_DBSEQ_UBIQ_LUPPO"/>
    <PeptideEvidence dBSequence_ref="DBSEQ_UBIQ_LUPPO" peptide_ref="PTD_LIFAGKQLEDGR" start="43" end="54" isDecoy="false" id="PTD_LIFAGKQLEDGR_DBSEQ_UBIQ_LUPPO"/>
    <PeptideEvidence dBSequence_ref="DBSEQ_UBIQ_LUPPO" peptide_ref="PTD_TLADYNIQK" start="55" end="63" isDecoy="false" id="PTD_TLADYNIQK_DBSEQ_UBIQ_LUPPO"/>
    <PeptideEvidence dBSequence_ref="DBSEQ_UBIQ_LUPPO" peptide_ref="PTD_ESTLHLVLR" start="64" end="72" isDecoy="false" id="PTD_ESTLHLVLR_DBSEQ_UBIQ_LUPPO"/>
    <PeptideEvidence dBSequence_ref="DBSEQ_CONB3_LUPAN" peptide_ref="PTD_EEEEEWQPRR" start="101" end="110" isDecoy="false" id="PTD_EEEEEWQPRR_DBSEQ_CONB3_LUPAN"/>
    <PeptideEvidence dBSequence_ref="DBSEQ_CONB3_LUPAN" peptide_ref="PTD_NPYYFSSER" start="162" end="170" isDecoy="false" id="PTD_NPYYFSSER_DBSEQ_CONB3_LUPAN"/>
    <PeptideEvidence dBSequence_ref="DBSEQ_CONB3_LUPAN" peptide_ref="PTD_FSSER" start="166" end="170" isDecoy="false" id="PTD_FSSER_DBSEQ_CONB3_LUPAN"/>
    <PeptideEvidence dBSequence_ref="DBSEQ_CONB3_LUPAN" peptide_ref="PTD_FQTLYR" start="171" end="176" isDecoy="false" id="PTD_FQTLYR_DBSEQ_CONB3_LUPAN"/>
    <PeptideEvidence dBSequence_ref="DBSEQ_CONB3_LUPAN" peptide_ref="PTD_LYR" start="174" end="176" isDecoy="false" id="PTD_LYR_DBSEQ_CONB3_LUPAN"/>
    <PeptideEvidence dBSequence_ref="DBSEQ_CONB3_LUPAN" peptide_ref="PTD_TNRLENLQNYR" start="192" end="202" isDecoy="false" id="PTD_TNRLENLQNYR_DBSEQ_CONB3_LUPAN"/>
    <PeptideEvidence dBSequence_ref="DBSEQ_CONB3_LUPAN" peptide_ref="PTD_LENLQNYR" start="195" end="202" isDecoy="false" id="PTD_LENLQNYR_DBSEQ_CONB3_LUPAN"/>
    <PeptideEvidence dBSequence_ref="DBSEQ_CONB3_LUPAN" peptide_ref="PTD_IVEFQSKPNTLILPK" start="203" end="217" isDecoy="false" id="PTD_IVEFQSKPNTLILPK_DBSEQ_CONB3_LUPAN"/>
    <PeptideEvidence dBSequence_ref="DBSEQ_CONB3_LUPAN" peptide_ref="PTD_LPAGTTSYILNPDDNQNLR" start="255" end="273" isDecoy="false" id="PTD_LPAGTTSYILNPDDNQNLR_DBSEQ_CONB3_LUPAN"/>
    <PeptideEvidence dBSequence_ref="DBSEQ_CONB3_LUPAN" peptide_ref="PTD_DQQSYFSGFSK" start="297" end="307" isDecoy="false" id="PTD_DQQSYFSGFSK_DBSEQ_CONB3_LUPAN"/>
    <PeptideEvidence dBSequence_ref="DBSEQ_CONB3_LUPAN" peptide_ref="PTD_NTLEATFNTR" start="308" end="317" isDecoy="false" id="PTD_NTLEATFNTR_DBSEQ_CONB3_LUPAN"/>
    <PeptideEvidence dBSequence_ref="DBSEQ_CONB3_LUPAN" peptide_ref="PTD_FGNFYEITPDR" start="394" end="404" isDecoy="false" id="PTD_FGNFYEITPDR_DBSEQ_CONB3_LUPAN"/>
    <PeptideEvidence dBSequence_ref="DBSEQ_CONB3_LUPAN" peptide_ref="PTD_NFLAGSEDNVIR" start="508" end="519" isDecoy="false" id="PTD_NFLAGSEDNVIR_DBSEQ_CONB3_LUPAN"/>
    <PeptideEvidence dBSequence_ref="DBSEQ_CONB3_LUPAN" peptide_ref="PTD_NQQQSYFANAQPQQQQQR" start="543" end="560" isDecoy="false" id="PTD_NQQQSYFANAQPQQQQQR_DBSEQ_CONB3_LUPAN"/>
    <PeptideEvidence dBSequence_ref="DBSEQ_CYPH_LUPLU" peptide_ref="PTD_IVMELYADTTPR" start="20" end="31" isDecoy="false" id="PTD_IVMELYADTTPR_DBSEQ_CYPH_LUPLU"/>
    <PeptideEvidence dBSequence_ref="DBSEQ_CYPH_LUPLU" peptide_ref="PTD_TAENFRALCTGEK_9C" start="32" end="44" isDecoy="false" id="PTD_TAENFRALCTGEK_9C_DBSEQ_CYPH_LUPLU"/>
    <PeptideEvidence dBSequence_ref="DBSEQ_CYPH_LUPLU" peptide_ref="PTD_GSTFHRVIPNFMCQGGDFTAGNGTGAESIYGAK_13C" start="57" end="89" isDecoy="false" id="PTD_GSTFHRVIPNFMCQGGDFTAGNGTGAESIYGAK_13C_DBSEQ_CYPH_LUPLU"/>
    <PeptideEvidence dBSequence_ref="DBSEQ_CYPH_LUPLU" peptide_ref="PTD_RHTGPGILSMANAGAGTNGSQFFICTEK_25C" start="98" end="125" isDecoy="false" id="PTD_RHTGPGILSMANAGAGTNGSQFFICTEK_25C_DBSEQ_CYPH_LUPLU"/>
    <PeptideEvidence dBSequence_ref="DBSEQ_CYPH_LUPLU" peptide_ref="PTD_HTGPGILSMANAGAGTNGSQFFICTEK_24C" start="99" end="125" isDecoy="false" id="PTD_HTGPGILSMANAGAGTNGSQFFICTEK_24C_DBSEQ_CYPH_LUPLU"/>
    <PeptideEvidence dBSequence_ref="DBSEQ_CYPH_LUPLU" peptide_ref="PTD_TSRPVTIADCGQLS_10C" start="159" end="172" isDecoy="false" id="PTD_TSRPVTIADCGQLS_10C_DBSEQ_CYPH_LUPLU"/>
    <PeptideEvidence dBSequence_ref="DBSEQ_RBL_LUPAA" peptide_ref="PTD_DTDILAAFR" start="24" end="32" isDecoy="false" id="PTD_DTDILAAFR_DBSEQ_RBL_LUPAA"/>
    <PeptideEvidence dBSequence_ref="DBSEQ_RBL_LUPAA" peptide_ref="PTD_TFQGPPHGIQVER" start="138" end="150" isDecoy="false" id="PTD_TFQGPPHGIQVER_DBSEQ_RBL_LUPAA"/>
    <PeptideEvidence dBSequence_ref="DBSEQ_RBL_LUPAA" peptide_ref="PTD_GGLDFTKDDENVNSQPFMR" start="186" end="204" isDecoy="false" id="PTD_GGLDFTKDDENVNSQPFMR_DBSEQ_RBL_LUPAA"/>
    <PeptideEvidence dBSequence_ref="DBSEQ_RBL_LUPAA" peptide_ref="PTD_LSGGDHIHSGTVVGK" start="311" end="325" isDecoy="false" id="PTD_LSGGDHIHSGTVVGK_DBSEQ_RBL_LUPAA"/>
    <PeptideEvidence dBSequence_ref="DBSEQ_RBL_LUPAA" peptide_ref="PTD_EITLGFVDLLR" start="331" end="341" isDecoy="false" id="PTD_EITLGFVDLLR_DBSEQ_RBL_LUPAA"/>
    <PeptideEvidence dBSequence_ref="DBSEQ_RBL_LUPAA" peptide_ref="PTD_VALEACVQAR_6C" start="413" end="422" isDecoy="false" id="PTD_VALEACVQAR_6C_DBSEQ_RBL_LUPAA"/>
    <PeptideEvidence dBSequence_ref="DBSEQ_RBL_LUPAA" peptide_ref="PTD_VALEACVQARNEGR_6C" start="413" end="426" isDecoy="false" id="PTD_VALEACVQARNEGR_6C_DBSEQ_RBL_LUPAA"/>
    <PeptideEvidence dBSequence_ref="DBSEQ_RBL_LUPAA" peptide_ref="PTD_NEGRDLASEGNQIIR" start="423" end="437" isDecoy="false" id="PTD_NEGRDLASEGNQIIR_DBSEQ_RBL_LUPAA"/>
    <PeptideEvidence dBSequence_ref="DBSEQ_RBL_LUPAA" peptide_ref="PTD_DLASEGNQIIR" start="427" end="437" isDecoy="false" id="PTD_DLASEGNQIIR_DBSEQ_RBL_LUPAA"/>
    <PeptideEvidence dBSequence_ref="DBSEQ_RBL_LUPAA" peptide_ref="PTD_WSPELAAACEVWK_9C" start="442" end="454" isDecoy="false" id="PTD_WSPELAAACEVWK_9C_DBSEQ_RBL_LUPAA"/>
    <PeptideEvidence dBSequence_ref="DBSEQ_RBL_LUPAB" peptide_ref="PTD_DTDILAAFR" start="24" end="32" isDecoy="false" id="PTD_DTDILAAFR_DBSEQ_RBL_LUPAB"/>
    <PeptideEvidence dBSequence_ref="DBSEQ_RBL_LUPAB" peptide_ref="PTD_TFQGPPHGIQVER" start="138" end="150" isDecoy="false" id="PTD_TFQGPPHGIQVER_DBSEQ_RBL_LUPAB"/>
    <PeptideEvidence dBSequence_ref="DBSEQ_RBL_LUPAB" peptide_ref="PTD_LSGGDHIHSGTVVGK" start="311" end="325" isDecoy="false" id="PTD_LSGGDHIHSGTVVGK_DBSEQ_RBL_LUPAB"/>
    <PeptideEvidence dBSequence_ref="DBSEQ_RBL_LUPAB" peptide_ref="PTD_EITLGFVDLLR" start="331" end="341" isDecoy="false" id="PTD_EITLGFVDLLR_DBSEQ_RBL_LUPAB"/>
    <PeptideEvidence dBSequence_ref="DBSEQ_RBL_LUPAB" peptide_ref="PTD_VALEACVQAR_6C" start="413" end="422" isDecoy="false" id="PTD_VALEACVQAR_6C_DBSEQ_RBL_LUPAB"/>
    <PeptideEvidence dBSequence_ref="DBSEQ_RBL_LUPAB" peptide_ref="PTD_VALEACVQARNEGR_6C" start="413" end="426" isDecoy="false" id="PTD_VALEACVQARNEGR_6C_DBSEQ_RBL_LUPAB"/>
    <PeptideEvidence dBSequence_ref="DBSEQ_RBL_LUPAB" peptide_ref="PTD_NEGRDLASEGNQIIR" start="423" end="437" isDecoy="false" id="PTD_NEGRDLASEGNQIIR_DBSEQ_RBL_LUPAB"/>
    <PeptideEvidence dBSequence_ref="DBSEQ_RBL_LUPAB" peptide_ref="PTD_DLASEGNQIIR" start="427" end="437" isDecoy="false" id="PTD_DLASEGNQIIR_DBSEQ_RBL_LUPAB"/>
    <PeptideEvidence dBSequence_ref="DBSEQ_RBL_LUPAB" peptide_ref="PTD_WSPELAAACEVWK_9C" start="442" end="454" isDecoy="false" id="PTD_WSPELAAACEVWK_9C_DBSEQ_RBL_LUPAB"/>
    <PeptideEvidence dBSequence_ref="DBSEQ_RBL_LUPAE" peptide_ref="PTD_DTDILAAFR" start="24" end="32" isDecoy="false" id="PTD_DTDILAAFR_DBSEQ_RBL_LUPAE"/>
    <PeptideEvidence dBSequence_ref="DBSEQ_RBL_LUPAE" peptide_ref="PTD_TFQGPPHGIQVER" start="138" end="150" isDecoy="false" id="PTD_TFQGPPHGIQVER_DBSEQ_RBL_LUPAE"/>
    <PeptideEvidence dBSequence_ref="DBSEQ_RBL_LUPAE" peptide_ref="PTD_LSGGDHIHSGTVVGK" start="311" end="325" isDecoy="false" id="PTD_LSGGDHIHSGTVVGK_DBSEQ_RBL_LUPAE"/>
    <PeptideEvidence dBSequence_ref="DBSEQ_RBL_LUPAE" peptide_ref="PTD_EITLGFVDLLR" start="331" end="341" isDecoy="false" id="PTD_EITLGFVDLLR_DBSEQ_RBL_LUPAE"/>
    <PeptideEvidence dBSequence_ref="DBSEQ_RBL_LUPAE" peptide_ref="PTD_VALEACVQAR_6C" start="413" end="422" isDecoy="false" id="PTD_VALEACVQAR_6C_DBSEQ_RBL_LUPAE"/>
    <PeptideEvidence dBSequence_ref="DBSEQ_RBL_LUPAE" peptide_ref="PTD_VALEACVQARNEGR_6C" start="413" end="426" isDecoy="false" id="PTD_VALEACVQARNEGR_6C_DBSEQ_RBL_LUPAE"/>
    <PeptideEvidence dBSequence_ref="DBSEQ_RBL_LUPAE" peptide_ref="PTD_NEGRDLASEGNQIIR" start="423" end="437" isDecoy="false" id="PTD_NEGRDLASEGNQIIR_DBSEQ_RBL_LUPAE"/>
    <PeptideEvidence dBSequence_ref="DBSEQ_RBL_LUPAE" peptide_ref="PTD_DLASEGNQIIR" start="427" end="437" isDecoy="false" id="PTD_DLASEGNQIIR_DBSEQ_RBL_LUPAE"/>
    <PeptideEvidence dBSequence_ref="DBSEQ_RBL_LUPAE" peptide_ref="PTD_WSPELAAACEVWK_9C" start="442" end="454" isDecoy="false" id="PTD_WSPELAAACEVWK_9C_DBSEQ_RBL_LUPAE"/>
    <PeptideEvidence dBSequence_ref="DBSEQ_RBL_LUPAN" peptide_ref="PTD_DTDILAAFR" start="24" end="32" isDecoy="false" id="PTD_DTDILAAFR_DBSEQ_RBL_LUPAN"/>
    <PeptideEvidence dBSequence_ref="DBSEQ_RBL_LUPAN" peptide_ref="PTD_TFQGPPHGIQVER" start="138" end="150" isDecoy="false" id="PTD_TFQGPPHGIQVER_DBSEQ_RBL_LUPAN"/>
    <PeptideEvidence dBSequence_ref="DBSEQ_RBL_LUPAN" peptide_ref="PTD_LSGGDHIHSGTVVGK" start="311" end="325" isDecoy="false" id="PTD_LSGGDHIHSGTVVGK_DBSEQ_RBL_LUPAN"/>
    <PeptideEvidence dBSequence_ref="DBSEQ_RBL_LUPAN" peptide_ref="PTD_EITLGFVDLLR" start="331" end="341" isDecoy="false" id="PTD_EITLGFVDLLR_DBSEQ_RBL_LUPAN"/>
    <PeptideEvidence dBSequence_ref="DBSEQ_RBL_LUPAN" peptide_ref="PTD_VALEACVQAR_6C" start="413" end="422" isDecoy="false" id="PTD_VALEACVQAR_6C_DBSEQ_RBL_LUPAN"/>
    <PeptideEvidence dBSequence_ref="DBSEQ_RBL_LUPAN" peptide_ref="PTD_VALEACVQARNEGR_6C" start="413" end="426" isDecoy="false" id="PTD_VALEACVQARNEGR_6C_DBSEQ_RBL_LUPAN"/>
    <PeptideEvidence dBSequence_ref="DBSEQ_RBL_LUPAN" peptide_ref="PTD_NEGRDLASEGNQIIR" start="423" end="437" isDecoy="false" id="PTD_NEGRDLASEGNQIIR_DBSEQ_RBL_LUPAN"/>
    <PeptideEvidence dBSequence_ref="DBSEQ_RBL_LUPAN" peptide_ref="PTD_DLASEGNQIIR" start="427" end="437" isDecoy="false" id="PTD_DLASEGNQIIR_DBSEQ_RBL_LUPAN"/>
    <PeptideEvidence dBSequence_ref="DBSEQ_RBL_LUPAN" peptide_ref="PTD_WSPELAAACEVWK_9C" start="442" end="454" isDecoy="false" id="PTD_WSPELAAACEVWK_9C_DBSEQ_RBL_LUPAN"/>
    <PeptideEvidence dBSequence_ref="DBSEQ_RBL_LUPAR" peptide_ref="PTD_DTDILAAFR" start="24" end="32" isDecoy="false" id="PTD_DTDILAAFR_DBSEQ_RBL_LUPAR"/>
    <PeptideEvidence dBSequence_ref="DBSEQ_RBL_LUPAR" peptide_ref="PTD_TFQGPPHGIQVER" start="138" end="150" isDecoy="false" id="PTD_TFQGPPHGIQVER_DBSEQ_RBL_LUPAR"/>
    <PeptideEvidence dBSequence_ref="DBSEQ_RBL_LUPAR" peptide_ref="PTD_LSGGDHIHSGTVVGK" start="311" end="325" isDecoy="false" id="PTD_LSGGDHIHSGTVVGK_DBSEQ_RBL_LUPAR"/>
    <PeptideEvidence dBSequence_ref="DBSEQ_RBL_LUPAR" peptide_ref="PTD_EITLGFVDLLR" start="331" end="341" isDecoy="false" id="PTD_EITLGFVDLLR_DBSEQ_RBL_LUPAR"/>
    <PeptideEvidence dBSequence_ref="DBSEQ_RBL_LUPAR" peptide_ref="PTD_VALEACVQAR_6C" start="413" end="422" isDecoy="false" id="PTD_VALEACVQAR_6C_DBSEQ_RBL_LUPAR"/>
    <PeptideEvidence dBSequence_ref="DBSEQ_RBL_LUPAR" peptide_ref="PTD_VALEACVQARNEGR_6C" start="413" end="426" isDecoy="false" id="PTD_VALEACVQARNEGR_6C_DBSEQ_RBL_LUPAR"/>
    <PeptideEvidence dBSequence_ref="DBSEQ_RBL_LUPAR" peptide_ref="PTD_NEGRDLASEGNQIIR" start="423" end="437" isDecoy="false" id="PTD_NEGRDLASEGNQIIR_DBSEQ_RBL_LUPAR"/>
    <PeptideEvidence dBSequence_ref="DBSEQ_RBL_LUPAR" peptide_ref="PTD_DLASEGNQIIR" start="427" end="437" isDecoy="false" id="PTD_DLASEGNQIIR_DBSEQ_RBL_LUPAR"/>
    <PeptideEvidence dBSequence_ref="DBSEQ_RBL_LUPAR" peptide_ref="PTD_WSPELAAACEVWK_9C" start="442" end="454" isDecoy="false" id="PTD_WSPELAAACEVWK_9C_DBSEQ_RBL_LUPAR"/>
    <PeptideEvidence dBSequence_ref="DBSEQ_RBL_LUPAT" peptide_ref="PTD_DTDILAAFR" start="24" end="32" isDecoy="false" id="PTD_DTDILAAFR_DBSEQ_RBL_LUPAT"/>
    <PeptideEvidence dBSequence_ref="DBSEQ_RBL_LUPAT" peptide_ref="PTD_TFQGPPHGIQVER" start="138" end="150" isDecoy="false" id="PTD_TFQGPPHGIQVER_DBSEQ_RBL_LUPAT"/>
    <PeptideEvidence dBSequence_ref="DBSEQ_RBL_LUPAT" peptide_ref="PTD_LSGGDHIHSGTVVGK" start="311" end="325" isDecoy="false" id="PTD_LSGGDHIHSGTVVGK_DBSEQ_RBL_LUPAT"/>
    <PeptideEvidence dBSequence_ref="DBSEQ_RBL_LUPAT" peptide_ref="PTD_EITLGFVDLLR" start="331" end="341" isDecoy="false" id="PTD_EITLGFVDLLR_DBSEQ_RBL_LUPAT"/>
    <PeptideEvidence dBSequence_ref="DBSEQ_RBL_LUPAT" peptide_ref="PTD_VALEACVQAR_6C" start="413" end="422" isDecoy="false" id="PTD_VALEACVQAR_6C_DBSEQ_RBL_LUPAT"/>
    <PeptideEvidence dBSequence_ref="DBSEQ_RBL_LUPAT" peptide_ref="PTD_VALEACVQARNEGR_6C" start="413" end="426" isDecoy="false" id="PTD_VALEACVQARNEGR_6C_DBSEQ_RBL_LUPAT"/>
    <PeptideEvidence dBSequence_ref="DBSEQ_RBL_LUPAT" peptide_ref="PTD_NEGRDLASEGNQIIR" start="423" end="437" isDecoy="false" id="PTD_NEGRDLASEGNQIIR_DBSEQ_RBL_LUPAT"/>
    <PeptideEvidence dBSequence_ref="DBSEQ_RBL_LUPAT" peptide_ref="PTD_DLASEGNQIIR" start="427" end="437" isDecoy="false" id="PTD_DLASEGNQIIR_DBSEQ_RBL_LUPAT"/>
    <PeptideEvidence dBSequence_ref="DBSEQ_RBL_LUPAT" peptide_ref="PTD_WSPELAAACEVWK_9C" start="442" end="454" isDecoy="false" id="PTD_WSPELAAACEVWK_9C_DBSEQ_RBL_LUPAT"/>
    <PeptideEvidence dBSequence_ref="DBSEQ_RBL_LUPAU" peptide_ref="PTD_DTDILAAFR" start="24" end="32" isDecoy="false" id="PTD_DTDILAAFR_DBSEQ_RBL_LUPAU"/>
    <PeptideEvidence dBSequence_ref="DBSEQ_RBL_LUPAU" peptide_ref="PTD_TFQGPPHGIQVER" start="138" end="150" isDecoy="false" id="PTD_TFQGPPHGIQVER_DBSEQ_RBL_LUPAU"/>
    <PeptideEvidence dBSequence_ref="DBSEQ_RBL_LUPAU" peptide_ref="PTD_LSGGDHIHSGTVVGK" start="311" end="325" isDecoy="false" id="PTD_LSGGDHIHSGTVVGK_DBSEQ_RBL_LUPAU"/>
    <PeptideEvidence dBSequence_ref="DBSEQ_RBL_LUPAU" peptide_ref="PTD_EITLGFVDLLR" start="331" end="341" isDecoy="false" id="PTD_EITLGFVDLLR_DBSEQ_RBL_LUPAU"/>
    <PeptideEvidence dBSequence_ref="DBSEQ_RBL_LUPAU" peptide_ref="PTD_VALEACVQAR_6C" start="413" end="422" isDecoy="false" id="PTD_VALEACVQAR_6C_DBSEQ_RBL_LUPAU"/>
    <PeptideEvidence dBSequence_ref="DBSEQ_RBL_LUPAU" peptide_ref="PTD_VALEACVQARNEGR_6C" start="413" end="426" isDecoy="false" id="PTD_VALEACVQARNEGR_6C_DBSEQ_RBL_LUPAU"/>
    <PeptideEvidence dBSequence_ref="DBSEQ_RBL_LUPAU" peptide_ref="PTD_NEGRDLASEGNQIIR" start="423" end="437" isDecoy="false" id="PTD_NEGRDLASEGNQIIR_DBSEQ_RBL_LUPAU"/>
    <PeptideEvidence dBSequence_ref="DBSEQ_RBL_LUPAU" peptide_ref="PTD_DLASEGNQIIR" start="427" end="437" isDecoy="false" id="PTD_DLASEGNQIIR_DBSEQ_RBL_LUPAU"/>
    <PeptideEvidence dBSequence_ref="DBSEQ_RBL_LUPAU" peptide_ref="PTD_WSPELAAACEVWK_9C" start="442" end="454" isDecoy="false" id="PTD_WSPELAAACEVWK_9C_DBSEQ_RBL_LUPAU"/>
    <PeptideEvidence dBSequence_ref="DBSEQ_RBL_LUPCO" peptide_ref="PTD_DTDILAAFR" start="24" end="32" isDecoy="false" id="PTD_DTDILAAFR_DBSEQ_RBL_LUPCO"/>
    <PeptideEvidence dBSequence_ref="DBSEQ_RBL_LUPCO" peptide_ref="PTD_TFQGPPHGIQVER" start="138" end="150" isDecoy="false" id="PTD_TFQGPPHGIQVER_DBSEQ_RBL_LUPCO"/>
    <PeptideEvidence dBSequence_ref="DBSEQ_RBL_LUPCO" peptide_ref="PTD_LSGGDHIHSGTVVGK" start="311" end="325" isDecoy="false" id="PTD_LSGGDHIHSGTVVGK_DBSEQ_RBL_LUPCO"/>
    <PeptideEvidence dBSequence_ref="DBSEQ_RBL_LUPCO" peptide_ref="PTD_EITLGFVDLLR" start="331" end="341" isDecoy="false" id="PTD_EITLGFVDLLR_DBSEQ_RBL_LUPCO"/>
    <PeptideEvidence dBSequence_ref="DBSEQ_RBL_LUPCO" peptide_ref="PTD_VALEACVQAR_6C" start="413" end="422" isDecoy="false" id="PTD_VALEACVQAR_6C_DBSEQ_RBL_LUPCO"/>
    <PeptideEvidence dBSequence_ref="DBSEQ_RBL_LUPCO" peptide_ref="PTD_VALEACVQARNEGR_6C" start="413" end="426" isDecoy="false" id="PTD_VALEACVQARNEGR_6C_DBSEQ_RBL_LUPCO"/>
    <PeptideEvidence dBSequence_ref="DBSEQ_RBL_LUPCO" peptide_ref="PTD_NEGRDLASEGNQIIR" start="423" end="437" isDecoy="false" id="PTD_NEGRDLASEGNQIIR_DBSEQ_RBL_LUPCO"/>
    <PeptideEvidence dBSequence_ref="DBSEQ_RBL_LUPCO" peptide_ref="PTD_DLASEGNQIIR" start="427" end="437" isDecoy="false" id="PTD_DLASEGNQIIR_DBSEQ_RBL_LUPCO"/>
    <PeptideEvidence dBSequence_ref="DBSEQ_RBL_LUPCO" peptide_ref="PTD_WSPELAAACEVWK_9C" start="442" end="454" isDecoy="false" id="PTD_WSPELAAACEVWK_9C_DBSEQ_RBL_LUPCO"/>
    <PeptideEvidence dBSequence_ref="DBSEQ_RBL_LUPDI" peptide_ref="PTD_DTDILAAFR" start="24" end="32" isDecoy="false" id="PTD_DTDILAAFR_DBSEQ_RBL_LUPDI"/>
    <PeptideEvidence dBSequence_ref="DBSEQ_RBL_LUPDI" peptide_ref="PTD_TFQGPPHGIQVER" start="138" end="150" isDecoy="false" id="PTD_TFQGPPHGIQVER_DBSEQ_RBL_LUPDI"/>
    <PeptideEvidence dBSequence_ref="DBSEQ_RBL_LUPDI" peptide_ref="PTD_LSGGDHIHSGTVVGK" start="311" end="325" isDecoy="false" id="PTD_LSGGDHIHSGTVVGK_DBSEQ_RBL_LUPDI"/>
    <PeptideEvidence dBSequence_ref="DBSEQ_RBL_LUPDI" peptide_ref="PTD_EITLGFVDLLR" start="331" end="341" isDecoy="false" id="PTD_EITLGFVDLLR_DBSEQ_RBL_LUPDI"/>
    <PeptideEvidence dBSequence_ref="DBSEQ_RBL_LUPDI" peptide_ref="PTD_VALEACVQAR_6C" start="413" end="422" isDecoy="false" id="PTD_VALEACVQAR_6C_DBSEQ_RBL_LUPDI"/>
    <PeptideEvidence dBSequence_ref="DBSEQ_RBL_LUPDI" peptide_ref="PTD_VALEACVQARNEGR_6C" start="413" end="426" isDecoy="false" id="PTD_VALEACVQARNEGR_6C_DBSEQ_RBL_LUPDI"/>
    <PeptideEvidence dBSequence_ref="DBSEQ_RBL_LUPDI" peptide_ref="PTD_NEGRDLASEGNQIIR" start="423" end="437" isDecoy="false" id="PTD_NEGRDLASEGNQIIR_DBSEQ_RBL_LUPDI"/>
    <PeptideEvidence dBSequence_ref="DBSEQ_RBL_LUPDI" peptide_ref="PTD_DLASEGNQIIR" start="427" end="437" isDecoy="false" id="PTD_DLASEGNQIIR_DBSEQ_RBL_LUPDI"/>
    <PeptideEvidence dBSequence_ref="DBSEQ_RBL_LUPDI" peptide_ref="PTD_WSPELAAACEVWK_9C" start="442" end="454" isDecoy="false" id="PTD_WSPELAAACEVWK_9C_DBSEQ_RBL_LUPDI"/>
    <PeptideEvidence dBSequence_ref="DBSEQ_RBL_LUPHI" peptide_ref="PTD_DTDILAAFR" start="24" end="32" isDecoy="false" id="PTD_DTDILAAFR_DBSEQ_RBL_LUPHI"/>
    <PeptideEvidence dBSequence_ref="DBSEQ_RBL_LUPHI" peptide_ref="PTD_TFQGPPHGIQVER" start="138" end="150" isDecoy="false" id="PTD_TFQGPPHGIQVER_DBSEQ_RBL_LUPHI"/>
    <PeptideEvidence dBSequence_ref="DBSEQ_RBL_LUPHI" peptide_ref="PTD_LSGGDHIHSGTVVGK" start="311" end="325" isDecoy="false" id="PTD_LSGGDHIHSGTVVGK_DBSEQ_RBL_LUPHI"/>
    <PeptideEvidence dBSequence_ref="DBSEQ_RBL_LUPHI" peptide_ref="PTD_EITLGFVDLLR" start="331" end="341" isDecoy="false" id="PTD_EITLGFVDLLR_DBSEQ_RBL_LUPHI"/>
    <PeptideEvidence dBSequence_ref="DBSEQ_RBL_LUPHI" peptide_ref="PTD_VALEACVQAR_6C" start="413" end="422" isDecoy="false" id="PTD_VALEACVQAR_6C_DBSEQ_RBL_LUPHI"/>
    <PeptideEvidence dBSequence_ref="DBSEQ_RBL_LUPHI" peptide_ref="PTD_VALEACVQARNEGR_6C" start="413" end="426" isDecoy="false" id="PTD_VALEACVQARNEGR_6C_DBSEQ_RBL_LUPHI"/>
    <PeptideEvidence dBSequence_ref="DBSEQ_RBL_LUPHI" peptide_ref="PTD_NEGRDLASEGNQIIR" start="423" end="437" isDecoy="false" id="PTD_NEGRDLASEGNQIIR_DBSEQ_RBL_LUPHI"/>
    <PeptideEvidence dBSequence_ref="DBSEQ_RBL_LUPHI" peptide_ref="PTD_DLASEGNQIIR" start="427" end="437" isDecoy="false" id="PTD_DLASEGNQIIR_DBSEQ_RBL_LUPHI"/>
    <PeptideEvidence dBSequence_ref="DBSEQ_RBL_LUPHI" peptide_ref="PTD_WSPELAAACEVWK_9C" start="442" end="454" isDecoy="false" id="PTD_WSPELAAACEVWK_9C_DBSEQ_RBL_LUPHI"/>
    <PeptideEvidence dBSequence_ref="DBSEQ_RBL_LUPLA" peptide_ref="PTD_DTDILAAFR" start="24" end="32" isDecoy="false" id="PTD_DTDILAAFR_DBSEQ_RBL_LUPLA"/>
    <PeptideEvidence dBSequence_ref="DBSEQ_RBL_LUPLA" peptide_ref="PTD_TFQGPPHGIQVER" start="138" end="150" isDecoy="false" id="PTD_TFQGPPHGIQVER_DBSEQ_RBL_LUPLA"/>
    <PeptideEvidence dBSequence_ref="DBSEQ_RBL_LUPLA" peptide_ref="PTD_LSGGDHIHSGTVVGK" start="311" end="325" isDecoy="false" id="PTD_LSGGDHIHSGTVVGK_DBSEQ_RBL_LUPLA"/>
    <PeptideEvidence dBSequence_ref="DBSEQ_RBL_LUPLA" peptide_ref="PTD_EITLGFVDLLR" start="331" end="341" isDecoy="false" id="PTD_EITLGFVDLLR_DBSEQ_RBL_LUPLA"/>
    <PeptideEvidence dBSequence_ref="DBSEQ_RBL_LUPLA" peptide_ref="PTD_VALEACVQAR_6C" start="413" end="422" isDecoy="false" id="PTD_VALEACVQAR_6C_DBSEQ_RBL_LUPLA"/>
    <PeptideEvidence dBSequence_ref="DBSEQ_RBL_LUPLA" peptide_ref="PTD_VALEACVQARNEGR_6C" start="413" end="426" isDecoy="false" id="PTD_VALEACVQARNEGR_6C_DBSEQ_RBL_LUPLA"/>
    <PeptideEvidence dBSequence_ref="DBSEQ_RBL_LUPLA" peptide_ref="PTD_NEGRDLASEGNQIIR" start="423" end="437" isDecoy="false" id="PTD_NEGRDLASEGNQIIR_DBSEQ_RBL_LUPLA"/>
    <PeptideEvidence dBSequence_ref="DBSEQ_RBL_LUPLA" peptide_ref="PTD_DLASEGNQIIR" start="427" end="437" isDecoy="false" id="PTD_DLASEGNQIIR_DBSEQ_RBL_LUPLA"/>
    <PeptideEvidence dBSequence_ref="DBSEQ_RBL_LUPLA" peptide_ref="PTD_WSPELAAACEVWK_9C" start="442" end="454" isDecoy="false" id="PTD_WSPELAAACEVWK_9C_DBSEQ_RBL_LUPLA"/>
    <PeptideEvidence dBSequence_ref="DBSEQ_RBL_LUPLU" peptide_ref="PTD_DTDILAAFR" start="24" end="32" isDecoy="false" id="PTD_DTDILAAFR_DBSEQ_RBL_LUPLU"/>
    <PeptideEvidence dBSequence_ref="DBSEQ_RBL_LUPLU" peptide_ref="PTD_TFQGPPHGIQVER" start="138" end="150" isDecoy="false" id="PTD_TFQGPPHGIQVER_DBSEQ_RBL_LUPLU"/>
    <PeptideEvidence dBSequence_ref="DBSEQ_RBL_LUPLU" peptide_ref="PTD_LSGGDHIHSGTVVGK" start="311" end="325" isDecoy="false" id="PTD_LSGGDHIHSGTVVGK_DBSEQ_RBL_LUPLU"/>
    <PeptideEvidence dBSequence_ref="DBSEQ_RBL_LUPLU" peptide_ref="PTD_EITLGFVDLLR" start="331" end="341" isDecoy="false" id="PTD_EITLGFVDLLR_DBSEQ_RBL_LUPLU"/>
    <PeptideEvidence dBSequence_ref="DBSEQ_RBL_LUPLU" peptide_ref="PTD_VALEACVQAR_6C" start="413" end="422" isDecoy="false" id="PTD_VALEACVQAR_6C_DBSEQ_RBL_LUPLU"/>
    <PeptideEvidence dBSequence_ref="DBSEQ_RBL_LUPLU" peptide_ref="PTD_VALEACVQARNEGR_6C" start="413" end="426" isDecoy="false" id="PTD_VALEACVQARNEGR_6C_DBSEQ_RBL_LUPLU"/>
    <PeptideEvidence dBSequence_ref="DBSEQ_RBL_LUPLU" peptide_ref="PTD_NEGRDLASEGNQIIR" start="423" end="437" isDecoy="false" id="PTD_NEGRDLASEGNQIIR_DBSEQ_RBL_LUPLU"/>
    <PeptideEvidence dBSequence_ref="DBSEQ_RBL_LUPLU" peptide_ref="PTD_DLASEGNQIIR" start="427" end="437" isDecoy="false" id="PTD_DLASEGNQIIR_DBSEQ_RBL_LUPLU"/>
    <PeptideEvidence dBSequence_ref="DBSEQ_RBL_LUPLU" peptide_ref="PTD_WSPELAAACEVWK_9C" start="442" end="454" isDecoy="false" id="PTD_WSPELAAACEVWK_9C_DBSEQ_RBL_LUPLU"/>
    <PeptideEvidence dBSequence_ref="DBSEQ_RBL_LUPMC" peptide_ref="PTD_DTDILAAFR" start="24" end="32" isDecoy="false" id="PTD_DTDILAAFR_DBSEQ_RBL_LUPMC"/>
    <PeptideEvidence dBSequence_ref="DBSEQ_RBL_LUPMC" peptide_ref="PTD_TFQGPPHGIQVER" start="138" end="150" isDecoy="false" id="PTD_TFQGPPHGIQVER_DBSEQ_RBL_LUPMC"/>
    <PeptideEvidence dBSequence_ref="DBSEQ_RBL_LUPMC" peptide_ref="PTD_LSGGDHIHSGTVVGK" start="311" end="325" isDecoy="false" id="PTD_LSGGDHIHSGTVVGK_DBSEQ_RBL_LUPMC"/>
    <PeptideEvidence dBSequence_ref="DBSEQ_RBL_LUPMC" peptide_ref="PTD_EITLGFVDLLR" start="331" end="341" isDecoy="false" id="PTD_EITLGFVDLLR_DBSEQ_RBL_LUPMC"/>
    <PeptideEvidence dBSequence_ref="DBSEQ_RBL_LUPMC" peptide_ref="PTD_VALEACVQAR_6C" start="413" end="422" isDecoy="false" id="PTD_VALEACVQAR_6C_DBSEQ_RBL_LUPMC"/>
    <PeptideEvidence dBSequence_ref="DBSEQ_RBL_LUPMC" peptide_ref="PTD_VALEACVQARNEGR_6C" start="413" end="426" isDecoy="false" id="PTD_VALEACVQARNEGR_6C_DBSEQ_RBL_LUPMC"/>
    <PeptideEvidence dBSequence_ref="DBSEQ_RBL_LUPMC" peptide_ref="PTD_NEGRDLASEGNQIIR" start="423" end="437" isDecoy="false" id="PTD_NEGRDLASEGNQIIR_DBSEQ_RBL_LUPMC"/>
    <PeptideEvidence dBSequence_ref="DBSEQ_RBL_LUPMC" peptide_ref="PTD_DLASEGNQIIR" start="427" end="437" isDecoy="false" id="PTD_DLASEGNQIIR_DBSEQ_RBL_LUPMC"/>
    <PeptideEvidence dBSequence_ref="DBSEQ_RBL_LUPMC" peptide_ref="PTD_WSPELAAACEVWK_9C" start="442" end="454" isDecoy="false" id="PTD_WSPELAAACEVWK_9C_DBSEQ_RBL_LUPMC"/>
    <PeptideEvidence dBSequence_ref="DBSEQ_RBL_LUPMU" peptide_ref="PTD_DTDILAAFR" start="24" end="32" isDecoy="false" id="PTD_DTDILAAFR_DBSEQ_RBL_LUPMU"/>
    <PeptideEvidence dBSequence_ref="DBSEQ_RBL_LUPMU" peptide_ref="PTD_TFQGPPHGIQVER" start="138" end="150" isDecoy="false" id="PTD_TFQGPPHGIQVER_DBSEQ_RBL_LUPMU"/>
    <PeptideEvidence dBSequence_ref="DBSEQ_RBL_LUPMU" peptide_ref="PTD_LSGGDHIHSGTVVGK" start="311" end="325" isDecoy="false" id="PTD_LSGGDHIHSGTVVGK_DBSEQ_RBL_LUPMU"/>
    <PeptideEvidence dBSequence_ref="DBSEQ_RBL_LUPMU" peptide_ref="PTD_EITLGFVDLLR" start="331" end="341" isDecoy="false" id="PTD_EITLGFVDLLR_DBSEQ_RBL_LUPMU"/>
    <PeptideEvidence dBSequence_ref="DBSEQ_RBL_LUPMU" peptide_ref="PTD_VALEACVQAR_6C" start="413" end="422" isDecoy="false" id="PTD_VALEACVQAR_6C_DBSEQ_RBL_LUPMU"/>
    <PeptideEvidence dBSequence_ref="DBSEQ_RBL_LUPMU" peptide_ref="PTD_VALEACVQARNEGR_6C" start="413" end="426" isDecoy="false" id="PTD_VALEACVQARNEGR_6C_DBSEQ_RBL_LUPMU"/>
    <PeptideEvidence dBSequence_ref="DBSEQ_RBL_LUPMU" peptide_ref="PTD_NEGRDLASEGNQIIR" start="423" end="437" isDecoy="false" id="PTD_NEGRDLASEGNQIIR_DBSEQ_RBL_LUPMU"/>
    <PeptideEvidence dBSequence_ref="DBSEQ_RBL_LUPMU" peptide_ref="PTD_DLASEGNQIIR" start="427" end="437" isDecoy="false" id="PTD_DLASEGNQIIR_DBSEQ_RBL_LUPMU"/>
    <PeptideEvidence dBSequence_ref="DBSEQ_RBL_LUPMU" peptide_ref="PTD_WSPELAAACEVWK_9C" start="442" end="454" isDecoy="false" id="PTD_WSPELAAACEVWK_9C_DBSEQ_RBL_LUPMU"/>
    <PeptideEvidence dBSequence_ref="DBSEQ_RBL_LUPNO" peptide_ref="PTD_DTDILAAFR" start="24" end="32" isDecoy="false" id="PTD_DTDILAAFR_DBSEQ_RBL_LUPNO"/>
    <PeptideEvidence dBSequence_ref="DBSEQ_RBL_LUPNO" peptide_ref="PTD_TFQGPPHGIQVER" start="138" end="150" isDecoy="false" id="PTD_TFQGPPHGIQVER_DBSEQ_RBL_LUPNO"/>
    <PeptideEvidence dBSequence_ref="DBSEQ_RBL_LUPNO" peptide_ref="PTD_LSGGDHIHSGTVVGK" start="311" end="325" isDecoy="false" id="PTD_LSGGDHIHSGTVVGK_DBSEQ_RBL_LUPNO"/>
    <PeptideEvidence dBSequence_ref="DBSEQ_RBL_LUPNO" peptide_ref="PTD_EITLGFVDLLR" start="331" end="341" isDecoy="false" id="PTD_EITLGFVDLLR_DBSEQ_RBL_LUPNO"/>
    <PeptideEvidence dBSequence_ref="DBSEQ_RBL_LUPNO" peptide_ref="PTD_VALEACVQAR_6C" start="413" end="422" isDecoy="false" id="PTD_VALEACVQAR_6C_DBSEQ_RBL_LUPNO"/>
    <PeptideEvidence dBSequence_ref="DBSEQ_RBL_LUPNO" peptide_ref="PTD_VALEACVQARNEGR_6C" start="413" end="426" isDecoy="false" id="PTD_VALEACVQARNEGR_6C_DBSEQ_RBL_LUPNO"/>
    <PeptideEvidence dBSequence_ref="DBSEQ_RBL_LUPNO" peptide_ref="PTD_NEGRDLASEGNQIIR" start="423" end="437" isDecoy="false" id="PTD_NEGRDLASEGNQIIR_DBSEQ_RBL_LUPNO"/>
    <PeptideEvidence dBSequence_ref="DBSEQ_RBL_LUPNO" peptide_ref="PTD_DLASEGNQIIR" start="427" end="437" isDecoy="false" id="PTD_DLASEGNQIIR_DBSEQ_RBL_LUPNO"/>
    <PeptideEvidence dBSequence_ref="DBSEQ_RBL_LUPNO" peptide_ref="PTD_WSPELAAACEVWK_9C" start="442" end="454" isDecoy="false" id="PTD_WSPELAAACEVWK_9C_DBSEQ_RBL_LUPNO"/>
    <PeptideEvidence dBSequence_ref="DBSEQ_RBL_LUPPA" peptide_ref="PTD_DTDILAAFR" start="24" end="32" isDecoy="false" id="PTD_DTDILAAFR_DBSEQ_RBL_LUPPA"/>
    <PeptideEvidence dBSequence_ref="DBSEQ_RBL_LUPPA" peptide_ref="PTD_TFQGPPHGIQVER" start="138" end="150" isDecoy="false" id="PTD_TFQGPPHGIQVER_DBSEQ_RBL_LUPPA"/>
    <PeptideEvidence dBSequence_ref="DBSEQ_RBL_LUPPA" peptide_ref="PTD_LSGGDHIHSGTVVGK" start="311" end="325" isDecoy="false" id="PTD_LSGGDHIHSGTVVGK_DBSEQ_RBL_LUPPA"/>
    <PeptideEvidence dBSequence_ref="DBSEQ_RBL_LUPPA" peptide_ref="PTD_EITLGFVDLLR" start="331" end="341" isDecoy="false" id="PTD_EITLGFVDLLR_DBSEQ_RBL_LUPPA"/>
    <PeptideEvidence dBSequence_ref="DBSEQ_RBL_LUPPA" peptide_ref="PTD_VALEACVQAR_6C" start="413" end="422" isDecoy="false" id="PTD_VALEACVQAR_6C_DBSEQ_RBL_LUPPA"/>
    <PeptideEvidence dBSequence_ref="DBSEQ_RBL_LUPPA" peptide_ref="PTD_VALEACVQARNEGR_6C" start="413" end="426" isDecoy="false" id="PTD_VALEACVQARNEGR_6C_DBSEQ_RBL_LUPPA"/>
    <PeptideEvidence dBSequence_ref="DBSEQ_RBL_LUPPA" peptide_ref="PTD_NEGRDLASEGNQIIR" start="423" end="437" isDecoy="false" id="PTD_NEGRDLASEGNQIIR_DBSEQ_RBL_LUPPA"/>
    <PeptideEvidence dBSequence_ref="DBSEQ_RBL_LUPPA" peptide_ref="PTD_DLASEGNQIIR" start="427" end="437" isDecoy="false" id="PTD_DLASEGNQIIR_DBSEQ_RBL_LUPPA"/>
    <PeptideEvidence dBSequence_ref="DBSEQ_RBL_LUPPA" peptide_ref="PTD_WSPELAAACEVWK_9C" start="442" end="454" isDecoy="false" id="PTD_WSPELAAACEVWK_9C_DBSEQ_RBL_LUPPA"/>
    <PeptideEvidence dBSequence_ref="DBSEQ_RBL_LUPPE" peptide_ref="PTD_DTDILAAFR" start="24" end="32" isDecoy="false" id="PTD_DTDILAAFR_DBSEQ_RBL_LUPPE"/>
    <PeptideEvidence dBSequence_ref="DBSEQ_RBL_LUPPE" peptide_ref="PTD_TFQGPPHGIQVER" start="138" end="150" isDecoy="false" id="PTD_TFQGPPHGIQVER_DBSEQ_RBL_LUPPE"/>
    <PeptideEvidence dBSequence_ref="DBSEQ_RBL_LUPPE" peptide_ref="PTD_LSGGDHIHSGTVVGK" start="311" end="325" isDecoy="false" id="PTD_LSGGDHIHSGTVVGK_DBSEQ_RBL_LUPPE"/>
    <PeptideEvidence dBSequence_ref="DBSEQ_RBL_LUPPE" peptide_ref="PTD_EITLGFVDLLR" start="331" end="341" isDecoy="false" id="PTD_EITLGFVDLLR_DBSEQ_RBL_LUPPE"/>
    <PeptideEvidence dBSequence_ref="DBSEQ_RBL_LUPPE" peptide_ref="PTD_VALEACVQAR_6C" start="413" end="422" isDecoy="false" id="PTD_VALEACVQAR_6C_DBSEQ_RBL_LUPPE"/>
    <PeptideEvidence dBSequence_ref="DBSEQ_RBL_LUPPE" peptide_ref="PTD_VALEACVQARNEGR_6C" start="413" end="426" isDecoy="false" id="PTD_VALEACVQARNEGR_6C_DBSEQ_RBL_LUPPE"/>
    <PeptideEvidence dBSequence_ref="DBSEQ_RBL_LUPPE" peptide_ref="PTD_NEGRDLASEGNQIIR" start="423" end="437" isDecoy="false" id="PTD_NEGRDLASEGNQIIR_DBSEQ_RBL_LUPPE"/>
    <PeptideEvidence dBSequence_ref="DBSEQ_RBL_LUPPE" peptide_ref="PTD_DLASEGNQIIR" start="427" end="437" isDecoy="false" id="PTD_DLASEGNQIIR_DBSEQ_RBL_LUPPE"/>
    <PeptideEvidence dBSequence_ref="DBSEQ_RBL_LUPPE" peptide_ref="PTD_WSPELAAACEVWK_9C" start="442" end="454" isDecoy="false" id="PTD_WSPELAAACEVWK_9C_DBSEQ_RBL_LUPPE"/>
    <PeptideEvidence dBSequence_ref="DBSEQ_RBL_LUPPI" peptide_ref="PTD_DTDILAAFR" start="24" end="32" isDecoy="false" id="PTD_DTDILAAFR_DBSEQ_RBL_LUPPI"/>
    <PeptideEvidence dBSequence_ref="DBSEQ_RBL_LUPPI" peptide_ref="PTD_TFQGPPHGIQVER" start="138" end="150" isDecoy="false" id="PTD_TFQGPPHGIQVER_DBSEQ_RBL_LUPPI"/>
    <PeptideEvidence dBSequence_ref="DBSEQ_RBL_LUPPI" peptide_ref="PTD_LSGGDHIHSGTVVGK" start="311" end="325" isDecoy="false" id="PTD_LSGGDHIHSGTVVGK_DBSEQ_RBL_LUPPI"/>
    <PeptideEvidence dBSequence_ref="DBSEQ_RBL_LUPPI" peptide_ref="PTD_EITLGFVDLLR" start="331" end="341" isDecoy="false" id="PTD_EITLGFVDLLR_DBSEQ_RBL_LUPPI"/>
    <PeptideEvidence dBSequence_ref="DBSEQ_RBL_LUPPI" peptide_ref="PTD_VALEACVQAR_6C" start="413" end="422" isDecoy="false" id="PTD_VALEACVQAR_6C_DBSEQ_RBL_LUPPI"/>
    <PeptideEvidence dBSequence_ref="DBSEQ_RBL_LUPPI" peptide_ref="PTD_VALEACVQARNEGR_6C" start="413" end="426" isDecoy="false" id="PTD_VALEACVQARNEGR_6C_DBSEQ_RBL_LUPPI"/>
    <PeptideEvidence dBSequence_ref="DBSEQ_RBL_LUPPI" peptide_ref="PTD_NEGRDLASEGNQIIR" start="423" end="437" isDecoy="false" id="PTD_NEGRDLASEGNQIIR_DBSEQ_RBL_LUPPI"/>
    <PeptideEvidence dBSequence_ref="DBSEQ_RBL_LUPPI" peptide_ref="PTD_DLASEGNQIIR" start="427" end="437" isDecoy="false" id="PTD_DLASEGNQIIR_DBSEQ_RBL_LUPPI"/>
    <PeptideEvidence dBSequence_ref="DBSEQ_RBL_LUPPI" peptide_ref="PTD_WSPELAAACEVWK_9C" start="442" end="454" isDecoy="false" id="PTD_WSPELAAACEVWK_9C_DBSEQ_RBL_LUPPI"/>
    <PeptideEvidence dBSequence_ref="DBSEQ_RBL_LUPPO" peptide_ref="PTD_DTDILAAFR" start="24" end="32" isDecoy="false" id="PTD_DTDILAAFR_DBSEQ_RBL_LUPPO"/>
    <PeptideEvidence dBSequence_ref="DBSEQ_RBL_LUPPO" peptide_ref="PTD_TFQGPPHGIQVER" start="138" end="150" isDecoy="false" id="PTD_TFQGPPHGIQVER_DBSEQ_RBL_LUPPO"/>
    <PeptideEvidence dBSequence_ref="DBSEQ_RBL_LUPPO" peptide_ref="PTD_LSGGDHIHSGTVVGK" start="311" end="325" isDecoy="false" id="PTD_LSGGDHIHSGTVVGK_DBSEQ_RBL_LUPPO"/>
    <PeptideEvidence dBSequence_ref="DBSEQ_RBL_LUPPO" peptide_ref="PTD_EITLGFVDLLR" start="331" end="341" isDecoy="false" id="PTD_EITLGFVDLLR_DBSEQ_RBL_LUPPO"/>
    <PeptideEvidence dBSequence_ref="DBSEQ_RBL_LUPPO" peptide_ref="PTD_VALEACVQAR_6C" start="413" end="422" isDecoy="false" id="PTD_VALEACVQAR_6C_DBSEQ_RBL_LUPPO"/>
    <PeptideEvidence dBSequence_ref="DBSEQ_RBL_LUPPO" peptide_ref="PTD_VALEACVQARNEGR_6C" start="413" end="426" isDecoy="false" id="PTD_VALEACVQARNEGR_6C_DBSEQ_RBL_LUPPO"/>
    <PeptideEvidence dBSequence_ref="DBSEQ_RBL_LUPPO" peptide_ref="PTD_NEGRDLASEGNQIIR" start="423" end="437" isDecoy="false" id="PTD_NEGRDLASEGNQIIR_DBSEQ_RBL_LUPPO"/>
    <PeptideEvidence dBSequence_ref="DBSEQ_RBL_LUPPO" peptide_ref="PTD_DLASEGNQIIR" start="427" end="437" isDecoy="false" id="PTD_DLASEGNQIIR_DBSEQ_RBL_LUPPO"/>
    <PeptideEvidence dBSequence_ref="DBSEQ_RBL_LUPPO" peptide_ref="PTD_WSPELAAACEVWK_9C" start="442" end="454" isDecoy="false" id="PTD_WSPELAAACEVWK_9C_DBSEQ_RBL_LUPPO"/>
    <PeptideEvidence dBSequence_ref="DBSEQ_RBL_LUPPR" peptide_ref="PTD_DTDILAAFR" start="24" end="32" isDecoy="false" id="PTD_DTDILAAFR_DBSEQ_RBL_LUPPR"/>
    <PeptideEvidence dBSequence_ref="DBSEQ_RBL_LUPPR" peptide_ref="PTD_TFQGPPHGIQVER" start="138" end="150" isDecoy="false" id="PTD_TFQGPPHGIQVER_DBSEQ_RBL_LUPPR"/>
    <PeptideEvidence dBSequence_ref="DBSEQ_RBL_LUPPR" peptide_ref="PTD_LSGGDHIHSGTVVGK" start="311" end="325" isDecoy="false" id="PTD_LSGGDHIHSGTVVGK_DBSEQ_RBL_LUPPR"/>
    <PeptideEvidence dBSequence_ref="DBSEQ_RBL_LUPPR" peptide_ref="PTD_EITLGFVDLLR" start="331" end="341" isDecoy="false" id="PTD_EITLGFVDLLR_DBSEQ_RBL_LUPPR"/>
    <PeptideEvidence dBSequence_ref="DBSEQ_RBL_LUPPR" peptide_ref="PTD_VALEACVQAR_6C" start="413" end="422" isDecoy="false" id="PTD_VALEACVQAR_6C_DBSEQ_RBL_LUPPR"/>
    <PeptideEvidence dBSequence_ref="DBSEQ_RBL_LUPPR" peptide_ref="PTD_VALEACVQARNEGR_6C" start="413" end="426" isDecoy="false" id="PTD_VALEACVQARNEGR_6C_DBSEQ_RBL_LUPPR"/>
    <PeptideEvidence dBSequence_ref="DBSEQ_RBL_LUPPR" peptide_ref="PTD_NEGRDLASEGNQIIR" start="423" end="437" isDecoy="false" id="PTD_NEGRDLASEGNQIIR_DBSEQ_RBL_LUPPR"/>
    <PeptideEvidence dBSequence_ref="DBSEQ_RBL_LUPPR" peptide_ref="PTD_DLASEGNQIIR" start="427" end="437" isDecoy="false" id="PTD_DLASEGNQIIR_DBSEQ_RBL_LUPPR"/>
    <PeptideEvidence dBSequence_ref="DBSEQ_RBL_LUPPR" peptide_ref="PTD_WSPELAAACEVWK_9C" start="442" end="454" isDecoy="false" id="PTD_WSPELAAACEVWK_9C_DBSEQ_RBL_LUPPR"/>
    <PeptideEvidence dBSequence_ref="DBSEQ_RBL_LUPAL" peptide_ref="PTD_DTDILAAFR" start="24" end="32" isDecoy="false" id="PTD_DTDILAAFR_DBSEQ_RBL_LUPAL"/>
    <PeptideEvidence dBSequence_ref="DBSEQ_RBL_LUPAL" peptide_ref="PTD_TFQGPPHGIQVER" start="138" end="150" isDecoy="false" id="PTD_TFQGPPHGIQVER_DBSEQ_RBL_LUPAL"/>
    <PeptideEvidence dBSequence_ref="DBSEQ_RBL_LUPAL" peptide_ref="PTD_LSGGDHIHSGTVVGK" start="311" end="325" isDecoy="false" id="PTD_LSGGDHIHSGTVVGK_DBSEQ_RBL_LUPAL"/>
    <PeptideEvidence dBSequence_ref="DBSEQ_RBL_LUPAL" peptide_ref="PTD_EITLGFVDLLR" start="331" end="341" isDecoy="false" id="PTD_EITLGFVDLLR_DBSEQ_RBL_LUPAL"/>
    <PeptideEvidence dBSequence_ref="DBSEQ_RBL_LUPAL" peptide_ref="PTD_VALEACVQAR_6C" start="413" end="422" isDecoy="false" id="PTD_VALEACVQAR_6C_DBSEQ_RBL_LUPAL"/>
    <PeptideEvidence dBSequence_ref="DBSEQ_RBL_LUPAL" peptide_ref="PTD_VALEACVQARNEGR_6C" start="413" end="426" isDecoy="false" id="PTD_VALEACVQARNEGR_6C_DBSEQ_RBL_LUPAL"/>
    <PeptideEvidence dBSequence_ref="DBSEQ_RBL_LUPAL" peptide_ref="PTD_NEGRDLASEGNQIIR" start="423" end="437" isDecoy="false" id="PTD_NEGRDLASEGNQIIR_DBSEQ_RBL_LUPAL"/>
    <PeptideEvidence dBSequence_ref="DBSEQ_RBL_LUPAL" peptide_ref="PTD_DLASEGNQIIR" start="427" end="437" isDecoy="false" id="PTD_DLASEGNQIIR_DBSEQ_RBL_LUPAL"/>
    <PeptideEvidence dBSequence_ref="DBSEQ_RBL_LUPAL" peptide_ref="PTD_WSPELAAACEVWK_9C" start="442" end="454" isDecoy="false" id="PTD_WSPELAAACEVWK_9C_DBSEQ_RBL_LUPAL"/>
    <PeptideEvidence dBSequence_ref="DBSEQ_RBL_LUPDE" peptide_ref="PTD_DTDILAAFR" start="24" end="32" isDecoy="false" id="PTD_DTDILAAFR_DBSEQ_RBL_LUPDE"/>
    <PeptideEvidence dBSequence_ref="DBSEQ_RBL_LUPDE" peptide_ref="PTD_TFQGPPHGIQVER" start="138" end="150" isDecoy="false" id="PTD_TFQGPPHGIQVER_DBSEQ_RBL_LUPDE"/>
    <PeptideEvidence dBSequence_ref="DBSEQ_RBL_LUPDE" peptide_ref="PTD_LSGGDHIHSGTVVGK" start="311" end="325" isDecoy="false" id="PTD_LSGGDHIHSGTVVGK_DBSEQ_RBL_LUPDE"/>
    <PeptideEvidence dBSequence_ref="DBSEQ_RBL_LUPDE" peptide_ref="PTD_EITLGFVDLLR" start="331" end="341" isDecoy="false" id="PTD_EITLGFVDLLR_DBSEQ_RBL_LUPDE"/>
    <PeptideEvidence dBSequence_ref="DBSEQ_RBL_LUPDE" peptide_ref="PTD_VALEACVQAR_6C" start="413" end="422" isDecoy="false" id="PTD_VALEACVQAR_6C_DBSEQ_RBL_LUPDE"/>
    <PeptideEvidence dBSequence_ref="DBSEQ_RBL_LUPDE" peptide_ref="PTD_VALEACVQARNEGR_6C" start="413" end="426" isDecoy="false" id="PTD_VALEACVQARNEGR_6C_DBSEQ_RBL_LUPDE"/>
    <PeptideEvidence dBSequence_ref="DBSEQ_RBL_LUPDE" peptide_ref="PTD_NEGRDLASEGNQIIR" start="423" end="437" isDecoy="false" id="PTD_NEGRDLASEGNQIIR_DBSEQ_RBL_LUPDE"/>
    <PeptideEvidence dBSequence_ref="DBSEQ_RBL_LUPDE" peptide_ref="PTD_DLASEGNQIIR" start="427" end="437" isDecoy="false" id="PTD_DLASEGNQIIR_DBSEQ_RBL_LUPDE"/>
    <PeptideEvidence dBSequence_ref="DBSEQ_RBL_LUPDE" peptide_ref="PTD_WSPELAAACEVWK_9C" start="442" end="454" isDecoy="false" id="PTD_WSPELAAACEVWK_9C_DBSEQ_RBL_LUPDE"/>
    <PeptideEvidence dBSequence_ref="DBSEQ_RBL_LUPMI" peptide_ref="PTD_DTDILAAFR" start="24" end="32" isDecoy="false" id="PTD_DTDILAAFR_DBSEQ_RBL_LUPMI"/>
    <PeptideEvidence dBSequence_ref="DBSEQ_RBL_LUPMI" peptide_ref="PTD_TFQGPPHGIQVER" start="138" end="150" isDecoy="false" id="PTD_TFQGPPHGIQVER_DBSEQ_RBL_LUPMI"/>
    <PeptideEvidence dBSequence_ref="DBSEQ_RBL_LUPMI" peptide_ref="PTD_LSGGDHIHSGTVVGK" start="311" end="325" isDecoy="false" id="PTD_LSGGDHIHSGTVVGK_DBSEQ_RBL_LUPMI"/>
    <PeptideEvidence dBSequence_ref="DBSEQ_RBL_LUPMI" peptide_ref="PTD_EITLGFVDLLR" start="331" end="341" isDecoy="false" id="PTD_EITLGFVDLLR_DBSEQ_RBL_LUPMI"/>
    <PeptideEvidence dBSequence_ref="DBSEQ_RBL_LUPMI" peptide_ref="PTD_VALEACVQAR_6C" start="413" end="422" isDecoy="false" id="PTD_VALEACVQAR_6C_DBSEQ_RBL_LUPMI"/>
    <PeptideEvidence dBSequence_ref="DBSEQ_RBL_LUPMI" peptide_ref="PTD_VALEACVQARNEGR_6C" start="413" end="426" isDecoy="false" id="PTD_VALEACVQARNEGR_6C_DBSEQ_RBL_LUPMI"/>
    <PeptideEvidence dBSequence_ref="DBSEQ_RBL_LUPMI" peptide_ref="PTD_NEGRDLASEGNQIIR" start="423" end="437" isDecoy="false" id="PTD_NEGRDLASEGNQIIR_DBSEQ_RBL_LUPMI"/>
    <PeptideEvidence dBSequence_ref="DBSEQ_RBL_LUPMI" peptide_ref="PTD_DLASEGNQIIR" start="427" end="437" isDecoy="false" id="PTD_DLASEGNQIIR_DBSEQ_RBL_LUPMI"/>
    <PeptideEvidence dBSequence_ref="DBSEQ_RBL_LUPMI" peptide_ref="PTD_WSPELAAACEVWK_9C" start="442" end="454" isDecoy="false" id="PTD_WSPELAAACEVWK_9C_DBSEQ_RBL_LUPMI"/>
    <PeptideEvidence dBSequence_ref="DBSEQ_RBL_LUPNA" peptide_ref="PTD_DTDILAAFR" start="24" end="32" isDecoy="false" id="PTD_DTDILAAFR_DBSEQ_RBL_LUPNA"/>
    <PeptideEvidence dBSequence_ref="DBSEQ_RBL_LUPNA" peptide_ref="PTD_TFQGPPHGIQVER" start="138" end="150" isDecoy="false" id="PTD_TFQGPPHGIQVER_DBSEQ_RBL_LUPNA"/>
    <PeptideEvidence dBSequence_ref="DBSEQ_RBL_LUPNA" peptide_ref="PTD_LSGGDHIHSGTVVGK" start="311" end="325" isDecoy="false" id="PTD_LSGGDHIHSGTVVGK_DBSEQ_RBL_LUPNA"/>
    <PeptideEvidence dBSequence_ref="DBSEQ_RBL_LUPNA" peptide_ref="PTD_EITLGFVDLLR" start="331" end="341" isDecoy="false" id="PTD_EITLGFVDLLR_DBSEQ_RBL_LUPNA"/>
    <PeptideEvidence dBSequence_ref="DBSEQ_RBL_LUPNA" peptide_ref="PTD_VALEACVQAR_6C" start="413" end="422" isDecoy="false" id="PTD_VALEACVQAR_6C_DBSEQ_RBL_LUPNA"/>
    <PeptideEvidence dBSequence_ref="DBSEQ_RBL_LUPNA" peptide_ref="PTD_VALEACVQARNEGR_6C" start="413" end="426" isDecoy="false" id="PTD_VALEACVQARNEGR_6C_DBSEQ_RBL_LUPNA"/>
    <PeptideEvidence dBSequence_ref="DBSEQ_RBL_LUPNA" peptide_ref="PTD_NEGRDLASEGNQIIR" start="423" end="437" isDecoy="false" id="PTD_NEGRDLASEGNQIIR_DBSEQ_RBL_LUPNA"/>
    <PeptideEvidence dBSequence_ref="DBSEQ_RBL_LUPNA" peptide_ref="PTD_DLASEGNQIIR" start="427" end="437" isDecoy="false" id="PTD_DLASEGNQIIR_DBSEQ_RBL_LUPNA"/>
    <PeptideEvidence dBSequence_ref="DBSEQ_RBL_LUPNA" peptide_ref="PTD_WSPELAAACEVWK_9C" start="442" end="454" isDecoy="false" id="PTD_WSPELAAACEVWK_9C_DBSEQ_RBL_LUPNA"/>
    <PeptideEvidence dBSequence_ref="DBSEQ_AATM_LUPAN" peptide_ref="PTD_EQSNTFSNAKSSCR_13C" start="29" end="42" isDecoy="false" id="PTD_EQSNTFSNAKSSCR_13C_DBSEQ_AATM_LUPAN"/>
    <PeptideEvidence dBSequence_ref="DBSEQ_AATM_LUPAN" peptide_ref="PTD_AENLMLER" start="104" end="111" isDecoy="false" id="PTD_AENLMLER_DBSEQ_AATM_LUPAN"/>
    <PeptideEvidence dBSequence_ref="DBSEQ_AATM_LUPAN" peptide_ref="PTD_GQNKEYLAIEGLAAFNK" start="112" end="128" isDecoy="false" id="PTD_GQNKEYLAIEGLAAFNK_DBSEQ_AATM_LUPAN"/>
    <PeptideEvidence dBSequence_ref="DBSEQ_AATM_LUPAN" peptide_ref="PTD_EYLAIEGLAAFNK" start="116" end="128" isDecoy="false" id="PTD_EYLAIEGLAAFNK_DBSEQ_AATM_LUPAN"/>
    <PeptideEvidence dBSequence_ref="DBSEQ_AATM_LUPAN" peptide_ref="PTD_NIFNDARVPWSEYR" start="187" end="200" isDecoy="false" id="PTD_NIFNDARVPWSEYR_DBSEQ_AATM_LUPAN"/>
    <PeptideEvidence dBSequence_ref="DBSEQ_AATM_LUPAN" peptide_ref="PTD_IADVIQEK" start="249" end="256" isDecoy="false" id="PTD_IADVIQEK_DBSEQ_AATM_LUPAN"/>
    <PeptideEvidence dBSequence_ref="DBSEQ_AATM_LUPAN" peptide_ref="PTD_CEYLADAIIDSFHYVS_1C" start="439" end="454" isDecoy="false" id="PTD_CEYLADAIIDSFHYVS_1C_DBSEQ_AATM_LUPAN"/>
</SequenceCollection><AnalysisCollection xmlns="http://psidev.info/psi/pi/mzIdentML/1.1">
    <SpectrumIdentification spectrumIdentificationProtocol_ref="SIP_1" spectrumIdentificationList_ref="SIL_220" id="SD_1">
        <InputSpectra spectraData_ref="SD_1"/>
        <SearchDatabaseRef searchDatabase_ref="SDB_LupineRew110E"/>
    </SpectrumIdentification>
    <ProteinDetection proteinDetectionList_ref="PDL_1" proteinDetectionProtocol_ref="PDP_1" id="PD_1">
        <InputSpectrumIdentifications spectrumIdentificationList_ref="SIL_220"/>
    </ProteinDetection>
</AnalysisCollection><AnalysisProtocolCollection xmlns="http://psidev.info/psi/pi/mzIdentML/1.1">
    <SpectrumIdentificationProtocol analysisSoftware_ref="ProteinLynx_Global_Server" id="SIP_1">
        <SearchType>
            <cvParam cvRef="PSI-MS" accession="MS:1001083" name="ms-ms search" value=""/>
        </SearchType>
        <AdditionalSearchParams>
            <cvParam cvRef="PSI-MS" accession="MS:1001256" name="fragment mass type mono"/>
            <cvParam cvRef="PSI-MS" accession="MS:1001211" name="parent mass type mono"/>
        </AdditionalSearchParams>
        <ModificationParams>
            <SearchModification fixedMod="false" massDelta="15.9949" residues="M">
                <cvParam cvRef="UNIMOD" accession="UNIMOD:35" name="Oxidation" value=""/>
            </SearchModification>
            <SearchModification fixedMod="true" massDelta="57.0215" residues="C">
                <cvParam cvRef="UNIMOD" accession="UNIMOD:4" name="Carbamidomethyl" value=""/>
            </SearchModification>
        </ModificationParams>
        <Enzymes>
            <Enzyme cTermGain="KR" missedCleavages="1" id="ENZ_0" name="Trypsin">
                <SiteRegexp>[K](?![P])|[R](?![P])</SiteRegexp>
                <EnzymeName>
                    <cvParam cvRef="PSI-MS" accession="MS:1001251" name="Trypsin"/>
                </EnzymeName>
            </Enzyme>
        </Enzymes>
        <FragmentTolerance>
            <cvParam cvRef="PSI-MS" accession="MS:1001412" name="search tolerance plus value" value="1.0" unitAccession="UO:0000169" unitName="parts per million" unitCvRef="UO"/>
            <cvParam cvRef="PSI-MS" accession="MS:1001413" name="search tolerance minus value" value="1.0" unitAccession="UO:0000169" unitName="parts per million" unitCvRef="UO"/>
        </FragmentTolerance>
        <ParentTolerance>
            <cvParam cvRef="PSI-MS" accession="MS:1001412" name="search tolerance plus value" value="1.0" unitAccession="UO:0000169" unitName="parts per million" unitCvRef="UO"/>
            <cvParam cvRef="PSI-MS" accession="MS:1001413" name="search tolerance minus value" value="1.0" unitAccession="UO:0000169" unitName="parts per million" unitCvRef="UO"/>
        </ParentTolerance>
        <Threshold>
            <cvParam cvRef="PSI-MS" accession="MS:1001448" name="pep:FDR threshold" value="4"/>
        </Threshold>
    </SpectrumIdentificationProtocol>
    <ProteinDetectionProtocol analysisSoftware_ref="ProteinLynx_Global_Server" id="PDP_1">
        <Threshold>
            <cvParam cvRef="PSI-MS" accession="MS:1001447" name="prot:FDR threshold" value="4"/>
        </Threshold>
    </ProteinDetectionProtocol>
</AnalysisProtocolCollection><DataCollection xmlns="http://psidev.info/psi/pi/mzIdentML/1.1">
    <Inputs>
        <SourceFile location="file:/D:/Waters/PLGS/databases/default_database/root/Proj__16705758460550_2676284684200687/_16705775481190_3088308167174446/_16705775481190_3088308167174446_WorkflowResults/_16705809044370_2476033360486284.xml" id="SF_1">
            <FileFormat>
                <cvParam cvRef="PSI-MS" accession="MS:1001566" name="ProteinLynx XML"/>
            </FileFormat>
        </SourceFile>
        <SearchDatabase version="Lupine_110Entries_reviewed.fasta_def" location="file:/D:/Fasta_files/Lupine_110Entries_reviewed.fasta_def" id="SDB_LupineRew110E" name="LupineRew110E">
            <FileFormat>
                <cvParam cvRef="PSI-MS" accession="MS:1001348" name="FASTA format"/>
            </FileFormat>
            <DatabaseName>
                <userParam name="Lupine_110Entries_reviewed.fasta_def"/>
            </DatabaseName>
            <cvParam cvRef="PSI-MS" accession="MS:1001073" name="database type amino acid"/>
        </SearchDatabase>
        <SpectraData location="file:///Lupine120C_C.mgf" id="SD_1" name="Lupine120C_C">
            <FileFormat>
                <cvParam cvRef="PSI-MS" accession="MS:1001062" name="Mascot MGF file"/>
            </FileFormat>
            <SpectrumIDFormat>
                <cvParam cvRef="PSI-MS" accession="MS:1000774" name="multiple peak list nativeID format"/>
            </SpectrumIDFormat>
        </SpectraData>
    </Inputs>
    <AnalysisData>
        <SpectrumIdentificationList numSequencesSearched="220" id="SIL_220">
            <FragmentationTable>
                <Measure id="m_mz">
                    <cvParam cvRef="PSI-MS" accession="MS:1001225" name="product ion m/z" unitAccession="MS:1000040" unitName="m/z" unitCvRef="PSI-MS"/>
                </Measure>
                <Measure id="m_intensity">
                    <cvParam cvRef="PSI-MS" accession="MS:1001226" name="product ion intensity" unitAccession="MS:1000131" unitName="number of counts" unitCvRef="UO"/>
                </Measure>
                <Measure id="m_error">
                    <cvParam cvRef="PSI-MS" accession="MS:1001227" name="product ion m/z error" unitAccession="MS:1000040" unitName="m/z" unitCvRef="PSI-MS"/>
                </Measure>
            </FragmentationTable>
            <SpectrumIdentificationResult spectrumID="index=16834" spectraData_ref="SD_1" id="SIR_SD_1_0">
                <SpectrumIdentificationItem chargeState="1" experimentalMassToCharge="1808.034912109375" calculatedMassToCharge="1808.0462646484375" peptide_ref="PTD_RTPLMQVPLLLDLNGK" rank="1" passThreshold="true" id="SII_PTD_RTPLMQVPLLLDLNGK_1808X0349">
                    <PeptideEvidenceRef peptideEvidence_ref="PTD_RTPLMQVPLLLDLNGK_DBSEQ_CONG1_LUPAN"/>
                    <Fragmentation>
                        <IonType index="5 9" charge="1">
                            <FragmentArray values="529.2696 965.5585" measure_ref="m_mz"/>
                            <FragmentArray values="21.0 54.0" measure_ref="m_intensity"/>
                            <FragmentArray values="0.0079 -0.0081" measure_ref="m_error"/>
                            <cvParam cvRef="PSI-MS" accession="MS:1001233" name="frag: y ion - NH3"/>
                        </IonType>
                        <IonType index="4 6 7 8 9" charge="1">
                            <FragmentArray values="431.2616 659.367 772.4601 885.5385 982.592" measure_ref="m_mz"/>
                            <FragmentArray values="42.0 88.0 182.0 57.0 234.0" measure_ref="m_intensity"/>
                            <FragmentArray values="4.0E-4 -0.0052 0.0038 -0.0019 -0.0012" measure_ref="m_error"/>
                            <cvParam cvRef="PSI-MS" accession="MS:1001220" name="frag: y ion"/>
                        </IonType>
                        <IonType index="9" charge="1">
                            <FragmentArray values="964.5806" measure_ref="m_mz"/>
                            <FragmentArray values="20.0" measure_ref="m_intensity"/>
                            <FragmentArray values="-0.002" measure_ref="m_error"/>
                            <cvParam cvRef="PSI-MS" accession="MS:1001223" name="frag: y ion - H2O"/>
                        </IonType>
                        <IonType index="4 5 6 7" charge="1">
                            <FragmentArray values="468.2961 599.3346 727.389 826.4578" measure_ref="m_mz"/>
                            <FragmentArray values="130.0 124.0 424.0 230.0" measure_ref="m_intensity"/>
                            <FragmentArray values="0.0032 0.0012 -0.003 -0.0026" measure_ref="m_error"/>
                            <cvParam cvRef="PSI-MS" accession="MS:1001224" name="frag: b ion"/>
                        </IonType>
                    </Fragmentation>
                    <cvParam cvRef="PSI-MS" accession="MS:1001569" name="IdentityE Score" value="7.0525"/>
                </SpectrumIdentificationItem>
            </SpectrumIdentificationResult>
            <SpectrumIdentificationResult spectrumID="index=19526" spectraData_ref="SD_1" id="SIR_SD_1_1">
                <SpectrumIdentificationItem chargeState="1" experimentalMassToCharge="670.3599853515625" calculatedMassToCharge="670.3593139648438" peptide_ref="PTD_TPLMQV" rank="1" passThreshold="true" id="SII_PTD_TPLMQV_670X36">
                    <PeptideEvidenceRef peptideEvidence_ref="PTD_TPLMQV_DBSEQ_CONG1_LUPAN"/>
                    <Fragmentation>
                        <IonType index="5" charge="1">
                            <FragmentArray values="570.2998" measure_ref="m_mz"/>
                            <FragmentArray values="22.0" measure_ref="m_intensity"/>
                            <FragmentArray values="0.0042" measure_ref="m_error"/>
                            <cvParam cvRef="PSI-MS" accession="MS:1001233" name="frag: y ion - NH3"/>
                        </IonType>
                        <IonType index="4 5 6" charge="1">
                            <FragmentArray values="425.2194 553.2846 652.3573" measure_ref="m_mz"/>
                            <FragmentArray values="16.0 34.0 39.0" measure_ref="m_intensity"/>
                            <FragmentArray values="-0.0023 0.0043 0.0086" measure_ref="m_error"/>
                            <cvParam cvRef="PSI-MS" accession="MS:1001222" name="frag: b ion - H2O"/>
                        </IonType>
                        <IonType index="4 6" charge="1">
                            <FragmentArray values="443.2385 670.3586" measure_ref="m_mz"/>
                            <FragmentArray values="48.0 45.0" measure_ref="m_intensity"/>
                            <FragmentArray values="0.0062 -7.0E-4" measure_ref="m_error"/>
                            <cvParam cvRef="PSI-MS" accession="MS:1001224" name="frag: b ion"/>
                        </IonType>
                    </Fragmentation>
                    <cvParam cvRef="PSI-MS" accession="MS:1001569" name="IdentityE Score" value="0.0"/>
                </SpectrumIdentificationItem>
            </SpectrumIdentificationResult>
            <SpectrumIdentificationResult spectrumID="index=19518" spectraData_ref="SD_1" id="SIR_SD_1_2">
                <SpectrumIdentificationItem chargeState="1" experimentalMassToCharge="880.49609375" calculatedMassToCharge="880.49609375" peptide_ref="PTD_TPLMQVPL" rank="1" passThreshold="true" id="SII_PTD_TPLMQVPL_880X4961">
                    <PeptideEvidenceRef peptideEvidence_ref="PTD_TPLMQVPL_DBSEQ_CONG1_LUPAN"/>
                    <Fragmentation>
                        <IonType index="5 8" charge="1">
                            <FragmentArray values="553.2834 862.4905" measure_ref="m_mz"/>
                            <FragmentArray values="31.0 18.0" measure_ref="m_intensity"/>
                            <FragmentArray values="0.0031 0.005" measure_ref="m_error"/>
                            <cvParam cvRef="PSI-MS" accession="MS:1001222" name="frag: b ion - H2O"/>
                        </IonType>
                        <IonType index="5 6 8" charge="1">
                            <FragmentArray values="571.2935 670.3534 880.5004" measure_ref="m_mz"/>
                            <FragmentArray values="78.0 122.0 134.0" measure_ref="m_intensity"/>
                            <FragmentArray values="0.0026 -0.0059 0.0043" measure_ref="m_error"/>
                            <cvParam cvRef="PSI-MS" accession="MS:1001224" name="frag: b ion"/>
                        </IonType>
                    </Fragmentation>
                    <cvParam cvRef="PSI-MS" accession="MS:1001569" name="IdentityE Score" value="0.0"/>
                </SpectrumIdentificationItem>
            </SpectrumIdentificationResult>
            <SpectrumIdentificationResult spectrumID="index=19530" spectraData_ref="SD_1" id="SIR_SD_1_3">
                <SpectrumIdentificationItem chargeState="1" experimentalMassToCharge="1651.9322509765625" calculatedMassToCharge="1651.945068359375" peptide_ref="PTD_TPLMQVPLLLDLNGK" rank="1" passThreshold="true" id="SII_PTD_TPLMQVPLLLDLNGK_1651X9323">
                    <PeptideEvidenceRef peptideEvidence_ref="PTD_TPLMQVPLLLDLNGK_DBSEQ_CONG1_LUPAN"/>
                    <Fragmentation>
                        <IonType index="9" charge="1">
                            <FragmentArray values="982.6008" measure_ref="m_mz"/>
                            <FragmentArray values="399.0" measure_ref="m_intensity"/>
                            <FragmentArray values="0.0076" measure_ref="m_error"/>
                            <cvParam cvRef="PSI-MS" accession="MS:1001220" name="frag: y ion"/>
                        </IonType>
                        <IonType index="7" charge="1">
                            <FragmentArray values="767.4132" measure_ref="m_mz"/>
                            <FragmentArray values="155.0" measure_ref="m_intensity"/>
                            <FragmentArray values="0.0012" measure_ref="m_error"/>
                            <cvParam cvRef="PSI-MS" accession="MS:1001224" name="frag: b ion"/>
                        </IonType>
                        <IonType index="4 5 7 8 9 11" charge="1">
                            <FragmentArray values="414.2353 529.2659 755.4306 868.5043 965.5684 1192.6982" measure_ref="m_mz"/>
                            <FragmentArray values="152.0 211.0 63.0 15.0 684.0 1603.0" measure_ref="m_intensity"/>
                            <FragmentArray values="6.0E-4 0.0043 8.0E-4 -0.0096 0.0018 0.0047" measure_ref="m_error"/>
                            <cvParam cvRef="PSI-MS" accession="MS:1001233" name="frag: y ion - NH3"/>
                        </IonType>
                        <IonType index="4 5 6 7 8 10 11 12" charge="1">
                            <FragmentArray values="431.2612 546.2874 659.3719 772.4545 885.5362 1081.6616 1209.7181 1340.7596" measure_ref="m_mz"/>
                            <FragmentArray values="586.0 1255.0 1345.0 1223.0 375.0 3703.0 3375.0 2948.0" measure_ref="m_intensity"/>
                            <FragmentArray values="-1.0E-4 -8.0E-4 -3.0E-4 -0.0019 -0.0042 0.0 -0.002 -0.0011" measure_ref="m_error"/>
                            <cvParam cvRef="PSI-MS" accession="MS:1001220" name="frag: y ion"/>
                        </IonType>
                        <IonType index="6 11 12" charge="1">
                            <FragmentArray values="653.3308 1204.6425 1317.766" measure_ref="m_mz"/>
                            <FragmentArray values="173.0 54.0 21.0" measure_ref="m_intensity"/>
                            <FragmentArray values="-0.0019 -0.0222 0.0173" measure_ref="m_error"/>
                            <cvParam cvRef="PSI-MS" accession="MS:1001232" name="frag: b ion - NH3"/>
                        </IonType>
                        <IonType index="5 6 7 9 10" charge="1">
                            <FragmentArray values="528.2803 641.364 754.4447 964.5903 1063.6356" measure_ref="m_mz"/>
                            <FragmentArray values="99.0 70.0 123.0 209.0 345.0" measure_ref="m_intensity"/>
                            <FragmentArray values="0.0026 0.0023 -0.0011 0.0077 -0.0155" measure_ref="m_error"/>
                            <cvParam cvRef="PSI-MS" accession="MS:1001223" name="frag: y ion - H2O"/>
                        </IonType>
                        <IonType index="4 5 6 7 8 9 10" charge="1">
                            <FragmentArray values="425.2199 553.2784 652.3493 749.399 862.4938 975.5818 1088.6584" measure_ref="m_mz"/>
                            <FragmentArray values="146.0 655.0 1100.0 61.0 87.0 85.0 83.0" measure_ref="m_intensity"/>
                            <FragmentArray values="-0.0018 -0.0019 6.0E-4 -0.0025 0.0083 0.0122 0.0049" measure_ref="m_error"/>
                            <cvParam cvRef="PSI-MS" accession="MS:1001222" name="frag: b ion - H2O"/>
                        </IonType>
                        <IonType index="4 5 6 8 9 10 11 12 13" charge="1">
                            <FragmentArray values="443.2337 571.2908 670.3593 880.4965 993.5745 1106.6642 1221.685 1334.7809 1448.8237" measure_ref="m_mz"/>
                            <FragmentArray values="1008.0 2054.0 3448.0 531.0 370.0 162.0 283.0 124.0 115.0" measure_ref="m_intensity"/>
                            <FragmentArray values="0.0015 0.0 0.0 4.0E-4 -0.0056 0.0 -0.0061 0.0056 0.0056" measure_ref="m_error"/>
                            <cvParam cvRef="PSI-MS" accession="MS:1001224" name="frag: b ion"/>
                        </IonType>
                    </Fragmentation>
                    <cvParam cvRef="PSI-MS" accession="MS:1001569" name="IdentityE Score" value="7.7227"/>
                </SpectrumIdentificationItem>
            </SpectrumIdentificationResult>
            <SpectrumIdentificationResult spectrumID="index=17327" spectraData_ref="SD_1" id="SIR_SD_1_4">
                <SpectrumIdentificationItem chargeState="1" experimentalMassToCharge="1667.9354248046875" calculatedMassToCharge="1667.93994140625" peptide_ref="PTD_TPLMQVPLLLDLNGK_4M" rank="1" passThreshold="true" id="SII_PTD_TPLMQVPLLLDLNGK_4M_1667X9354">
                    <PeptideEvidenceRef peptideEvidence_ref="PTD_TPLMQVPLLLDLNGK_4M_DBSEQ_CONG1_LUPAN"/>
                    <Fragmentation>
                        <IonType index="5 11" charge="1">
                            <FragmentArray values="529.2655 1192.7048" measure_ref="m_mz"/>
                            <FragmentArray values="15.0 33.0" measure_ref="m_intensity"/>
                            <FragmentArray values="0.0038 0.0112" measure_ref="m_error"/>
                            <cvParam cvRef="PSI-MS" accession="MS:1001233" name="frag: y ion - NH3"/>
                        </IonType>
                        <IonType index="4 6 8 9 10" charge="1">
                            <FragmentArray values="431.2607 659.3781 885.5375 982.5945 1081.6499" measure_ref="m_mz"/>
                            <FragmentArray values="20.0 47.0 18.0 234.0 74.0" measure_ref="m_intensity"/>
                            <FragmentArray values="-5.0E-4 0.0059 -0.0029 0.0014 -0.0117" measure_ref="m_error"/>
                            <cvParam cvRef="PSI-MS" accession="MS:1001220" name="frag: y ion"/>
                        </IonType>
                        <IonType index="5 6" charge="1">
                            <FragmentArray values="587.2813 686.3523" measure_ref="m_mz"/>
                            <FragmentArray values="56.0 84.0" measure_ref="m_intensity"/>
                            <FragmentArray values="-0.0045 -0.0019" measure_ref="m_error"/>
                            <cvParam cvRef="PSI-MS" accession="MS:1001224" name="frag: b ion"/>
                        </IonType>
                    </Fragmentation>
                    <cvParam cvRef="PSI-MS" accession="MS:1001569" name="IdentityE Score" value="7.0348"/>
                </SpectrumIdentificationItem>
            </SpectrumIdentificationResult>
            <SpectrumIdentificationResult spectrumID="index=16826" spectraData_ref="SD_1" id="SIR_SD_1_5">
                <SpectrumIdentificationItem chargeState="1" experimentalMassToCharge="982.5921020507812" calculatedMassToCharge="982.5932006835938" peptide_ref="PTD_PLLLDLNGK" rank="1" passThreshold="true" id="SII_PTD_PLLLDLNGK_982X5921">
                    <PeptideEvidenceRef peptideEvidence_ref="PTD_PLLLDLNGK_DBSEQ_CONG1_LUPAN"/>
                    <Fragmentation>
                        <IonType index="9" charge="1">
                            <FragmentArray values="982.5939" measure_ref="m_mz"/>
                            <FragmentArray values="363.0" measure_ref="m_intensity"/>
                            <FragmentArray values="7.0E-4" measure_ref="m_error"/>
                            <cvParam cvRef="PSI-MS" accession="MS:1001220" name="frag: y ion"/>
                        </IonType>
                    </Fragmentation>
                    <cvParam cvRef="PSI-MS" accession="MS:1001569" name="IdentityE Score" value="0.0"/>
                </SpectrumIdentificationItem>
            </SpectrumIdentificationResult>
            <SpectrumIdentificationResult spectrumID="index=19515" spectraData_ref="SD_1" id="SIR_SD_1_6">
                <SpectrumIdentificationItem chargeState="1" experimentalMassToCharge="982.5922241210938" calculatedMassToCharge="982.5932006835938" peptide_ref="PTD_PLLLDLNGK" rank="1" passThreshold="true" id="SII_PTD_PLLLDLNGK_982X5922">
                    <PeptideEvidenceRef peptideEvidence_ref="PTD_PLLLDLNGK_DBSEQ_CONG1_LUPAN"/>
                    <Fragmentation>
                        <IonType index="9" charge="1">
                            <FragmentArray values="965.5733" measure_ref="m_mz"/>
                            <FragmentArray values="124.0" measure_ref="m_intensity"/>
                            <FragmentArray values="0.0066" measure_ref="m_error"/>
                            <cvParam cvRef="PSI-MS" accession="MS:1001233" name="frag: y ion - NH3"/>
                        </IonType>
                        <IonType index="6" charge="1">
                            <FragmentArray values="641.3711" measure_ref="m_mz"/>
                            <FragmentArray values="44.0" measure_ref="m_intensity"/>
                            <FragmentArray values="0.0094" measure_ref="m_error"/>
                            <cvParam cvRef="PSI-MS" accession="MS:1001223" name="frag: y ion - H2O"/>
                        </IonType>
                        <IonType index="9" charge="1">
                            <FragmentArray values="964.573" measure_ref="m_mz"/>
                            <FragmentArray values="50.0" measure_ref="m_intensity"/>
                            <FragmentArray values="-0.0096" measure_ref="m_error"/>
                            <cvParam cvRef="PSI-MS" accession="MS:1001224" name="frag: b ion"/>
                        </IonType>
                    </Fragmentation>
                    <cvParam cvRef="PSI-MS" accession="MS:1001569" name="IdentityE Score" value="0.0"/>
                </SpectrumIdentificationItem>
            </SpectrumIdentificationResult>
            <SpectrumIdentificationResult spectrumID="index=19524" spectraData_ref="SD_1" id="SIR_SD_1_7">
                <SpectrumIdentificationItem chargeState="1" experimentalMassToCharge="885.5369873046875" calculatedMassToCharge="885.5404052734375" peptide_ref="PTD_LLLDLNGK" rank="1" passThreshold="true" id="SII_PTD_LLLDLNGK_885X537">
                    <PeptideEvidenceRef peptideEvidence_ref="PTD_LLLDLNGK_DBSEQ_CONG1_LUPAN"/>
                    <Fragmentation>
                        <IonType index="4 8" charge="1">
                            <FragmentArray values="431.2592 885.532" measure_ref="m_mz"/>
                            <FragmentArray values="26.0 373.0" measure_ref="m_intensity"/>
                            <FragmentArray values="-0.0021 -0.0084" measure_ref="m_error"/>
                            <cvParam cvRef="PSI-MS" accession="MS:1001220" name="frag: y ion"/>
                        </IonType>
                    </Fragmentation>
                    <cvParam cvRef="PSI-MS" accession="MS:1001569" name="IdentityE Score" value="0.0"/>
                </SpectrumIdentificationItem>
            </SpectrumIdentificationResult>
            <SpectrumIdentificationResult spectrumID="index=19521" spectraData_ref="SD_1" id="SIR_SD_1_8">
                <SpectrumIdentificationItem chargeState="1" experimentalMassToCharge="772.4567260742188" calculatedMassToCharge="772.456298828125" peptide_ref="PTD_LLDLNGK" rank="1" passThreshold="true" id="SII_PTD_LLDLNGK_772X4567">
                    <PeptideEvidenceRef peptideEvidence_ref="PTD_LLDLNGK_DBSEQ_CONG1_LUPAN"/>
                    <Fragmentation>
                        <IonType index="4 7" charge="1">
                            <FragmentArray values="431.2601 772.4569" measure_ref="m_mz"/>
                            <FragmentArray values="32.0 748.0" measure_ref="m_intensity"/>
                            <FragmentArray values="-0.0011 6.0E-4" measure_ref="m_error"/>
                            <cvParam cvRef="PSI-MS" accession="MS:1001220" name="frag: y ion"/>
                        </IonType>
                    </Fragmentation>
                    <cvParam cvRef="PSI-MS" accession="MS:1001569" name="IdentityE Score" value="0.0"/>
                </SpectrumIdentificationItem>
            </SpectrumIdentificationResult>
            <SpectrumIdentificationResult spectrumID="index=19531" spectraData_ref="SD_1" id="SIR_SD_1_9">
                <SpectrumIdentificationItem chargeState="1" experimentalMassToCharge="659.372802734375" calculatedMassToCharge="659.372314453125" peptide_ref="PTD_LDLNGK" rank="1" passThreshold="true" id="SII_PTD_LDLNGK_659X3728">
                    <PeptideEvidenceRef peptideEvidence_ref="PTD_LDLNGK_DBSEQ_CONG1_LUPAN"/>
                    <Fragmentation>
                        <IonType index="4 6" charge="1">
                            <FragmentArray values="414.2298 642.347" measure_ref="m_mz"/>
                            <FragmentArray values="29.0 104.0" measure_ref="m_intensity"/>
                            <FragmentArray values="-0.0049 0.0013" measure_ref="m_error"/>
                            <cvParam cvRef="PSI-MS" accession="MS:1001233" name="frag: y ion - NH3"/>
                        </IonType>
                        <IonType index="4 6" charge="1">
                            <FragmentArray values="431.2595 659.3732" measure_ref="m_mz"/>
                            <FragmentArray values="83.0 732.0" measure_ref="m_intensity"/>
                            <FragmentArray values="-0.0018 9.0E-4" measure_ref="m_error"/>
                            <cvParam cvRef="PSI-MS" accession="MS:1001220" name="frag: y ion"/>
                        </IonType>
                        <IonType index="4 6" charge="1">
                            <FragmentArray values="456.2489 641.3655" measure_ref="m_mz"/>
                            <FragmentArray values="26.0 24.0" measure_ref="m_intensity"/>
                            <FragmentArray values="0.0037 0.0038" measure_ref="m_error"/>
                            <cvParam cvRef="PSI-MS" accession="MS:1001224" name="frag: b ion"/>
                        </IonType>
                    </Fragmentation>
                    <cvParam cvRef="PSI-MS" accession="MS:1001569" name="IdentityE Score" value="0.0"/>
                </SpectrumIdentificationItem>
            </SpectrumIdentificationResult>
            <SpectrumIdentificationResult spectrumID="index=4615" spectraData_ref="SD_1" id="SIR_SD_1_10">
                <SpectrumIdentificationItem chargeState="1" experimentalMassToCharge="1674.7269287109375" calculatedMassToCharge="1674.73291015625" peptide_ref="PTD_HLWVTCSQHYSSST_6C" rank="1" passThreshold="true" id="SII_PTD_HLWVTCSQHYSSST_6C_1674X7269">
                    <PeptideEvidenceRef peptideEvidence_ref="PTD_HLWVTCSQHYSSST_6C_DBSEQ_CONG1_LUPAN"/>
                    <Fragmentation>
                        <IonType index="6" charge="1">
                            <FragmentArray values="663.2693" measure_ref="m_mz"/>
                            <FragmentArray values="31.0" measure_ref="m_intensity"/>
                            <FragmentArray values="-0.004" measure_ref="m_error"/>
                            <cvParam cvRef="PSI-MS" accession="MS:1001223" name="frag: y ion - H2O"/>
                        </IonType>
                        <IonType index="5" charge="1">
                            <FragmentArray values="619.3361" measure_ref="m_mz"/>
                            <FragmentArray values="20.0" measure_ref="m_intensity"/>
                            <FragmentArray values="0.001" measure_ref="m_error"/>
                            <cvParam cvRef="PSI-MS" accession="MS:1001222" name="frag: b ion - H2O"/>
                        </IonType>
                        <IonType index="3 4" charge="1">
                            <FragmentArray values="437.231 536.2945" measure_ref="m_mz"/>
                            <FragmentArray values="96.0 56.0" measure_ref="m_intensity"/>
                            <FragmentArray values="0.0014 -0.0035" measure_ref="m_error"/>
                            <cvParam cvRef="PSI-MS" accession="MS:1001224" name="frag: b ion"/>
                        </IonType>
                    </Fragmentation>
                    <cvParam cvRef="PSI-MS" accession="MS:1001569" name="IdentityE Score" value="0.0"/>
                </SpectrumIdentificationItem>
            </SpectrumIdentificationResult>
            <SpectrumIdentificationResult spectrumID="index=4613" spectraData_ref="SD_1" id="SIR_SD_1_11">
                <SpectrumIdentificationItem chargeState="1" experimentalMassToCharge="3315.3828125" calculatedMassToCharge="3315.415283203125" peptide_ref="PTD_HLWVTCSQHYSSSTYQAPFCHSTQCSR_6C_20C_25C" rank="1" passThreshold="true" id="SII_PTD_HLWVTCSQHYSSSTYQAPFCHSTQCSR_6C_20C_25C_3315X3828">
                    <PeptideEvidenceRef peptideEvidence_ref="PTD_HLWVTCSQHYSSSTYQAPFCHSTQCSR_6C_20C_25C_DBSEQ_CONG1_LUPAN"/>
                    <Fragmentation>
                        <IonType index="8" charge="1">
                            <FragmentArray values="1035.4166" measure_ref="m_mz"/>
                            <FragmentArray values="506.0" measure_ref="m_intensity"/>
                            <FragmentArray values="0.0071" measure_ref="m_error"/>
                            <cvParam cvRef="PSI-MS" accession="MS:1001220" name="frag: y ion"/>
                        </IonType>
                        <IonType index="25 26" charge="3">
                            <FragmentArray values="3065.2544 3178.3062" measure_ref="m_mz"/>
                            <FragmentArray values="731.0 243.0" measure_ref="m_intensity"/>
                            <FragmentArray values="-0.0181 -0.0504" measure_ref="m_error"/>
                            <cvParam cvRef="PSI-MS" accession="MS:1001220" name="frag: y ion"/>
                        </IonType>
                        <IonType index="25" charge="3">
                            <FragmentArray values="3047.2317" measure_ref="m_mz"/>
                            <FragmentArray values="173.0" measure_ref="m_intensity"/>
                            <FragmentArray values="-0.0301" measure_ref="m_error"/>
                            <cvParam cvRef="PSI-MS" accession="MS:1001223" name="frag: y ion - H2O"/>
                        </IonType>
                        <IonType index="24 26" charge="3">
                            <FragmentArray values="2862.158 3161.2979" measure_ref="m_mz"/>
                            <FragmentArray values="66.0 64.0" measure_ref="m_intensity"/>
                            <FragmentArray values="-0.0087 -0.0321" measure_ref="m_error"/>
                            <cvParam cvRef="PSI-MS" accession="MS:1001233" name="frag: y ion - NH3"/>
                        </IonType>
                        <IonType index="19" charge="2">
                            <FragmentArray values="2303.951" measure_ref="m_mz"/>
                            <FragmentArray values="270.0" measure_ref="m_intensity"/>
                            <FragmentArray values="-0.0048" measure_ref="m_error"/>
                            <cvParam cvRef="PSI-MS" accession="MS:1001220" name="frag: y ion"/>
                        </IonType>
                        <IonType index="10" charge="1">
                            <FragmentArray values="1279.5308" measure_ref="m_mz"/>
                            <FragmentArray values="1407.0" measure_ref="m_intensity"/>
                            <FragmentArray values="1.0E-4" measure_ref="m_error"/>
                            <cvParam cvRef="PSI-MS" accession="MS:1001220" name="frag: y ion"/>
                        </IonType>
                        <IonType index="10 11 12 13 14 15" charge="2">
                            <FragmentArray values="1312.5739 1399.6208 1486.643 1573.7072 1674.7545 1837.7999" measure_ref="m_mz"/>
                            <FragmentArray values="147.0 74.0 155.0 63.0 64.0 60.0" measure_ref="m_intensity"/>
                            <FragmentArray values="-0.0154 -4.0E-4 -0.0102 0.0218 0.0215 0.0036" measure_ref="m_error"/>
                            <cvParam cvRef="PSI-MS" accession="MS:1001224" name="frag: b ion"/>
                        </IonType>
                        <IonType index="9 11 12 13 14 15" charge="2">
                            <FragmentArray values="1131.4998 1381.6106 1468.648 1555.6588 1656.7037 1819.7946" measure_ref="m_mz"/>
                            <FragmentArray values="47.0 106.0 180.0 200.0 344.0 55.0" measure_ref="m_intensity"/>
                            <FragmentArray values="-0.0155 -1.0E-4 0.0054 -0.0159 -0.0187 0.0089" measure_ref="m_error"/>
                            <cvParam cvRef="PSI-MS" accession="MS:1001222" name="frag: b ion - H2O"/>
                        </IonType>
                        <IonType index="10" charge="1">
                            <FragmentArray values="1261.5059" measure_ref="m_mz"/>
                            <FragmentArray values="114.0" measure_ref="m_intensity"/>
                            <FragmentArray values="-0.0144" measure_ref="m_error"/>
                            <cvParam cvRef="PSI-MS" accession="MS:1001223" name="frag: y ion - H2O"/>
                        </IonType>
                        <IonType index="12 23" charge="2">
                            <FragmentArray values="1461.6066 2763.14" measure_ref="m_mz"/>
                            <FragmentArray values="325.0 42.0" measure_ref="m_intensity"/>
                            <FragmentArray values="0.0067 0.0419" measure_ref="m_error"/>
                            <cvParam cvRef="PSI-MS" accession="MS:1001233" name="frag: y ion - NH3"/>
                        </IonType>
                        <IonType index="8 11 12" charge="2">
                            <FragmentArray values="1017.384 1332.5533 1460.5908" measure_ref="m_mz"/>
                            <FragmentArray values="57.0 57.0 99.0" measure_ref="m_intensity"/>
                            <FragmentArray values="-0.015 -0.0038 -0.0251" measure_ref="m_error"/>
                            <cvParam cvRef="PSI-MS" accession="MS:1001223" name="frag: y ion - H2O"/>
                        </IonType>
                        <IonType index="9" charge="1">
                            <FragmentArray values="1149.524" measure_ref="m_mz"/>
                            <FragmentArray values="241.0" measure_ref="m_intensity"/>
                            <FragmentArray values="-0.0018" measure_ref="m_error"/>
                            <cvParam cvRef="PSI-MS" accession="MS:1001224" name="frag: b ion"/>
                        </IonType>
                        <IonType index="4 6 7 10" charge="1">
                            <FragmentArray values="533.2154 721.2799 858.3675 1262.4822" measure_ref="m_mz"/>
                            <FragmentArray values="21.0 46.0 38.0 35.0" measure_ref="m_intensity"/>
                            <FragmentArray values="0.0017 -0.0135 0.0152 -0.022" measure_ref="m_error"/>
                            <cvParam cvRef="PSI-MS" accession="MS:1001233" name="frag: y ion - NH3"/>
                        </IonType>
                        <IonType index="7" charge="1">
                            <FragmentArray values="875.3855" measure_ref="m_mz"/>
                            <FragmentArray values="462.0" measure_ref="m_intensity"/>
                            <FragmentArray values="0.0066" measure_ref="m_error"/>
                            <cvParam cvRef="PSI-MS" accession="MS:1001220" name="frag: y ion"/>
                        </IonType>
                        <IonType index="11" charge="1">
                            <FragmentArray values="1382.571" measure_ref="m_mz"/>
                            <FragmentArray values="28.0" measure_ref="m_intensity"/>
                            <FragmentArray values="-0.0236" measure_ref="m_error"/>
                            <cvParam cvRef="PSI-MS" accession="MS:1001232" name="frag: b ion - NH3"/>
                        </IonType>
                        <IonType index="3 4 5 6 9 13" charge="1">
                            <FragmentArray values="422.1805 550.2428 651.2901 738.3224 1182.472 1641.6924" measure_ref="m_mz"/>
                            <FragmentArray values="66.0 119.0 203.0 510.0 165.0 35.0" measure_ref="m_intensity"/>
                            <FragmentArray values="-0.0012 0.0026 0.0022 0.0025 -0.0058 0.0027" measure_ref="m_error"/>
                            <cvParam cvRef="PSI-MS" accession="MS:1001220" name="frag: y ion"/>
                        </IonType>
                        <IonType index="5 8" charge="1">
                            <FragmentArray values="619.3451 994.4424" measure_ref="m_mz"/>
                            <FragmentArray values="49.0 100.0" measure_ref="m_intensity"/>
                            <FragmentArray values="0.01 -0.014" measure_ref="m_error"/>
                            <cvParam cvRef="PSI-MS" accession="MS:1001222" name="frag: b ion - H2O"/>
                        </IonType>
                        <IonType index="6" charge="1">
                            <FragmentArray values="720.3128" measure_ref="m_mz"/>
                            <FragmentArray values="123.0" measure_ref="m_intensity"/>
                            <FragmentArray values="0.0034" measure_ref="m_error"/>
                            <cvParam cvRef="PSI-MS" accession="MS:1001223" name="frag: y ion - H2O"/>
                        </IonType>
                        <IonType index="11 14 15 16 17 18 23" charge="2">
                            <FragmentArray values="1350.5663 1742.7404 1829.7642 1916.8027 2003.8269 2166.8906 2780.1287" measure_ref="m_mz"/>
                            <FragmentArray values="360.0 74.0 76.0 131.0 377.0 295.0 139.0" measure_ref="m_intensity"/>
                            <FragmentArray values="-0.0015 0.003 -0.0053 0.0012 -0.0066 -0.0062 0.0039" measure_ref="m_error"/>
                            <cvParam cvRef="PSI-MS" accession="MS:1001220" name="frag: y ion"/>
                        </IonType>
                        <IonType index="3 4 5 8" charge="1">
                            <FragmentArray values="437.2324 536.3032 637.3444 1012.4628" measure_ref="m_mz"/>
                            <FragmentArray values="112.0 65.0 47.0 155.0" measure_ref="m_intensity"/>
                            <FragmentArray values="0.0029 0.0052 -0.0013 -0.0042" measure_ref="m_error"/>
                            <cvParam cvRef="PSI-MS" accession="MS:1001224" name="frag: b ion"/>
                        </IonType>
                    </Fragmentation>
                    <cvParam cvRef="PSI-MS" accession="MS:1001569" name="IdentityE Score" value="8.0173"/>
                </SpectrumIdentificationItem>
            </SpectrumIdentificationResult>
            <SpectrumIdentificationResult spectrumID="index=4600" spectraData_ref="SD_1" id="SIR_SD_1_12">
                <SpectrumIdentificationItem chargeState="1" experimentalMassToCharge="1279.5289306640625" calculatedMassToCharge="1279.5306396484375" peptide_ref="PTD_PFCHSTQCSR_3C_8C" rank="1" passThreshold="true" id="SII_PTD_PFCHSTQCSR_3C_8C_1279X5289">
                    <PeptideEvidenceRef peptideEvidence_ref="PTD_PFCHSTQCSR_3C_8C_DBSEQ_CONG1_LUPAN"/>
                    <cvParam cvRef="PSI-MS" accession="MS:1001569" name="IdentityE Score" value="0.0"/>
                </SpectrumIdentificationItem>
            </SpectrumIdentificationResult>
            <SpectrumIdentificationResult spectrumID="index=14062" spectraData_ref="SD_1" id="SIR_SD_1_13">
                <SpectrumIdentificationItem chargeState="1" experimentalMassToCharge="5967.64892578125" calculatedMassToCharge="5967.7138671875" peptide_ref="PTD_ANTHQCFTCTDSTTTRPGCHNNTCGLLSSNPVTQESGLGELAQDVLAIHSTHGSK_6C_9C_19C_24C" rank="1" passThreshold="true" id="SII_PTD_ANTHQCFTCTDSTTTRPGCHNNTCGLLSSNPVTQESGLGELAQDVLAIHSTHGSK_6C_9C_19C_24C_5967X649">
                    <PeptideEvidenceRef peptideEvidence_ref="PTD_ANTHQCFTCTDSTTTRPGCHNNTCGLLSSNPVTQESGLGELAQDVLAIHSTHGSK_6C_9C_19C_24C_DBSEQ_CONG1_LUPAN"/>
                    <Fragmentation>
                        <IonType index="25 26 27 30" charge="3">
                            <FragmentArray values="2880.0908 2993.2124 3106.2698 3394.3718" measure_ref="m_mz"/>
                            <FragmentArray values="37.0 207.0 117.0 372.0" measure_ref="m_intensity"/>
                            <FragmentArray values="-0.0394 -0.002 -0.0286 -0.0335" measure_ref="m_error"/>
                            <cvParam cvRef="PSI-MS" accession="MS:1001224" name="frag: b ion"/>
                        </IonType>
                        <IonType index="28" charge="3">
                            <FragmentArray values="3176.3064" measure_ref="m_mz"/>
                            <FragmentArray values="56.0" measure_ref="m_intensity"/>
                            <FragmentArray values="0.0027" measure_ref="m_error"/>
                            <cvParam cvRef="PSI-MS" accession="MS:1001232" name="frag: b ion - NH3"/>
                        </IonType>
                        <IonType index="28" charge="3">
                            <FragmentArray values="3175.2756" measure_ref="m_mz"/>
                            <FragmentArray values="37.0" measure_ref="m_intensity"/>
                            <FragmentArray values="-0.0442" measure_ref="m_error"/>
                            <cvParam cvRef="PSI-MS" accession="MS:1001222" name="frag: b ion - H2O"/>
                        </IonType>
                        <IonType index="4 7 9 10 11" charge="1">
                            <FragmentArray values="428.2218 753.3627 937.4786 1050.5876 1149.6329" measure_ref="m_mz"/>
                            <FragmentArray values="22.0 127.0 48.0 59.0 52.0" measure_ref="m_intensity"/>
                            <FragmentArray values="-0.0034 -0.0011 -0.0064 0.0185 -0.0046" measure_ref="m_error"/>
                            <cvParam cvRef="PSI-MS" accession="MS:1001220" name="frag: y ion"/>
                        </IonType>
                        <IonType index="6" charge="1">
                            <FragmentArray values="598.2998" measure_ref="m_mz"/>
                            <FragmentArray values="19.0" measure_ref="m_intensity"/>
                            <FragmentArray values="0.0055" measure_ref="m_error"/>
                            <cvParam cvRef="PSI-MS" accession="MS:1001223" name="frag: y ion - H2O"/>
                        </IonType>
                        <IonType index="8" charge="1">
                            <FragmentArray values="942.3768" measure_ref="m_mz"/>
                            <FragmentArray values="80.0" measure_ref="m_intensity"/>
                            <FragmentArray values="-0.0119" measure_ref="m_error"/>
                            <cvParam cvRef="PSI-MS" accession="MS:1001222" name="frag: b ion - H2O"/>
                        </IonType>
                        <IonType index="14 15 19 20 23" charge="2">
                            <FragmentArray values="1463.7756 1576.844 1932.9965 2020.0457 2378.185" measure_ref="m_mz"/>
                            <FragmentArray values="48.0 35.0 108.0 230.0 320.0" measure_ref="m_intensity"/>
                            <FragmentArray values="0.0155 -1.0E-4 -0.0173 -2.0E-4 -0.0096" measure_ref="m_error"/>
                            <cvParam cvRef="PSI-MS" accession="MS:1001220" name="frag: y ion"/>
                        </IonType>
                        <IonType index="5 6 11" charge="1">
                            <FragmentArray values="552.2576 712.2783 1336.5159" measure_ref="m_mz"/>
[truncated: 2,659,959 more chars]
