# Supplementary material for: Influence of Roasting Temperature on the Detectability of Potentially Allergenic Lupin by SDS-PAGE, ELISAs, LC-MS/MS, and Real-Time PCR
Source: Foods. 2024 Feb 23;13(5):673. doi: 10.3390/foods13050673 (PMC10930864; doi:10.3390/foods13050673)
Supplement: Supplementary file 1 [file foods-13-00673-s001.zip › Lupine160C_B_LupineRew110E_2.mzid]

<?xml version="1.0" encoding="Cp1252"?><MzIdentML id="Lupine160C_B" version="1.1.0" xmlns="http://psidev.info/psi/pi/mzIdentML/1.1" xmlns:xsi="http://www.w3.org/2001/XMLSchema-instance" xsi:schemaLocation="http://psidev.info/psi/pi/mzIdentML/1.1 http://www.psidev.info/files/mzIdentML1.1.0.xsd" creationDate="2023-08-29T15:02:13" ><cvList xmlns="http://psidev.info/psi/pi/mzIdentML/1.1">
    <cv fullName="Proteomics Standards Initiative Mass Spectrometry Vocabularies" version="3.71.0" uri="http://psidev.cvs.sourceforge.net/viewvc/*checkout*/psidev/psi/psi-ms/mzML/controlledVocabulary/psi-ms.obo" id="PSI-MS"/>
    <cv fullName="UNIMOD" version="" uri="http://www.unimod.org/obo/unimod.obo" id="UNIMOD"/>
    <cv fullName="UNIT-ONTOLOGY" version="" uri="http://obo.cvs.sourceforge.net/*checkout*/obo/obo/ontology/phenotype/unit.obo" id="UO"/>
</cvList><AnalysisSoftwareList xmlns="http://psidev.info/psi/pi/mzIdentML/1.1">
    <AnalysisSoftware version="3.0.3" uri="http://www.waters.com/waters/en_US/ProteinLynx-Global-SERVER-%28PLGS%29/nav.htm?cid=513821" id="ProteinLynx_Global_Server" name="ProteinLynx Global Server">
        <ContactRole contact_ref="ORG_WATERS">
            <Role>
                <cvParam cvRef="PSI-MS" accession="MS:1001267" name="software vendor"/>
            </Role>
        </ContactRole>
        <SoftwareName>
            <cvParam cvRef="PSI-MS" accession="MS:1000601" name="ProteinLynx Global Server"/>
        </SoftwareName>
        <Customizations>No customisations</Customizations>
    </AnalysisSoftware>
    <AnalysisSoftware version="4.1" uri="http://www.waters.com/waters/en_US/MassLynx-Mass-Spectrometry-Software-/nav.htm?cid=513164" id="MassLynx_Mass_Spectrometry_Software" name="MassLynx">
        <ContactRole contact_ref="ORG_WATERS">
            <Role>
                <cvParam cvRef="PSI-MS" accession="MS:1001267" name="software vendor"/>
            </Role>
        </ContactRole>
        <SoftwareName>
            <cvParam cvRef="PSI-MS" accession="MS:1000534" name="MassLynx"/>
        </SoftwareName>
        <Customizations>No customisations</Customizations>
    </AnalysisSoftware>
</AnalysisSoftwareList><AuditCollection xmlns="http://psidev.info/psi/pi/mzIdentML/1.1">
    <Organization id="ORG_WATERS" name="Waters Corporation"/>
    <Person id="PERSON_WATERS">
        <Affiliation organization_ref="ORG_WATERS"/>
    </Person>
</AuditCollection><SequenceCollection xmlns="http://psidev.info/psi/pi/mzIdentML/1.1">
    <DBSequence length="152" searchDatabase_ref="SDB_LupineRew110E" accession="COND1_LUPAN" id="DBSEQ_COND1_LUPAN" name="F5B8W8">
        <Seq>MAKLTILIALVAALVLVVHTSAFRSSEQSCKRQLQQVNLRHCENHIDQRIQQQQEEEEDRARKLRGIKHVILRHKSSQESEESEELDQCCEQLNELNSQRCQCRALQQIYESQSEQCEGRQQEQQLEGELEKLPRICGFGPLRRCNINPDEE</Seq>
        <cvParam cvRef="PSI-MS" accession="MS:1001088" name="protein description" value="Conglutin delta 1 OS=Lupinus angustifolius OX=3871 GN=TanjilG_06295 PE=1 SV=1"/>
    </DBSequence>
    <DBSequence length="506" searchDatabase_ref="SDB_LupineRew110E" accession="CONA1_LUPAN" id="DBSEQ_CONA1_LUPAN" name="F5B8V6">
        <Seq>MANKLLALSLFLLFSGCFASTFRQQPQQNECQFQRLNALEPDNSVKSEAGTIETWNPNNDQLRCAGVALSRCTIQRNGLRRPFYTNAPQEIYIQQGRGIFGLIFPGCRETYEEPQEQEQGQGPRPQDRHQKVEHFREGDIIAVPTGVPFWMYNNEQTPVIAITLIDTTNLDNQLDQIPRRFYLSGNQEQEFLQYQQKEGGQGQQQEGGNEGGNVLSGFNDEFLEEAFSVDREIVRNIKGKNDDREGSIVEVKEGLKVISPPTLRPRQGREEEEEEEEEEEERRGDRRRHRPHHHEEEEEEEEWSHQVRRVRRPHHHREDRNGLEETLCTLKLRHNIGQSTSPDAYNPQAGRLKTLTSLDFPILRWLGLAAEHGSIYKNAMFVPYYNVNANSILYVLNGSAWFQVVDCSGNAVFNGELNEGQVLTIPQNYAVAIKSLDDNFSYVAFKTNDIPQIAALAGLTSSIRALPLDVVAHAFNLDRDQARQLKNNNPYKFLVPPPQSQLRAVA</Seq>
        <cvParam cvRef="PSI-MS" accession="MS:1001088" name="protein description" value="Conglutin alpha 1 OS=Lupinus angustifolius OX=3871 GN=CONALPHA PE=1 SV=1"/>
    </DBSequence>
    <DBSequence length="605" searchDatabase_ref="SDB_LupineRew110E" accession="CONB7_LUPAN" id="DBSEQ_CONB7_LUPAN" name="F5B8W5">
        <Seq>MARMRVRFPTLVLLLGILFLMAVSIGIAYGEKDVIKNHERPGEREHEERDPRQQPRPRKQEEQEREHRREEEHDRDPSRGRRESEERQEEERERRREPCREREQEQQPQHGRREEEEEEEEWQPRRLRPQSRKEEREQEQGSSSSSRKQSGYERRQYHERREQRDEKEKEQDSRSDSRRQRNPYHFSSERFQTRYRNRNGQIRVLERFDQRTNRLENLQNYRIVEFQSNPNTLILPKHSDADYILVVLNGRATITIVNPDKRQAYNLEYGDALRVPAGTTSYILNPDDNQNLRVVKLAIPINNPSNFYDFYPSSTKDQQSYFSGFSKNTLEATFNTRYEEIQRILLGNEDEQEDEEQRRGQEQSYQDEGVIVRVSKEQIQELRKHAQSSSRKGKPSESGPFNLRSNESIYSNKFGNFYEITPERNPQVQDLDISLTFTEINEGALLLPHYNSKAIFIVVVDEGEGNYELVGIRDQQRQQDEQEEEEEEVRRYSARLSEGDIFVIPAGYPISVNASSNLRLLGFGINANENQRNFLAGSEDNVISQLDREVKELTFPGSAQDVERLIKNQQQSYFANAQPQQKQQREKEGRRGRRSLISSILSTLY</Seq>
        <cvParam cvRef="PSI-MS" accession="MS:1001088" name="protein description" value="Conglutin beta 7 OS=Lupinus angustifolius OX=3871 GN=BETA7 PE=1 SV=1"/>
    </DBSequence>
    <DBSequence length="580" searchDatabase_ref="SDB_LupineRew110E" accession="CONB3_LUPAN" id="DBSEQ_CONB3_LUPAN" name="F5B8W1">
        <Seq>MAKMRVRFPTLVLLLGIVFLMAVSIGIAYGEKNVLKNHERPQEREQEERDPRQQPRPHHQEEQEREHRRESEESQEEEREQRREPRREREQEQQPQHGRREEEEEWQPRRQRPQSRREEREQEQGSSSSSRRQSGYERREQREEREQEQEQGSRSDSRRQRNPYYFSSERFQTLYRNRNGQIRVLERFDQRTNRLENLQNYRIVEFQSKPNTLILPKHSDADYILVVLNGSATITIVNPDKRQSYNLENGDALRLPAGTTSYILNPDDNQNLRVVKLAIPINNPGNFYDFYPSSSKDQQSYFSGFSKNTLEATFNTRYEEIQSILLGNEDEQEDDEQWHGQEQSHQDEGVIVRVSKEQVQELRKYAQSSSRKGKPYESGPFNLRSNKPIYSNKFGNFYEITPDRNPQAQDLDISLTFIEINEGALLLPHYNSKAIFVVVVDEGEGNYELVGIRDQQRQQDEQEVRRYSARLSEGDIFVIPAGHPISINASSNLRLLGFGINADENQRNFLAGSEDNVIRQLDREVKGLIFPGSAEDVERLIKNQQQSYFANAQPQQQQQREREGRHGRRGHISSILSTLY</Seq>
        <cvParam cvRef="PSI-MS" accession="MS:1001088" name="protein description" value="Conglutin beta 3 OS=Lupinus angustifolius OX=3871 GN=BETA3 PE=1 SV=1"/>
    </DBSequence>
    <DBSequence length="593" searchDatabase_ref="SDB_LupineRew110E" accession="CONB6_LUPAN" id="DBSEQ_CONB6_LUPAN" name="F5B8W4">
        <Seq>MIKMRVRFPTLVLLLGIVFLMAVSIGIAYGEKNVIKNHERPQEREQEERDPRQQPRPHHQEEQEREHRREEERDREPSRGRRESEESREEEREQRREPRREREQEQQPQHGRREEEEEWQPRRQRPQSRREEREQEQGSSSSSRRQSAYERREQREEREQEQEQGSRSDSRRQRNPYYFSSERFQTLYRNRNGQIRVLERFDKRTDRLENLQNYRIVEFQSKPNTLILPKHSDADYILVVLNGSATITIVNPDKRQSYNLENGDALRLPAGTTSYILNPDDNQNLRVVKLAIPINNPGNFYDFYPSSSKDQQSYFSGFSRNTLEATFNTRYEEIQRILLGNEDEQEDDEQRHGQEQSHQDEGVIVRVSKEQVQELRKYAQSSSRKGKPSKSGPFNLRSNKPIYSNKFGNFYEITPNRNPQAQDLDISLTFIEINEGALLLPHYNSKAIFVVLVDEGEGNYELVGIRDQQRQQDEQEVRRYSARLSEGDIFVIPAGHPISINASSNFRLLGFGINADENQRNFLAGFEDNVIRQLDREVKGLTFPGFAEDVERLIKNQQQSYFANAQPQQQQQREREGRHGRRGHIFSILSTLY</Seq>
        <cvParam cvRef="PSI-MS" accession="MS:1001088" name="protein description" value="Conglutin beta 6 OS=Lupinus angustifolius OX=3871 GN=BETA6 PE=1 SV=1"/>
    </DBSequence>
    <DBSequence length="531" searchDatabase_ref="SDB_LupineRew110E" accession="CONB1_LUPAL" id="DBSEQ_CONB1_LUPAL" name="Q53HY0">
        <Seq>MGKMRVRFPTLVLVLGIVFLMAVSIGIAYGEKDVLKSHERPEEREQEEWQPRRQRPQSRREEREQEQEQGSPSYPRRQSGYERRQYHERSEQREEREQEQQQGSPSYSRRQRNPYHFNSQRFQTLYKNRNGKIRVLERFDQRTNRLENLQNYRIVEFQSKPNTLILPKHSDADYVLVVLNGRATITIVNPDRRQAYNLEYGDALRIPAGSTSYILNPDDNQKLRVVKLAIPINNPGYFYDFYPSSTKDQQSYFSGFSRNTLEATFNTRYEEIQRILLGNEDEQEYEEQRRGQEQSHQDEGVIVRVSREQIQELTKYAQSSSGKDKPSQSGPFNLRSNEPIYSNKYGNFYEITPDRNPQVQDLDISLTFTEINEGALLLPHYNSKAIFIVVVGEGNGKYELVGIRDQQRQQDEQEEEPEEVRRYSARLSEGDIFVIPAGYPISVNASSNLRLLGFGINAYENQRNFLAGSEDNVIRQLDREVKELTFPGSAEDIERLIKNQQQSYFANALPQQQQQSEKEGRRGRRGPISSI</Seq>
        <cvParam cvRef="PSI-MS" accession="MS:1001088" name="protein description" value="Conglutin beta 1 OS=Lupinus albus OX=3870 PE=1 SV=2"/>
    </DBSequence>
    <DBSequence length="533" searchDatabase_ref="SDB_LupineRew110E" accession="CONB2_LUPAL" id="DBSEQ_CONB2_LUPAL" name="Q6EBC1">
        <Seq>MGKMRVRFPTLVLVLGIVFLMAVSIGIAYGEKDVLKSHERPEEREQEEWQPRRQRPQSRREEREQEQEQGSPSYPRRQSGYERRQYHERSEQREEREQEQQQGSPSYSRRQRNPYHFSSQRFQTLYKNRNGKIRVLERFDQRTNRLENLQNYRIVEFQSKPNTLILPKHSDADYVLVVLNGRATITIVNPDRRQAYNLEYGDALRIPAGSTSYILNPDDNQKLRVVKLAIPINNPGYFYDFYPSSTKDQQSYFSGFSRNTLEATFNTRYEEIQRIILGNEDEQEYEEQRRGQEQSDQDEGVIVIVSKKQIQKLTKHAQSSSGKDKPSDSGPFNLRSNEPIYSNKYGNFYEITPDRNPQVQDLNISLTYIKINEGALLLPHYNSKAIYVVVVDEGEGNYELVGIRDQQRQQDEQEEKEEEVIRYSARLSEGDIFVIPAGYPISINASSNLRLLGFGINADENQRNFLAGSKDNVIRQLDRAVNELTFPGSAEDIERLIKNQQQSYFANGQPQQQQQQQSEKEGRRGRRGSSLPF</Seq>
        <cvParam cvRef="PSI-MS" accession="MS:1001088" name="protein description" value="Conglutin beta 2 OS=Lupinus albus OX=3870 PE=1 SV=1"/>
    </DBSequence>
    <DBSequence length="149" searchDatabase_ref="SDB_LupineRew110E" accession="COND3_LUPAN" id="DBSEQ_COND3_LUPAN" name="F5B8X0">
        <Seq>MAKLTILIALVAALVLVVHTSAFRSSEQSCKRQLQQVNLRHCENHIDQRIQQQQEEEEDRARKLRGIKHVILRHKSSQESEELDQCCEQLNELNSQRCQCRALQQIYESQSEQCEGRQQEQQLEGELEKLPRICGFGPLRRCNINPDEE</Seq>
        <cvParam cvRef="PSI-MS" accession="MS:1001088" name="protein description" value="Conglutin delta 3 OS=Lupinus angustifolius OX=3871 PE=2 SV=2"/>
    </DBSequence>
    <DBSequence length="643" searchDatabase_ref="SDB_LupineRew110E" accession="CONA2_LUPAN" id="DBSEQ_CONA2_LUPAN" name="F5B8V7">
        <Seq>MAKPCLFSFSLCLLLLSSLCLAERPERYKECQLDRLNALEPDNRVESEGGVTETWNSNRPELRCAGVAFEKHTIQPQGLHLPSYTNYPQLIFIVEGEGALGISVPGCTETYEEAQQSQSSQDPRRRSSRSQSQEQEQQDSHQKIQYFREGDIIAIPPGIPYWTYNYGEQRLVAINLLDTTSLLNQLDPSPRRFYIAGNPEEEHPETQEQQGQQREQQQGAGGRRRGKHQQEQEEEGKNNVLSGFDPQFLTQAFNVDEEIINRLQNPDERLKQIVRVKRGLSIISPKSQEEEEEEEEEPRQRGQPERREERREEEKEEEEEEDEPRSRERYERQSRRRPGRQQGRQGEEQEEESESEQEGRGQQREWERTTRHRRAQGEEGEEEEEETSTRVRRQQGRGRGQEQGQEQGQEQEQEEEQQEGRRGRHGGRGRRSGQQREEEEEEQQQQQGRRKRQESRNGLEETICTARLLENIAKPSRADLYNPNAGRISSVNSLTLPILRWFQLSADYVNLYRNGIYAPHWNINANSVIFVTRGRGRVQVVNCQGNSVFNDDLRRGQLLVVPQNFVVAHQAGDEGFEFIAFKTNDLAATSPVKQVFRGIPAEVLANAFGLRLNQVSQLKYSGNQGPLVSPQSESEDHTLPKVA</Seq>
        <cvParam cvRef="PSI-MS" accession="MS:1001088" name="protein description" value="Conglutin alpha 2 OS=Lupinus angustifolius OX=3871 GN=TanjilG_32393 PE=1 SV=1"/>
    </DBSequence>
    <DBSequence length="585" searchDatabase_ref="SDB_LupineRew110E" accession="CONA3_LUPAN" id="DBSEQ_CONA3_LUPAN" name="F5B8V8">
        <Seq>MANPFLLSLSLCLVLLYTSACLGEGLDRFNECQLDRLNALEPDNRIESEGGVTETWNSNKPELRCAGVAFEKHTIEPKGLHLPSYTNYPQIIMIVQGEGALGISVPGCTETFEEAQQSQSRQERRRGQRSQSQEQEDSHQKIRHFREGDILVIPPGTPYWTYNYGDEQLVAINLLDTTSLSNQLDPNPRRFYLAGNPEEEYPETQQQRQQRQQHQRPSGRRHGQHQKEEEQEGKNNILSGFDPQFLSQALNIDEDTVHKLQNPNERIKQIIRVEEGLGVISPKWQEQEEEEEEKEEPRQRRRRERREEREEEEKEEEDEPRESRRHRGGHEEEEVEEERGRGRGGSEWKRTTRRRHTRGDEGQEEEETTTTTEERRRRRGGRGSRQEEEEEQSPPRSRNGLEETICTAILRENIADPTRADLYNPTAGRISTANSLTLPILGWFQLSAEYVNLYRNGIYAPHWNINANSVIYVIRGRGRVQVVNSQGNSVFNDDLRRGQLLVVPQNFVVAHQAGDEGFEFIAFKTNDQATTSPLKQVFRGIPAEVLANAFRLSLNQVSELKYNGNHNPLVTPQSQSQDHNLVKVA</Seq>
        <cvParam cvRef="PSI-MS" accession="MS:1001088" name="protein description" value="Conglutin alpha 3 OS=Lupinus angustifolius OX=3871 GN=TanjilG_01206 PE=1 SV=1"/>
    </DBSequence>
    <DBSequence length="611" searchDatabase_ref="SDB_LupineRew110E" accession="CONB1_LUPAN" id="DBSEQ_CONB1_LUPAN" name="F5B8V9">
        <Seq>MAKMRVRLPMLILLLGVVFLLAASIGIAYGEKDFTKNPPKEREEEEHEPRQQPRPRQQEEQEREHRREEKHDGEPSRGRSQSEESQEEEHERRREHHREREQEQQPRPQRRQEEEEEEEEWQPRRQRPQSRREEREEREQEQGSSSGSQRGSGDERRQHRERRVHREEREQEQDSRSDSRRQRNPYHFSSNRFQTYYRNRNGQIRVLERFNQRTNRLENLQNYRIIEFQSKPNTLILPKHSDADFILVVLNGRATITIVNPDKRQVYNLEQGDALRLPAGTTSYILNPDDNQNLRVAKLAIPINNPGKLYDFYPSTTKDQQSYFSGFSKNTLEATFNTRYEEIERVLLGDDELQENEKQRRGQEQSHQDEGVIVRVSKKQIQELRKHAQSSSGEGKPSESGPFNLRSNKPIYSNKFGNFYEITPDINPQFQDLNISLTFTEINEGALLLPHYNSKAIFIVVVDEGEGNYELVGIRDQQRQQDEQEEEYEQGEEEVRRYSDKLSKGDVFIIPAGHPLSINASSNLRLLGFGINANENQRNFLAGSEDNVIKQLDREVKELTFPGSIEDVERLIKNQQQSYFANAQPQQQQQREKEGRRGRRGPISSILNALY</Seq>
        <cvParam cvRef="PSI-MS" accession="MS:1001088" name="protein description" value="Conglutin beta 1 OS=Lupinus angustifolius OX=3871 GN=BETA1 PE=1 SV=1"/>
    </DBSequence>
    <DBSequence length="637" searchDatabase_ref="SDB_LupineRew110E" accession="CONB5_LUPAN" id="DBSEQ_CONB5_LUPAN" name="F5B8W3">
        <Seq>MAKMRVRFPMLVLLLGVVFLLAVSIGIAYGEKDVIKNPERPEERQEEERDPRQPPRSRQQEEQEREHRREKERDREPSRGRSESKQSQEEERERRKEHDREREQEQQPQYGRRHEEEEKGEEEEEGQARRQRPQRRREEREQEQGSSSESRRQSGDERRHRHEKREQREEREQEQGSSSGRQSDYGRRQRHEGREQREEREQEQGSSSESHRLRNPYYFSSERFQTRYKNKNGQIRVLERFDQRTNRLENLQNYRIVEFQSRPNTLILPKHSDADYILVVLNGRATITIVNPDKRQAYNLEYGDALRLPAGTTSYILNPDDNQDLRVVKLAIPINNPGKFYDFYPSRTKDQQSYFSGFSKNTLEATFNTHYEEIQRILLGYEDEQEDEEQRREQEQSHQDEGVIVRVSKEQIQELRKHAQSSSRKGKPSESGPFNLRSNEPIYSNKFGNFYEITPDRNPQVQDLDISLIFTEISEGALLLPHYNSKAIFVIVVDEGEGNYELVGIRNQQRQQDEQEVEEVRSYNARLSEGDILVIPAGHPLSINASSNLRLLGFGINADENQRNFLAGSEDNVIRQLDREVKELIFPGSAEDVERLIRNQQQSYFANAQPQQQQQQREKEGRRGRRGPISSILSALY</Seq>
        <cvParam cvRef="PSI-MS" accession="MS:1001088" name="protein description" value="Conglutin beta 5 OS=Lupinus angustifolius OX=3871 GN=BETA5 PE=1 SV=1"/>
    </DBSequence>
    <DBSequence length="155" searchDatabase_ref="SDB_LupineRew110E" accession="RS27A_LUPAL" id="DBSEQ_RS27A_LUPAL" name="P47905">
        <Seq>MQIFVKTLTGKTITLEVESSDTIDNVKAKIQDKEGIPPDQQRLIFAGKQLEDGRTLADYNIQKESTLHLVLRLRGGAKKRKKKTYTKPKKIKHKHKKVKLAVLQFYKVDDSGKVQRLRKECPNTECGAGTFMANHFDRHYCGKCGKTYVYQKADA</Seq>
        <cvParam cvRef="PSI-MS" accession="MS:1001088" name="protein description" value="Ubiquitin-40S ribosomal protein S27a OS=Lupinus albus OX=3870 PE=3 SV=2"/>
    </DBSequence>
    <DBSequence length="77" searchDatabase_ref="SDB_LupineRew110E" accession="UBIQ_LUPPO" id="DBSEQ_UBIQ_LUPPO" name="P69317">
        <Seq>MQIFVKTLTGKTITLEVESSDTIDNVKAKIQDKEGIPPDQQRLIFAGKQLEDGRTLADYNIQKESTLHLVLRLRGGF</Seq>
        <cvParam cvRef="PSI-MS" accession="MS:1001088" name="protein description" value="Ubiquitin OS=Lupinus polyphyllus OX=3874 PE=3 SV=2"/>
    </DBSequence>
    <DBSequence length="603" searchDatabase_ref="SDB_LupineRew110E" accession="CONB2_LUPAN" id="DBSEQ_CONB2_LUPAN" name="F5B8W0">
        <Seq>MANMRVKFPTLVLLLGIVFLMAVSIGIAYGEKNAIKNHERPQEREQEERDPRQQPRPRHQEEQEREHGREEERNREPSRGRSESEESREEEREQRREPSRGREQEQQPQHGRREEEEEWQPRRQRPQSRREEREQEQGSSSSSGRQSGYERREQREEREQQQEQDSRSESRRQRNPYYFSYERFQTLYKNRNGQIRVLERFDQRTNRLENLQNYRIVEFQSKPNTLILPKHSDADYILVVLNGRATITIVNPDKRQAYNLEHGDALRLPAGTTSYILNPDDNQNLRVVKLAIPINNPGNFYDFYPSSTKDQQSYFNGFSRNTLEATFNTRYEEIQRIILGNEDGQEDEEQSRGQEQSHQDQGVIVRVSKEQIQELRKHAQSSSGKGKPSESGPFNLRSDEPIYSNKFGNFYEITPDRNPQAQDLDISLTFIEINEGGLLLPHYNSKAIFVVVVDEGEGNYELVGIRDQERQQDEQEQEEVRRYNAKLSEGDIFVIPAGHPISINASSNLRLLGFGINADENQRNFLAGSEDNVIRQLDKEVKQLTFPGSVEDVERLIKNQQQSYFANAQPQQQQQREKEGRRGRRGLSFPFRSLFTKLLSTIM</Seq>
        <cvParam cvRef="PSI-MS" accession="MS:1001088" name="protein description" value="Conglutin beta 2 OS=Lupinus angustifolius OX=3871 GN=BETA2 PE=1 SV=1"/>
    </DBSequence>
    <DBSequence length="96" searchDatabase_ref="SDB_LupineRew110E" accession="COND4_LUPAN" id="DBSEQ_COND4_LUPAN" name="F5B8X1">
        <Seq>MARLTILIAFVAALVLVVHTSAFRDEQSCKKQLQHSEKHQEDCFPRIKNVIGRSGSSGKKSEKLGQCCEILSDLSEGCQCRALQPVMEKYCYSEAK</Seq>
        <cvParam cvRef="PSI-MS" accession="MS:1001088" name="protein description" value="Conglutin delta 4 OS=Lupinus angustifolius OX=3871 GN=TanjilG_11789 PE=2 SV=1"/>
    </DBSequence>
    <DBSequence length="590" searchDatabase_ref="SDB_LupineRew110E" accession="CONB4_LUPAN" id="DBSEQ_CONB4_LUPAN" name="F5B8W2">
        <Seq>MIKMRVRFPTLVLLLGIVFLMAVSIGIAYGEKNVIKNHERPQEREQEERDPRQQPRPHHQEEQEREHRREEERDREPSRGRSESEESREEEREQRREPRREREQEQQPQHGRREEEEEWQPRRQRPQSRREEREQEQGSSSSSRRQSGYERREEREQEQEQGSRSDSRRQRNPYYFSSERFQTLYRNRNGQIRVLERFDQRTDRLENLQNYRIVEFQSKPNTLILPKHSDADYILVVLNGSATITIVNPDKRQSYNLENGDALRLPAGTTSYILNPDDNQNLRVVKLAIPINNPGNFYDFYPSSSKDQQSYFSGFSRNTLEATFNTRYEEIQRILLGNEDEQEDDEQRHGQEQSHQDEGVIVRVSKEQVQELRKYAQSSSRKGKPSKSGPFNLRSNKPIYSNKFGNFYEITPNRNPQAQDLDISLTFIEINEGALLLPHYNSKAIFVVLVDEGEGNYELVGIRDQQRQQDEQEVRRYSARLSEGDIFVIPAGHPISINASSNLRLLGFGINADENQRNFLAGSEDNVIRQLDTEVKGLTFPGSTEDVERLIKNQQQSYFANAQPQQQQQREREGRRGRRGHISSILSTLY</Seq>
        <cvParam cvRef="PSI-MS" accession="MS:1001088" name="protein description" value="Conglutin beta 4 OS=Lupinus angustifolius OX=3871 GN=BETA4 PE=1 SV=1"/>
    </DBSequence>
    <DBSequence length="449" searchDatabase_ref="SDB_LupineRew110E" accession="CONG1_LUPAN" id="DBSEQ_CONG1_LUPAN" name="Q42369">
        <Seq>MARNMAHILHILVISLSYSFLFVSSSSQDSQSLYHNSQPTSSKPNLLVLPVQEDASTGLHWANIHKRTPLMQVPLLLDLNGKHLWVTCSQHYSSSTYQAPFCHSTQCSRANTHQCFTCTDSTTTRPGCHNNTCGLLSSNPVTQESGLGELAQDVLAIHSTHGSKLGPMVKVPQFLFSCAPSFLAQKGLPNNVQGALGLGQAPISLQNQLFSHFGLKRQFSVCLSRYSTSNGAILFGDINDPNNNNYIHNSLDVLHDLVYTPLTISKQGEYFIQVNAIRVNKHLVIPTKNPFISPSSTSYHGSGEIGGALITTTHPYTVLSHSIFEVFTQVFANNMPKQAQVKAVGPFGLCYDSRKISGGAPSVDLILDKNDAVWRISSENFMVQAQDGVSCLGFVDGGVHARAGIALGAHHLEENLVVFDLERSRVGFNSNSLKSYGKTCSNLFDLNNP</Seq>
        <cvParam cvRef="PSI-MS" accession="MS:1001088" name="protein description" value="Gamma conglutin 1 OS=Lupinus angustifolius OX=3871 GN=LOC109345795 PE=1 SV=1"/>
    </DBSequence>
    <DBSequence length="172" searchDatabase_ref="SDB_LupineRew110E" accession="CYPH_LUPLU" id="DBSEQ_CYPH_LUPLU" name="O49886">
        <Seq>MSNPKVFFDMAIAGNPAGRIVMELYADTTPRTAENFRALCTGEKGVGRSGKPLHYKGSTFHRVIPNFMCQGGDFTAGNGTGAESIYGAKFADENFIKRHTGPGILSMANAGAGTNGSQFFICTEKTEWLDGKHVVFGKVIEGMNVVRDIEKVGSGSGKTSRPVTIADCGQLS</Seq>
        <cvParam cvRef="PSI-MS" accession="MS:1001088" name="protein description" value="Peptidyl-prolyl cis-trans isomerase OS=Lupinus luteus OX=3873 PE=2 SV=1"/>
    </DBSequence>
    <DBSequence length="153" searchDatabase_ref="SDB_LupineRew110E" accession="COND2_LUPAN" id="DBSEQ_COND2_LUPAN" name="Q99235">
        <Seq>MAKLTILIALVAALVLVVHTSAFQSSKQSCKRQLQQVNLRHCENHIAQRIQQQQEEEEDHALKLRGIKHVILRHRSSQEYSEESEELDQCCEQLNELNSQRCQCRALQQIYESQSEQCEGSQQEQQLEQELEKLPRTCGFGPLRRCDVNPDEE</Seq>
        <cvParam cvRef="PSI-MS" accession="MS:1001088" name="protein description" value="Conglutin delta 2 OS=Lupinus angustifolius OX=3871 GN=TanjilG_23180 PE=1 SV=1"/>
    </DBSequence>
    <DBSequence length="445" searchDatabase_ref="SDB_LupineRew110E" accession="CONG2_LUPAN" id="DBSEQ_CONG2_LUPAN" name="F5B8W7">
        <Seq>MAQNMAPIFHFIAISLSCSFLFVLSSSQDSQSLHYPLPTSSSKPSLLVLPIQQDASTGLHWANIHKRTPLMQVPVLLDLNGKHLWVTCSYHYSSSTYQAPFCHSTQCSRANSHQCFTCTDSATTRPGCHNNTCALMTSNPVTQEAGFGELAQDVLAIHSTHGSKLGPMVKVLQFLFSCAPSFLAQKGLPNNIQGALGLGHAPISLPNQLFSHFGLRRQFTMCLSRYPTSNGAILFGDIYDPNNNYIDNSVEVLLDMVYTPLGISLQGEYLMQVSAIRVNKHIVVPTKNPSMLSSNHGDSRIGGVMITTTNPYTILHHSIYEVFTQVFANNIPKQAQVEAVGPFGLCFDSKKISGGIPNVEFVMDSPDDVWRISEENLMVQAQNGVSCLGFVDGGMHTRTEIALGAHQLEENLVVFDFAKSRVEFNSNPLKSHGKTCANLFDLNNA</Seq>
        <cvParam cvRef="PSI-MS" accession="MS:1001088" name="protein description" value="Gamma conglutin 2 OS=Lupinus angustifolius OX=3871 PE=1 SV=2"/>
    </DBSequence>
    <DBSequence length="455" searchDatabase_ref="SDB_LupineRew110E" accession="RBL_LUPAA" id="DBSEQ_RBL_LUPAA" name="P69572">
        <Seq>SVGFKAGVKDYKLTYYTPDYETKDTDILAAFRVTPQPGVPPEEAGAAVAAESSTGTWTTVWTDGLTSLDRYKGRCYHIEPVAGEESQFIAYVAYPLDLFEEGSVTNMFTSIVGNVFGFKALRALRLEDLRIPNAYVKTFQGPPHGIQVERDKLNKYGRPLLGCTIKPKLGLSAKNYGRAVYECLRGGLDFTKDDENVNSQPFMRWRDRFLFCAEALYKAQAETGEIKGHYLNATAGTCEEMIKRAVFARELGVPIVMHDYLTGGFTANTSLAHYCRDNGLLLHIHRAMHAVIDRQKNHGMHFRVLAKALRLSGGDHIHSGTVVGKLEGEREITLGFVDLLRDDFVEKDRSRGIYFTQDWVSLPGVLPVASGGIHVWHMPALTEIFGDDSVLQFGGGTLGHPWGNAPGAVANRVALEACVQARNEGRDLASEGNQIIREASKWSPELAAACEVWKE</Seq>
        <cvParam cvRef="PSI-MS" accession="MS:1001088" name="protein description" value="Ribulose bisphosphate carboxylase large chain (Fragment) OS=Lupinus atlanticus OX=53218 GN=rbcL PE=3 SV=1"/>
    </DBSequence>
    <DBSequence length="455" searchDatabase_ref="SDB_LupineRew110E" accession="RBL_LUPAE" id="DBSEQ_RBL_LUPAE" name="P69574">
        <Seq>SVGFKAGVKDYKLTYYTPDYQTKDTDILAAFRVTPQPGVPPEEAGAAVAAESSTGTWTTVWTDGLTSLDRYKGRCYHIEPVAGEESQFIAYVAYPLDLFEEGSVTNMFTSIVGNVFGFKALRALRLEDLRIPNAYVKTFQGPPHGIQVERDKLNKYGRPLLGCTIKPKLGLSAKNYGRAVYECLRGGLDFTKDDENVNSQPFMRWRDRFLFCAEALYKAQAETGEIKGHYLNATAGTCEEMIKRAVFARELGVPIVMHDYLTGGFTANTSLAHYCRDNGLLLHIHRAMHAVIDRQKNHGMHFRVLAKALRLSGGDHIHSGTVVGKLEGEREITLGFVDLLRDDFVEKDRSRGIYFTQDWVSLPGVLPVASGGIHVWHMPALTEIFGDDSVLQFGGGTLGHPWGNAPGAVANRVALEACVQARNEGRDLASEGNQIIREASKWSPELAAACEVWKE</Seq>
        <cvParam cvRef="PSI-MS" accession="MS:1001088" name="protein description" value="Ribulose bisphosphate carboxylase large chain (Fragment) OS=Lupinus albescens OX=53214 GN=rbcL PE=3 SV=1"/>
    </DBSequence>
    <DBSequence length="455" searchDatabase_ref="SDB_LupineRew110E" accession="RBL_LUPAU" id="DBSEQ_RBL_LUPAU" name="P69578">
        <Seq>SVGFKAGVKDYKLTYYTPDYQTKDTDILAAFRVTPQPGVPPEEAGAAVAAESSTGTWTTVWTDGLTSLDRYKGRCYHIEPVAGEESQFIAYVAYPLDLFEEGSVTNMFTSIVGNVFGFKALRALRLEDLRIPNAYVKTFQGPPHGIQVERDKLNKYGRPLLGCTIKPKLGLSAKNYGRAVYECLRGGLDFTKDDENVNSQPFMRWRDRFLFCAEALYKAQAETGEIKGHYLNATAGTCEEMIKRAVFARELGVPIVMHDYLTGGFTANTSLAHYCRDNGLLLHIHRAMHAVIDRQKNHGMHFRVLAKALRLSGGDHIHSGTVVGKLEGEREITLGFVDLLRDDFVEKDRSRGIYFTQDWVSLPGVLPVASGGIHVWHMPALTEIFGDDSVLQFGGGTLGHPWGNAPGAVANRVALEACVQARNEGRDLASEGNQIIREASKWSPELAAACEVWKE</Seq>
        <cvParam cvRef="PSI-MS" accession="MS:1001088" name="protein description" value="Ribulose bisphosphate carboxylase large chain (Fragment) OS=Lupinus aureonitens OX=53219 GN=rbcL PE=3 SV=1"/>
    </DBSequence>
    <DBSequence length="455" searchDatabase_ref="SDB_LupineRew110E" accession="RBL_LUPDI" id="DBSEQ_RBL_LUPDI" name="P69580">
        <Seq>SVGFKAGVKDYKLTYYTPDYETKDTDILAAFRVTPQPGVPPEEAGAAVAAESSTGTWTTVWTDGLTSLDRYKGRCYHIEPVAGEESQFIAYVAYPLDLFEEGSVTNMFTSIVGNVFGFKALRALRLEDLRIPNAYVKTFQGPPHGIQVERDKLNKYGRPLLGCTIKPKLGLSAKNYGRAVYECLRGGLDFTKDDENVNSQPFMRWRDRFLFCAEALYKAQAETGEIKGHYLNATAGTCEEMIKRAVFARELGVPIVMHDYLTGGFTANTSLAHYCRDNGLLLHIHRAMHAVIDRQKNHGMHFRVLAKALRLSGGDHIHSGTVVGKLEGEREITLGFVDLLRDDFVEKDRSRGIYFTQDWVSLPGVLPVASGGIHVWHMPALTEIFGDDSVLQFGGGTLGHPWGNAPGAVANRVALEACVQARNEGRDLASEGNQIIREASKWSPELAAACEVWKE</Seq>
        <cvParam cvRef="PSI-MS" accession="MS:1001088" name="protein description" value="Ribulose bisphosphate carboxylase large chain (Fragment) OS=Lupinus digitatus OX=53225 GN=rbcL PE=3 SV=1"/>
    </DBSequence>
    <DBSequence length="455" searchDatabase_ref="SDB_LupineRew110E" accession="RBL_LUPPA" id="DBSEQ_RBL_LUPPA" name="P69587">
        <Seq>SVGFKAGVKDYKLTYYTPDYQTKDTDILAAFRVTPQPGVPPEEAGAAVAAESSTGTWTTVWTDGLTSLDRYKGRCYHIEPVAGEESQFIAYVAYPLDLFEEGSVTNMFTSIVGNVFGFKALRALRLEDLRIPNAYVKTFQGPPHGIQVERDKLNKYGRPLLGCTIKPKLGLSAKNYGRAVYECLRGGLDFTKDDENVNSQPFMRWRDRFLFCAEALYKAQAETGEIKGHYLNATAGTCEEMIKRAVFARELGVPIVMHDYLTGGFTANTSLAHYCRDNGLLLHIHRAMHAVIDRQKNHGMHFRVLAKALRLSGGDHIHSGTVVGKLEGEREITLGFVDLLRDDFVEKDRSRGIYFTQDWVSLPGVLPVASGGIHVWHMPALTEIFGDDSVLQFGGGTLGHPWGNAPGAVANRVALEACVQARNEGRDLASEGNQIIREASKWSPELAAACEVWKE</Seq>
        <cvParam cvRef="PSI-MS" accession="MS:1001088" name="protein description" value="Ribulose bisphosphate carboxylase large chain (Fragment) OS=Lupinus paraguariensis OX=53235 GN=rbcL PE=3 SV=1"/>
    </DBSequence>
    <DBSequence length="455" searchDatabase_ref="SDB_LupineRew110E" accession="RBL_LUPPI" id="DBSEQ_RBL_LUPPI" name="P69589">
        <Seq>SVGFKAGVKDYKLTYYTPDYETKDTDILAAFRVTPQPGVPPEEAGAAVAAESSTGTWTTVWTDGLTSLDRYKGRCYHIEPVAGEESQFIAYVAYPLDLFEEGSVTNMFTSIVGNVFGFKALRALRLEDLRIPNAYVKTFQGPPHGIQVERDKLNKYGRPLLGCTIKPKLGLSAKNYGRAVYECLRGGLDFTKDDENVNSQPFMRWRDRFLFCAEALYKAQAETGEIKGHYLNATAGTCEEMIKRAVFARELGVPIVMHDYLTGGFTANTSLAHYCRDNGLLLHIHRAMHAVIDRQKNHGMHFRVLAKALRLSGGDHIHSGTVVGKLEGEREITLGFVDLLRDDFVEKDRSRGIYFTQDWVSLPGVLPVASGGIHVWHMPALTEIFGDDSVLQFGGGTLGHPWGNAPGAVANRVALEACVQARNEGRDLASEGNQIIREASKWSPELAAACEVWKE</Seq>
        <cvParam cvRef="PSI-MS" accession="MS:1001088" name="protein description" value="Ribulose bisphosphate carboxylase large chain (Fragment) OS=Lupinus pilosus OX=53237 GN=rbcL PE=3 SV=1"/>
    </DBSequence>
    <DBSequence length="455" searchDatabase_ref="SDB_LupineRew110E" accession="RBL_LUPPR" id="DBSEQ_RBL_LUPPR" name="P69591">
        <Seq>SVGFKAGVKDYKLTYYTPDYETKDTDILAAFRVTPQPGVPPEEAGAAVAAESSTGTWTTVWTDGLTSLDRYKGRCYHIEPVAGEESQFIAYVAYPLDLFEEGSVTNMFTSIVGNVFGFKALRALRLEDLRIPNAYVKTFQGPPHGIQVERDKLNKYGRPLLGCTIKPKLGLSAKNYGRAVYECLRGGLDFTKDDENVNSQPFMRWRDRFLFCAEALYKAQAETGEIKGHYLNATAGTCEEMIKRAVFARELGVPIVMHDYLTGGFTANTSLAHYCRDNGLLLHIHRAMHAVIDRQKNHGMHFRVLAKALRLSGGDHIHSGTVVGKLEGEREITLGFVDLLRDDFVEKDRSRGIYFTQDWVSLPGVLPVASGGIHVWHMPALTEIFGDDSVLQFGGGTLGHPWGNAPGAVANRVALEACVQARNEGRDLASEGNQIIREASKWSPELAAACEVWKE</Seq>
        <cvParam cvRef="PSI-MS" accession="MS:1001088" name="protein description" value="Ribulose bisphosphate carboxylase large chain (Fragment) OS=Lupinus princei OX=53239 GN=rbcL PE=3 SV=1"/>
    </DBSequence>
    <DBSequence length="455" searchDatabase_ref="SDB_LupineRew110E" accession="RBL_LUPAL" id="DBSEQ_RBL_LUPAL" name="P92397">
        <Seq>SVGFKAGVKDYKLTYYTPDYETKDTDILAAFRVTPQPGVPPEEAGAAVAAESSTGTWTTVWTDGLTSLDRYKGRCYHIEPVAGEENQFIAYVAYPLDLFEEGSVTNMFTSIVGNVFGFKALRALRLEDLRIPNAYVKTFQGPPHGIQVERDKLNKYGRPLLGCTIKPKLGLSAKNYGRAVYECLRGGLDFTKDDENVNSQPFMRWRDRFLFCAEALYKAQAETGEIKGHYLNATAGTCEEMIKRAVFARELGVPIVMHDYLTGGFTANTSLAHYCRDNGLLLHIHRAMHAVIDRQKNHGMHFRVLAKALRLSGGDHIHSGTVVGKLEGEREITLGFVDLLRDDFVEKDRSRGIYFTQDWVSLPGVLPVASGGIHVWHMPALTEIFGDDSVLQFGGGTLGHPWGNAPGAVANRVALEACVQARNEGRDLASEGNQIIREASKWSPELAAACEVWKE</Seq>
        <cvParam cvRef="PSI-MS" accession="MS:1001088" name="protein description" value="Ribulose bisphosphate carboxylase large chain (Fragment) OS=Lupinus albus OX=3870 GN=rbcL PE=3 SV=1"/>
    </DBSequence>
    <DBSequence length="455" searchDatabase_ref="SDB_LupineRew110E" accession="RBL_LUPDE" id="DBSEQ_RBL_LUPDE" name="P92401">
        <Seq>SVGFKAGVKDYKLTYYTPDNQTKDTDILAAFRVTPQPGVPPEEAGAAVAAESSTGTWTTVWTDGLTSLDRYKGRCYHIEPVAGEENQFIAYVAYPLDLFEEGSVTNMFTSIVGNVFGFKALRALRLEDLRIPNAYVKTFQGPPHGIQVERDKLNKYGRPLLGCTIKPKLGLSAKNYGRAVYECLRGGLDFTKDDENVNSQPFMRWRDRFLFCAEALYKAQAETGEIKGHYLNATAGTCEEMIKRAVFARELGVPIVMHDYLTGGFTANTSLAHYCRDNGLLLHIHRAMHAVIDRQKNHGMHFRVLAKALRLSGGDHIHSGTVVGKLEGEREITLGFVDLLRDDFVEKDRSRGIYFTQDWVSLPGVLPVASGGIHVWHMPALTEIFGDDSVLQFGGGTLGHPWGNAPGAVANRVALEACVQARNEGRDLASEGNQIIREASKWSPELAAACEVWKE</Seq>
        <cvParam cvRef="PSI-MS" accession="MS:1001088" name="protein description" value="Ribulose bisphosphate carboxylase large chain (Fragment) OS=Lupinus microcarpus var. densiflorus OX=61113 GN=rbcL PE=3 SV=1"/>
    </DBSequence>
    <DBSequence length="455" searchDatabase_ref="SDB_LupineRew110E" accession="RBL_LUPMI" id="DBSEQ_RBL_LUPMI" name="P92406">
        <Seq>SVGFKAGVKDYKLTYYTPDNQTKDTDILAAFRVTPQPGVPPEEAGAAVAAESSTGTWTTVWTDGLTSLDRYKGRCYHIEPVAGEENQFIAYVAYPLDLFEEGSVTNMFTSIVGNVFGFKALRALRLEDLRIPNAYVKTFQGPPHGIQVERDKLNKYGRPLLGCTIKPKLGLSAKNYGRAVYECLRGGLDFTKDDENVNSQPFMRWRDRFLFCAEALYKAQAETGEIKGHYLNATAGTCEEMIKRAVFARELGVPIVMHDYITGGFTANTSLAHYCRDNGLLLHIHRAMHAVIDRQKNHGMHFRVLAKALRLSGGDHIHSGTVVGKLEGEREITLGFVDLLRDDFVEKDRSRGIYFTQDWVSLPGVLPVASGGIHVWHMPALTEIFGDDSVLQFGGGTLGHPWGNAPGAVANRVALEACVQARNEGRDLASEGNQIIREASKWSPELAAACEVWKE</Seq>
        <cvParam cvRef="PSI-MS" accession="MS:1001088" name="protein description" value="Ribulose bisphosphate carboxylase large chain (Fragment) OS=Lupinus microcarpus OX=53231 GN=rbcL PE=3 SV=1"/>
    </DBSequence>
    <DBSequence length="455" searchDatabase_ref="SDB_LupineRew110E" accession="RBL_LUPAB" id="DBSEQ_RBL_LUPAB" name="P69573">
        <Seq>SVGFKAGVKDYKLTYYTPDYKTKDTDILAAFRVTPQPGVPPEEAGAAVAAESSTGTWTTVWTDGLTSLDRYKGRCYHIEPVAGEESQFIAYVAYPLDLFEEGSVTNMFTSIVGNVFGFKALRALRLEDLRIPNAYVKTFQGPPHGIQVERDKLNKYGRPLLGCTIKPKLGLSAKNYGRAVYECLRGGLDFTKDDENVNSQPFMRWRDRFLFCAEALYKAQAETGEIKGHYLNATAGTCEEMIKRAVFARELGVPIVMHDYLTGGFTANTTLAHYCRDNGLLLHIHRAMHAVIDRQKNHGMHFRVLAKALRLSGGDHIHSGTVVGKLEGEREITLGFVDLLRDDFVEKDRSRGIYFTQDWVSLPGVLPVASGGIHVWHMPALTEIFGDDSVLQFGGGTLGHPWGNAPGAVANRVALEACVQARNEGRDLASEGNQIIREASKWSPELAAACEVWKE</Seq>
        <cvParam cvRef="PSI-MS" accession="MS:1001088" name="protein description" value="Ribulose bisphosphate carboxylase large chain (Fragment) OS=Lupinus albifrons OX=49830 GN=rbcL PE=3 SV=1"/>
    </DBSequence>
    <DBSequence length="455" searchDatabase_ref="SDB_LupineRew110E" accession="RBL_LUPAN" id="DBSEQ_RBL_LUPAN" name="P69575">
        <Seq>SVGFKAGVKDYKLTYYTPDYKTKDTDILAAFRVTPQPGVPPEEAGAAVAAESSTGTWTTVWTDGLTSLDRYKGRCYHIEPVAGEESQFIAYVAYPLDLFEEGSVTNMFTSIVGNVFGFKALRALRLEDLRIPNAYVKTFQGPPHGIQVERDKLNKYGRPLLGCTIKPKLGLSAKNYGRAVYECLRGGLDFTKDDENVNSQPFMRWRDRFLFCAEALYKAQAETGEIKGHYLNATAGTCEEMIKRAVFARELGVPIVMHDYLTGGFTANTSLSHYCRDNGLLLHIHRAMHAVIDRQKNHGMHFRVLAKALRLSGGDHIHSGTVVGKLEGEREITLGFVDLLRDDFVEKDRSRGIYFTQDWVSLPGVLPVASGGIHVWHMPALTEIFGDDSVLQFGGGTLGHPWGNAPGAVANRVALEACVQARNEGRDLASEGNQIIREASKWSPELAAACEVWKE</Seq>
        <cvParam cvRef="PSI-MS" accession="MS:1001088" name="protein description" value="Ribulose bisphosphate carboxylase large chain (Fragment) OS=Lupinus angustifolius OX=3871 GN=rbcL PE=3 SV=1"/>
    </DBSequence>
    <DBSequence length="455" searchDatabase_ref="SDB_LupineRew110E" accession="RBL_LUPAR" id="DBSEQ_RBL_LUPAR" name="P69576">
        <Seq>SVGFKAGVKDYKLTYYTPDYKTKDTDILAAFRVTPQPGVPPEEAGAAVAAESSTGTWTTVWTDGLTSLDRYKGRCYHIEPVAGEESQFIAYVAYPLDLFEEGSVTNMFTSIVGNVFGFKALRALRLEDLRIPNAYVKTFQGPPHGIQVERDKLNKYGRPLLGCTIKPKLGLSAKNYGRAVYECLRGGLDFTKDDENVNSQPFMRWRDRFLFCAEALYKAQAETGEIKGHYLNATAGTCEEMIKRAVFARELGVPIVMHDYLTGGFTANTTLSHYCRDNGLLLHIHRAMHAVIDRQKNHGMHFRVLAKALRLSGGDHIHSGTVVGKLEGEREITLGFVDLLRDDFVEKDRSRGIYFTQDWVSLPGVLPVASGGIHVWHMPALTEIFGDDSVLQFGGGTLGHPWGNAPGAVANRVALEACVQARNEGRDLASEGNQIIREASKWSPELAAACEVWKE</Seq>
        <cvParam cvRef="PSI-MS" accession="MS:1001088" name="protein description" value="Ribulose bisphosphate carboxylase large chain (Fragment) OS=Lupinus arboreus OX=3872 GN=rbcL PE=3 SV=1"/>
    </DBSequence>
    <DBSequence length="455" searchDatabase_ref="SDB_LupineRew110E" accession="RBL_LUPAT" id="DBSEQ_RBL_LUPAT" name="P69577">
        <Seq>SVGFKAGVKDYKLTYYTPDYKTKDTDILAAFRVTPQPGVPPEEAGAAVAAESSTGTWTTVWTDGLTSLDRYKGRCYHIEPVAGEESQFIAYVAYPLDLFEEGSVTNMFTSIVGNVFGFKALRALRLEDLRIPNAYVKTFQGPPHGIQVERDKLNKYGRPLLGCTIKPKLGLSAKNYGRAVYECLRGGLDFTKDDENVNSQPFMRWRDRFLFCAEALYKAQAETGEIKGHYLNATAGTCEEMIKRAVFARELGVPIVMHDYLTGGFTANTTLSHYCRDNGLLLHIHRAMHAVIDRQKNHGMHFRVLAKALRLSGGDHIHSGTVVGKLEGEREITLGFVDLLRDDFVEKDRSRGIYFTQDWVSLPGVLPVASGGIHVWHMPALTEIFGDDSVLQFGGGTLGHPWGNAPGAVANRVALEACVQARNEGRDLASEGNQIIREASKWSPELAAACEVWKE</Seq>
        <cvParam cvRef="PSI-MS" accession="MS:1001088" name="protein description" value="Ribulose bisphosphate carboxylase large chain (Fragment) OS=Lupinus arcticus OX=53215 GN=rbcL PE=3 SV=1"/>
    </DBSequence>
    <DBSequence length="455" searchDatabase_ref="SDB_LupineRew110E" accession="RBL_LUPCO" id="DBSEQ_RBL_LUPCO" name="P69579">
        <Seq>SVGFKAGVKDYKLTYYTPDYETKDTDILAAFRVTPQPGVPPEEAGAAVAAESSTGTWTTVWTDGLTSLDRYKGRCYHIEPVAGEESQFIAYVAYPLDLFEEGSVTNMFTSIVGNVFGFKALRALRLEDLRIPNAYVKTFQGPPHGIQVERDKLNKYGRPLLGCTIKPKLGLSAKNYGRAVYECLRGGLDFTKDDENVNSQPFMRWRDRFLFCAEALYKAQAETGEIKGHYLNATAGTCEEMIKRAVFARELGVPIVMHDYLTGGFTANTTLAHYCRDNGLLLHIHRAMHAVIDRQKNHGMHFRVLAKALRLSGGDHIHSGTVVGKLEGEREITLGFVDLLRDDFVEKDRSRGIYFTQDWVSLPGVLPVASGGIHVWHMPALTEIFGDDSVLQFGGGTLGHPWGNAPGAVANRVALEACVQARNEGRDLASEGNQIIREASKWSPELAAACEVWKE</Seq>
        <cvParam cvRef="PSI-MS" accession="MS:1001088" name="protein description" value="Ribulose bisphosphate carboxylase large chain (Fragment) OS=Lupinus cosentinii OX=53222 GN=rbcL PE=3 SV=1"/>
    </DBSequence>
    <DBSequence length="455" searchDatabase_ref="SDB_LupineRew110E" accession="RBL_LUPHI" id="DBSEQ_RBL_LUPHI" name="P69581">
        <Seq>SVGFKAGVKDYKLTYYTPDYKTKDTDILAAFRVTPQPGVPPEEAGAAVAAESSTGTWTTVWTDGLTSLDRYKGRCYHIEPVAGEESQFIAYVAYPLDLFEEGSVTNMFTSIVGNVFGFKALRALRLEDLRIPNAYVKTFQGPPHGIQVERDKLNKYGRPLLGCTIKPKLGLSAKNYGRAVYECLRGGLDFTKDDENVNSQPFMRWRDRFLFCAEALYKAQAETGEIKGHYLNATAGTCEEMIKRAVFARELGVPIVMHDYLTGGFTANTSLSHYCRDNGLLLHIHRAMHAVIDRQKNHGMHFRVLAKALRLSGGDHIHSGTVVGKLEGEREITLGFVDLLRDDFVEKDRSRGIYFTQDWVSLPGVLPVASGGIHVWHMPALTEIFGDDSVLQFGGGTLGHPWGNAPGAVANRVALEACVQARNEGRDLASEGNQIIREASKWSPELAAACEVWKE</Seq>
        <cvParam cvRef="PSI-MS" accession="MS:1001088" name="protein description" value="Ribulose bisphosphate carboxylase large chain (Fragment) OS=Lupinus hispanicus OX=53228 GN=rbcL PE=3 SV=1"/>
    </DBSequence>
    <DBSequence length="455" searchDatabase_ref="SDB_LupineRew110E" accession="RBL_LUPLA" id="DBSEQ_RBL_LUPLA" name="P69582">
        <Seq>SVGFKAGVKDYKLTYYTPDYKTKDTDILAAFRVTPQPGVPPEEAGAAVAAESSTGTWTTVWTDGLTSLDRYKGRCYHIEPVAGEESQFIAYVAYPLDLFEEGSVTNMFTSIVGNVFGFKALRALRLEDLRIPNAYVKTFQGPPHGIQVERDKLNKYGRPLLGCTIKPKLGLSAKNYGRAVYECLRGGLDFTKDDENVNSQPFMRWRDRFLFCAEALYKAQAETGEIKGHYLNATAGTCEEMIKRAVFARELGVPIVMHDYLTGGFTANTTLAHYCRDNGLLLHIHRAMHAVIDRQKNHGMHFRVLAKALRLSGGDHIHSGTVVGKLEGEREITLGFVDLLRDDFVEKDRSRGIYFTQDWVSLPGVLPVASGGIHVWHMPALTEIFGDDSVLQFGGGTLGHPWGNAPGAVANRVALEACVQARNEGRDLASEGNQIIREASKWSPELAAACEVWKE</Seq>
        <cvParam cvRef="PSI-MS" accession="MS:1001088" name="protein description" value="Ribulose bisphosphate carboxylase large chain (Fragment) OS=Lupinus latifolius OX=53229 GN=rbcL PE=3 SV=1"/>
    </DBSequence>
    <DBSequence length="455" searchDatabase_ref="SDB_LupineRew110E" accession="RBL_LUPLU" id="DBSEQ_RBL_LUPLU" name="P69583">
        <Seq>SVGFKAGVKDYKLTYYTPDYKTKDTDILAAFRVTPQPGVPPEEAGAAVAAESSTGTWTTVWTDGLTSLDRYKGRCYHIEPVAGEESQFIAYVAYPLDLFEEGSVTNMFTSIVGNVFGFKALRALRLEDLRIPNAYVKTFQGPPHGIQVERDKLNKYGRPLLGCTIKPKLGLSAKNYGRAVYECLRGGLDFTKDDENVNSQPFMRWRDRFLFCAEALYKAQAETGEIKGHYLNATAGTCEEMIKRAVFARELGVPIVMHDYLTGGFTANTSLSHYCRDNGLLLHIHRAMHAVIDRQKNHGMHFRVLAKALRLSGGDHIHSGTVVGKLEGEREITLGFVDLLRDDFVEKDRSRGIYFTQDWVSLPGVLPVASGGIHVWHMPALTEIFGDDSVLQFGGGTLGHPWGNAPGAVANRVALEACVQARNEGRDLASEGNQIIREASKWSPELAAACEVWKE</Seq>
        <cvParam cvRef="PSI-MS" accession="MS:1001088" name="protein description" value="Ribulose bisphosphate carboxylase large chain (Fragment) OS=Lupinus luteus OX=3873 GN=rbcL PE=3 SV=1"/>
    </DBSequence>
    <DBSequence length="455" searchDatabase_ref="SDB_LupineRew110E" accession="RBL_LUPMC" id="DBSEQ_RBL_LUPMC" name="P69584">
        <Seq>SVGFKAGVKDYKLTYYTPDYETKDTDILAAFRVTPQPGVPPEEAGAAVAAESSTGTWTTVWTDGLTSLDRYKGRCYHIEPVAGEESQFIAYVAYPLDLFEEGSVTNMFTSIVGNVFGFKALRALRLEDLRIPNAYVKTFQGPPHGIQVERDKLNKYGRPLLGCTIKPKLGLSAKNYGRAVYECLRGGLDFTKDDENVNSQPFMRWRDRFLFCAEALYKAQAETGEIKGHYLNATAGTCEEMIKRAVFARELGVPIVMHDYLTGGFTANTTLAHYCRDNGLLLHIHRAMHAVIDRQKNHGMHFRVLAKALRLSGGDHIHSGTVVGKLEGEREITLGFVDLLRDDFVEKDRSRGIYFTQDWVSLPGVLPVASGGIHVWHMPALTEIFGDDSVLQFGGGTLGHPWGNAPGAVANRVALEACVQARNEGRDLASEGNQIIREASKWSPELAAACEVWKE</Seq>
        <cvParam cvRef="PSI-MS" accession="MS:1001088" name="protein description" value="Ribulose bisphosphate carboxylase large chain (Fragment) OS=Lupinus micranthus OX=53230 GN=rbcL PE=3 SV=1"/>
    </DBSequence>
    <DBSequence length="455" searchDatabase_ref="SDB_LupineRew110E" accession="RBL_LUPMU" id="DBSEQ_RBL_LUPMU" name="P69585">
        <Seq>SVGFKAGVKDYKLTYYTPDYKTKDTDILAAFRVTPQPGVPPEEAGAAVAAESSTGTWTTVWTDGLTSLDRYKGRCYHIEPVAGEESQFIAYVAYPLDLFEEGSVTNMFTSIVGNVFGFKALRALRLEDLRIPNAYVKTFQGPPHGIQVERDKLNKYGRPLLGCTIKPKLGLSAKNYGRAVYECLRGGLDFTKDDENVNSQPFMRWRDRFLFCAEALYKAQAETGEIKGHYLNATAGTCEEMIKRAVFARELGVPIVMHDYLTGGFTANTSLSHYCRDNGLLLHIHRAMHAVIDRQKNHGMHFRVLAKALRLSGGDHIHSGTVVGKLEGEREITLGFVDLLRDDFVEKDRSRGIYFTQDWVSLPGVLPVASGGIHVWHMPALTEIFGDDSVLQFGGGTLGHPWGNAPGAVANRVALEACVQARNEGRDLASEGNQIIREASKWSPELAAACEVWKE</Seq>
        <cvParam cvRef="PSI-MS" accession="MS:1001088" name="protein description" value="Ribulose bisphosphate carboxylase large chain (Fragment) OS=Lupinus mutabilis OX=53232 GN=rbcL PE=3 SV=1"/>
    </DBSequence>
    <DBSequence length="455" searchDatabase_ref="SDB_LupineRew110E" accession="RBL_LUPNO" id="DBSEQ_RBL_LUPNO" name="P69586">
        <Seq>SVGFKAGVKDYKLTYYTPDYKTKDTDILAAFRVTPQPGVPPEEAGAAVAAESSTGTWTTVWTDGLTSLDRYKGRCYHIEPVAGEESQFIAYVAYPLDLFEEGSVTNMFTSIVGNVFGFKALRALRLEDLRIPNAYVKTFQGPPHGIQVERDKLNKYGRPLLGCTIKPKLGLSAKNYGRAVYECLRGGLDFTKDDENVNSQPFMRWRDRFLFCAEALYKAQAETGEIKGHYLNATAGTCEEMIKRAVFARELGVPIVMHDYLTGGFTANTTLSHYCRDNGLLLHIHRAMHAVIDRQKNHGMHFRVLAKALRLSGGDHIHSGTVVGKLEGEREITLGFVDLLRDDFVEKDRSRGIYFTQDWVSLPGVLPVASGGIHVWHMPALTEIFGDDSVLQFGGGTLGHPWGNAPGAVANRVALEACVQARNEGRDLASEGNQIIREASKWSPELAAACEVWKE</Seq>
        <cvParam cvRef="PSI-MS" accession="MS:1001088" name="protein description" value="Ribulose bisphosphate carboxylase large chain (Fragment) OS=Lupinus nootkatensis OX=53234 GN=rbcL PE=3 SV=1"/>
    </DBSequence>
    <DBSequence length="455" searchDatabase_ref="SDB_LupineRew110E" accession="RBL_LUPPE" id="DBSEQ_RBL_LUPPE" name="P69588">
        <Seq>SVGFKAGVKDYKLTYYTPDYKTKDTDILAAFRVTPQPGVPPEEAGAAVAAESSTGTWTTVWTDGLTSLDRYKGRCYHIEPVAGEESQFIAYVAYPLDLFEEGSVTNMFTSIVGNVFGFKALRALRLEDLRIPNAYVKTFQGPPHGIQVERDKLNKYGRPLLGCTIKPKLGLSAKNYGRAVYECLRGGLDFTKDDENVNSQPFMRWRDRFLFCAEALYKAQAETGEIKGHYLNATAGTCEEMIKRAVFARELGVPIVMHDYLTGGFTANTTLSHYCRDNGLLLHIHRAMHAVIDRQKNHGMHFRVLAKALRLSGGDHIHSGTVVGKLEGEREITLGFVDLLRDDFVEKDRSRGIYFTQDWVSLPGVLPVASGGIHVWHMPALTEIFGDDSVLQFGGGTLGHPWGNAPGAVANRVALEACVQARNEGRDLASEGNQIIREASKWSPELAAACEVWKE</Seq>
        <cvParam cvRef="PSI-MS" accession="MS:1001088" name="protein description" value="Ribulose bisphosphate carboxylase large chain (Fragment) OS=Lupinus perennis OX=53236 GN=rbcL PE=3 SV=1"/>
    </DBSequence>
    <DBSequence length="455" searchDatabase_ref="SDB_LupineRew110E" accession="RBL_LUPPO" id="DBSEQ_RBL_LUPPO" name="P69590">
        <Seq>SVGFKAGVKDYKLTYYTPDYKTKDTDILAAFRVTPQPGVPPEEAGAAVAAESSTGTWTTVWTDGLTSLDRYKGRCYHIEPVAGEESQFIAYVAYPLDLFEEGSVTNMFTSIVGNVFGFKALRALRLEDLRIPNAYVKTFQGPPHGIQVERDKLNKYGRPLLGCTIKPKLGLSAKNYGRAVYECLRGGLDFTKDDENVNSQPFMRWRDRFLFCAEALYKAQAETGEIKGHYLNATAGTCEEMIKRAVFARELGVPIVMHDYLTGGFTANTTLSHYCRDNGLLLHIHRAMHAVIDRQKNHGMHFRVLAKALRLSGGDHIHSGTVVGKLEGEREITLGFVDLLRDDFVEKDRSRGIYFTQDWVSLPGVLPVASGGIHVWHMPALTEIFGDDSVLQFGGGTLGHPWGNAPGAVANRVALEACVQARNEGRDLASEGNQIIREASKWSPELAAACEVWKE</Seq>
        <cvParam cvRef="PSI-MS" accession="MS:1001088" name="protein description" value="Ribulose bisphosphate carboxylase large chain (Fragment) OS=Lupinus polyphyllus OX=3874 GN=rbcL PE=3 SV=1"/>
    </DBSequence>
    <DBSequence length="455" searchDatabase_ref="SDB_LupineRew110E" accession="RBL_LUPNA" id="DBSEQ_RBL_LUPNA" name="P92407">
        <Seq>SVGFKAGVKDYKLTYYTPDYKTKDTDILAAFRVTPQPGVPPEEAGAAVAAESSTGTWTTVWTDGLTSLDRYKGRCYHIEPVPGEESQFIAYVAYPLDLFEEGSVTNMFTSIVGNVFGFKALRALRLEDLRIPNAYVKTFQGPPHGIQVERDKLNKYGRPLLGCTIKPKLGLSAKNYGRAVYECLRGGLDFTKDDENVNSQPFMRWRDRFLFCAEALYKAQAETGEIKGHYLNATAGTCEEMIKRAVFARELGVPIVMHDYLTGGFTANTTLSHYCRDNGLLLHIHRAMHAVIDRQKNHGMHFRVLAKALRLSGGDHIHSGTVVGKLEGEREITLGFVDLLRDDFVEKDRSRGIYFTQDWVSLPGVLPVASGGIHVWHMPALTEIFGDDSVLQFGGGTLGHPWGNAPGAVANRVALEACVQARNEGRDLASEGNQIIREASKWSPELAAACEVWKE</Seq>
        <cvParam cvRef="PSI-MS" accession="MS:1001088" name="protein description" value="Ribulose bisphosphate carboxylase large chain (Fragment) OS=Lupinus nanus OX=53233 GN=rbcL PE=3 SV=1"/>
    </DBSequence>
    <Peptide id="PTD_RQLQ">
        <PeptideSequence>RQLQ</PeptideSequence>
    </Peptide>
    <Peptide id="PTD_RQLQQ">
        <PeptideSequence>RQLQQ</PeptideSequence>
    </Peptide>
    <Peptide id="PTD_RQLQQVNLR">
        <PeptideSequence>RQLQQVNLR</PeptideSequence>
    </Peptide>
    <Peptide id="PTD_QLQQVNLR">
        <PeptideSequence>QLQQVNLR</PeptideSequence>
    </Peptide>
    <Peptide id="PTD_QQVNLR">
        <PeptideSequence>QQVNLR</PeptideSequence>
    </Peptide>
    <Peptide id="PTD_QVNLR">
        <PeptideSequence>QVNLR</PeptideSequence>
    </Peptide>
    <Peptide id="PTD_HKSSQESEESEELDQCCEQ_16C_17C">
        <PeptideSequence>HKSSQESEESEELDQCCEQ</PeptideSequence>
        <Modification location="16" residues="C" monoisotopicMassDelta="57.021461486816406">
            <cvParam cvRef="UNIMOD" accession="UNIMOD:4" name="Carbamidomethyl" value=""/>
        </Modification>
        <Modification location="17" residues="C" monoisotopicMassDelta="57.021461486816406">
            <cvParam cvRef="UNIMOD" accession="UNIMOD:4" name="Carbamidomethyl" value=""/>
        </Modification>
    </Peptide>
    <Peptide id="PTD_HKSSQESEESEELDQCCEQL_16C_17C">
        <PeptideSequence>HKSSQESEESEELDQCCEQL</PeptideSequence>
        <Modification location="16" residues="C" monoisotopicMassDelta="57.021461486816406">
            <cvParam cvRef="UNIMOD" accession="UNIMOD:4" name="Carbamidomethyl" value=""/>
        </Modification>
        <Modification location="17" residues="C" monoisotopicMassDelta="57.021461486816406">
            <cvParam cvRef="UNIMOD" accession="UNIMOD:4" name="Carbamidomethyl" value=""/>
        </Modification>
    </Peptide>
    <Peptide id="PTD_HKSSQESEESEELDQCCEQLNE_16C_17C">
        <PeptideSequence>HKSSQESEESEELDQCCEQLNE</PeptideSequence>
        <Modification location="16" residues="C" monoisotopicMassDelta="57.021461486816406">
            <cvParam cvRef="UNIMOD" accession="UNIMOD:4" name="Carbamidomethyl" value=""/>
        </Modification>
        <Modification location="17" residues="C" monoisotopicMassDelta="57.021461486816406">
            <cvParam cvRef="UNIMOD" accession="UNIMOD:4" name="Carbamidomethyl" value=""/>
        </Modification>
    </Peptide>
    <Peptide id="PTD_HKSSQESEESEELDQCCEQLNELNSQR_16C_17C">
        <PeptideSequence>HKSSQESEESEELDQCCEQLNELNSQR</PeptideSequence>
        <Modification location="16" residues="C" monoisotopicMassDelta="57.021461486816406">
            <cvParam cvRef="UNIMOD" accession="UNIMOD:4" name="Carbamidomethyl" value=""/>
        </Modification>
        <Modification location="17" residues="C" monoisotopicMassDelta="57.021461486816406">
            <cvParam cvRef="UNIMOD" accession="UNIMOD:4" name="Carbamidomethyl" value=""/>
        </Modification>
    </Peptide>
    <Peptide id="PTD_SSQESEESEELDQCCEQL_14C_15C">
        <PeptideSequence>SSQESEESEELDQCCEQL</PeptideSequence>
        <Modification location="14" residues="C" monoisotopicMassDelta="57.021461486816406">
            <cvParam cvRef="UNIMOD" accession="UNIMOD:4" name="Carbamidomethyl" value=""/>
        </Modification>
        <Modification location="15" residues="C" monoisotopicMassDelta="57.021461486816406">
            <cvParam cvRef="UNIMOD" accession="UNIMOD:4" name="Carbamidomethyl" value=""/>
        </Modification>
    </Peptide>
    <Peptide id="PTD_SSQESEESEELDQCCEQLNELNSQR_14C_15C">
        <PeptideSequence>SSQESEESEELDQCCEQLNELNSQR</PeptideSequence>
        <Modification location="14" residues="C" monoisotopicMassDelta="57.021461486816406">
            <cvParam cvRef="UNIMOD" accession="UNIMOD:4" name="Carbamidomethyl" value=""/>
        </Modification>
        <Modification location="15" residues="C" monoisotopicMassDelta="57.021461486816406">
            <cvParam cvRef="UNIMOD" accession="UNIMOD:4" name="Carbamidomethyl" value=""/>
        </Modification>
    </Peptide>
    <Peptide id="PTD_SEELDQCCEQLNELNSQR_7C_8C">
        <PeptideSequence>SEELDQCCEQLNELNSQR</PeptideSequence>
        <Modification location="7" residues="C" monoisotopicMassDelta="57.021461486816406">
            <cvParam cvRef="UNIMOD" accession="UNIMOD:4" name="Carbamidomethyl" value=""/>
        </Modification>
        <Modification location="8" residues="C" monoisotopicMassDelta="57.021461486816406">
            <cvParam cvRef="UNIMOD" accession="UNIMOD:4" name="Carbamidomethyl" value=""/>
        </Modification>
    </Peptide>
    <Peptide id="PTD_EELDQCCEQLNELNSQR_6C_7C">
        <PeptideSequence>EELDQCCEQLNELNSQR</PeptideSequence>
        <Modification location="6" residues="C" monoisotopicMassDelta="57.021461486816406">
            <cvParam cvRef="UNIMOD" accession="UNIMOD:4" name="Carbamidomethyl" value=""/>
        </Modification>
        <Modification location="7" residues="C" monoisotopicMassDelta="57.021461486816406">
            <cvParam cvRef="UNIMOD" accession="UNIMOD:4" name="Carbamidomethyl" value=""/>
        </Modification>
    </Peptide>
    <Peptide id="PTD_DQCCEQLNELNSQR_3C_4C">
        <PeptideSequence>DQCCEQLNELNSQR</PeptideSequence>
        <Modification location="3" residues="C" monoisotopicMassDelta="57.021461486816406">
            <cvParam cvRef="UNIMOD" accession="UNIMOD:4" name="Carbamidomethyl" value=""/>
        </Modification>
        <Modification location="4" residues="C" monoisotopicMassDelta="57.021461486816406">
            <cvParam cvRef="UNIMOD" accession="UNIMOD:4" name="Carbamidomethyl" value=""/>
        </Modification>
    </Peptide>
    <Peptide id="PTD_CCEQLNELNSQR_1C_2C">
        <PeptideSequence>CCEQLNELNSQR</PeptideSequence>
        <Modification location="1" residues="C" monoisotopicMassDelta="57.021461486816406">
            <cvParam cvRef="UNIMOD" accession="UNIMOD:4" name="Carbamidomethyl" value=""/>
        </Modification>
        <Modification location="2" residues="C" monoisotopicMassDelta="57.021461486816406">
            <cvParam cvRef="UNIMOD" accession="UNIMOD:4" name="Carbamidomethyl" value=""/>
        </Modification>
    </Peptide>
    <Peptide id="PTD_QLNELNSQR">
        <PeptideSequence>QLNELNSQR</PeptideSequence>
    </Peptide>
    <Peptide id="PTD_NELNSQR">
        <PeptideSequence>NELNSQR</PeptideSequence>
    </Peptide>
    <Peptide id="PTD_ALQQI">
        <PeptideSequence>ALQQI</PeptideSequence>
    </Peptide>
    <Peptide id="PTD_ALQQIY">
        <PeptideSequence>ALQQIY</PeptideSequence>
    </Peptide>
    <Peptide id="PTD_ALQQIYE">
        <PeptideSequence>ALQQIYE</PeptideSequence>
    </Peptide>
    <Peptide id="PTD_ALQQIYES">
        <PeptideSequence>ALQQIYES</PeptideSequence>
    </Peptide>
    <Peptide id="PTD_ALQQIYESQ">
        <PeptideSequence>ALQQIYESQ</PeptideSequence>
    </Peptide>
    <Peptide id="PTD_ALQQIYESQS">
        <PeptideSequence>ALQQIYESQS</PeptideSequence>
    </Peptide>
    <Peptide id="PTD_ALQQIYESQSE">
        <PeptideSequence>ALQQIYESQSE</PeptideSequence>
    </Peptide>
    <Peptide id="PTD_ALQQIYESQSEQ">
        <PeptideSequence>ALQQIYESQSEQ</PeptideSequence>
    </Peptide>
    <Peptide id="PTD_ALQQIYESQSEQC_13C">
        <PeptideSequence>ALQQIYESQSEQC</PeptideSequence>
        <Modification location="13" residues="C" monoisotopicMassDelta="57.021461486816406">
            <cvParam cvRef="UNIMOD" accession="UNIMOD:4" name="Carbamidomethyl" value=""/>
        </Modification>
    </Peptide>
    <Peptide id="PTD_ALQQIYESQSEQCE_13C">
        <PeptideSequence>ALQQIYESQSEQCE</PeptideSequence>
        <Modification location="13" residues="C" monoisotopicMassDelta="57.021461486816406">
            <cvParam cvRef="UNIMOD" accession="UNIMOD:4" name="Carbamidomethyl" value=""/>
        </Modification>
    </Peptide>
    <Peptide id="PTD_ALQQIYESQSEQCEG_13C">
        <PeptideSequence>ALQQIYESQSEQCEG</PeptideSequence>
        <Modification location="13" residues="C" monoisotopicMassDelta="57.021461486816406">
            <cvParam cvRef="UNIMOD" accession="UNIMOD:4" name="Carbamidomethyl" value=""/>
        </Modification>
    </Peptide>
    <Peptide id="PTD_ALQQIYESQSEQCEGR_13C">
        <PeptideSequence>ALQQIYESQSEQCEGR</PeptideSequence>
        <Modification location="13" residues="C" monoisotopicMassDelta="57.021461486816406">
            <cvParam cvRef="UNIMOD" accession="UNIMOD:4" name="Carbamidomethyl" value=""/>
        </Modification>
    </Peptide>
    <Peptide id="PTD_ALQQIYESQSEQCEGRQQEQQLEGELEK_13C">
        <PeptideSequence>ALQQIYESQSEQCEGRQQEQQLEGELEK</PeptideSequence>
        <Modification location="13" residues="C" monoisotopicMassDelta="57.021461486816406">
            <cvParam cvRef="UNIMOD" accession="UNIMOD:4" name="Carbamidomethyl" value=""/>
        </Modification>
    </Peptide>
    <Peptide id="PTD_QQIYESQSEQCEGR_11C">
        <PeptideSequence>QQIYESQSEQCEGR</PeptideSequence>
        <Modification location="11" residues="C" monoisotopicMassDelta="57.021461486816406">
            <cvParam cvRef="UNIMOD" accession="UNIMOD:4" name="Carbamidomethyl" value=""/>
        </Modification>
    </Peptide>
    <Peptide id="PTD_QIYESQSEQCEGR_10C">
        <PeptideSequence>QIYESQSEQCEGR</PeptideSequence>
        <Modification location="10" residues="C" monoisotopicMassDelta="57.021461486816406">
            <cvParam cvRef="UNIMOD" accession="UNIMOD:4" name="Carbamidomethyl" value=""/>
        </Modification>
    </Peptide>
    <Peptide id="PTD_IYESQSEQCEGR_9C">
        <PeptideSequence>IYESQSEQCEGR</PeptideSequence>
        <Modification location="9" residues="C" monoisotopicMassDelta="57.021461486816406">
            <cvParam cvRef="UNIMOD" accession="UNIMOD:4" name="Carbamidomethyl" value=""/>
        </Modification>
    </Peptide>
    <Peptide id="PTD_YESQSEQCEGR_8C">
        <PeptideSequence>YESQSEQCEGR</PeptideSequence>
        <Modification location="8" residues="C" monoisotopicMassDelta="57.021461486816406">
            <cvParam cvRef="UNIMOD" accession="UNIMOD:4" name="Carbamidomethyl" value=""/>
        </Modification>
    </Peptide>
    <Peptide id="PTD_ESQSEQCEGR_7C">
        <PeptideSequence>ESQSEQCEGR</PeptideSequence>
        <Modification location="7" residues="C" monoisotopicMassDelta="57.021461486816406">
            <cvParam cvRef="UNIMOD" accession="UNIMOD:4" name="Carbamidomethyl" value=""/>
        </Modification>
    </Peptide>
    <Peptide id="PTD_SQSEQCEGR_6C">
        <PeptideSequence>SQSEQCEGR</PeptideSequence>
        <Modification location="6" residues="C" monoisotopicMassDelta="57.021461486816406">
            <cvParam cvRef="UNIMOD" accession="UNIMOD:4" name="Carbamidomethyl" value=""/>
        </Modification>
    </Peptide>
    <Peptide id="PTD_SEQCEGR_4C">
        <PeptideSequence>SEQCEGR</PeptideSequence>
        <Modification location="4" residues="C" monoisotopicMassDelta="57.021461486816406">
            <cvParam cvRef="UNIMOD" accession="UNIMOD:4" name="Carbamidomethyl" value=""/>
        </Modification>
    </Peptide>
    <Peptide id="PTD_EQCEGR_3C">
        <PeptideSequence>EQCEGR</PeptideSequence>
        <Modification location="3" residues="C" monoisotopicMassDelta="57.021461486816406">
            <cvParam cvRef="UNIMOD" accession="UNIMOD:4" name="Carbamidomethyl" value=""/>
        </Modification>
    </Peptide>
    <Peptide id="PTD_CEGR_1C">
        <PeptideSequence>CEGR</PeptideSequence>
        <Modification location="1" residues="C" monoisotopicMassDelta="57.021461486816406">
            <cvParam cvRef="UNIMOD" accession="UNIMOD:4" name="Carbamidomethyl" value=""/>
        </Modification>
    </Peptide>
    <Peptide id="PTD_QQEQQ">
        <PeptideSequence>QQEQQ</PeptideSequence>
    </Peptide>
    <Peptide id="PTD_QQEQQL">
        <PeptideSequence>QQEQQL</PeptideSequence>
    </Peptide>
    <Peptide id="PTD_QQEQQLEGELEK">
        <PeptideSequence>QQEQQLEGELEK</PeptideSequence>
    </Peptide>
    <Peptide id="PTD_QQEQQLEGELEKLPR">
        <PeptideSequence>QQEQQLEGELEKLPR</PeptideSequence>
    </Peptide>
    <Peptide id="PTD_QLEGELEK">
        <PeptideSequence>QLEGELEK</PeptideSequence>
    </Peptide>
    <Peptide id="PTD_EGELEK">
        <PeptideSequence>EGELEK</PeptideSequence>
    </Peptide>
    <Peptide id="PTD_GELEK">
        <PeptideSequence>GELEK</PeptideSequence>
    </Peptide>
    <Peptide id="PTD_ICGFGPLR_2C">
        <PeptideSequence>ICGFGPLR</PeptideSequence>
        <Modification location="2" residues="C" monoisotopicMassDelta="57.021461486816406">
            <cvParam cvRef="UNIMOD" accession="UNIMOD:4" name="Carbamidomethyl" value=""/>
        </Modification>
    </Peptide>
    <Peptide id="PTD_ICGFGPLRR_2C">
        <PeptideSequence>ICGFGPLRR</PeptideSequence>
        <Modification location="2" residues="C" monoisotopicMassDelta="57.021461486816406">
            <cvParam cvRef="UNIMOD" accession="UNIMOD:4" name="Carbamidomethyl" value=""/>
        </Modification>
    </Peptide>
    <Peptide id="PTD_GFGPLR">
        <PeptideSequence>GFGPLR</PeptideSequence>
    </Peptide>
    <Peptide id="PTD_GFGPLRR">
        <PeptideSequence>GFGPLRR</PeptideSequence>
    </Peptide>
    <Peptide id="PTD_FGPLR">
        <PeptideSequence>FGPLR</PeptideSequence>
    </Peptide>
    <Peptide id="PTD_GPLR">
        <PeptideSequence>GPLR</PeptideSequence>
    </Peptide>
    <Peptide id="PTD_GPLRR">
        <PeptideSequence>GPLRR</PeptideSequence>
    </Peptide>
    <Peptide id="PTD_PLRR">
        <PeptideSequence>PLRR</PeptideSequence>
    </Peptide>
    <Peptide id="PTD_QQPQQNECQFQR_8C">
        <PeptideSequence>QQPQQNECQFQR</PeptideSequence>
        <Modification location="8" residues="C" monoisotopicMassDelta="57.021461486816406">
            <cvParam cvRef="UNIMOD" accession="UNIMOD:4" name="Carbamidomethyl" value=""/>
        </Modification>
    </Peptide>
    <Peptide id="PTD_LNALE">
        <PeptideSequence>LNALE</PeptideSequence>
    </Peptide>
    <Peptide id="PTD_LNALEPDNSVK">
        <PeptideSequence>LNALEPDNSVK</PeptideSequence>
    </Peptide>
    <Peptide id="PTD_LNALEPDNSVKSEAGTIET">
        <PeptideSequence>LNALEPDNSVKSEAGTIET</PeptideSequence>
    </Peptide>
    <Peptide id="PTD_LNALEPDNSVKSEAGTIETW">
        <PeptideSequence>LNALEPDNSVKSEAGTIETW</PeptideSequence>
    </Peptide>
    <Peptide id="PTD_LNALEPDNSVKSEAGTIETWN">
        <PeptideSequence>LNALEPDNSVKSEAGTIETWN</PeptideSequence>
    </Peptide>
    <Peptide id="PTD_LNALEPDNSVKSEAGTIETWNPNNDQLR">
        <PeptideSequence>LNALEPDNSVKSEAGTIETWNPNNDQLR</PeptideSequence>
    </Peptide>
    <Peptide id="PTD_NALEPDNSVK">
        <PeptideSequence>NALEPDNSVK</PeptideSequence>
    </Peptide>
    <Peptide id="PTD_ALEPDNSVK">
        <PeptideSequence>ALEPDNSVK</PeptideSequence>
    </Peptide>
    <Peptide id="PTD_ALEPDNSVKSEAGTIETWNPNNDQLR">
        <PeptideSequence>ALEPDNSVKSEAGTIETWNPNNDQLR</PeptideSequence>
    </Peptide>
    <Peptide id="PTD_LEPDNSVK">
        <PeptideSequence>LEPDNSVK</PeptideSequence>
    </Peptide>
    <Peptide id="PTD_EPDNSVK">
        <PeptideSequence>EPDNSVK</PeptideSequence>
    </Peptide>
    <Peptide id="PTD_PDNSVK">
        <PeptideSequence>PDNSVK</PeptideSequence>
    </Peptide>
    <Peptide id="PTD_SEAGTIET">
        <PeptideSequence>SEAGTIET</PeptideSequence>
    </Peptide>
    <Peptide id="PTD_SEAGTIETW">
        <PeptideSequence>SEAGTIETW</PeptideSequence>
    </Peptide>
    <Peptide id="PTD_SEAGTIETWN">
        <PeptideSequence>SEAGTIETWN</PeptideSequence>
    </Peptide>
    <Peptide id="PTD_SEAGTIETWNPNNDQLR">
        <PeptideSequence>SEAGTIETWNPNNDQLR</PeptideSequence>
    </Peptide>
    <Peptide id="PTD_GTIETWNPNNDQLR">
        <PeptideSequence>GTIETWNPNNDQLR</PeptideSequence>
    </Peptide>
    <Peptide id="PTD_WNPNNDQLR">
        <PeptideSequence>WNPNNDQLR</PeptideSequence>
    </Peptide>
    <Peptide id="PTD_NPNNDQLR">
        <PeptideSequence>NPNNDQLR</PeptideSequence>
    </Peptide>
    <Peptide id="PTD_PNNDQLR">
        <PeptideSequence>PNNDQLR</PeptideSequence>
    </Peptide>
    <Peptide id="PTD_NNDQLR">
        <PeptideSequence>NNDQLR</PeptideSequence>
    </Peptide>
    <Peptide id="PTD_NDQLR">
        <PeptideSequence>NDQLR</PeptideSequence>
    </Peptide>
    <Peptide id="PTD_CAGVALSR_1C">
        <PeptideSequence>CAGVALSR</PeptideSequence>
        <Modification location="1" residues="C" monoisotopicMassDelta="57.021461486816406">
            <cvParam cvRef="UNIMOD" accession="UNIMOD:4" name="Carbamidomethyl" value=""/>
        </Modification>
    </Peptide>
    <Peptide id="PTD_NGLRRPFYTN">
        <PeptideSequence>NGLRRPFYTN</PeptideSequence>
    </Peptide>
    <Peptide id="PTD_NGLRRPFYTNAPQ">
        <PeptideSequence>NGLRRPFYTNAPQ</PeptideSequence>
    </Peptide>
    <Peptide id="PTD_NGLRRPFYTNAPQEI">
        <PeptideSequence>NGLRRPFYTNAPQEI</PeptideSequence>
    </Peptide>
    <Peptide id="PTD_NGLRRPFYTNAPQEIYIQQGR">
        <PeptideSequence>NGLRRPFYTNAPQEIYIQQGR</PeptideSequence>
    </Peptide>
    <Peptide id="PTD_RPFY">
        <PeptideSequence>RPFY</PeptideSequence>
    </Peptide>
    <Peptide id="PTD_RPFYT">
        <PeptideSequence>RPFYT</PeptideSequence>
    </Peptide>
    <Peptide id="PTD_RPFYTN">
        <PeptideSequence>RPFYTN</PeptideSequence>
    </Peptide>
    <Peptide id="PTD_RPFYTNA">
        <PeptideSequence>RPFYTNA</PeptideSequence>
    </Peptide>
    <Peptide id="PTD_RPFYTNAPQE">
        <PeptideSequence>RPFYTNAPQE</PeptideSequence>
    </Peptide>
    <Peptide id="PTD_RPFYTNAPQEI">
        <PeptideSequence>RPFYTNAPQEI</PeptideSequence>
    </Peptide>
    <Peptide id="PTD_RPFYTNAPQEIY">
        <PeptideSequence>RPFYTNAPQEIY</PeptideSequence>
    </Peptide>
    <Peptide id="PTD_RPFYTNAPQEIYI">
        <PeptideSequence>RPFYTNAPQEIYI</PeptideSequence>
    </Peptide>
    <Peptide id="PTD_RPFYTNAPQEIYIQQGR">
        <PeptideSequence>RPFYTNAPQEIYIQQGR</PeptideSequence>
    </Peptide>
    <Peptide id="PTD_PQEIYIQQGR">
        <PeptideSequence>PQEIYIQQGR</PeptideSequence>
    </Peptide>
    <Peptide id="PTD_QEIYIQQGR">
        <PeptideSequence>QEIYIQQGR</PeptideSequence>
    </Peptide>
    <Peptide id="PTD_EIYIQQGR">
        <PeptideSequence>EIYIQQGR</PeptideSequence>
    </Peptide>
    <Peptide id="PTD_IYIQQGR">
        <PeptideSequence>IYIQQGR</PeptideSequence>
    </Peptide>
    <Peptide id="PTD_YIQQGR">
        <PeptideSequence>YIQQGR</PeptideSequence>
    </Peptide>
    <Peptide id="PTD_IQQGR">
        <PeptideSequence>IQQGR</PeptideSequence>
    </Peptide>
    <Peptide id="PTD_QQGR">
        <PeptideSequence>QQGR</PeptideSequence>
    </Peptide>
    <Peptide id="PTD_GIFGLI">
        <PeptideSequence>GIFGLI</PeptideSequence>
    </Peptide>
    <Peptide id="PTD_GIFGLIFPGCR_10C">
        <PeptideSequence>GIFGLIFPGCR</PeptideSequence>
        <Modification location="10" residues="C" monoisotopicMassDelta="57.021461486816406">
            <cvParam cvRef="UNIMOD" accession="UNIMOD:4" name="Carbamidomethyl" value=""/>
        </Modification>
    </Peptide>
    <Peptide id="PTD_GIFGLIFPGCRETYEEPQEQEQGQGPRPQDR_10C">
        <PeptideSequence>GIFGLIFPGCRETYEEPQEQEQGQGPRPQDR</PeptideSequence>
        <Modification location="10" residues="C" monoisotopicMassDelta="57.021461486816406">
            <cvParam cvRef="UNIMOD" accession="UNIMOD:4" name="Carbamidomethyl" value=""/>
        </Modification>
    </Peptide>
    <Peptide id="PTD_FGLIFPGCR_8C">
        <PeptideSequence>FGLIFPGCR</PeptideSequence>
        <Modification location="8" residues="C" monoisotopicMassDelta="57.021461486816406">
            <cvParam cvRef="UNIMOD" accession="UNIMOD:4" name="Carbamidomethyl" value=""/>
        </Modification>
    </Peptide>
    <Peptide id="PTD_GLIFPGCR_7C">
        <PeptideSequence>GLIFPGCR</PeptideSequence>
        <Modification location="7" residues="C" monoisotopicMassDelta="57.021461486816406">
            <cvParam cvRef="UNIMOD" accession="UNIMOD:4" name="Carbamidomethyl" value=""/>
        </Modification>
    </Peptide>
    <Peptide id="PTD_LIFPGCR_6C">
        <PeptideSequence>LIFPGCR</PeptideSequence>
        <Modification location="6" residues="C" monoisotopicMassDelta="57.021461486816406">
            <cvParam cvRef="UNIMOD" accession="UNIMOD:4" name="Carbamidomethyl" value=""/>
        </Modification>
    </Peptide>
    <Peptide id="PTD_IFPGCR_5C">
        <PeptideSequence>IFPGCR</PeptideSequence>
        <Modification location="5" residues="C" monoisotopicMassDelta="57.021461486816406">
            <cvParam cvRef="UNIMOD" accession="UNIMOD:4" name="Carbamidomethyl" value=""/>
        </Modification>
    </Peptide>
    <Peptide id="PTD_FPGCR_4C">
        <PeptideSequence>FPGCR</PeptideSequence>
        <Modification location="4" residues="C" monoisotopicMassDelta="57.021461486816406">
            <cvParam cvRef="UNIMOD" accession="UNIMOD:4" name="Carbamidomethyl" value=""/>
        </Modification>
    </Peptide>
    <Peptide id="PTD_FPGCRETYEEPQEQEQGQGPRPQDR_4C">
        <PeptideSequence>FPGCRETYEEPQEQEQGQGPRPQDR</PeptideSequence>
        <Modification location="4" residues="C" monoisotopicMassDelta="57.021461486816406">
            <cvParam cvRef="UNIMOD" accession="UNIMOD:4" name="Carbamidomethyl" value=""/>
        </Modification>
    </Peptide>
    <Peptide id="PTD_PGCR_3C">
        <PeptideSequence>PGCR</PeptideSequence>
        <Modification location="3" residues="C" monoisotopicMassDelta="57.021461486816406">
            <cvParam cvRef="UNIMOD" accession="UNIMOD:4" name="Carbamidomethyl" value=""/>
        </Modification>
    </Peptide>
    <Peptide id="PTD_PGCRETYEEPQEQEQGQGPRPQDR_3C">
        <PeptideSequence>PGCRETYEEPQEQEQGQGPRPQDR</PeptideSequence>
        <Modification location="3" residues="C" monoisotopicMassDelta="57.021461486816406">
            <cvParam cvRef="UNIMOD" accession="UNIMOD:4" name="Carbamidomethyl" value=""/>
        </Modification>
    </Peptide>
    <Peptide id="PTD_ETYEEPQEQEQGQGPRPQDR">
        <PeptideSequence>ETYEEPQEQEQGQGPRPQDR</PeptideSequence>
    </Peptide>
    <Peptide id="PTD_EEPQEQEQGQGPRPQDR">
        <PeptideSequence>EEPQEQEQGQGPRPQDR</PeptideSequence>
    </Peptide>
    <Peptide id="PTD_PQEQEQGQGPRPQDR">
        <PeptideSequence>PQEQEQGQGPRPQDR</PeptideSequence>
    </Peptide>
    <Peptide id="PTD_QEQEQGQGPRPQDR">
        <PeptideSequence>QEQEQGQGPRPQDR</PeptideSequence>
    </Peptide>
    <Peptide id="PTD_EQEQGQGPRPQDR">
        <PeptideSequence>EQEQGQGPRPQDR</PeptideSequence>
    </Peptide>
    <Peptide id="PTD_QEQGQGPRPQDR">
        <PeptideSequence>QEQGQGPRPQDR</PeptideSequence>
    </Peptide>
    <Peptide id="PTD_EQGQGPRPQDR">
        <PeptideSequence>EQGQGPRPQDR</PeptideSequence>
    </Peptide>
    <Peptide id="PTD_RFYLSGN">
        <PeptideSequence>RFYLSGN</PeptideSequence>
    </Peptide>
    <Peptide id="PTD_RFYLSGNQ">
        <PeptideSequence>RFYLSGNQ</PeptideSequence>
    </Peptide>
    <Peptide id="PTD_RFYLSGNQE">
        <PeptideSequence>RFYLSGNQE</PeptideSequence>
    </Peptide>
    <Peptide id="PTD_RFYLSGNQEQ">
        <PeptideSequence>RFYLSGNQEQ</PeptideSequence>
    </Peptide>
    <Peptide id="PTD_RFYLSGNQEQE">
        <PeptideSequence>RFYLSGNQEQE</PeptideSequence>
    </Peptide>
    <Peptide id="PTD_RFYLSGNQEQEF">
        <PeptideSequence>RFYLSGNQEQEF</PeptideSequence>
    </Peptide>
    <Peptide id="PTD_RFYLSGNQEQEFLQ">
        <PeptideSequence>RFYLSGNQEQEFLQ</PeptideSequence>
    </Peptide>
    <Peptide id="PTD_RFYLSGNQEQEFLQYQQK">
        <PeptideSequence>RFYLSGNQEQEFLQYQQK</PeptideSequence>
    </Peptide>
    <Peptide id="PTD_FYLSGNQEQEFL">
        <PeptideSequence>FYLSGNQEQEFL</PeptideSequence>
    </Peptide>
    <Peptide id="PTD_FYLSGNQEQEFLQY">
        <PeptideSequence>FYLSGNQEQEFLQY</PeptideSequence>
    </Peptide>
    <Peptide id="PTD_FYLSGNQEQEFLQYQQK">
        <PeptideSequence>FYLSGNQEQEFLQYQQK</PeptideSequence>
    </Peptide>
    <Peptide id="PTD_LSGNQEQEFLQYQQK">
        <PeptideSequence>LSGNQEQEFLQYQQK</PeptideSequence>
    </Peptide>
    <Peptide id="PTD_GNQEQEFLQYQQK">
        <PeptideSequence>GNQEQEFLQYQQK</PeptideSequence>
    </Peptide>
    <Peptide id="PTD_QEFLQYQQK">
        <PeptideSequence>QEFLQYQQK</PeptideSequence>
    </Peptide>
    <Peptide id="PTD_EFLQYQQK">
        <PeptideSequence>EFLQYQQK</PeptideSequence>
    </Peptide>
    <Peptide id="PTD_FLQYQQK">
        <PeptideSequence>FLQYQQK</PeptideSequence>
    </Peptide>
    <Peptide id="PTD_LQYQQK">
        <PeptideSequence>LQYQQK</PeptideSequence>
    </Peptide>
    <Peptide id="PTD_QYQQK">
        <PeptideSequence>QYQQK</PeptideSequence>
    </Peptide>
    <Peptide id="PTD_EGGQGQQQE">
        <PeptideSequence>EGGQGQQQE</PeptideSequence>
    </Peptide>
    <Peptide id="PTD_EGGQGQQQEGGNEGGNV">
        <PeptideSequence>EGGQGQQQEGGNEGGNV</PeptideSequence>
    </Peptide>
    <Peptide id="PTD_EGGQGQQQEGGNEGGNVL">
        <PeptideSequence>EGGQGQQQEGGNEGGNVL</PeptideSequence>
    </Peptide>
    <Peptide id="PTD_EGGQGQQQEGGNEGGNVLS">
        <PeptideSequence>EGGQGQQQEGGNEGGNVLS</PeptideSequence>
    </Peptide>
    <Peptide id="PTD_EGGQGQQQEGGNEGGNVLSGFNDEFLEEAFSVDR">
        <PeptideSequence>EGGQGQQQEGGNEGGNVLSGFNDEFLEEAFSVDR</PeptideSequence>
    </Peptide>
    <Peptide id="PTD_EGGQGQQQEGGNEGGNVLSGFNDEFLEEAFSVDREIVR">
        <PeptideSequence>EGGQGQQQEGGNEGGNVLSGFNDEFLEEAFSVDREIVR</PeptideSequence>
    </Peptide>
    <Peptide id="PTD_LSGFNDEFLEEAFSVDR">
        <PeptideSequence>LSGFNDEFLEEAFSVDR</PeptideSequence>
    </Peptide>
    <Peptide id="PTD_LSGFNDEFLEEAFSVDREIVR">
        <PeptideSequence>LSGFNDEFLEEAFSVDREIVR</PeptideSequence>
    </Peptide>
    <Peptide id="PTD_SGFNDEFLEEAFSVDR">
        <PeptideSequence>SGFNDEFLEEAFSVDR</PeptideSequence>
    </Peptide>
    <Peptide id="PTD_GFNDEFLEEAFSVDR">
        <PeptideSequence>GFNDEFLEEAFSVDR</PeptideSequence>
    </Peptide>
    <Peptide id="PTD_GFNDEFLEEAFSVDREIVR">
        <PeptideSequence>GFNDEFLEEAFSVDREIVR</PeptideSequence>
    </Peptide>
    <Peptide id="PTD_LEEAFSVDREIVR">
        <PeptideSequence>LEEAFSVDREIVR</PeptideSequence>
    </Peptide>
    <Peptide id="PTD_EEAFSVDR">
        <PeptideSequence>EEAFSVDR</PeptideSequence>
    </Peptide>
    <Peptide id="PTD_EAFSVDR">
        <PeptideSequence>EAFSVDR</PeptideSequence>
    </Peptide>
    <Peptide id="PTD_NDDREG">
        <PeptideSequence>NDDREG</PeptideSequence>
    </Peptide>
    <Peptide id="PTD_NDDREGS">
        <PeptideSequence>NDDREGS</PeptideSequence>
    </Peptide>
    <Peptide id="PTD_NDDREGSIVEVK">
        <PeptideSequence>NDDREGSIVEVK</PeptideSequence>
    </Peptide>
    <Peptide id="PTD_NDDREGSIVEVKEGLK">
        <PeptideSequence>NDDREGSIVEVKEGLK</PeptideSequence>
    </Peptide>
    <Peptide id="PTD_DDREGSIVEVK">
        <PeptideSequence>DDREGSIVEVK</PeptideSequence>
    </Peptide>
    <Peptide id="PTD_DREGSIVEVK">
        <PeptideSequence>DREGSIVEVK</PeptideSequence>
    </Peptide>
    <Peptide id="PTD_DREGSIVEVKEGLK">
        <PeptideSequence>DREGSIVEVKEGLK</PeptideSequence>
    </Peptide>
    <Peptide id="PTD_EGSIVEVK">
        <PeptideSequence>EGSIVEVK</PeptideSequence>
    </Peptide>
    <Peptide id="PTD_IVEVK">
        <PeptideSequence>IVEVK</PeptideSequence>
    </Peptide>
    <Peptide id="PTD_IVEVKEGLK">
        <PeptideSequence>IVEVKEGLK</PeptideSequence>
    </Peptide>
    <Peptide id="PTD_VEVK">
        <PeptideSequence>VEVK</PeptideSequence>
    </Peptide>
    <Peptide id="PTD_VEVKEGLK">
        <PeptideSequence>VEVKEGLK</PeptideSequence>
    </Peptide>
    <Peptide id="PTD_EVKEGLK">
        <PeptideSequence>EVKEGLK</PeptideSequence>
    </Peptide>
    <Peptide id="PTD_VISPPTLRPR">
        <PeptideSequence>VISPPTLRPR</PeptideSequence>
    </Peptide>
    <Peptide id="PTD_ISPPTLRPR">
        <PeptideSequence>ISPPTLRPR</PeptideSequence>
    </Peptide>
    <Peptide id="PTD_PTLRPR">
        <PeptideSequence>PTLRPR</PeptideSequence>
    </Peptide>
    <Peptide id="PTD_LRHNIGQSTSPDA">
        <PeptideSequence>LRHNIGQSTSPDA</PeptideSequence>
    </Peptide>
    <Peptide id="PTD_LRHNIGQSTSPDAY">
        <PeptideSequence>LRHNIGQSTSPDAY</PeptideSequence>
    </Peptide>
    <Peptide id="PTD_LRHNIGQSTSPDAYN">
        <PeptideSequence>LRHNIGQSTSPDAYN</PeptideSequence>
    </Peptide>
    <Peptide id="PTD_LRHNIGQSTSPDAYNPQAGR">
        <PeptideSequence>LRHNIGQSTSPDAYNPQAGR</PeptideSequence>
    </Peptide>
    <Peptide id="PTD_HNIGQST">
        <PeptideSequence>HNIGQST</PeptideSequence>
    </Peptide>
    <Peptide id="PTD_HNIGQSTS">
        <PeptideSequence>HNIGQSTS</PeptideSequence>
    </Peptide>
    <Peptide id="PTD_HNIGQSTSPD">
        <PeptideSequence>HNIGQSTSPD</PeptideSequence>
    </Peptide>
    <Peptide id="PTD_HNIGQSTSPDA">
        <PeptideSequence>HNIGQSTSPDA</PeptideSequence>
    </Peptide>
    <Peptide id="PTD_HNIGQSTSPDAY">
        <PeptideSequence>HNIGQSTSPDAY</PeptideSequence>
    </Peptide>
    <Peptide id="PTD_HNIGQSTSPDAYN">
        <PeptideSequence>HNIGQSTSPDAYN</PeptideSequence>
    </Peptide>
    <Peptide id="PTD_HNIGQSTSPDAYNPQAGR">
        <PeptideSequence>HNIGQSTSPDAYNPQAGR</PeptideSequence>
    </Peptide>
    <Peptide id="PTD_SPDAYNPQAGR">
        <PeptideSequence>SPDAYNPQAGR</PeptideSequence>
    </Peptide>
    <Peptide id="PTD_PDAYNPQAGR">
        <PeptideSequence>PDAYNPQAGR</PeptideSequence>
    </Peptide>
    <Peptide id="PTD_DAYNPQAGR">
        <PeptideSequence>DAYNPQAGR</PeptideSequence>
    </Peptide>
    <Peptide id="PTD_YNPQAGR">
        <PeptideSequence>YNPQAGR</PeptideSequence>
    </Peptide>
    <Peptide id="PTD_NPQAGR">
        <PeptideSequence>NPQAGR</PeptideSequence>
    </Peptide>
    <Peptide id="PTD_PQAGR">
        <PeptideSequence>PQAGR</PeptideSequence>
    </Peptide>
    <Peptide id="PTD_LKTLTSL">
        <PeptideSequence>LKTLTSL</PeptideSequence>
    </Peptide>
    <Peptide id="PTD_LKTLTSLD">
        <PeptideSequence>LKTLTSLD</PeptideSequence>
    </Peptide>
    <Peptide id="PTD_LKTLTSLDFPILR">
        <PeptideSequence>LKTLTSLDFPILR</PeptideSequence>
    </Peptide>
    <Peptide id="PTD_TLTSLD">
        <PeptideSequence>TLTSLD</PeptideSequence>
    </Peptide>
    <Peptide id="PTD_TLTSLDFPILR">
        <PeptideSequence>TLTSLDFPILR</PeptideSequence>
    </Peptide>
    <Peptide id="PTD_SLDFPILR">
        <PeptideSequence>SLDFPILR</PeptideSequence>
    </Peptide>
    <Peptide id="PTD_DFPILR">
        <PeptideSequence>DFPILR</PeptideSequence>
    </Peptide>
    <Peptide id="PTD_FPILR">
        <PeptideSequence>FPILR</PeptideSequence>
    </Peptide>
    <Peptide id="PTD_PILR">
        <PeptideSequence>PILR</PeptideSequence>
    </Peptide>
    <Peptide id="PTD_WLGLAAEHGSIYK">
        <PeptideSequence>WLGLAAEHGSIYK</PeptideSequence>
    </Peptide>
    <Peptide id="PTD_LGLAAEHGSIYK">
        <PeptideSequence>LGLAAEHGSIYK</PeptideSequence>
    </Peptide>
    <Peptide id="PTD_GLAAEHGSIYK">
        <PeptideSequence>GLAAEHGSIYK</PeptideSequence>
    </Peptide>
    <Peptide id="PTD_AAEHGSIYK">
        <PeptideSequence>AAEHGSIYK</PeptideSequence>
    </Peptide>
    <Peptide id="PTD_EHGSIYK">
        <PeptideSequence>EHGSIYK</PeptideSequence>
    </Peptide>
    <Peptide id="PTD_SLDDNFSYV">
        <PeptideSequence>SLDDNFSYV</PeptideSequence>
    </Peptide>
    <Peptide id="PTD_SLDDNFSYVA">
        <PeptideSequence>SLDDNFSYVA</PeptideSequence>
    </Peptide>
    <Peptide id="PTD_SLDDNFSYVAFK">
        <PeptideSequence>SLDDNFSYVAFK</PeptideSequence>
    </Peptide>
    <Peptide id="PTD_SLDDNFSYVAFKTNDIPQIAALAGLTSSIR">
        <PeptideSequence>SLDDNFSYVAFKTNDIPQIAALAGLTSSIR</PeptideSequence>
    </Peptide>
    <Peptide id="PTD_DNFSYVAFK">
        <PeptideSequence>DNFSYVAFK</PeptideSequence>
    </Peptide>
    <Peptide id="PTD_FSYVAFK">
        <PeptideSequence>FSYVAFK</PeptideSequence>
    </Peptide>
    <Peptide id="PTD_YVAFK">
        <PeptideSequence>YVAFK</PeptideSequence>
    </Peptide>
    <Peptide id="PTD_VAFK">
        <PeptideSequence>VAFK</PeptideSequence>
    </Peptide>
    <Peptide id="PTD_TNDIPQ">
        <PeptideSequence>TNDIPQ</PeptideSequence>
    </Peptide>
    <Peptide id="PTD_TNDIPQI">
        <PeptideSequence>TNDIPQI</PeptideSequence>
    </Peptide>
    <Peptide id="PTD_TNDIPQIA">
        <PeptideSequence>TNDIPQIA</PeptideSequence>
    </Peptide>
    <Peptide id="PTD_TNDIPQIAA">
        <PeptideSequence>TNDIPQIAA</PeptideSequence>
    </Peptide>
    <Peptide id="PTD_TNDIPQIAAL">
        <PeptideSequence>TNDIPQIAAL</PeptideSequence>
    </Peptide>
    <Peptide id="PTD_TNDIPQIAALA">
        <PeptideSequence>TNDIPQIAALA</PeptideSequence>
    </Peptide>
    <Peptide id="PTD_TNDIPQIAALAG">
        <PeptideSequence>TNDIPQIAALAG</PeptideSequence>
    </Peptide>
    <Peptide id="PTD_TNDIPQIAALAGL">
        <PeptideSequence>TNDIPQIAALAGL</PeptideSequence>
    </Peptide>
    <Peptide id="PTD_TNDIPQIAALAGLT">
        <PeptideSequence>TNDIPQIAALAGLT</PeptideSequence>
    </Peptide>
    <Peptide id="PTD_TNDIPQIAALAGLTS">
        <PeptideSequence>TNDIPQIAALAGLTS</PeptideSequence>
    </Peptide>
    <Peptide id="PTD_TNDIPQIAALAGLTSSIR">
        <PeptideSequence>TNDIPQIAALAGLTSSIR</PeptideSequence>
    </Peptide>
    <Peptide id="PTD_DIPQIAALAGLTSSIR">
        <PeptideSequence>DIPQIAALAGLTSSIR</PeptideSequence>
    </Peptide>
    <Peptide id="PTD_IPQIAALAGLTSSIR">
        <PeptideSequence>IPQIAALAGLTSSIR</PeptideSequence>
    </Peptide>
    <Peptide id="PTD_PQIAALAGLTSSIR">
        <PeptideSequence>PQIAALAGLTSSIR</PeptideSequence>
    </Peptide>
    <Peptide id="PTD_AALAGLTSSIR">
        <PeptideSequence>AALAGLTSSIR</PeptideSequence>
    </Peptide>
    <Peptide id="PTD_ALAGLTSSIR">
        <PeptideSequence>ALAGLTSSIR</PeptideSequence>
    </Peptide>
    <Peptide id="PTD_LAGLTSSIR">
        <PeptideSequence>LAGLTSSIR</PeptideSequence>
    </Peptide>
    <Peptide id="PTD_AGLTSSIR">
        <PeptideSequence>AGLTSSIR</PeptideSequence>
    </Peptide>
    <Peptide id="PTD_GLTSSIR">
        <PeptideSequence>GLTSSIR</PeptideSequence>
    </Peptide>
    <Peptide id="PTD_LTSSIR">
        <PeptideSequence>LTSSIR</PeptideSequence>
    </Peptide>
    <Peptide id="PTD_TSSIR">
        <PeptideSequence>TSSIR</PeptideSequence>
    </Peptide>
    <Peptide id="PTD_SSIR">
        <PeptideSequence>SSIR</PeptideSequence>
    </Peptide>
    <Peptide id="PTD_ALPLDVVAHAFNLDR">
        <PeptideSequence>ALPLDVVAHAFNLDR</PeptideSequence>
    </Peptide>
    <Peptide id="PTD_ALPLDVVAHAFNLDRDQAR">
        <PeptideSequence>ALPLDVVAHAFNLDRDQAR</PeptideSequence>
    </Peptide>
    <Peptide id="PTD_LDVVAHAFNLDR">
        <PeptideSequence>LDVVAHAFNLDR</PeptideSequence>
    </Peptide>
    <Peptide id="PTD_LDVVAHAFNLDRDQAR">
        <PeptideSequence>LDVVAHAFNLDRDQAR</PeptideSequence>
    </Peptide>
    <Peptide id="PTD_DVVAHAFNLDRDQAR">
        <PeptideSequence>DVVAHAFNLDRDQAR</PeptideSequence>
    </Peptide>
    <Peptide id="PTD_VVAHAFNLDRDQAR">
        <PeptideSequence>VVAHAFNLDRDQAR</PeptideSequence>
    </Peptide>
    <Peptide id="PTD_VAHAFNLDR">
        <PeptideSequence>VAHAFNLDR</PeptideSequence>
    </Peptide>
    <Peptide id="PTD_VAHAFNLDRDQAR">
        <PeptideSequence>VAHAFNLDRDQAR</PeptideSequence>
    </Peptide>
    <Peptide id="PTD_AHAFNLDR">
        <PeptideSequence>AHAFNLDR</PeptideSequence>
    </Peptide>
    <Peptide id="PTD_AHAFNLDRDQAR">
        <PeptideSequence>AHAFNLDRDQAR</PeptideSequence>
    </Peptide>
    <Peptide id="PTD_HAFNLDR">
        <PeptideSequence>HAFNLDR</PeptideSequence>
    </Peptide>
    <Peptide id="PTD_HAFNLDRDQAR">
        <PeptideSequence>HAFNLDRDQAR</PeptideSequence>
    </Peptide>
    <Peptide id="PTD_AFNLDRDQAR">
        <PeptideSequence>AFNLDRDQAR</PeptideSequence>
    </Peptide>
    <Peptide id="PTD_FNLDRDQAR">
        <PeptideSequence>FNLDRDQAR</PeptideSequence>
    </Peptide>
    <Peptide id="PTD_DRDQAR">
        <PeptideSequence>DRDQAR</PeptideSequence>
    </Peptide>
    <Peptide id="PTD_FLVPPPQSQLR">
        <PeptideSequence>FLVPPPQSQLR</PeptideSequence>
    </Peptide>
    <Peptide id="PTD_PPQSQLR">
        <PeptideSequence>PPQSQLR</PeptideSequence>
    </Peptide>
    <Peptide id="PTD_PQSQLR">
        <PeptideSequence>PQSQLR</PeptideSequence>
    </Peptide>
    <Peptide id="PTD_QSQLR">
        <PeptideSequence>QSQLR</PeptideSequence>
    </Peptide>
    <Peptide id="PTD_SQLR">
        <PeptideSequence>SQLR</PeptideSequence>
    </Peptide>
    <Peptide id="PTD_REEEEEEEEWQPR">
        <PeptideSequence>REEEEEEEEWQPR</PeptideSequence>
    </Peptide>
    <Peptide id="PTD_EEEEEEEEWQPR">
        <PeptideSequence>EEEEEEEEWQPR</PeptideSequence>
    </Peptide>
    <Peptide id="PTD_NPYHFSSER">
        <PeptideSequence>NPYHFSSER</PeptideSequence>
    </Peptide>
    <Peptide id="PTD_TNRLENLQNYR">
        <PeptideSequence>TNRLENLQNYR</PeptideSequence>
    </Peptide>
    <Peptide id="PTD_LENLQNYR">
        <PeptideSequence>LENLQNYR</PeptideSequence>
    </Peptide>
    <Peptide id="PTD_IVEFQ">
        <PeptideSequence>IVEFQ</PeptideSequence>
    </Peptide>
    <Peptide id="PTD_IVEFQS">
        <PeptideSequence>IVEFQS</PeptideSequence>
    </Peptide>
    <Peptide id="PTD_IVEFQSN">
        <PeptideSequence>IVEFQSN</PeptideSequence>
    </Peptide>
    <Peptide id="PTD_IVEFQSNPNT">
        <PeptideSequence>IVEFQSNPNT</PeptideSequence>
    </Peptide>
    <Peptide id="PTD_IVEFQSNPNTLIL">
        <PeptideSequence>IVEFQSNPNTLIL</PeptideSequence>
    </Peptide>
    <Peptide id="PTD_IVEFQSNPNTLILPK">
        <PeptideSequence>IVEFQSNPNTLILPK</PeptideSequence>
    </Peptide>
    <Peptide id="PTD_VEFQSNPNTLILPK">
        <PeptideSequence>VEFQSNPNTLILPK</PeptideSequence>
    </Peptide>
    <Peptide id="PTD_SNPNTLILPK">
        <PeptideSequence>SNPNTLILPK</PeptideSequence>
    </Peptide>
    <Peptide id="PTD_NPNTLILPK">
        <PeptideSequence>NPNTLILPK</PeptideSequence>
    </Peptide>
    <Peptide id="PTD_PNTLILPK">
        <PeptideSequence>PNTLILPK</PeptideSequence>
    </Peptide>
    <Peptide id="PTD_NTLILPK">
        <PeptideSequence>NTLILPK</PeptideSequence>
    </Peptide>
    <Peptide id="PTD_TLILPK">
        <PeptideSequence>TLILPK</PeptideSequence>
    </Peptide>
    <Peptide id="PTD_HSDADYILVVLNGR">
        <PeptideSequence>HSDADYILVVLNGR</PeptideSequence>
    </Peptide>
    <Peptide id="PTD_ATITIVNPDKR">
        <PeptideSequence>ATITIVNPDKR</PeptideSequence>
    </Peptide>
    <Peptide id="PTD_QAYNLEYGDALR">
        <PeptideSequence>QAYNLEYGDALR</PeptideSequence>
    </Peptide>
    <Peptide id="PTD_LAIPINNPSN">
        <PeptideSequence>LAIPINNPSN</PeptideSequence>
    </Peptide>
    <Peptide id="PTD_LAIPINNPSNF">
        <PeptideSequence>LAIPINNPSNF</PeptideSequence>
    </Peptide>
    <Peptide id="PTD_LAIPINNPSNFYDFYPSSTK">
        <PeptideSequence>LAIPINNPSNFYDFYPSSTK</PeptideSequence>
    </Peptide>
    <Peptide id="PTD_LAIPINNPSNFYDFYPSSTKDQQSYFSGFSK">
        <PeptideSequence>LAIPINNPSNFYDFYPSSTKDQQSYFSGFSK</PeptideSequence>
    </Peptide>
    <Peptide id="PTD_PINNPSNFYDFYPSSTK">
        <PeptideSequence>PINNPSNFYDFYPSSTK</PeptideSequence>
    </Peptide>
    <Peptide id="PTD_PINNPSNFYDFYPSSTKDQQSYFSGFSK">
        <PeptideSequence>PINNPSNFYDFYPSSTKDQQSYFSGFSK</PeptideSequence>
    </Peptide>
    <Peptide id="PTD_PSNFYDFYPSSTK">
        <PeptideSequence>PSNFYDFYPSSTK</PeptideSequence>
    </Peptide>
    <Peptide id="PTD_YDFYPSSTK">
        <PeptideSequence>YDFYPSSTK</PeptideSequence>
    </Peptide>
    <Peptide id="PTD_DFYPSSTK">
        <PeptideSequence>DFYPSSTK</PeptideSequence>
    </Peptide>
    <Peptide id="PTD_YPSSTK">
        <PeptideSequence>YPSSTK</PeptideSequence>
    </Peptide>
    <Peptide id="PTD_YPSSTKDQQSYFSGFSK">
        <PeptideSequence>YPSSTKDQQSYFSGFSK</PeptideSequence>
    </Peptide>
    <Peptide id="PTD_PSSTK">
        <PeptideSequence>PSSTK</PeptideSequence>
    </Peptide>
    <Peptide id="PTD_PSSTKDQQSYFSGFSK">
        <PeptideSequence>PSSTKDQQSYFSGFSK</PeptideSequence>
    </Peptide>
    <Peptide id="PTD_DQQSYFSGFSK">
        <PeptideSequence>DQQSYFSGFSK</PeptideSequence>
    </Peptide>
    <Peptide id="PTD_DQQSYFSGFSKNTLEATFNTR">
        <PeptideSequence>DQQSYFSGFSKNTLEATFNTR</PeptideSequence>
    </Peptide>
    <Peptide id="PTD_NTLEATFNTR">
        <PeptideSequence>NTLEATFNTR</PeptideSequence>
    </Peptide>
    <Peptide id="PTD_NTLEATFNTRYEEIQR">
        <PeptideSequence>NTLEATFNTRYEEIQR</PeptideSequence>
    </Peptide>
    <Peptide id="PTD_ILLGNEDEQEDEEQR">
        <PeptideSequence>ILLGNEDEQEDEEQR</PeptideSequence>
    </Peptide>
    <Peptide id="PTD_ILLGNEDEQEDEEQRR">
        <PeptideSequence>ILLGNEDEQEDEEQRR</PeptideSequence>
    </Peptide>
    <Peptide id="PTD_LLGNEDEQEDEEQRR">
        <PeptideSequence>LLGNEDEQEDEEQRR</PeptideSequence>
    </Peptide>
    <Peptide id="PTD_LGNEDEQEDEEQRR">
        <PeptideSequence>LGNEDEQEDEEQRR</PeptideSequence>
    </Peptide>
    <Peptide id="PTD_RGQEQS">
        <PeptideSequence>RGQEQS</PeptideSequence>
    </Peptide>
    <Peptide id="PTD_RGQEQSYQDEGVIVR">
        <PeptideSequence>RGQEQSYQDEGVIVR</PeptideSequence>
    </Peptide>
    <Peptide id="PTD_GQEQSYQDEGVIVR">
        <PeptideSequence>GQEQSYQDEGVIVR</PeptideSequence>
    </Peptide>
    <Peptide id="PTD_QDEGVIVR">
        <PeptideSequence>QDEGVIVR</PeptideSequence>
    </Peptide>
    <Peptide id="PTD_DEGVIVR">
        <PeptideSequence>DEGVIVR</PeptideSequence>
    </Peptide>
    <Peptide id="PTD_GVIVR">
        <PeptideSequence>GVIVR</PeptideSequence>
    </Peptide>
    <Peptide id="PTD_VSKEQIQELR">
        <PeptideSequence>VSKEQIQELR</PeptideSequence>
    </Peptide>
    <Peptide id="PTD_EQIQELR">
        <PeptideSequence>EQIQELR</PeptideSequence>
    </Peptide>
    <Peptide id="PTD_EQIQELRK">
        <PeptideSequence>EQIQELRK</PeptideSequence>
    </Peptide>
    <Peptide id="PTD_KGKPSESGPFNLR">
        <PeptideSequence>KGKPSESGPFNLR</PeptideSequence>
    </Peptide>
    <Peptide id="PTD_GKPSESGPFNLR">
        <PeptideSequence>GKPSESGPFNLR</PeptideSequence>
    </Peptide>
    <Peptide id="PTD_FGNFYEITPER">
        <PeptideSequence>FGNFYEITPER</PeptideSequence>
    </Peptide>
    <Peptide id="PTD_EITPER">
        <PeptideSequence>EITPER</PeptideSequence>
    </Peptide>
    <Peptide id="PTD_AIFIVVVDEGEGNYELVGIRDQQR">
        <PeptideSequence>AIFIVVVDEGEGNYELVGIRDQQR</PeptideSequence>
    </Peptide>
    <Peptide id="PTD_LSEGDIFVIPAGYPISVNASSNLR">
        <PeptideSequence>LSEGDIFVIPAGYPISVNASSNLR</PeptideSequence>
    </Peptide>
    <Peptide id="PTD_LLGFGINANENQR">
        <PeptideSequence>LLGFGINANENQR</PeptideSequence>
    </Peptide>
    <Peptide id="PTD_NFLAGSED">
        <PeptideSequence>NFLAGSED</PeptideSequence>
    </Peptide>
    <Peptide id="PTD_NFLAGSEDN">
        <PeptideSequence>NFLAGSEDN</PeptideSequence>
    </Peptide>
    <Peptide id="PTD_NFLAGSEDNV">
        <PeptideSequence>NFLAGSEDNV</PeptideSequence>
    </Peptide>
    <Peptide id="PTD_NFLAGSEDNVI">
        <PeptideSequence>NFLAGSEDNVI</PeptideSequence>
    </Peptide>
    <Peptide id="PTD_NFLAGSEDNVISQLDR">
        <PeptideSequence>NFLAGSEDNVISQLDR</PeptideSequence>
    </Peptide>
    <Peptide id="PTD_NFLAGSEDNVISQLDREVK">
        <PeptideSequence>NFLAGSEDNVISQLDREVK</PeptideSequence>
    </Peptide>
    <Peptide id="PTD_NFLAGSEDNVISQLDREVKELTFPGSAQDVER">
        <PeptideSequence>NFLAGSEDNVISQLDREVKELTFPGSAQDVER</PeptideSequence>
    </Peptide>
    <Peptide id="PTD_FLAGSEDNVISQLDREVK">
        <PeptideSequence>FLAGSEDNVISQLDREVK</PeptideSequence>
    </Peptide>
    <Peptide id="PTD_LAGSEDNVISQLDREVK">
        <PeptideSequence>LAGSEDNVISQLDREVK</PeptideSequence>
    </Peptide>
    <Peptide id="PTD_LAGSEDNVISQLDREVKELTFPGSAQDVER">
        <PeptideSequence>LAGSEDNVISQLDREVKELTFPGSAQDVER</PeptideSequence>
    </Peptide>
    <Peptide id="PTD_AGSEDNVISQLDREVK">
        <PeptideSequence>AGSEDNVISQLDREVK</PeptideSequence>
    </Peptide>
    <Peptide id="PTD_AGSEDNVISQLDREVKELTFPGSAQDVER">
        <PeptideSequence>AGSEDNVISQLDREVKELTFPGSAQDVER</PeptideSequence>
    </Peptide>
    <Peptide id="PTD_GSEDNVISQLDR">
        <PeptideSequence>GSEDNVISQLDR</PeptideSequence>
    </Peptide>
    <Peptide id="PTD_GSEDNVISQLDREVK">
        <PeptideSequence>GSEDNVISQLDREVK</PeptideSequence>
    </Peptide>
    <Peptide id="PTD_SEDNVISQLDREVK">
        <PeptideSequence>SEDNVISQLDREVK</PeptideSequence>
    </Peptide>
    <Peptide id="PTD_EDNVISQLDREVK">
        <PeptideSequence>EDNVISQLDREVK</PeptideSequence>
    </Peptide>
    <Peptide id="PTD_DNVISQLDR">
        <PeptideSequence>DNVISQLDR</PeptideSequence>
    </Peptide>
    <Peptide id="PTD_ISQLDR">
        <PeptideSequence>ISQLDR</PeptideSequence>
    </Peptide>
    <Peptide id="PTD_SQLDR">
        <PeptideSequence>SQLDR</PeptideSequence>
    </Peptide>
    <Peptide id="PTD_SQLDREVK">
        <PeptideSequence>SQLDREVK</PeptideSequence>
    </Peptide>
    <Peptide id="PTD_EVKELTF">
        <PeptideSequence>EVKELTF</PeptideSequence>
    </Peptide>
    <Peptide id="PTD_EVKELTFPGSAQDVER">
        <PeptideSequence>EVKELTFPGSAQDVER</PeptideSequence>
    </Peptide>
    <Peptide id="PTD_ELTFPGSAQDVER">
        <PeptideSequence>ELTFPGSAQDVER</PeptideSequence>
    </Peptide>
    <Peptide id="PTD_PGSAQDVER">
        <PeptideSequence>PGSAQDVER</PeptideSequence>
    </Peptide>
    <Peptide id="PTD_SAQDVER">
        <PeptideSequence>SAQDVER</PeptideSequence>
    </Peptide>
    <Peptide id="PTD_QDVER">
        <PeptideSequence>QDVER</PeptideSequence>
    </Peptide>
    <Peptide id="PTD_DVER">
        <PeptideSequence>DVER</PeptideSequence>
    </Peptide>
    <Peptide id="PTD_LIKNQQQSYFANAQPQQK">
        <PeptideSequence>LIKNQQQSYFANAQPQQK</PeptideSequence>
    </Peptide>
    <Peptide id="PTD_NQQQSYFANAQPQQK">
        <PeptideSequence>NQQQSYFANAQPQQK</PeptideSequence>
    </Peptide>
    <Peptide id="PTD_NPYYFSSER">
        <PeptideSequence>NPYYFSSER</PeptideSequence>
    </Peptide>
    <Peptide id="PTD_YYFSSER">
        <PeptideSequence>YYFSSER</PeptideSequence>
    </Peptide>
    <Peptide id="PTD_IVEFQSKPNTLILPK">
        <PeptideSequence>IVEFQSKPNTLILPK</PeptideSequence>
    </Peptide>
    <Peptide id="PTD_QSYNLENGDALRLPAGTTSYILNPDDNQNLR">
        <PeptideSequence>QSYNLENGDALRLPAGTTSYILNPDDNQNLR</PeptideSequence>
    </Peptide>
    <Peptide id="PTD_LPAGTTSYILNPDDNQNLR">
        <PeptideSequence>LPAGTTSYILNPDDNQNLR</PeptideSequence>
    </Peptide>
    <Peptide id="PTD_FGNFYEITPDR">
        <PeptideSequence>FGNFYEITPDR</PeptideSequence>
    </Peptide>
    <Peptide id="PTD_LLGFGINADENQR">
        <PeptideSequence>LLGFGINADENQR</PeptideSequence>
    </Peptide>
    <Peptide id="PTD_LLGFGINADENQRNFLAGSEDNVIR">
        <PeptideSequence>LLGFGINADENQRNFLAGSEDNVIR</PeptideSequence>
    </Peptide>
    <Peptide id="PTD_NFLAGSEDNVIR">
        <PeptideSequence>NFLAGSEDNVIR</PeptideSequence>
    </Peptide>
    <Peptide id="PTD_LIKNQQQSYFANAQPQQQQQR">
        <PeptideSequence>LIKNQQQSYFANAQPQQQQQR</PeptideSequence>
    </Peptide>
    <Peptide id="PTD_NQQQSYFANAQPQQQQQR">
        <PeptideSequence>NQQQSYFANAQPQQQQQR</PeptideSequence>
    </Peptide>
    <Peptide id="PTD_DQQSYFSGFSR">
        <PeptideSequence>DQQSYFSGFSR</PeptideSequence>
    </Peptide>
    <Peptide id="PTD_TNRLE">
        <PeptideSequence>TNRLE</PeptideSequence>
    </Peptide>
    <Peptide id="PTD_TNRLEN">
        <PeptideSequence>TNRLEN</PeptideSequence>
    </Peptide>
    <Peptide id="PTD_TNRLENL">
        <PeptideSequence>TNRLENL</PeptideSequence>
    </Peptide>
    <Peptide id="PTD_TNRLENLQN">
        <PeptideSequence>TNRLENLQN</PeptideSequence>
    </Peptide>
    <Peptide id="PTD_NRLENLQNYR">
        <PeptideSequence>NRLENLQNYR</PeptideSequence>
    </Peptide>
    <Peptide id="PTD_ENLQNYR">
        <PeptideSequence>ENLQNYR</PeptideSequence>
    </Peptide>
    <Peptide id="PTD_NLQNYR">
        <PeptideSequence>NLQNYR</PeptideSequence>
    </Peptide>
    <Peptide id="PTD_LQNYR">
        <PeptideSequence>LQNYR</PeptideSequence>
    </Peptide>
    <Peptide id="PTD_QNYR">
        <PeptideSequence>QNYR</PeptideSequence>
    </Peptide>
    <Peptide id="PTD_NYR">
        <PeptideSequence>NYR</PeptideSequence>
    </Peptide>
    <Peptide id="PTD_VEFQSKPNTLILPK">
        <PeptideSequence>VEFQSKPNTLILPK</PeptideSequence>
    </Peptide>
    <Peptide id="PTD_EFQSKPNTLILPK">
        <PeptideSequence>EFQSKPNTLILPK</PeptideSequence>
    </Peptide>
    <Peptide id="PTD_LEYGDALR">
        <PeptideSequence>LEYGDALR</PeptideSequence>
    </Peptide>
    <Peptide id="PTD_YGDALR">
        <PeptideSequence>YGDALR</PeptideSequence>
    </Peptide>
    <Peptide id="PTD_GDALR">
        <PeptideSequence>GDALR</PeptideSequence>
    </Peptide>
    <Peptide id="PTD_NTLE">
        <PeptideSequence>NTLE</PeptideSequence>
    </Peptide>
    <Peptide id="PTD_NTLEA">
        <PeptideSequence>NTLEA</PeptideSequence>
    </Peptide>
    <Peptide id="PTD_NTLEAT">
        <PeptideSequence>NTLEAT</PeptideSequence>
    </Peptide>
    <Peptide id="PTD_TLEATFNTR">
        <PeptideSequence>TLEATFNTR</PeptideSequence>
    </Peptide>
    <Peptide id="PTD_LEATFNTRYEEIQR">
        <PeptideSequence>LEATFNTRYEEIQR</PeptideSequence>
    </Peptide>
    <Peptide id="PTD_EATFNTR">
        <PeptideSequence>EATFNTR</PeptideSequence>
    </Peptide>
    <Peptide id="PTD_EATFNTRYEEIQR">
        <PeptideSequence>EATFNTRYEEIQR</PeptideSequence>
    </Peptide>
    <Peptide id="PTD_ATFNTR">
        <PeptideSequence>ATFNTR</PeptideSequence>
    </Peptide>
    <Peptide id="PTD_TFNTR">
        <PeptideSequence>TFNTR</PeptideSequence>
    </Peptide>
    <Peptide id="PTD_TFNTRYEEIQR">
        <PeptideSequence>TFNTRYEEIQR</PeptideSequence>
    </Peptide>
    <Peptide id="PTD_RGQEQSHQDEG">
        <PeptideSequence>RGQEQSHQDEG</PeptideSequence>
    </Peptide>
    <Peptide id="PTD_RGQEQSHQDEGV">
        <PeptideSequence>RGQEQSHQDEGV</PeptideSequence>
    </Peptide>
    <Peptide id="PTD_RGQEQSHQDEGVIVR">
        <PeptideSequence>RGQEQSHQDEGVIVR</PeptideSequence>
    </Peptide>
    <Peptide id="PTD_GQEQSHQDEGVIVR">
        <PeptideSequence>GQEQSHQDEGVIVR</PeptideSequence>
    </Peptide>
    <Peptide id="PTD_EQSHQDEGVIVR">
        <PeptideSequence>EQSHQDEGVIVR</PeptideSequence>
    </Peptide>
    <Peptide id="PTD_SNEPIYSNK">
        <PeptideSequence>SNEPIYSNK</PeptideSequence>
    </Peptide>
    <Peptide id="PTD_FLAGSEDNVIR">
        <PeptideSequence>FLAGSEDNVIR</PeptideSequence>
    </Peptide>
    <Peptide id="PTD_AGSEDNVIR">
        <PeptideSequence>AGSEDNVIR</PeptideSequence>
    </Peptide>
    <Peptide id="PTD_GSEDNVIR">
        <PeptideSequence>GSEDNVIR</PeptideSequence>
    </Peptide>
    <Peptide id="PTD_SEDNVIR">
        <PeptideSequence>SEDNVIR</PeptideSequence>
    </Peptide>
    <Peptide id="PTD_EDNVIR">
        <PeptideSequence>EDNVIR</PeptideSequence>
    </Peptide>
    <Peptide id="PTD_RGQEQSDQDEGVIVIVSK">
        <PeptideSequence>RGQEQSDQDEGVIVIVSK</PeptideSequence>
    </Peptide>
    <Peptide id="PTD_HKSSQESEELDQCC_13C_14C">
        <PeptideSequence>HKSSQESEELDQCC</PeptideSequence>
        <Modification location="13" residues="C" monoisotopicMassDelta="57.021461486816406">
            <cvParam cvRef="UNIMOD" accession="UNIMOD:4" name="Carbamidomethyl" value=""/>
        </Modification>
        <Modification location="14" residues="C" monoisotopicMassDelta="57.021461486816406">
            <cvParam cvRef="UNIMOD" accession="UNIMOD:4" name="Carbamidomethyl" value=""/>
        </Modification>
    </Peptide>
    <Peptide id="PTD_HKSSQESEELDQCCEQ_13C_14C">
        <PeptideSequence>HKSSQESEELDQCCEQ</PeptideSequence>
        <Modification location="13" residues="C" monoisotopicMassDelta="57.021461486816406">
            <cvParam cvRef="UNIMOD" accession="UNIMOD:4" name="Carbamidomethyl" value=""/>
        </Modification>
        <Modification location="14" residues="C" monoisotopicMassDelta="57.021461486816406">
            <cvParam cvRef="UNIMOD" accession="UNIMOD:4" name="Carbamidomethyl" value=""/>
        </Modification>
    </Peptide>
    <Peptide id="PTD_HKSSQESEELDQCCEQL_13C_14C">
        <PeptideSequence>HKSSQESEELDQCCEQL</PeptideSequence>
        <Modification location="13" residues="C" monoisotopicMassDelta="57.021461486816406">
            <cvParam cvRef="UNIMOD" accession="UNIMOD:4" name="Carbamidomethyl" value=""/>
        </Modification>
        <Modification location="14" residues="C" monoisotopicMassDelta="57.021461486816406">
            <cvParam cvRef="UNIMOD" accession="UNIMOD:4" name="Carbamidomethyl" value=""/>
        </Modification>
    </Peptide>
    <Peptide id="PTD_HKSSQESEELDQCCEQLN_13C_14C">
        <PeptideSequence>HKSSQESEELDQCCEQLN</PeptideSequence>
        <Modification location="13" residues="C" monoisotopicMassDelta="57.021461486816406">
            <cvParam cvRef="UNIMOD" accession="UNIMOD:4" name="Carbamidomethyl" value=""/>
        </Modification>
        <Modification location="14" residues="C" monoisotopicMassDelta="57.021461486816406">
            <cvParam cvRef="UNIMOD" accession="UNIMOD:4" name="Carbamidomethyl" value=""/>
        </Modification>
    </Peptide>
    <Peptide id="PTD_HKSSQESEELDQCCEQLNELNSQR_13C_14C">
        <PeptideSequence>HKSSQESEELDQCCEQLNELNSQR</PeptideSequence>
        <Modification location="13" residues="C" monoisotopicMassDelta="57.021461486816406">
            <cvParam cvRef="UNIMOD" accession="UNIMOD:4" name="Carbamidomethyl" value=""/>
        </Modification>
        <Modification location="14" residues="C" monoisotopicMassDelta="57.021461486816406">
            <cvParam cvRef="UNIMOD" accession="UNIMOD:4" name="Carbamidomethyl" value=""/>
        </Modification>
    </Peptide>
    <Peptide id="PTD_SSQESEELDQ">
        <PeptideSequence>SSQESEELDQ</PeptideSequence>
    </Peptide>
    <Peptide id="PTD_SSQESEELDQCCEQLNE_11C_12C">
        <PeptideSequence>SSQESEELDQCCEQLNE</PeptideSequence>
        <Modification location="11" residues="C" monoisotopicMassDelta="57.021461486816406">
            <cvParam cvRef="UNIMOD" accession="UNIMOD:4" name="Carbamidomethyl" value=""/>
        </Modification>
        <Modification location="12" residues="C" monoisotopicMassDelta="57.021461486816406">
            <cvParam cvRef="UNIMOD" accession="UNIMOD:4" name="Carbamidomethyl" value=""/>
        </Modification>
    </Peptide>
    <Peptide id="PTD_SSQESEELDQCCEQLNELNSQR_11C_12C">
        <PeptideSequence>SSQESEELDQCCEQLNELNSQR</PeptideSequence>
        <Modification location="11" residues="C" monoisotopicMassDelta="57.021461486816406">
            <cvParam cvRef="UNIMOD" accession="UNIMOD:4" name="Carbamidomethyl" value=""/>
        </Modification>
        <Modification location="12" residues="C" monoisotopicMassDelta="57.021461486816406">
            <cvParam cvRef="UNIMOD" accession="UNIMOD:4" name="Carbamidomethyl" value=""/>
        </Modification>
    </Peptide>
    <Peptide id="PTD_LDQCCEQLNELNSQR_4C_5C">
        <PeptideSequence>LDQCCEQLNELNSQR</PeptideSequence>
        <Modification location="4" residues="C" monoisotopicMassDelta="57.021461486816406">
            <cvParam cvRef="UNIMOD" accession="UNIMOD:4" name="Carbamidomethyl" value=""/>
        </Modification>
        <Modification location="5" residues="C" monoisotopicMassDelta="57.021461486816406">
            <cvParam cvRef="UNIMOD" accession="UNIMOD:4" name="Carbamidomethyl" value=""/>
        </Modification>
    </Peptide>
    <Peptide id="PTD_QCCEQLNELNSQR_2C_3C">
        <PeptideSequence>QCCEQLNELNSQR</PeptideSequence>
        <Modification location="2" residues="C" monoisotopicMassDelta="57.021461486816406">
            <cvParam cvRef="UNIMOD" accession="UNIMOD:4" name="Carbamidomethyl" value=""/>
        </Modification>
        <Modification location="3" residues="C" monoisotopicMassDelta="57.021461486816406">
            <cvParam cvRef="UNIMOD" accession="UNIMOD:4" name="Carbamidomethyl" value=""/>
        </Modification>
    </Peptide>
    <Peptide id="PTD_LNALEPDNR">
        <PeptideSequence>LNALEPDNR</PeptideSequence>
    </Peptide>
    <Peptide id="PTD_LNALEPDNRVESEGGVTETWNSNRPELR">
        <PeptideSequence>LNALEPDNRVESEGGVTETWNSNRPELR</PeptideSequence>
    </Peptide>
    <Peptide id="PTD_NALEPDNR">
        <PeptideSequence>NALEPDNR</PeptideSequence>
    </Peptide>
    <Peptide id="PTD_NALEPDNRVESEGGVTETWNSNRPELR">
        <PeptideSequence>NALEPDNRVESEGGVTETWNSNRPELR</PeptideSequence>
    </Peptide>
    <Peptide id="PTD_ALEPDNR">
        <PeptideSequence>ALEPDNR</PeptideSequence>
    </Peptide>
    <Peptide id="PTD_ALEPDNRVESEGGVTETWNSNRPELR">
        <PeptideSequence>ALEPDNRVESEGGVTETWNSNRPELR</PeptideSequence>
    </Peptide>
    <Peptide id="PTD_LEPDNR">
        <PeptideSequence>LEPDNR</PeptideSequence>
    </Peptide>
    <Peptide id="PTD_LEPDNRVESEGGVTETWNSNRPELR">
        <PeptideSequence>LEPDNRVESEGGVTETWNSNRPELR</PeptideSequence>
    </Peptide>
    <Peptide id="PTD_EPDNR">
        <PeptideSequence>EPDNR</PeptideSequence>
    </Peptide>
    <Peptide id="PTD_EPDNRVESEGGVTETWNSNRPELR">
        <PeptideSequence>EPDNRVESEGGVTETWNSNRPELR</PeptideSequence>
    </Peptide>
    <Peptide id="PTD_PDNRVESEGGVTETWNSNRPELR">
        <PeptideSequence>PDNRVESEGGVTETWNSNRPELR</PeptideSequence>
    </Peptide>
    <Peptide id="PTD_NRVESEGGVTETWNSNRPELR">
        <PeptideSequence>NRVESEGGVTETWNSNRPELR</PeptideSequence>
    </Peptide>
    <Peptide id="PTD_VESEGGVTETWNSNRPELR">
        <PeptideSequence>VESEGGVTETWNSNRPELR</PeptideSequence>
    </Peptide>
    <Peptide id="PTD_VESEGGVTETWNSNRPELRCAGVAFEK_20C">
        <PeptideSequence>VESEGGVTETWNSNRPELRCAGVAFEK</PeptideSequence>
        <Modification location="20" residues="C" monoisotopicMassDelta="57.021461486816406">
            <cvParam cvRef="UNIMOD" accession="UNIMOD:4" name="Carbamidomethyl" value=""/>
        </Modification>
    </Peptide>
    <Peptide id="PTD_ESEGGVTETWNSNRPELR">
        <PeptideSequence>ESEGGVTETWNSNRPELR</PeptideSequence>
    </Peptide>
    <Peptide id="PTD_SEGGVTETWNSNRPELR">
        <PeptideSequence>SEGGVTETWNSNRPELR</PeptideSequence>
    </Peptide>
    <Peptide id="PTD_GGVTETWNSNRPELR">
        <PeptideSequence>GGVTETWNSNRPELR</PeptideSequence>
    </Peptide>
    <Peptide id="PTD_TETWNSNRPELR">
        <PeptideSequence>TETWNSNRPELR</PeptideSequence>
    </Peptide>
    <Peptide id="PTD_ETWNSNRPELR">
        <PeptideSequence>ETWNSNRPELR</PeptideSequence>
    </Peptide>
    <Peptide id="PTD_WNSNRPELR">
        <PeptideSequence>WNSNRPELR</PeptideSequence>
    </Peptide>
    <Peptide id="PTD_CAGVAFEK_1C">
        <PeptideSequence>CAGVAFEK</PeptideSequence>
        <Modification location="1" residues="C" monoisotopicMassDelta="57.021461486816406">
            <cvParam cvRef="UNIMOD" accession="UNIMOD:4" name="Carbamidomethyl" value=""/>
        </Modification>
    </Peptide>
    <Peptide id="PTD_AGVAFEK">
        <PeptideSequence>AGVAFEK</PeptideSequence>
    </Peptide>
    <Peptide id="PTD_GVAFEK">
        <PeptideSequence>GVAFEK</PeptideSequence>
    </Peptide>
    <Peptide id="PTD_AFEK">
        <PeptideSequence>AFEK</PeptideSequence>
    </Peptide>
    <Peptide id="PTD_HTIQPQGLHLPSYTNYPQLIFIVEGEGALGISVPGCTETYEEAQQSQSSQDPR_36C">
        <PeptideSequence>HTIQPQGLHLPSYTNYPQLIFIVEGEGALGISVPGCTETYEEAQQSQSSQDPR</PeptideSequence>
        <Modification location="36" residues="C" monoisotopicMassDelta="57.021461486816406">
            <cvParam cvRef="UNIMOD" accession="UNIMOD:4" name="Carbamidomethyl" value=""/>
        </Modification>
    </Peptide>
    <Peptide id="PTD_IQYFREGDIIAIPPGIPYWTYNYGEQR">
        <PeptideSequence>IQYFREGDIIAIPPGIPYWTYNYGEQR</PeptideSequence>
    </Peptide>
    <Peptide id="PTD_EGDIIA">
        <PeptideSequence>EGDIIA</PeptideSequence>
    </Peptide>
    <Peptide id="PTD_EGDIIAI">
        <PeptideSequence>EGDIIAI</PeptideSequence>
    </Peptide>
    <Peptide id="PTD_EGDIIAIPPGI">
        <PeptideSequence>EGDIIAIPPGI</PeptideSequence>
    </Peptide>
    <Peptide id="PTD_EGDIIAIPPGIPYWTYNYGEQR">
        <PeptideSequence>EGDIIAIPPGIPYWTYNYGEQR</PeptideSequence>
    </Peptide>
    <Peptide id="PTD_IPPGIPYWTYNYGEQR">
        <PeptideSequence>IPPGIPYWTYNYGEQR</PeptideSequence>
    </Peptide>
    <Peptide id="PTD_PPGIPYWTYNYGEQR">
        <PeptideSequence>PPGIPYWTYNYGEQR</PeptideSequence>
    </Peptide>
    <Peptide id="PTD_PYWTYNYGEQR">
        <PeptideSequence>PYWTYNYGEQR</PeptideSequence>
    </Peptide>
    <Peptide id="PTD_TYNYGEQR">
        <PeptideSequence>TYNYGEQR</PeptideSequence>
    </Peptide>
    <Peptide id="PTD_YNYGEQR">
        <PeptideSequence>YNYGEQR</PeptideSequence>
    </Peptide>
    <Peptide id="PTD_NYGEQR">
        <PeptideSequence>NYGEQR</PeptideSequence>
    </Peptide>
    <Peptide id="PTD_LVAINL">
        <PeptideSequence>LVAINL</PeptideSequence>
    </Peptide>
    <Peptide id="PTD_LVAINLL">
        <PeptideSequence>LVAINLL</PeptideSequence>
    </Peptide>
    <Peptide id="PTD_LVAINLLDT">
        <PeptideSequence>LVAINLLDT</PeptideSequence>
    </Peptide>
    <Peptide id="PTD_LVAINLLDTT">
        <PeptideSequence>LVAINLLDTT</PeptideSequence>
    </Peptide>
    <Peptide id="PTD_LVAINLLDTTS">
        <PeptideSequence>LVAINLLDTTS</PeptideSequence>
    </Peptide>
    <Peptide id="PTD_LVAINLLDTTSL">
        <PeptideSequence>LVAINLLDTTSL</PeptideSequence>
    </Peptide>
    <Peptide id="PTD_LVAINLLDTTSLLN">
        <PeptideSequence>LVAINLLDTTSLLN</PeptideSequence>
    </Peptide>
    <Peptide id="PTD_LVAINLLDTTSLLNQ">
        <PeptideSequence>LVAINLLDTTSLLNQ</PeptideSequence>
    </Peptide>
    <Peptide id="PTD_LVAINLLDTTSLLNQL">
        <PeptideSequence>LVAINLLDTTSLLNQL</PeptideSequence>
    </Peptide>
    <Peptide id="PTD_LVAINLLDTTSLLNQLD">
        <PeptideSequence>LVAINLLDTTSLLNQLD</PeptideSequence>
    </Peptide>
    <Peptide id="PTD_LVAINLLDTTSLLNQLDPSPR">
        <PeptideSequence>LVAINLLDTTSLLNQLDPSPR</PeptideSequence>
    </Peptide>
    <Peptide id="PTD_LVAINLLDTTSLLNQLDPSPRR">
        <PeptideSequence>LVAINLLDTTSLLNQLDPSPRR</PeptideSequence>
    </Peptide>
    <Peptide id="PTD_VAINLLDTTSLLNQLDPSPRR">
        <PeptideSequence>VAINLLDTTSLLNQLDPSPRR</PeptideSequence>
    </Peptide>
    <Peptide id="PTD_AINLLDTTSLLNQLDPSPR">
        <PeptideSequence>AINLLDTTSLLNQLDPSPR</PeptideSequence>
    </Peptide>
    <Peptide id="PTD_AINLLDTTSLLNQLDPSPRR">
        <PeptideSequence>AINLLDTTSLLNQLDPSPRR</PeptideSequence>
    </Peptide>
    <Peptide id="PTD_INLLDTTSLLNQLDPSPRR">
        <PeptideSequence>INLLDTTSLLNQLDPSPRR</PeptideSequence>
    </Peptide>
    <Peptide id="PTD_LLDTTSLLNQLDPSPR">
        <PeptideSequence>LLDTTSLLNQLDPSPR</PeptideSequence>
    </Peptide>
    <Peptide id="PTD_LDTTSLLNQLDPSPR">
        <PeptideSequence>LDTTSLLNQLDPSPR</PeptideSequence>
    </Peptide>
    <Peptide id="PTD_LDTTSLLNQLDPSPRR">
        <PeptideSequence>LDTTSLLNQLDPSPRR</PeptideSequence>
    </Peptide>
    <Peptide id="PTD_DTTSLLNQLDPSPRR">
        <PeptideSequence>DTTSLLNQLDPSPRR</PeptideSequence>
    </Peptide>
    <Peptide id="PTD_TTSLLNQLDPSPR">
        <PeptideSequence>TTSLLNQLDPSPR</PeptideSequence>
    </Peptide>
    <Peptide id="PTD_TTSLLNQLDPSPRR">
        <PeptideSequence>TTSLLNQLDPSPRR</PeptideSequence>
    </Peptide>
    <Peptide id="PTD_TSLLNQLDPSPR">
        <PeptideSequence>TSLLNQLDPSPR</PeptideSequence>
    </Peptide>
    <Peptide id="PTD_TSLLNQLDPSPRR">
        <PeptideSequence>TSLLNQLDPSPRR</PeptideSequence>
    </Peptide>
    <Peptide id="PTD_SLLNQLDPSPR">
        <PeptideSequence>SLLNQLDPSPR</PeptideSequence>
    </Peptide>
    <Peptide id="PTD_SLLNQLDPSPRR">
        <PeptideSequence>SLLNQLDPSPRR</PeptideSequence>
    </Peptide>
    <Peptide id="PTD_LLNQLDPSPR">
        <PeptideSequence>LLNQLDPSPR</PeptideSequence>
    </Peptide>
    <Peptide id="PTD_LLNQLDPSPRR">
        <PeptideSequence>LLNQLDPSPRR</PeptideSequence>
    </Peptide>
    <Peptide id="PTD_LNQLDPSPR">
        <PeptideSequence>LNQLDPSPR</PeptideSequence>
    </Peptide>
    <Peptide id="PTD_LNQLDPSPRR">
        <PeptideSequence>LNQLDPSPRR</PeptideSequence>
    </Peptide>
    <Peptide id="PTD_NQLDPSPR">
        <PeptideSequence>NQLDPSPR</PeptideSequence>
    </Peptide>
    <Peptide id="PTD_NQLDPSPRR">
        <PeptideSequence>NQLDPSPRR</PeptideSequence>
    </Peptide>
    <Peptide id="PTD_QLDPSPR">
        <PeptideSequence>QLDPSPR</PeptideSequence>
    </Peptide>
    <Peptide id="PTD_DPSPR">
        <PeptideSequence>DPSPR</PeptideSequence>
    </Peptide>
    <Peptide id="PTD_PSPR">
        <PeptideSequence>PSPR</PeptideSequence>
    </Peptide>
    <Peptide id="PTD_RFYIA">
        <PeptideSequence>RFYIA</PeptideSequence>
    </Peptide>
    <Peptide id="PTD_RFYIAG">
        <PeptideSequence>RFYIAG</PeptideSequence>
    </Peptide>
    <Peptide id="PTD_RFYIAGN">
        <PeptideSequence>RFYIAGN</PeptideSequence>
    </Peptide>
    <Peptide id="PTD_RFYIAGNPEEEH">
        <PeptideSequence>RFYIAGNPEEEH</PeptideSequence>
    </Peptide>
    <Peptide id="PTD_RFYIAGNPEEEHPET">
        <PeptideSequence>RFYIAGNPEEEHPET</PeptideSequence>
    </Peptide>
    <Peptide id="PTD_RFYIAGNPEEEHPETQ">
        <PeptideSequence>RFYIAGNPEEEHPETQ</PeptideSequence>
    </Peptide>
    <Peptide id="PTD_RFYIAGNPEEEHPETQE">
        <PeptideSequence>RFYIAGNPEEEHPETQE</PeptideSequence>
    </Peptide>
    <Peptide id="PTD_RFYIAGNPEEEHPETQEQ">
        <PeptideSequence>RFYIAGNPEEEHPETQEQ</PeptideSequence>
    </Peptide>
    <Peptide id="PTD_RFYIAGNPEEEHPETQEQQ">
        <PeptideSequence>RFYIAGNPEEEHPETQEQQ</PeptideSequence>
    </Peptide>
    <Peptide id="PTD_RFYIAGNPEEEHPETQEQQG">
        <PeptideSequence>RFYIAGNPEEEHPETQEQQG</PeptideSequence>
    </Peptide>
    <Peptide id="PTD_RFYIAGNPEEEHPETQEQQGQQR">
        <PeptideSequence>RFYIAGNPEEEHPETQEQQGQQR</PeptideSequence>
    </Peptide>
    <Peptide id="PTD_FYIAGNPEEEHPETQEQQGQQR">
        <PeptideSequence>FYIAGNPEEEHPETQEQQGQQR</PeptideSequence>
    </Peptide>
    <Peptide id="PTD_FYIAGNPEEEHPETQEQQGQQREQQQGAGGR">
        <PeptideSequence>FYIAGNPEEEHPETQEQQGQQREQQQGAGGR</PeptideSequence>
    </Peptide>
    <Peptide id="PTD_AGNPEEEHPETQEQQGQQR">
        <PeptideSequence>AGNPEEEHPETQEQQGQQR</PeptideSequence>
    </Peptide>
    <Peptide id="PTD_AGNPEEEHPETQEQQGQQREQQQGAGGR">
        <PeptideSequence>AGNPEEEHPETQEQQGQQREQQQGAGGR</PeptideSequence>
    </Peptide>
    <Peptide id="PTD_GNPEEEHPETQEQQGQQR">
        <PeptideSequence>GNPEEEHPETQEQQGQQR</PeptideSequence>
    </Peptide>
    <Peptide id="PTD_NPEEEHPETQEQQGQQR">
        <PeptideSequence>NPEEEHPETQEQQGQQR</PeptideSequence>
    </Peptide>
    <Peptide id="PTD_PEEEHPETQEQQGQQR">
        <PeptideSequence>PEEEHPETQEQQGQQR</PeptideSequence>
    </Peptide>
    <Peptide id="PTD_EEEHPETQEQQGQQR">
        <PeptideSequence>EEEHPETQEQQGQQR</PeptideSequence>
    </Peptide>
    <Peptide id="PTD_EHPETQEQQGQQR">
        <PeptideSequence>EHPETQEQQGQQR</PeptideSequence>
    </Peptide>
    <Peptide id="PTD_EQQGQQR">
        <PeptideSequence>EQQGQQR</PeptideSequence>
    </Peptide>
    <Peptide id="PTD_QQGQQR">
        <PeptideSequence>QQGQQR</PeptideSequence>
    </Peptide>
    <Peptide id="PTD_QGQQR">
        <PeptideSequence>QGQQR</PeptideSequence>
    </Peptide>
    <Peptide id="PTD_HQQEQEEEGKNN">
        <PeptideSequence>HQQEQEEEGKNN</PeptideSequence>
    </Peptide>
    <Peptide id="PTD_HQQEQEEEGKNNV">
        <PeptideSequence>HQQEQEEEGKNNV</PeptideSequence>
    </Peptide>
    <Peptide id="PTD_HQQEQEEEGKNNVLSGF">
        <PeptideSequence>HQQEQEEEGKNNVLSGF</PeptideSequence>
    </Peptide>
    <Peptide id="PTD_HQQEQEEEGKNNVLSGFD">
        <PeptideSequence>HQQEQEEEGKNNVLSGFD</PeptideSequence>
    </Peptide>
    <Peptide id="PTD_HQQEQEEEGKNNVLSGFDPQ">
        <PeptideSequence>HQQEQEEEGKNNVLSGFDPQ</PeptideSequence>
    </Peptide>
    <Peptide id="PTD_HQQEQEEEGKNNVLSGFDPQF">
        <PeptideSequence>HQQEQEEEGKNNVLSGFDPQF</PeptideSequence>
    </Peptide>
    <Peptide id="PTD_HQQEQEEEGKNNVLSGFDPQFLTQ">
        <PeptideSequence>HQQEQEEEGKNNVLSGFDPQFLTQ</PeptideSequence>
    </Peptide>
    <Peptide id="PTD_HQQEQEEEGKNNVLSGFDPQFLTQA">
        <PeptideSequence>HQQEQEEEGKNNVLSGFDPQFLTQA</PeptideSequence>
    </Peptide>
    <Peptide id="PTD_HQQEQEEEGKNNVLSGFDPQFLTQAF">
        <PeptideSequence>HQQEQEEEGKNNVLSGFDPQFLTQAF</PeptideSequence>
    </Peptide>
    <Peptide id="PTD_HQQEQEEEGKNNVLSGFDPQFLTQAFNV">
        <PeptideSequence>HQQEQEEEGKNNVLSGFDPQFLTQAFNV</PeptideSequence>
    </Peptide>
    <Peptide id="PTD_HQQEQEEEGKNNVLSGFDPQFLTQAFNVDEEIINR">
        <PeptideSequence>HQQEQEEEGKNNVLSGFDPQFLTQAFNVDEEIINR</PeptideSequence>
    </Peptide>
    <Peptide id="PTD_NNVLSGFDPQFLTQAFNVDEEIINR">
        <PeptideSequence>NNVLSGFDPQFLTQAFNVDEEIINR</PeptideSequence>
    </Peptide>
    <Peptide id="PTD_NVDEEIINR">
        <PeptideSequence>NVDEEIINR</PeptideSequence>
    </Peptide>
    <Peptide id="PTD_DEEIINR">
        <PeptideSequence>DEEIINR</PeptideSequence>
    </Peptide>
    <Peptide id="PTD_RGLSIISPK">
        <PeptideSequence>RGLSIISPK</PeptideSequence>
    </Peptide>
    <Peptide id="PTD_ISPK">
        <PeptideSequence>ISPK</PeptideSequence>
    </Peptide>
    <Peptide id="PTD_NGLEETICTAR_8C">
        <PeptideSequence>NGLEETICTAR</PeptideSequence>
        <Modification location="8" residues="C" monoisotopicMassDelta="57.021461486816406">
            <cvParam cvRef="UNIMOD" accession="UNIMOD:4" name="Carbamidomethyl" value=""/>
        </Modification>
    </Peptide>
    <Peptide id="PTD_LLENI">
        <PeptideSequence>LLENI</PeptideSequence>
    </Peptide>
    <Peptide id="PTD_LLENIA">
        <PeptideSequence>LLENIA</PeptideSequence>
    </Peptide>
    <Peptide id="PTD_LLENIAKPSR">
        <PeptideSequence>LLENIAKPSR</PeptideSequence>
    </Peptide>
    <Peptide id="PTD_LLENIAKPSRAD">
        <PeptideSequence>LLENIAKPSRAD</PeptideSequence>
    </Peptide>
    <Peptide id="PTD_LLENIAKPSRADL">
        <PeptideSequence>LLENIAKPSRADL</PeptideSequence>
    </Peptide>
    <Peptide id="PTD_LLENIAKPSRADLY">
        <PeptideSequence>LLENIAKPSRADLY</PeptideSequence>
    </Peptide>
    <Peptide id="PTD_LLENIAKPSRADLYN">
        <PeptideSequence>LLENIAKPSRADLYN</PeptideSequence>
    </Peptide>
    <Peptide id="PTD_LLENIAKPSRADLYNPNAGR">
        <PeptideSequence>LLENIAKPSRADLYNPNAGR</PeptideSequence>
    </Peptide>
    <Peptide id="PTD_LENIAKPSR">
        <PeptideSequence>LENIAKPSR</PeptideSequence>
    </Peptide>
    <Peptide id="PTD_LENIAKPSRADLYNPNAGR">
        <PeptideSequence>LENIAKPSRADLYNPNAGR</PeptideSequence>
    </Peptide>
    <Peptide id="PTD_ENIAKPSR">
        <PeptideSequence>ENIAKPSR</PeptideSequence>
    </Peptide>
    <Peptide id="PTD_ENIAKPSRADLYNPNAGR">
        <PeptideSequence>ENIAKPSRADLYNPNAGR</PeptideSequence>
    </Peptide>
    <Peptide id="PTD_NIAKPSR">
        <PeptideSequence>NIAKPSR</PeptideSequence>
    </Peptide>
    <Peptide id="PTD_NIAKPSRADLYNPNAGR">
        <PeptideSequence>NIAKPSRADLYNPNAGR</PeptideSequence>
    </Peptide>
    <Peptide id="PTD_IAKPSR">
        <PeptideSequence>IAKPSR</PeptideSequence>
    </Peptide>
    <Peptide id="PTD_IAKPSRADLYNPNAGR">
        <PeptideSequence>IAKPSRADLYNPNAGR</PeptideSequence>
    </Peptide>
    <Peptide id="PTD_AKPSR">
        <PeptideSequence>AKPSR</PeptideSequence>
    </Peptide>
    <Peptide id="PTD_AKPSRADLYNPNAGR">
        <PeptideSequence>AKPSRADLYNPNAGR</PeptideSequence>
    </Peptide>
    <Peptide id="PTD_KPSR">
        <PeptideSequence>KPSR</PeptideSequence>
    </Peptide>
    <Peptide id="PTD_KPSRADLYNPNAGR">
        <PeptideSequence>KPSRADLYNPNAGR</PeptideSequence>
    </Peptide>
    <Peptide id="PTD_ADLYNPNAGR">
        <PeptideSequence>ADLYNPNAGR</PeptideSequence>
    </Peptide>
    <Peptide id="PTD_LYNPNAGR">
        <PeptideSequence>LYNPNAGR</PeptideSequence>
    </Peptide>
    <Peptide id="PTD_YNPNAGR">
        <PeptideSequence>YNPNAGR</PeptideSequence>
    </Peptide>
    <Peptide id="PTD_NPNAGR">
        <PeptideSequence>NPNAGR</PeptideSequence>
    </Peptide>
    <Peptide id="PTD_PNAGR">
        <PeptideSequence>PNAGR</PeptideSequence>
    </Peptide>
    <Peptide id="PTD_ISSVNSLT">
        <PeptideSequence>ISSVNSLT</PeptideSequence>
    </Peptide>
    <Peptide id="PTD_ISSVNSLTLPILR">
        <PeptideSequence>ISSVNSLTLPILR</PeptideSequence>
    </Peptide>
    <Peptide id="PTD_NSLTLPILR">
        <PeptideSequence>NSLTLPILR</PeptideSequence>
    </Peptide>
    <Peptide id="PTD_SLTLPILR">
        <PeptideSequence>SLTLPILR</PeptideSequence>
    </Peptide>
    <Peptide id="PTD_LTLPILR">
        <PeptideSequence>LTLPILR</PeptideSequence>
    </Peptide>
    <Peptide id="PTD_TLPILR">
        <PeptideSequence>TLPILR</PeptideSequence>
    </Peptide>
    <Peptide id="PTD_LPILR">
        <PeptideSequence>LPILR</PeptideSequence>
    </Peptide>
    <Peptide id="PTD_WFQLSADYVNLYR">
        <PeptideSequence>WFQLSADYVNLYR</PeptideSequence>
    </Peptide>
    <Peptide id="PTD_NGIYAPHWNINANSVIFVTR">
        <PeptideSequence>NGIYAPHWNINANSVIFVTR</PeptideSequence>
    </Peptide>
    <Peptide id="PTD_GRVQVVNCQGNSVFNDDLR_8C">
        <PeptideSequence>GRVQVVNCQGNSVFNDDLR</PeptideSequence>
        <Modification location="8" residues="C" monoisotopicMassDelta="57.021461486816406">
            <cvParam cvRef="UNIMOD" accession="UNIMOD:4" name="Carbamidomethyl" value=""/>
        </Modification>
    </Peptide>
    <Peptide id="PTD_VQVVNCQGNSVFNDDLR_6C">
        <PeptideSequence>VQVVNCQGNSVFNDDLR</PeptideSequence>
        <Modification location="6" residues="C" monoisotopicMassDelta="57.021461486816406">
            <cvParam cvRef="UNIMOD" accession="UNIMOD:4" name="Carbamidomethyl" value=""/>
        </Modification>
    </Peptide>
    <Peptide id="PTD_VQVVNCQGNSVFNDDLRR_6C">
        <PeptideSequence>VQVVNCQGNSVFNDDLRR</PeptideSequence>
        <Modification location="6" residues="C" monoisotopicMassDelta="57.021461486816406">
            <cvParam cvRef="UNIMOD" accession="UNIMOD:4" name="Carbamidomethyl" value=""/>
        </Modification>
    </Peptide>
    <Peptide id="PTD_VVNCQGNSVFNDDLRR_4C">
        <PeptideSequence>VVNCQGNSVFNDDLRR</PeptideSequence>
        <Modification location="4" residues="C" monoisotopicMassDelta="57.021461486816406">
            <cvParam cvRef="UNIMOD" accession="UNIMOD:4" name="Carbamidomethyl" value=""/>
        </Modification>
    </Peptide>
    <Peptide id="PTD_VNCQGNSVFNDDLRR_3C">
        <PeptideSequence>VNCQGNSVFNDDLRR</PeptideSequence>
        <Modification location="3" residues="C" monoisotopicMassDelta="57.021461486816406">
            <cvParam cvRef="UNIMOD" accession="UNIMOD:4" name="Carbamidomethyl" value=""/>
        </Modification>
    </Peptide>
    <Peptide id="PTD_NCQGNSVFNDDLRR_2C">
        <PeptideSequence>NCQGNSVFNDDLRR</PeptideSequence>
        <Modification location="2" residues="C" monoisotopicMassDelta="57.021461486816406">
            <cvParam cvRef="UNIMOD" accession="UNIMOD:4" name="Carbamidomethyl" value=""/>
        </Modification>
    </Peptide>
    <Peptide id="PTD_RGQLL">
        <PeptideSequence>RGQLL</PeptideSequence>
    </Peptide>
    <Peptide id="PTD_RGQLLV">
        <PeptideSequence>RGQLLV</PeptideSequence>
    </Peptide>
    <Peptide id="PTD_RGQLLVV">
        <PeptideSequence>RGQLLVV</PeptideSequence>
    </Peptide>
    <Peptide id="PTD_RGQLLVVPQNF">
        <PeptideSequence>RGQLLVVPQNF</PeptideSequence>
    </Peptide>
    <Peptide id="PTD_RGQLLVVPQNFVVAHQAGDEG">
        <PeptideSequence>RGQLLVVPQNFVVAHQAGDEG</PeptideSequence>
    </Peptide>
    <Peptide id="PTD_RGQLLVVPQNFVVAHQAGDEGFEFIAFK">
        <PeptideSequence>RGQLLVVPQNFVVAHQAGDEGFEFIAFK</PeptideSequence>
    </Peptide>
    <Peptide id="PTD_GQLLVV">
        <PeptideSequence>GQLLVV</PeptideSequence>
    </Peptide>
    <Peptide id="PTD_GQLLVVPQNFVVAHQAGDEGFEFIAFK">
        <PeptideSequence>GQLLVVPQNFVVAHQAGDEGFEFIAFK</PeptideSequence>
    </Peptide>
    <Peptide id="PTD_LLVVPQNFVVAHQAGDEGFEFIAFK">
        <PeptideSequence>LLVVPQNFVVAHQAGDEGFEFIAFK</PeptideSequence>
    </Peptide>
    <Peptide id="PTD_VVPQNFVVAHQAGDEGFEFIAFK">
        <PeptideSequence>VVPQNFVVAHQAGDEGFEFIAFK</PeptideSequence>
    </Peptide>
    <Peptide id="PTD_VPQNFVVAHQAGDEGFEFIAFK">
        <PeptideSequence>VPQNFVVAHQAGDEGFEFIAFK</PeptideSequence>
    </Peptide>
    <Peptide id="PTD_PQNFVVAHQAGDEGFEFIAFK">
        <PeptideSequence>PQNFVVAHQAGDEGFEFIAFK</PeptideSequence>
    </Peptide>
    <Peptide id="PTD_QNFVVAHQAGDEGFEFIAFK">
        <PeptideSequence>QNFVVAHQAGDEGFEFIAFK</PeptideSequence>
    </Peptide>
    <Peptide id="PTD_NFVVAHQAGDEGFEFIAFK">
        <PeptideSequence>NFVVAHQAGDEGFEFIAFK</PeptideSequence>
    </Peptide>
    <Peptide id="PTD_FVVAHQAGDEGFEFIAFK">
        <PeptideSequence>FVVAHQAGDEGFEFIAFK</PeptideSequence>
    </Peptide>
    <Peptide id="PTD_VVAHQAGDEGFEFIAFK">
        <PeptideSequence>VVAHQAGDEGFEFIAFK</PeptideSequence>
    </Peptide>
    <Peptide id="PTD_VAHQAGDEGFEFIAFK">
        <PeptideSequence>VAHQAGDEGFEFIAFK</PeptideSequence>
    </Peptide>
    <Peptide id="PTD_AHQAGDEGFEFIAFK">
        <PeptideSequence>AHQAGDEGFEFIAFK</PeptideSequence>
    </Peptide>
    <Peptide id="PTD_GFEFIAFK">
        <PeptideSequence>GFEFIAFK</PeptideSequence>
    </Peptide>
    <Peptide id="PTD_TNDLAATSPVK">
        <PeptideSequence>TNDLAATSPVK</PeptideSequence>
    </Peptide>
    <Peptide id="PTD_TNDLAATSPVKQVFR">
        <PeptideSequence>TNDLAATSPVKQVFR</PeptideSequence>
    </Peptide>
    <Peptide id="PTD_DLAATSPVK">
        <PeptideSequence>DLAATSPVK</PeptideSequence>
    </Peptide>
    <Peptide id="PTD_DLAATSPVKQVFR">
        <PeptideSequence>DLAATSPVKQVFR</PeptideSequence>
    </Peptide>
    <Peptide id="PTD_LAATSPVK">
        <PeptideSequence>LAATSPVK</PeptideSequence>
    </Peptide>
    <Peptide id="PTD_AATSPVK">
        <PeptideSequence>AATSPVK</PeptideSequence>
    </Peptide>
    <Peptide id="PTD_AATSPVKQVFR">
        <PeptideSequence>AATSPVKQVFR</PeptideSequence>
    </Peptide>
    <Peptide id="PTD_ATSPVK">
        <PeptideSequence>ATSPVK</PeptideSequence>
    </Peptide>
    <Peptide id="PTD_GIPAEV">
        <PeptideSequence>GIPAEV</PeptideSequence>
    </Peptide>
    <Peptide id="PTD_GIPAEVL">
        <PeptideSequence>GIPAEVL</PeptideSequence>
    </Peptide>
    <Peptide id="PTD_GIPAEVLANA">
        <PeptideSequence>GIPAEVLANA</PeptideSequence>
    </Peptide>
    <Peptide id="PTD_GIPAEVLANAF">
        <PeptideSequence>GIPAEVLANAF</PeptideSequence>
    </Peptide>
    <Peptide id="PTD_GIPAEVLANAFGLR">
        <PeptideSequence>GIPAEVLANAFGLR</PeptideSequence>
    </Peptide>
    <Peptide id="PTD_GIPAEVLANAFGLRLNQVSQLK">
        <PeptideSequence>GIPAEVLANAFGLRLNQVSQLK</PeptideSequence>
    </Peptide>
    <Peptide id="PTD_PAEVLANAFGLR">
        <PeptideSequence>PAEVLANAFGLR</PeptideSequence>
    </Peptide>
    <Peptide id="PTD_PAEVLANAFGLRLNQVSQLK">
        <PeptideSequence>PAEVLANAFGLRLNQVSQLK</PeptideSequence>
    </Peptide>
    <Peptide id="PTD_AEVLANAFGLR">
        <PeptideSequence>AEVLANAFGLR</PeptideSequence>
    </Peptide>
    <Peptide id="PTD_AEVLANAFGLRLNQVSQLK">
        <PeptideSequence>AEVLANAFGLRLNQVSQLK</PeptideSequence>
    </Peptide>
    <Peptide id="PTD_EVLANAFGLR">
        <PeptideSequence>EVLANAFGLR</PeptideSequence>
    </Peptide>
    <Peptide id="PTD_VLANAFGLR">
        <PeptideSequence>VLANAFGLR</PeptideSequence>
    </Peptide>
    <Peptide id="PTD_VLANAFGLRLNQVSQLK">
        <PeptideSequence>VLANAFGLRLNQVSQLK</PeptideSequence>
    </Peptide>
    <Peptide id="PTD_LANAFGLR">
        <PeptideSequence>LANAFGLR</PeptideSequence>
    </Peptide>
    <Peptide id="PTD_LANAFGLRLNQVSQLK">
        <PeptideSequence>LANAFGLRLNQVSQLK</PeptideSequence>
    </Peptide>
    <Peptide id="PTD_ANAFGLR">
        <PeptideSequence>ANAFGLR</PeptideSequence>
    </Peptide>
    <Peptide id="PTD_ANAFGLRLNQVSQLK">
        <PeptideSequence>ANAFGLRLNQVSQLK</PeptideSequence>
    </Peptide>
    <Peptide id="PTD_NAFGLR">
        <PeptideSequence>NAFGLR</PeptideSequence>
    </Peptide>
    <Peptide id="PTD_NAFGLRLNQVSQLK">
        <PeptideSequence>NAFGLRLNQVSQLK</PeptideSequence>
    </Peptide>
    <Peptide id="PTD_AFGLR">
        <PeptideSequence>AFGLR</PeptideSequence>
    </Peptide>
    <Peptide id="PTD_FGLR">
        <PeptideSequence>FGLR</PeptideSequence>
    </Peptide>
    <Peptide id="PTD_FGLRLNQVSQLK">
        <PeptideSequence>FGLRLNQVSQLK</PeptideSequence>
    </Peptide>
    <Peptide id="PTD_GLRLNQVSQLK">
        <PeptideSequence>GLRLNQVSQLK</PeptideSequence>
    </Peptide>
    <Peptide id="PTD_LNQVSQLK">
        <PeptideSequence>LNQVSQLK</PeptideSequence>
    </Peptide>
    <Peptide id="PTD_NQVSQLK">
        <PeptideSequence>NQVSQLK</PeptideSequence>
    </Peptide>
    <Peptide id="PTD_QVSQLK">
        <PeptideSequence>QVSQLK</PeptideSequence>
    </Peptide>
    <Peptide id="PTD_VSQLK">
        <PeptideSequence>VSQLK</PeptideSequence>
    </Peptide>
    <Peptide id="PTD_FNECQLDR_4C">
        <PeptideSequence>FNECQLDR</PeptideSequence>
        <Modification location="4" residues="C" monoisotopicMassDelta="57.021461486816406">
            <cvParam cvRef="UNIMOD" accession="UNIMOD:4" name="Carbamidomethyl" value=""/>
        </Modification>
    </Peptide>
    <Peptide id="PTD_NECQLDR_3C">
        <PeptideSequence>NECQLDR</PeptideSequence>
        <Modification location="3" residues="C" monoisotopicMassDelta="57.021461486816406">
            <cvParam cvRef="UNIMOD" accession="UNIMOD:4" name="Carbamidomethyl" value=""/>
        </Modification>
    </Peptide>
    <Peptide id="PTD_LNALEPDNRIESEGGVTETWNSNKPELR">
        <PeptideSequence>LNALEPDNRIESEGGVTETWNSNKPELR</PeptideSequence>
    </Peptide>
    <Peptide id="PTD_NALEPDNRIESEGGVTETWNSNKPELR">
        <PeptideSequence>NALEPDNRIESEGGVTETWNSNKPELR</PeptideSequence>
    </Peptide>
    <Peptide id="PTD_ALEPDNRIESEGGVTETWNSNKPELR">
        <PeptideSequence>ALEPDNRIESEGGVTETWNSNKPELR</PeptideSequence>
    </Peptide>
    <Peptide id="PTD_LEPDNRIESEGGVTETWNSNKPELR">
        <PeptideSequence>LEPDNRIESEGGVTETWNSNKPELR</PeptideSequence>
    </Peptide>
    <Peptide id="PTD_EPDNRIESEGGVTETWNSNKPELR">
        <PeptideSequence>EPDNRIESEGGVTETWNSNKPELR</PeptideSequence>
    </Peptide>
    <Peptide id="PTD_PDNRIESEGGVTETWNSNKPELR">
        <PeptideSequence>PDNRIESEGGVTETWNSNKPELR</PeptideSequence>
    </Peptide>
    <Peptide id="PTD_IESEGGVTETWNSNKPELR">
        <PeptideSequence>IESEGGVTETWNSNKPELR</PeptideSequence>
    </Peptide>
    <Peptide id="PTD_ESEGGVTETWNSNKPELR">
        <PeptideSequence>ESEGGVTETWNSNKPELR</PeptideSequence>
    </Peptide>
    <Peptide id="PTD_SEGGVTETWNSNKPELR">
        <PeptideSequence>SEGGVTETWNSNKPELR</PeptideSequence>
    </Peptide>
    <Peptide id="PTD_GGVTETWNSNKPELR">
        <PeptideSequence>GGVTETWNSNKPELR</PeptideSequence>
    </Peptide>
    <Peptide id="PTD_TETWNSNKPELR">
        <PeptideSequence>TETWNSNKPELR</PeptideSequence>
    </Peptide>
    <Peptide id="PTD_WNSNKPELR">
        <PeptideSequence>WNSNKPELR</PeptideSequence>
    </Peptide>
    <Peptide id="PTD_SNKPELR">
        <PeptideSequence>SNKPELR</PeptideSequence>
    </Peptide>
    <Peptide id="PTD_GLHLPSYTNYPQIIMIVQGEGALGISVPGCTETFEEAQQSQSR_30C">
        <PeptideSequence>GLHLPSYTNYPQIIMIVQGEGALGISVPGCTETFEEAQQSQSR</PeptideSequence>
        <Modification location="30" residues="C" monoisotopicMassDelta="57.021461486816406">
            <cvParam cvRef="UNIMOD" accession="UNIMOD:4" name="Carbamidomethyl" value=""/>
        </Modification>
    </Peptide>
    <Peptide id="PTD_GLHLPSYTNYPQIIMIVQGEGALGISVPGCTETFEEAQQSQSRQER_30C">
        <PeptideSequence>GLHLPSYTNYPQIIMIVQGEGALGISVPGCTETFEEAQQSQSRQER</PeptideSequence>
        <Modification location="30" residues="C" monoisotopicMassDelta="57.021461486816406">
            <cvParam cvRef="UNIMOD" accession="UNIMOD:4" name="Carbamidomethyl" value=""/>
        </Modification>
    </Peptide>
    <Peptide id="PTD_RFYLAG">
        <PeptideSequence>RFYLAG</PeptideSequence>
    </Peptide>
    <Peptide id="PTD_RFYLAGN">
        <PeptideSequence>RFYLAGN</PeptideSequence>
    </Peptide>
    <Peptide id="PTD_RFYLAGNPEEE">
        <PeptideSequence>RFYLAGNPEEE</PeptideSequence>
    </Peptide>
    <Peptide id="PTD_RFYLAGNPEEEYPET">
        <PeptideSequence>RFYLAGNPEEEYPET</PeptideSequence>
    </Peptide>
    <Peptide id="PTD_RFYLAGNPEEEYPETQQQR">
        <PeptideSequence>RFYLAGNPEEEYPETQQQR</PeptideSequence>
    </Peptide>
    <Peptide id="PTD_FYLAGNPEE">
        <PeptideSequence>FYLAGNPEE</PeptideSequence>
    </Peptide>
    <Peptide id="PTD_FYLAGNPEEE">
        <PeptideSequence>FYLAGNPEEE</PeptideSequence>
    </Peptide>
    <Peptide id="PTD_FYLAGNPEEEY">
        <PeptideSequence>FYLAGNPEEEY</PeptideSequence>
    </Peptide>
    <Peptide id="PTD_FYLAGNPEEEYPE">
        <PeptideSequence>FYLAGNPEEEYPE</PeptideSequence>
    </Peptide>
    <Peptide id="PTD_FYLAGNPEEEYPETQQQR">
        <PeptideSequence>FYLAGNPEEEYPETQQQR</PeptideSequence>
    </Peptide>
    <Peptide id="PTD_LAGNPEEEYPETQQQR">
        <PeptideSequence>LAGNPEEEYPETQQQR</PeptideSequence>
    </Peptide>
    <Peptide id="PTD_PEEEYPETQQQR">
        <PeptideSequence>PEEEYPETQQQR</PeptideSequence>
    </Peptide>
    <Peptide id="PTD_EYPETQQQR">
        <PeptideSequence>EYPETQQQR</PeptideSequence>
    </Peptide>
    <Peptide id="PTD_YPETQQQR">
        <PeptideSequence>YPETQQQR</PeptideSequence>
    </Peptide>
    <Peptide id="PTD_PETQQQR">
        <PeptideSequence>PETQQQR</PeptideSequence>
    </Peptide>
    <Peptide id="PTD_ETQQQR">
        <PeptideSequence>ETQQQR</PeptideSequence>
    </Peptide>
    <Peptide id="PTD_QQQR">
        <PeptideSequence>QQQR</PeptideSequence>
    </Peptide>
    <Peptide id="PTD_EEEQEGKNNILSGFDPQFLSQALNIDEDTVHK">
        <PeptideSequence>EEEQEGKNNILSGFDPQFLSQALNIDEDTVHK</PeptideSequence>
    </Peptide>
    <Peptide id="PTD_NNILSGFDPQFLSQALNIDEDTVHK">
        <PeptideSequence>NNILSGFDPQFLSQALNIDEDTVHK</PeptideSequence>
    </Peptide>
    <Peptide id="PTD_NNILSGFDPQFLSQALNIDEDTVHKLQNPNER">
        <PeptideSequence>NNILSGFDPQFLSQALNIDEDTVHKLQNPNER</PeptideSequence>
    </Peptide>
    <Peptide id="PTD_LSGFDPQFLSQALNIDEDTVHK">
        <PeptideSequence>LSGFDPQFLSQALNIDEDTVHK</PeptideSequence>
    </Peptide>
    <Peptide id="PTD_SGFDPQFLSQALNIDEDTVHK">
        <PeptideSequence>SGFDPQFLSQALNIDEDTVHK</PeptideSequence>
    </Peptide>
    <Peptide id="PTD_SGFDPQFLSQALNIDEDTVHKLQNPNER">
        <PeptideSequence>SGFDPQFLSQALNIDEDTVHKLQNPNER</PeptideSequence>
    </Peptide>
    <Peptide id="PTD_GFDPQFLSQALNIDEDTVHK">
        <PeptideSequence>GFDPQFLSQALNIDEDTVHK</PeptideSequence>
    </Peptide>
    <Peptide id="PTD_DPQFLSQALNIDEDTVHK">
        <PeptideSequence>DPQFLSQALNIDEDTVHK</PeptideSequence>
    </Peptide>
    <Peptide id="PTD_PQFLSQALNIDEDTVHK">
        <PeptideSequence>PQFLSQALNIDEDTVHK</PeptideSequence>
    </Peptide>
    <Peptide id="PTD_FLSQALNIDEDTVHK">
        <PeptideSequence>FLSQALNIDEDTVHK</PeptideSequence>
    </Peptide>
    <Peptide id="PTD_LSQALNIDEDTVHK">
        <PeptideSequence>LSQALNIDEDTVHK</PeptideSequence>
    </Peptide>
    <Peptide id="PTD_SQALNIDEDTVHK">
        <PeptideSequence>SQALNIDEDTVHK</PeptideSequence>
    </Peptide>
    <Peptide id="PTD_SQALNIDEDTVHKLQNPNER">
        <PeptideSequence>SQALNIDEDTVHKLQNPNER</PeptideSequence>
    </Peptide>
    <Peptide id="PTD_QIIRVE">
        <PeptideSequence>QIIRVE</PeptideSequence>
    </Peptide>
    <Peptide id="PTD_QIIRVEEGLGVISPK">
        <PeptideSequence>QIIRVEEGLGVISPK</PeptideSequence>
    </Peptide>
    <Peptide id="PTD_IRVEEGLGVISPK">
        <PeptideSequence>IRVEEGLGVISPK</PeptideSequence>
    </Peptide>
    <Peptide id="PTD_WQEQEEEEEEKEEPR">
        <PeptideSequence>WQEQEEEEEEKEEPR</PeptideSequence>
    </Peptide>
    <Peptide id="PTD_QEQEEEEEEKEEPR">
        <PeptideSequence>QEQEEEEEEKEEPR</PeptideSequence>
    </Peptide>
    <Peptide id="PTD_EQEEEEEEKEEPR">
        <PeptideSequence>EQEEEEEEKEEPR</PeptideSequence>
    </Peptide>
    <Peptide id="PTD_QEEEEEEKEEPR">
        <PeptideSequence>QEEEEEEKEEPR</PeptideSequence>
    </Peptide>
    <Peptide id="PTD_NGLEETICTAILR_8C">
        <PeptideSequence>NGLEETICTAILR</PeptideSequence>
        <Modification location="8" residues="C" monoisotopicMassDelta="57.021461486816406">
            <cvParam cvRef="UNIMOD" accession="UNIMOD:4" name="Carbamidomethyl" value=""/>
        </Modification>
    </Peptide>
    <Peptide id="PTD_ENIADPTR">
        <PeptideSequence>ENIADPTR</PeptideSequence>
    </Peptide>
    <Peptide id="PTD_ENIADPTRAD">
        <PeptideSequence>ENIADPTRAD</PeptideSequence>
    </Peptide>
    <Peptide id="PTD_ENIADPTRADLYNPTAGR">
        <PeptideSequence>ENIADPTRADLYNPTAGR</PeptideSequence>
    </Peptide>
    <Peptide id="PTD_IADPTRADLYNPTAGR">
        <PeptideSequence>IADPTRADLYNPTAGR</PeptideSequence>
    </Peptide>
    <Peptide id="PTD_ADPTRADLYNPTAGR">
        <PeptideSequence>ADPTRADLYNPTAGR</PeptideSequence>
    </Peptide>
    <Peptide id="PTD_DPTRADLYNPTAGR">
        <PeptideSequence>DPTRADLYNPTAGR</PeptideSequence>
    </Peptide>
    <Peptide id="PTD_PTRADLYNPTAGR">
        <PeptideSequence>PTRADLYNPTAGR</PeptideSequence>
    </Peptide>
    <Peptide id="PTD_ADLYN">
        <PeptideSequence>ADLYN</PeptideSequence>
    </Peptide>
    <Peptide id="PTD_ADLYNPTAGR">
        <PeptideSequence>ADLYNPTAGR</PeptideSequence>
    </Peptide>
    <Peptide id="PTD_LYNPTAGR">
        <PeptideSequence>LYNPTAGR</PeptideSequence>
    </Peptide>
    <Peptide id="PTD_YNPTAGR">
        <PeptideSequence>YNPTAGR</PeptideSequence>
    </Peptide>
    <Peptide id="PTD_NPTAGR">
        <PeptideSequence>NPTAGR</PeptideSequence>
    </Peptide>
    <Peptide id="PTD_PTAGR">
        <PeptideSequence>PTAGR</PeptideSequence>
    </Peptide>
    <Peptide id="PTD_NGIYAPHWNINANSVIYVIR">
        <PeptideSequence>NGIYAPHWNINANSVIYVIR</PeptideSequence>
    </Peptide>
    <Peptide id="PTD_GRVQVVNSQGNSVFNDDLR">
        <PeptideSequence>GRVQVVNSQGNSVFNDDLR</PeptideSequence>
    </Peptide>
    <Peptide id="PTD_VQVVNSQGNSV">
        <PeptideSequence>VQVVNSQGNSV</PeptideSequence>
    </Peptide>
    <Peptide id="PTD_VQVVNSQGNSVFNDDLR">
        <PeptideSequence>VQVVNSQGNSVFNDDLR</PeptideSequence>
    </Peptide>
    <Peptide id="PTD_VQVVNSQGNSVFNDDLRR">
        <PeptideSequence>VQVVNSQGNSVFNDDLRR</PeptideSequence>
    </Peptide>
    <Peptide id="PTD_QVVNSQGNSVFNDDLRR">
        <PeptideSequence>QVVNSQGNSVFNDDLRR</PeptideSequence>
    </Peptide>
    <Peptide id="PTD_VVNSQGNSVFNDDLR">
        <PeptideSequence>VVNSQGNSVFNDDLR</PeptideSequence>
    </Peptide>
    <Peptide id="PTD_VVNSQGNSVFNDDLRR">
        <PeptideSequence>VVNSQGNSVFNDDLRR</PeptideSequence>
    </Peptide>
    <Peptide id="PTD_VNSQGNSVFNDDLRR">
        <PeptideSequence>VNSQGNSVFNDDLRR</PeptideSequence>
    </Peptide>
    <Peptide id="PTD_NSQGNSVFNDDLRR">
        <PeptideSequence>NSQGNSVFNDDLRR</PeptideSequence>
    </Peptide>
    <Peptide id="PTD_SQGNSVFNDDLRR">
        <PeptideSequence>SQGNSVFNDDLRR</PeptideSequence>
    </Peptide>
    <Peptide id="PTD_QGNSVFNDDLRR">
        <PeptideSequence>QGNSVFNDDLRR</PeptideSequence>
    </Peptide>
    <Peptide id="PTD_GNSVFNDDLR">
        <PeptideSequence>GNSVFNDDLR</PeptideSequence>
    </Peptide>
    <Peptide id="PTD_GNSVFNDDLRR">
        <PeptideSequence>GNSVFNDDLRR</PeptideSequence>
    </Peptide>
    <Peptide id="PTD_NSVFNDDLR">
        <PeptideSequence>NSVFNDDLR</PeptideSequence>
    </Peptide>
    <Peptide id="PTD_NSVFNDDLRR">
        <PeptideSequence>NSVFNDDLRR</PeptideSequence>
    </Peptide>
    <Peptide id="PTD_SVFNDDLR">
        <PeptideSequence>SVFNDDLR</PeptideSequence>
    </Peptide>
    <Peptide id="PTD_SVFNDDLRR">
        <PeptideSequence>SVFNDDLRR</PeptideSequence>
    </Peptide>
    <Peptide id="PTD_VFNDDLR">
        <PeptideSequence>VFNDDLR</PeptideSequence>
    </Peptide>
    <Peptide id="PTD_FNDDLR">
        <PeptideSequence>FNDDLR</PeptideSequence>
    </Peptide>
    <Peptide id="PTD_FNDDLRR">
        <PeptideSequence>FNDDLRR</PeptideSequence>
    </Peptide>
    <Peptide id="PTD_TNDQATTSPLKQVFR">
        <PeptideSequence>TNDQATTSPLKQVFR</PeptideSequence>
    </Peptide>
    <Peptide id="PTD_ATTSPLKQVFR">
        <PeptideSequence>ATTSPLKQVFR</PeptideSequence>
    </Peptide>
    <Peptide id="PTD_GIPAEVLANAFR">
        <PeptideSequence>GIPAEVLANAFR</PeptideSequence>
    </Peptide>
    <Peptide id="PTD_AEVLANAFR">
        <PeptideSequence>AEVLANAFR</PeptideSequence>
    </Peptide>
    <Peptide id="PTD_EVLANAFR">
        <PeptideSequence>EVLANAFR</PeptideSequence>
    </Peptide>
    <Peptide id="PTD_VLANAFR">
        <PeptideSequence>VLANAFR</PeptideSequence>
    </Peptide>
    <Peptide id="PTD_LANAFR">
        <PeptideSequence>LANAFR</PeptideSequence>
    </Peptide>
    <Peptide id="PTD_ANAFR">
        <PeptideSequence>ANAFR</PeptideSequence>
    </Peptide>
    <Peptide id="PTD_NAFR">
        <PeptideSequence>NAFR</PeptideSequence>
    </Peptide>
    <Peptide id="PTD_LSLNQVSE">
        <PeptideSequence>LSLNQVSE</PeptideSequence>
    </Peptide>
    <Peptide id="PTD_LSLNQVSELK">
        <PeptideSequence>LSLNQVSELK</PeptideSequence>
    </Peptide>
    <Peptide id="PTD_SLNQVSELK">
        <PeptideSequence>SLNQVSELK</PeptideSequence>
    </Peptide>
    <Peptide id="PTD_RQEEEEEEEEWQPR">
        <PeptideSequence>RQEEEEEEEEWQPR</PeptideSequence>
    </Peptide>
    <Peptide id="PTD_QEEEEEEEEWQPR">
        <PeptideSequence>QEEEEEEEEWQPR</PeptideSequence>
    </Peptide>
    <Peptide id="PTD_QEEEEEEEEWQPRR">
        <PeptideSequence>QEEEEEEEEWQPRR</PeptideSequence>
    </Peptide>
    <Peptide id="PTD_NPYHFSSNR">
        <PeptideSequence>NPYHFSSNR</PeptideSequence>
    </Peptide>
    <Peptide id="PTD_NPYHFSSNRFQTYYR">
        <PeptideSequence>NPYHFSSNRFQTYYR</PeptideSequence>
    </Peptide>
    <Peptide id="PTD_FQTYYR">
        <PeptideSequence>FQTYYR</PeptideSequence>
    </Peptide>
    <Peptide id="PTD_QTYYR">
        <PeptideSequence>QTYYR</PeptideSequence>
    </Peptide>
    <Peptide id="PTD_TYYR">
        <PeptideSequence>TYYR</PeptideSequence>
    </Peptide>
    <Peptide id="PTD_IIEFQSKPNT">
        <PeptideSequence>IIEFQSKPNT</PeptideSequence>
    </Peptide>
    <Peptide id="PTD_IIEFQSKPNTLILPK">
        <PeptideSequence>IIEFQSKPNTLILPK</PeptideSequence>
    </Peptide>
    <Peptide id="PTD_QSKPNTLILPK">
        <PeptideSequence>QSKPNTLILPK</PeptideSequence>
    </Peptide>
    <Peptide id="PTD_SKPNTLILPK">
        <PeptideSequence>SKPNTLILPK</PeptideSequence>
    </Peptide>
    <Peptide id="PTD_HSDADF">
        <PeptideSequence>HSDADF</PeptideSequence>
    </Peptide>
    <Peptide id="PTD_HSDADFI">
        <PeptideSequence>HSDADFI</PeptideSequence>
    </Peptide>
    <Peptide id="PTD_HSDADFIL">
        <PeptideSequence>HSDADFIL</PeptideSequence>
    </Peptide>
    <Peptide id="PTD_HSDADFILVV">
        <PeptideSequence>HSDADFILVV</PeptideSequence>
    </Peptide>
    <Peptide id="PTD_HSDADFILVVLNGR">
        <PeptideSequence>HSDADFILVVLNGR</PeptideSequence>
    </Peptide>
    <Peptide id="PTD_LVVLNGR">
        <PeptideSequence>LVVLNGR</PeptideSequence>
    </Peptide>
    <Peptide id="PTD_VLNGR">
        <PeptideSequence>VLNGR</PeptideSequence>
    </Peptide>
    <Peptide id="PTD_LNGR">
        <PeptideSequence>LNGR</PeptideSequence>
    </Peptide>
    <Peptide id="PTD_TIVNPDKR">
        <PeptideSequence>TIVNPDKR</PeptideSequence>
    </Peptide>
    <Peptide id="PTD_VNPDKR">
        <PeptideSequence>VNPDKR</PeptideSequence>
    </Peptide>
    <Peptide id="PTD_QVYNL">
        <PeptideSequence>QVYNL</PeptideSequence>
    </Peptide>
    <Peptide id="PTD_QVYNLEQGDALR">
        <PeptideSequence>QVYNLEQGDALR</PeptideSequence>
    </Peptide>
    <Peptide id="PTD_QVYNLEQGDALRLPAGTTS">
        <PeptideSequence>QVYNLEQGDALRLPAGTTS</PeptideSequence>
    </Peptide>
    <Peptide id="PTD_QVYNLEQGDALRLPAGTTSYI">
        <PeptideSequence>QVYNLEQGDALRLPAGTTSYI</PeptideSequence>
    </Peptide>
    <Peptide id="PTD_QVYNLEQGDALRLPAGTTSYIL">
        <PeptideSequence>QVYNLEQGDALRLPAGTTSYIL</PeptideSequence>
    </Peptide>
    <Peptide id="PTD_QVYNLEQGDALRLPAGTTSYILN">
        <PeptideSequence>QVYNLEQGDALRLPAGTTSYILN</PeptideSequence>
    </Peptide>
    <Peptide id="PTD_QVYNLEQGDALRLPAGTTSYILNPDDNQNLR">
        <PeptideSequence>QVYNLEQGDALRLPAGTTSYILNPDDNQNLR</PeptideSequence>
    </Peptide>
    <Peptide id="PTD_NLEQGDALR">
        <PeptideSequence>NLEQGDALR</PeptideSequence>
    </Peptide>
    <Peptide id="PTD_LEQGDALR">
        <PeptideSequence>LEQGDALR</PeptideSequence>
    </Peptide>
    <Peptide id="PTD_EQGDALR">
        <PeptideSequence>EQGDALR</PeptideSequence>
    </Peptide>
    <Peptide id="PTD_QGDALR">
        <PeptideSequence>QGDALR</PeptideSequence>
    </Peptide>
    <Peptide id="PTD_LPAGTTS">
        <PeptideSequence>LPAGTTS</PeptideSequence>
    </Peptide>
    <Peptide id="PTD_LPAGTTSY">
        <PeptideSequence>LPAGTTSY</PeptideSequence>
    </Peptide>
    <Peptide id="PTD_LPAGTTSYI">
        <PeptideSequence>LPAGTTSYI</PeptideSequence>
    </Peptide>
    <Peptide id="PTD_LPAGTTSYIL">
        <PeptideSequence>LPAGTTSYIL</PeptideSequence>
    </Peptide>
    <Peptide id="PTD_LPAGTTSYILN">
        <PeptideSequence>LPAGTTSYILN</PeptideSequence>
    </Peptide>
    <Peptide id="PTD_LPAGTTSYILNPDD">
        <PeptideSequence>LPAGTTSYILNPDD</PeptideSequence>
    </Peptide>
    <Peptide id="PTD_NPDDNQNLR">
        <PeptideSequence>NPDDNQNLR</PeptideSequence>
    </Peptide>
    <Peptide id="PTD_PDDNQNLR">
        <PeptideSequence>PDDNQNLR</PeptideSequence>
    </Peptide>
    <Peptide id="PTD_DDNQNLR">
        <PeptideSequence>DDNQNLR</PeptideSequence>
    </Peptide>
    <Peptide id="PTD_DNQNLR">
        <PeptideSequence>DNQNLR</PeptideSequence>
    </Peptide>
    <Peptide id="PTD_LAIPINNPGKLYDFYPSTTK">
        <PeptideSequence>LAIPINNPGKLYDFYPSTTK</PeptideSequence>
    </Peptide>
    <Peptide id="PTD_LYDFY">
        <PeptideSequence>LYDFY</PeptideSequence>
    </Peptide>
    <Peptide id="PTD_LYDFYPSTTK">
        <PeptideSequence>LYDFYPSTTK</PeptideSequence>
    </Peptide>
    <Peptide id="PTD_LYDFYPSTTKDQQSYFSGFSK">
        <PeptideSequence>LYDFYPSTTKDQQSYFSGFSK</PeptideSequence>
    </Peptide>
    <Peptide id="PTD_YDFYPSTTK">
        <PeptideSequence>YDFYPSTTK</PeptideSequence>
    </Peptide>
    <Peptide id="PTD_DFYPSTTK">
        <PeptideSequence>DFYPSTTK</PeptideSequence>
    </Peptide>
    <Peptide id="PTD_FYPSTTK">
        <PeptideSequence>FYPSTTK</PeptideSequence>
    </Peptide>
    <Peptide id="PTD_YPSTTK">
        <PeptideSequence>YPSTTK</PeptideSequence>
    </Peptide>
    <Peptide id="PTD_PSTTK">
        <PeptideSequence>PSTTK</PeptideSequence>
    </Peptide>
    <Peptide id="PTD_QSYFSGFSK">
        <PeptideSequence>QSYFSGFSK</PeptideSequence>
    </Peptide>
    <Peptide id="PTD_SYFSGFSK">
        <PeptideSequence>SYFSGFSK</PeptideSequence>
    </Peptide>
    <Peptide id="PTD_SGFSK">
        <PeptideSequence>SGFSK</PeptideSequence>
    </Peptide>
    <Peptide id="PTD_NTLEATFNTRYEEIER">
        <PeptideSequence>NTLEATFNTRYEEIER</PeptideSequence>
    </Peptide>
    <Peptide id="PTD_LEATFNTRYEEIER">
        <PeptideSequence>LEATFNTRYEEIER</PeptideSequence>
    </Peptide>
    <Peptide id="PTD_EATFNTRYEEIER">
        <PeptideSequence>EATFNTRYEEIER</PeptideSequence>
    </Peptide>
    <Peptide id="PTD_ATFNTRYEEIER">
        <PeptideSequence>ATFNTRYEEIER</PeptideSequence>
    </Peptide>
    <Peptide id="PTD_TFNTRYEEIER">
        <PeptideSequence>TFNTRYEEIER</PeptideSequence>
    </Peptide>
    <Peptide id="PTD_FNTRYEEIER">
        <PeptideSequence>FNTRYEEIER</PeptideSequence>
    </Peptide>
    <Peptide id="PTD_YEEIERVLLGDDELQENEK">
        <PeptideSequence>YEEIERVLLGDDELQENEK</PeptideSequence>
    </Peptide>
    <Peptide id="PTD_KHAQSSSGEGKPSESG">
        <PeptideSequence>KHAQSSSGEGKPSESG</PeptideSequence>
    </Peptide>
    <Peptide id="PTD_KHAQSSSGEGKPSESGPFNLR">
        <PeptideSequence>KHAQSSSGEGKPSESGPFNLR</PeptideSequence>
    </Peptide>
    <Peptide id="PTD_HAQSSSGEGK">
        <PeptideSequence>HAQSSSGEGK</PeptideSequence>
    </Peptide>
    <Peptide id="PTD_HAQSSSGEGKPSE">
        <PeptideSequence>HAQSSSGEGKPSE</PeptideSequence>
    </Peptide>
    <Peptide id="PTD_HAQSSSGEGKPSESG">
        <PeptideSequence>HAQSSSGEGKPSESG</PeptideSequence>
    </Peptide>
    <Peptide id="PTD_HAQSSSGEGKPSESGPFNLR">
        <PeptideSequence>HAQSSSGEGKPSESGPFNLR</PeptideSequence>
    </Peptide>
    <Peptide id="PTD_SGEGKPSESGPFNLR">
        <PeptideSequence>SGEGKPSESGPFNLR</PeptideSequence>
    </Peptide>
    <Peptide id="PTD_GEGKPSESGPFNLR">
        <PeptideSequence>GEGKPSESGPFNLR</PeptideSequence>
    </Peptide>
    <Peptide id="PTD_PSESGPFNLR">
        <PeptideSequence>PSESGPFNLR</PeptideSequence>
    </Peptide>
    <Peptide id="PTD_SESGPFNLR">
        <PeptideSequence>SESGPFNLR</PeptideSequence>
    </Peptide>
    <Peptide id="PTD_SGPFNLR">
        <PeptideSequence>SGPFNLR</PeptideSequence>
    </Peptide>
    <Peptide id="PTD_GPFNLR">
        <PeptideSequence>GPFNLR</PeptideSequence>
    </Peptide>
    <Peptide id="PTD_PFNLR">
        <PeptideSequence>PFNLR</PeptideSequence>
    </Peptide>
    <Peptide id="PTD_FNLR">
        <PeptideSequence>FNLR</PeptideSequence>
    </Peptide>
    <Peptide id="PTD_QQDEQEEEYEQGEEEVRR">
        <PeptideSequence>QQDEQEEEYEQGEEEVRR</PeptideSequence>
    </Peptide>
    <Peptide id="PTD_LSKGDVFIIPAGHPLSINASSNLR">
        <PeptideSequence>LSKGDVFIIPAGHPLSINASSNLR</PeptideSequence>
    </Peptide>
    <Peptide id="PTD_GDVFIIPAGHPLSINASSNLR">
        <PeptideSequence>GDVFIIPAGHPLSINASSNLR</PeptideSequence>
    </Peptide>
    <Peptide id="PTD_FIIPAGHPLSINASSNLR">
        <PeptideSequence>FIIPAGHPLSINASSNLR</PeptideSequence>
    </Peptide>
    <Peptide id="PTD_PAGHPLSINASSNLR">
        <PeptideSequence>PAGHPLSINASSNLR</PeptideSequence>
    </Peptide>
    <Peptide id="PTD_LLGFG">
        <PeptideSequence>LLGFG</PeptideSequence>
    </Peptide>
    <Peptide id="PTD_LLGFGI">
        <PeptideSequence>LLGFGI</PeptideSequence>
    </Peptide>
    <Peptide id="PTD_LLGFGIN">
        <PeptideSequence>LLGFGIN</PeptideSequence>
    </Peptide>
    <Peptide id="PTD_LLGFGINA">
        <PeptideSequence>LLGFGINA</PeptideSequence>
    </Peptide>
    <Peptide id="PTD_LLGFGINAN">
        <PeptideSequence>LLGFGINAN</PeptideSequence>
    </Peptide>
    <Peptide id="PTD_LLGFGINANENQRNFLAGSEDNVIK">
        <PeptideSequence>LLGFGINANENQRNFLAGSEDNVIK</PeptideSequence>
    </Peptide>
    <Peptide id="PTD_GFGINANENQR">
        <PeptideSequence>GFGINANENQR</PeptideSequence>
    </Peptide>
    <Peptide id="PTD_GINANENQR">
        <PeptideSequence>GINANENQR</PeptideSequence>
    </Peptide>
    <Peptide id="PTD_INANENQR">
        <PeptideSequence>INANENQR</PeptideSequence>
    </Peptide>
    <Peptide id="PTD_NANENQR">
        <PeptideSequence>NANENQR</PeptideSequence>
    </Peptide>
    <Peptide id="PTD_ANENQR">
        <PeptideSequence>ANENQR</PeptideSequence>
    </Peptide>
    <Peptide id="PTD_NENQR">
        <PeptideSequence>NENQR</PeptideSequence>
    </Peptide>
    <Peptide id="PTD_ENQR">
        <PeptideSequence>ENQR</PeptideSequence>
    </Peptide>
    <Peptide id="PTD_NQR">
        <PeptideSequence>NQR</PeptideSequence>
    </Peptide>
    <Peptide id="PTD_NFLAGSEDNVIK">
        <PeptideSequence>NFLAGSEDNVIK</PeptideSequence>
    </Peptide>
    <Peptide id="PTD_NFLAGSEDNVIKQLDR">
        <PeptideSequence>NFLAGSEDNVIKQLDR</PeptideSequence>
    </Peptide>
    <Peptide id="PTD_LAGSEDNVIKQLDR">
        <PeptideSequence>LAGSEDNVIKQLDR</PeptideSequence>
    </Peptide>
    <Peptide id="PTD_AGSEDNVIK">
        <PeptideSequence>AGSEDNVIK</PeptideSequence>
    </Peptide>
    <Peptide id="PTD_AGSEDNVIKQLDR">
        <PeptideSequence>AGSEDNVIKQLDR</PeptideSequence>
    </Peptide>
    <Peptide id="PTD_GSEDNVIK">
        <PeptideSequence>GSEDNVIK</PeptideSequence>
    </Peptide>
    <Peptide id="PTD_GSEDNVIKQLDR">
        <PeptideSequence>GSEDNVIKQLDR</PeptideSequence>
    </Peptide>
    <Peptide id="PTD_SEDNVIK">
        <PeptideSequence>SEDNVIK</PeptideSequence>
    </Peptide>
    <Peptide id="PTD_DNVIK">
        <PeptideSequence>DNVIK</PeptideSequence>
    </Peptide>
    <Peptide id="PTD_QLDREVKELTFPGSIEDVER">
        <PeptideSequence>QLDREVKELTFPGSIEDVER</PeptideSequence>
    </Peptide>
    <Peptide id="PTD_EVKELTFPGSIEDVER">
        <PeptideSequence>EVKELTFPGSIEDVER</PeptideSequence>
    </Peptide>
    <Peptide id="PTD_ELTFPGSIEDVER">
        <PeptideSequence>ELTFPGSIEDVER</PeptideSequence>
    </Peptide>
    <Peptide id="PTD_PGSIEDVER">
        <PeptideSequence>PGSIEDVER</PeptideSequence>
    </Peptide>
    <Peptide id="PTD_IEDVER">
        <PeptideSequence>IEDVER</PeptideSequence>
    </Peptide>
    <Peptide id="PTD_LIKNQQQSYFANA">
        <PeptideSequence>LIKNQQQSYFANA</PeptideSequence>
    </Peptide>
    <Peptide id="PTD_NQQQSYFA">
        <PeptideSequence>NQQQSYFA</PeptideSequence>
    </Peptide>
    <Peptide id="PTD_NQQQSYFANAQ">
        <PeptideSequence>NQQQSYFANAQ</PeptideSequence>
    </Peptide>
    <Peptide id="PTD_PQQQQQR">
        <PeptideSequence>PQQQQQR</PeptideSequence>
    </Peptide>
    <Peptide id="PTD_QQQQQR">
        <PeptideSequence>QQQQQR</PeptideSequence>
    </Peptide>
    <Peptide id="PTD_LRNPY">
        <PeptideSequence>LRNPY</PeptideSequence>
    </Peptide>
    <Peptide id="PTD_LRNPYY">
        <PeptideSequence>LRNPYY</PeptideSequence>
    </Peptide>
    <Peptide id="PTD_LRNPYYFSSER">
        <PeptideSequence>LRNPYYFSSER</PeptideSequence>
    </Peptide>
    <Peptide id="PTD_YFSSER">
        <PeptideSequence>YFSSER</PeptideSequence>
    </Peptide>
    <Peptide id="PTD_FSSER">
        <PeptideSequence>FSSER</PeptideSequence>
    </Peptide>
    <Peptide id="PTD_IVEFQSRPNT">
        <PeptideSequence>IVEFQSRPNT</PeptideSequence>
    </Peptide>
    <Peptide id="PTD_IVEFQSRPNTLI">
        <PeptideSequence>IVEFQSRPNTLI</PeptideSequence>
    </Peptide>
    <Peptide id="PTD_IVEFQSRPNTLILPK">
        <PeptideSequence>IVEFQSRPNTLILPK</PeptideSequence>
    </Peptide>
    <Peptide id="PTD_VEFQSRPNTLILPK">
        <PeptideSequence>VEFQSRPNTLILPK</PeptideSequence>
    </Peptide>
    <Peptide id="PTD_EFQSRPNTLILPK">
        <PeptideSequence>EFQSRPNTLILPK</PeptideSequence>
    </Peptide>
    <Peptide id="PTD_QSRPNTLILPK">
        <PeptideSequence>QSRPNTLILPK</PeptideSequence>
    </Peptide>
    <Peptide id="PTD_SRPNTLILPK">
        <PeptideSequence>SRPNTLILPK</PeptideSequence>
    </Peptide>
    <Peptide id="PTD_QAYNLEYGDALRLPAGTTS">
        <PeptideSequence>QAYNLEYGDALRLPAGTTS</PeptideSequence>
    </Peptide>
    <Peptide id="PTD_QAYNLEYGDALRLPAGTTSY">
        <PeptideSequence>QAYNLEYGDALRLPAGTTSY</PeptideSequence>
    </Peptide>
    <Peptide id="PTD_QAYNLEYGDALRLPAGTTSYI">
        <PeptideSequence>QAYNLEYGDALRLPAGTTSYI</PeptideSequence>
    </Peptide>
    <Peptide id="PTD_QAYNLEYGDALRLPAGTTSYIL">
        <PeptideSequence>QAYNLEYGDALRLPAGTTSYIL</PeptideSequence>
    </Peptide>
    <Peptide id="PTD_QAYNLEYGDALRLPAGTTSYILNPDDNQDLR">
        <PeptideSequence>QAYNLEYGDALRLPAGTTSYILNPDDNQDLR</PeptideSequence>
    </Peptide>
    <Peptide id="PTD_LPAGTTSYILNPDDNQDLR">
        <PeptideSequence>LPAGTTSYILNPDDNQDLR</PeptideSequence>
    </Peptide>
    <Peptide id="PTD_NPDDNQDLR">
        <PeptideSequence>NPDDNQDLR</PeptideSequence>
    </Peptide>
    <Peptide id="PTD_PDDNQDLR">
        <PeptideSequence>PDDNQDLR</PeptideSequence>
    </Peptide>
    <Peptide id="PTD_DNQDLR">
        <PeptideSequence>DNQDLR</PeptideSequence>
    </Peptide>
    <Peptide id="PTD_LAIPINNPGKFYDFYPSR">
        <PeptideSequence>LAIPINNPGKFYDFYPSR</PeptideSequence>
    </Peptide>
    <Peptide id="PTD_AIPINNPGKFYDFYPSR">
        <PeptideSequence>AIPINNPGKFYDFYPSR</PeptideSequence>
    </Peptide>
    <Peptide id="PTD_NNPGKFYDFYPSR">
        <PeptideSequence>NNPGKFYDFYPSR</PeptideSequence>
    </Peptide>
    <Peptide id="PTD_FYDF">
        <PeptideSequence>FYDF</PeptideSequence>
    </Peptide>
    <Peptide id="PTD_FYDFYPSR">
        <PeptideSequence>FYDFYPSR</PeptideSequence>
    </Peptide>
    <Peptide id="PTD_YDFYPSR">
        <PeptideSequence>YDFYPSR</PeptideSequence>
    </Peptide>
    <Peptide id="PTD_DFYPSR">
        <PeptideSequence>DFYPSR</PeptideSequence>
    </Peptide>
    <Peptide id="PTD_FYPSR">
        <PeptideSequence>FYPSR</PeptideSequence>
    </Peptide>
    <Peptide id="PTD_TKDQQSY">
        <PeptideSequence>TKDQQSY</PeptideSequence>
    </Peptide>
    <Peptide id="PTD_TKDQQSYFSGFSK">
        <PeptideSequence>TKDQQSYFSGFSK</PeptideSequence>
    </Peptide>
    <Peptide id="PTD_NTLEATFNTHYEEIQR">
        <PeptideSequence>NTLEATFNTHYEEIQR</PeptideSequence>
    </Peptide>
    <Peptide id="PTD_TLEATFNTHYEEIQR">
        <PeptideSequence>TLEATFNTHYEEIQR</PeptideSequence>
    </Peptide>
    <Peptide id="PTD_LEATFNTHYEEIQR">
        <PeptideSequence>LEATFNTHYEEIQR</PeptideSequence>
    </Peptide>
    <Peptide id="PTD_EATFNTHYEEIQR">
        <PeptideSequence>EATFNTHYEEIQR</PeptideSequence>
    </Peptide>
    <Peptide id="PTD_ATFNTHYEEIQR">
        <PeptideSequence>ATFNTHYEEIQR</PeptideSequence>
    </Peptide>
    <Peptide id="PTD_TFNTHYEEIQR">
        <PeptideSequence>TFNTHYEEIQR</PeptideSequence>
    </Peptide>
    <Peptide id="PTD_NTHYEEIQR">
        <PeptideSequence>NTHYEEIQR</PeptideSequence>
    </Peptide>
    <Peptide id="PTD_THYEEIQR">
        <PeptideSequence>THYEEIQR</PeptideSequence>
    </Peptide>
    <Peptide id="PTD_HYEEIQR">
        <PeptideSequence>HYEEIQR</PeptideSequence>
    </Peptide>
    <Peptide id="PTD_YEEIQR">
        <PeptideSequence>YEEIQR</PeptideSequence>
    </Peptide>
    <Peptide id="PTD_ILLGYEDEQEDEEQR">
        <PeptideSequence>ILLGYEDEQEDEEQR</PeptideSequence>
    </Peptide>
    <Peptide id="PTD_ILLGYEDEQEDEEQRR">
        <PeptideSequence>ILLGYEDEQEDEEQRR</PeptideSequence>
    </Peptide>
    <Peptide id="PTD_LLGYEDEQEDEEQRR">
        <PeptideSequence>LLGYEDEQEDEEQRR</PeptideSequence>
    </Peptide>
    <Peptide id="PTD_LGYEDEQEDEEQRR">
        <PeptideSequence>LGYEDEQEDEEQRR</PeptideSequence>
    </Peptide>
    <Peptide id="PTD_GYEDEQEDEEQRR">
        <PeptideSequence>GYEDEQEDEEQRR</PeptideSequence>
    </Peptide>
    <Peptide id="PTD_REQEQSHQDEGVIVR">
        <PeptideSequence>REQEQSHQDEGVIVR</PeptideSequence>
    </Peptide>
    <Peptide id="PTD_EQEQSHQDEGVIVR">
        <PeptideSequence>EQEQSHQDEGVIVR</PeptideSequence>
    </Peptide>
    <Peptide id="PTD_KGKPSESG">
        <PeptideSequence>KGKPSESG</PeptideSequence>
    </Peptide>
    <Peptide id="PTD_KGKPSESGP">
        <PeptideSequence>KGKPSESGP</PeptideSequence>
    </Peptide>
    <Peptide id="PTD_SNEPIYSNKFGNFYEITPDR">
        <PeptideSequence>SNEPIYSNKFGNFYEITPDR</PeptideSequence>
    </Peptide>
    <Peptide id="PTD_QQDEQEVEEVR">
        <PeptideSequence>QQDEQEVEEVR</PeptideSequence>
    </Peptide>
    <Peptide id="PTD_QQDEQEVEEVRSYNAR">
        <PeptideSequence>QQDEQEVEEVRSYNAR</PeptideSequence>
    </Peptide>
    <Peptide id="PTD_LSEGDILVIPAGHPLSINASSNLR">
        <PeptideSequence>LSEGDILVIPAGHPLSINASSNLR</PeptideSequence>
    </Peptide>
    <Peptide id="PTD_LSEGDILVIPAGHPLSINASSNLRLLGFGINADENQR">
        <PeptideSequence>LSEGDILVIPAGHPLSINASSNLRLLGFGINADENQR</PeptideSequence>
    </Peptide>
    <Peptide id="PTD_GDILVIPAGHPLSINASSNLR">
        <PeptideSequence>GDILVIPAGHPLSINASSNLR</PeptideSequence>
    </Peptide>
    <Peptide id="PTD_IPAGHPLSINASSNLR">
        <PeptideSequence>IPAGHPLSINASSNLR</PeptideSequence>
    </Peptide>
    <Peptide id="PTD_QLDREVKELIF">
        <PeptideSequence>QLDREVKELIF</PeptideSequence>
    </Peptide>
    <Peptide id="PTD_QLDREVKELIFPGSAEDVER">
        <PeptideSequence>QLDREVKELIFPGSAEDVER</PeptideSequence>
    </Peptide>
    <Peptide id="PTD_EVKELIF">
        <PeptideSequence>EVKELIF</PeptideSequence>
    </Peptide>
    <Peptide id="PTD_EVKELIFPGSAEDVER">
        <PeptideSequence>EVKELIFPGSAEDVER</PeptideSequence>
    </Peptide>
    <Peptide id="PTD_ELIF">
        <PeptideSequence>ELIF</PeptideSequence>
    </Peptide>
    <Peptide id="PTD_ELIFPGSAEDVER">
        <PeptideSequence>ELIFPGSAEDVER</PeptideSequence>
    </Peptide>
    <Peptide id="PTD_GSAEDVER">
        <PeptideSequence>GSAEDVER</PeptideSequence>
    </Peptide>
    <Peptide id="PTD_SAEDVER">
        <PeptideSequence>SAEDVER</PeptideSequence>
    </Peptide>
    <Peptide id="PTD_AEDVER">
        <PeptideSequence>AEDVER</PeptideSequence>
    </Peptide>
    <Peptide id="PTD_EDVER">
        <PeptideSequence>EDVER</PeptideSequence>
    </Peptide>
    <Peptide id="PTD_NQQQSYFANA">
        <PeptideSequence>NQQQSYFANA</PeptideSequence>
    </Peptide>
    <Peptide id="PTD_NQQQSYFANAQPQQQQQQR">
        <PeptideSequence>NQQQSYFANAQPQQQQQQR</PeptideSequence>
    </Peptide>
    <Peptide id="PTD_PQQQQQQR">
        <PeptideSequence>PQQQQQQR</PeptideSequence>
    </Peptide>
    <Peptide id="PTD_TITLEVESSDTIDNVK">
        <PeptideSequence>TITLEVESSDTIDNVK</PeptideSequence>
    </Peptide>
    <Peptide id="PTD_TITLEVESSDTIDNVKAK">
        <PeptideSequence>TITLEVESSDTIDNVKAK</PeptideSequence>
    </Peptide>
    <Peptide id="PTD_TLADYNIQK">
        <PeptideSequence>TLADYNIQK</PeptideSequence>
    </Peptide>
    <Peptide id="PTD_TLADYNIQKESTLHLVLR">
        <PeptideSequence>TLADYNIQKESTLHLVLR</PeptideSequence>
    </Peptide>
    <Peptide id="PTD_ADYNIQK">
        <PeptideSequence>ADYNIQK</PeptideSequence>
    </Peptide>
    <Peptide id="PTD_ESTLHLVLR">
        <PeptideSequence>ESTLHLVLR</PeptideSequence>
    </Peptide>
    <Peptide id="PTD_TLHLVLR">
        <PeptideSequence>TLHLVLR</PeptideSequence>
    </Peptide>
    <Peptide id="PTD_HLVLR">
        <PeptideSequence>HLVLR</PeptideSequence>
    </Peptide>
    <Peptide id="PTD_LVLR">
        <PeptideSequence>LVLR</PeptideSequence>
    </Peptide>
    <Peptide id="PTD_ECPNTECGAGTFMANHFDR_2C_7C">
        <PeptideSequence>ECPNTECGAGTFMANHFDR</PeptideSequence>
        <Modification location="2" residues="C" monoisotopicMassDelta="57.021461486816406">
            <cvParam cvRef="UNIMOD" accession="UNIMOD:4" name="Carbamidomethyl" value=""/>
        </Modification>
        <Modification location="7" residues="C" monoisotopicMassDelta="57.021461486816406">
            <cvParam cvRef="UNIMOD" accession="UNIMOD:4" name="Carbamidomethyl" value=""/>
        </Modification>
    </Peptide>
    <Peptide id="PTD_NPYYFSYER">
        <PeptideSequence>NPYYFSYER</PeptideSequence>
    </Peptide>
    <Peptide id="PTD_HSDADY">
        <PeptideSequence>HSDADY</PeptideSequence>
    </Peptide>
    <Peptide id="PTD_HSDADYI">
        <PeptideSequence>HSDADYI</PeptideSequence>
    </Peptide>
    <Peptide id="PTD_HSDADYIL">
        <PeptideSequence>HSDADYIL</PeptideSequence>
    </Peptide>
    <Peptide id="PTD_VVLNGR">
        <PeptideSequence>VVLNGR</PeptideSequence>
    </Peptide>
    <Peptide id="PTD_LAIPINNPGNFYDFYPSSTK">
        <PeptideSequence>LAIPINNPGNFYDFYPSSTK</PeptideSequence>
    </Peptide>
    <Peptide id="PTD_FYPSSTK">
        <PeptideSequence>FYPSSTK</PeptideSequence>
    </Peptide>
    <Peptide id="PTD_SKEQIQELR">
        <PeptideSequence>SKEQIQELR</PeptideSequence>
    </Peptide>
    <Peptide id="PTD_KEQIQELR">
        <PeptideSequence>KEQIQELR</PeptideSequence>
    </Peptide>
    <Peptide id="PTD_IQELR">
        <PeptideSequence>IQELR</PeptideSequence>
    </Peptide>
    <Peptide id="PTD_QELR">
        <PeptideSequence>QELR</PeptideSequence>
    </Peptide>
    <Peptide id="PTD_QELRK">
        <PeptideSequence>QELRK</PeptideSequence>
    </Peptide>
    <Peptide id="PTD_GKPSES">
        <PeptideSequence>GKPSES</PeptideSequence>
    </Peptide>
    <Peptide id="PTD_GKPSESG">
        <PeptideSequence>GKPSESG</PeptideSequence>
    </Peptide>
    <Peptide id="PTD_QLTFPGSVEDVER">
        <PeptideSequence>QLTFPGSVEDVER</PeptideSequence>
    </Peptide>
    <Peptide id="PTD_LGQCCEILSD_4C_5C">
        <PeptideSequence>LGQCCEILSD</PeptideSequence>
        <Modification location="4" residues="C" monoisotopicMassDelta="57.021461486816406">
            <cvParam cvRef="UNIMOD" accession="UNIMOD:4" name="Carbamidomethyl" value=""/>
        </Modification>
        <Modification location="5" residues="C" monoisotopicMassDelta="57.021461486816406">
            <cvParam cvRef="UNIMOD" accession="UNIMOD:4" name="Carbamidomethyl" value=""/>
        </Modification>
    </Peptide>
    <Peptide id="PTD_LGQCCEILSDL_4C_5C">
        <PeptideSequence>LGQCCEILSDL</PeptideSequence>
        <Modification location="4" residues="C" monoisotopicMassDelta="57.021461486816406">
            <cvParam cvRef="UNIMOD" accession="UNIMOD:4" name="Carbamidomethyl" value=""/>
        </Modification>
        <Modification location="5" residues="C" monoisotopicMassDelta="57.021461486816406">
            <cvParam cvRef="UNIMOD" accession="UNIMOD:4" name="Carbamidomethyl" value=""/>
        </Modification>
    </Peptide>
    <Peptide id="PTD_LGQCCEILSDLSE_4C_5C">
        <PeptideSequence>LGQCCEILSDLSE</PeptideSequence>
        <Modification location="4" residues="C" monoisotopicMassDelta="57.021461486816406">
            <cvParam cvRef="UNIMOD" accession="UNIMOD:4" name="Carbamidomethyl" value=""/>
        </Modification>
        <Modification location="5" residues="C" monoisotopicMassDelta="57.021461486816406">
            <cvParam cvRef="UNIMOD" accession="UNIMOD:4" name="Carbamidomethyl" value=""/>
        </Modification>
    </Peptide>
    <Peptide id="PTD_LGQCCEILSDLSEGCQCR_4C_5C_15C_17C">
        <PeptideSequence>LGQCCEILSDLSEGCQCR</PeptideSequence>
        <Modification location="4" residues="C" monoisotopicMassDelta="57.021461486816406">
            <cvParam cvRef="UNIMOD" accession="UNIMOD:4" name="Carbamidomethyl" value=""/>
        </Modification>
        <Modification location="5" residues="C" monoisotopicMassDelta="57.021461486816406">
            <cvParam cvRef="UNIMOD" accession="UNIMOD:4" name="Carbamidomethyl" value=""/>
        </Modification>
        <Modification location="15" residues="C" monoisotopicMassDelta="57.021461486816406">
            <cvParam cvRef="UNIMOD" accession="UNIMOD:4" name="Carbamidomethyl" value=""/>
        </Modification>
        <Modification location="17" residues="C" monoisotopicMassDelta="57.021461486816406">
            <cvParam cvRef="UNIMOD" accession="UNIMOD:4" name="Carbamidomethyl" value=""/>
        </Modification>
    </Peptide>
    <Peptide id="PTD_SEGCQCR_4C_6C">
        <PeptideSequence>SEGCQCR</PeptideSequence>
        <Modification location="4" residues="C" monoisotopicMassDelta="57.021461486816406">
            <cvParam cvRef="UNIMOD" accession="UNIMOD:4" name="Carbamidomethyl" value=""/>
        </Modification>
        <Modification location="6" residues="C" monoisotopicMassDelta="57.021461486816406">
            <cvParam cvRef="UNIMOD" accession="UNIMOD:4" name="Carbamidomethyl" value=""/>
        </Modification>
    </Peptide>
    <Peptide id="PTD_GCQCR_2C_4C">
        <PeptideSequence>GCQCR</PeptideSequence>
        <Modification location="2" residues="C" monoisotopicMassDelta="57.021461486816406">
            <cvParam cvRef="UNIMOD" accession="UNIMOD:4" name="Carbamidomethyl" value=""/>
        </Modification>
        <Modification location="4" residues="C" monoisotopicMassDelta="57.021461486816406">
            <cvParam cvRef="UNIMOD" accession="UNIMOD:4" name="Carbamidomethyl" value=""/>
        </Modification>
    </Peptide>
    <Peptide id="PTD_ALQPVMEK">
        <PeptideSequence>ALQPVMEK</PeptideSequence>
    </Peptide>
    <Peptide id="PTD_QPVMEK">
        <PeptideSequence>QPVMEK</PeptideSequence>
    </Peptide>
    <Peptide id="PTD_PVMEK">
        <PeptideSequence>PVMEK</PeptideSequence>
    </Peptide>
    <Peptide id="PTD_TPLMQVPLLLDLNGK">
        <PeptideSequence>TPLMQVPLLLDLNGK</PeptideSequence>
    </Peptide>
    <Peptide id="PTD_LGPMVKVPQFLFSCAPSFLAQK_14C">
        <PeptideSequence>LGPMVKVPQFLFSCAPSFLAQK</PeptideSequence>
        <Modification location="14" residues="C" monoisotopicMassDelta="57.021461486816406">
            <cvParam cvRef="UNIMOD" accession="UNIMOD:4" name="Carbamidomethyl" value=""/>
        </Modification>
    </Peptide>
    <Peptide id="PTD_GLPNNVQGALGLGQAPISLQNQLFSHFGLKR">
        <PeptideSequence>GLPNNVQGALGLGQAPISLQNQLFSHFGLKR</PeptideSequence>
    </Peptide>
    <Peptide id="PTD_QFSVCLSR_5C">
        <PeptideSequence>QFSVCLSR</PeptideSequence>
        <Modification location="5" residues="C" monoisotopicMassDelta="57.021461486816406">
            <cvParam cvRef="UNIMOD" accession="UNIMOD:4" name="Carbamidomethyl" value=""/>
        </Modification>
    </Peptide>
    <Peptide id="PTD_QGEYFIQVNAIR">
        <PeptideSequence>QGEYFIQVNAIR</PeptideSequence>
    </Peptide>
    <Peptide id="PTD_AVGPFGLCYDSR_8C">
        <PeptideSequence>AVGPFGLCYDSR</PeptideSequence>
        <Modification location="8" residues="C" monoisotopicMassDelta="57.021461486816406">
            <cvParam cvRef="UNIMOD" accession="UNIMOD:4" name="Carbamidomethyl" value=""/>
        </Modification>
    </Peptide>
    <Peptide id="PTD_AVGPFGLCYDSRK_8C">
        <PeptideSequence>AVGPFGLCYDSRK</PeptideSequence>
        <Modification location="8" residues="C" monoisotopicMassDelta="57.021461486816406">
            <cvParam cvRef="UNIMOD" accession="UNIMOD:4" name="Carbamidomethyl" value=""/>
        </Modification>
    </Peptide>
    <Peptide id="PTD_ISGGAPSVDLILDKNDAVWR">
        <PeptideSequence>ISGGAPSVDLILDKNDAVWR</PeptideSequence>
    </Peptide>
    <Peptide id="PTD_ISSENFMVQAQDGVSCLGFVDGGVHAR_16C">
        <PeptideSequence>ISSENFMVQAQDGVSCLGFVDGGVHAR</PeptideSequence>
        <Modification location="16" residues="C" monoisotopicMassDelta="57.021461486816406">
            <cvParam cvRef="UNIMOD" accession="UNIMOD:4" name="Carbamidomethyl" value=""/>
        </Modification>
    </Peptide>
    <Peptide id="PTD_AGIALGAHHLEENL">
        <PeptideSequence>AGIALGAHHLEENL</PeptideSequence>
    </Peptide>
    <Peptide id="PTD_AGIALGAHHLEENLV">
        <PeptideSequence>AGIALGAHHLEENLV</PeptideSequence>
    </Peptide>
    <Peptide id="PTD_AGIALGAHHLEENLVVFDLER">
        <PeptideSequence>AGIALGAHHLEENLVVFDLER</PeptideSequence>
    </Peptide>
    <Peptide id="PTD_VFDLER">
        <PeptideSequence>VFDLER</PeptideSequence>
    </Peptide>
    <Peptide id="PTD_FDLER">
        <PeptideSequence>FDLER</PeptideSequence>
    </Peptide>
    <Peptide id="PTD_VGFNSNSLK">
        <PeptideSequence>VGFNSNSLK</PeptideSequence>
    </Peptide>
    <Peptide id="PTD_GFNSNSLK">
        <PeptideSequence>GFNSNSLK</PeptideSequence>
    </Peptide>
    <Peptide id="PTD_TCSNLFDLNNP_2C">
        <PeptideSequence>TCSNLFDLNNP</PeptideSequence>
        <Modification location="2" residues="C" monoisotopicMassDelta="57.021461486816406">
            <cvParam cvRef="UNIMOD" accession="UNIMOD:4" name="Carbamidomethyl" value=""/>
        </Modification>
    </Peptide>
    <Peptide id="PTD_IVMELYADTTPR">
        <PeptideSequence>IVMELYADTTPR</PeptideSequence>
    </Peptide>
    <Peptide id="PTD_TSRPVTIADCGQLS_10C">
        <PeptideSequence>TSRPVTIADCGQLS</PeptideSequence>
        <Modification location="10" residues="C" monoisotopicMassDelta="57.021461486816406">
            <cvParam cvRef="UNIMOD" accession="UNIMOD:4" name="Carbamidomethyl" value=""/>
        </Modification>
    </Peptide>
    <Peptide id="PTD_SSQEYSEESEELDQCCEQLNELNSQR_15C_16C">
        <PeptideSequence>SSQEYSEESEELDQCCEQLNELNSQR</PeptideSequence>
        <Modification location="15" residues="C" monoisotopicMassDelta="57.021461486816406">
            <cvParam cvRef="UNIMOD" accession="UNIMOD:4" name="Carbamidomethyl" value=""/>
        </Modification>
        <Modification location="16" residues="C" monoisotopicMassDelta="57.021461486816406">
            <cvParam cvRef="UNIMOD" accession="UNIMOD:4" name="Carbamidomethyl" value=""/>
        </Modification>
    </Peptide>
    <Peptide id="PTD_ALQQIYESQSEQCEGSQQEQQLEQELEKLPR_13C">
        <PeptideSequence>ALQQIYESQSEQCEGSQQEQQLEQELEKLPR</PeptideSequence>
        <Modification location="13" residues="C" monoisotopicMassDelta="57.021461486816406">
            <cvParam cvRef="UNIMOD" accession="UNIMOD:4" name="Carbamidomethyl" value=""/>
        </Modification>
    </Peptide>
    <Peptide id="PTD_TCGFGPLR_2C">
        <PeptideSequence>TCGFGPLR</PeptideSequence>
        <Modification location="2" residues="C" monoisotopicMassDelta="57.021461486816406">
            <cvParam cvRef="UNIMOD" accession="UNIMOD:4" name="Carbamidomethyl" value=""/>
        </Modification>
    </Peptide>
    <Peptide id="PTD_TPLMQVPVLLDLNGK">
        <PeptideSequence>TPLMQVPVLLDLNGK</PeptideSequence>
    </Peptide>
    <Peptide id="PTD_NPSMLSSNHGDSR">
        <PeptideSequence>NPSMLSSNHGDSR</PeptideSequence>
    </Peptide>
    <Peptide id="PTD_QAQVEAVGPFGLCFDSKK_13C">
        <PeptideSequence>QAQVEAVGPFGLCFDSKK</PeptideSequence>
        <Modification location="13" residues="C" monoisotopicMassDelta="57.021461486816406">
            <cvParam cvRef="UNIMOD" accession="UNIMOD:4" name="Carbamidomethyl" value=""/>
        </Modification>
    </Peptide>
    <Peptide id="PTD_KISGGIPNVEFVMDSPDDVWR">
        <PeptideSequence>KISGGIPNVEFVMDSPDDVWR</PeptideSequence>
    </Peptide>
    <Peptide id="PTD_ISGGIPNVEFVMDSPDDVWR">
        <PeptideSequence>ISGGIPNVEFVMDSPDDVWR</PeptideSequence>
    </Peptide>
    <Peptide id="PTD_TEIALGAHQLEENLVVFDFAK">
        <PeptideSequence>TEIALGAHQLEENLVVFDFAK</PeptideSequence>
    </Peptide>
    <Peptide id="PTD_SRVEFNSNPLK">
        <PeptideSequence>SRVEFNSNPLK</PeptideSequence>
    </Peptide>
    <Peptide id="PTD_DTDILAAFR">
        <PeptideSequence>DTDILAAFR</PeptideSequence>
    </Peptide>
    <Peptide id="PTD_ELGVPIVMHDYLTGGFTANTSLAHYCR_26C">
        <PeptideSequence>ELGVPIVMHDYLTGGFTANTSLAHYCR</PeptideSequence>
        <Modification location="26" residues="C" monoisotopicMassDelta="57.021461486816406">
            <cvParam cvRef="UNIMOD" accession="UNIMOD:4" name="Carbamidomethyl" value=""/>
        </Modification>
    </Peptide>
    <Peptide id="PTD_VALEACVQAR_6C">
        <PeptideSequence>VALEACVQAR</PeptideSequence>
        <Modification location="6" residues="C" monoisotopicMassDelta="57.021461486816406">
            <cvParam cvRef="UNIMOD" accession="UNIMOD:4" name="Carbamidomethyl" value=""/>
        </Modification>
    </Peptide>
    <Peptide id="PTD_DLASEGNQIIR">
        <PeptideSequence>DLASEGNQIIR</PeptideSequence>
    </Peptide>
    <Peptide id="PTD_ELGVPIVMHDYITGGFTANTSLAHYCR_26C">
        <PeptideSequence>ELGVPIVMHDYITGGFTANTSLAHYCR</PeptideSequence>
        <Modification location="26" residues="C" monoisotopicMassDelta="57.021461486816406">
            <cvParam cvRef="UNIMOD" accession="UNIMOD:4" name="Carbamidomethyl" value=""/>
        </Modification>
    </Peptide>
    <PeptideEvidence dBSequence_ref="DBSEQ_COND1_LUPAN" peptide_ref="PTD_RQLQ" start="32" end="35" isDecoy="false" id="PTD_RQLQ_DBSEQ_COND1_LUPAN"/>
    <PeptideEvidence dBSequence_ref="DBSEQ_COND1_LUPAN" peptide_ref="PTD_RQLQQ" start="32" end="36" isDecoy="false" id="PTD_RQLQQ_DBSEQ_COND1_LUPAN"/>
    <PeptideEvidence dBSequence_ref="DBSEQ_COND1_LUPAN" peptide_ref="PTD_RQLQQVNLR" start="32" end="40" isDecoy="false" id="PTD_RQLQQVNLR_DBSEQ_COND1_LUPAN"/>
    <PeptideEvidence dBSequence_ref="DBSEQ_COND1_LUPAN" peptide_ref="PTD_QLQQVNLR" start="33" end="40" isDecoy="false" id="PTD_QLQQVNLR_DBSEQ_COND1_LUPAN"/>
    <PeptideEvidence dBSequence_ref="DBSEQ_COND1_LUPAN" peptide_ref="PTD_QQVNLR" start="35" end="40" isDecoy="false" id="PTD_QQVNLR_DBSEQ_COND1_LUPAN"/>
    <PeptideEvidence dBSequence_ref="DBSEQ_COND1_LUPAN" peptide_ref="PTD_QVNLR" start="36" end="40" isDecoy="false" id="PTD_QVNLR_DBSEQ_COND1_LUPAN"/>
    <PeptideEvidence dBSequence_ref="DBSEQ_COND1_LUPAN" peptide_ref="PTD_HKSSQESEESEELDQCCEQ_16C_17C" start="74" end="92" isDecoy="false" id="PTD_HKSSQESEESEELDQCCEQ_16C_17C_DBSEQ_COND1_LUPAN"/>
    <PeptideEvidence dBSequence_ref="DBSEQ_COND1_LUPAN" peptide_ref="PTD_HKSSQESEESEELDQCCEQL_16C_17C" start="74" end="93" isDecoy="false" id="PTD_HKSSQESEESEELDQCCEQL_16C_17C_DBSEQ_COND1_LUPAN"/>
    <PeptideEvidence dBSequence_ref="DBSEQ_COND1_LUPAN" peptide_ref="PTD_HKSSQESEESEELDQCCEQLNE_16C_17C" start="74" end="95" isDecoy="false" id="PTD_HKSSQESEESEELDQCCEQLNE_16C_17C_DBSEQ_COND1_LUPAN"/>
    <PeptideEvidence dBSequence_ref="DBSEQ_COND1_LUPAN" peptide_ref="PTD_HKSSQESEESEELDQCCEQLNELNSQR_16C_17C" start="74" end="100" isDecoy="false" id="PTD_HKSSQESEESEELDQCCEQLNELNSQR_16C_17C_DBSEQ_COND1_LUPAN"/>
    <PeptideEvidence dBSequence_ref="DBSEQ_COND1_LUPAN" peptide_ref="PTD_SSQESEESEELDQCCEQL_14C_15C" start="76" end="93" isDecoy="false" id="PTD_SSQESEESEELDQCCEQL_14C_15C_DBSEQ_COND1_LUPAN"/>
    <PeptideEvidence dBSequence_ref="DBSEQ_COND1_LUPAN" peptide_ref="PTD_SSQESEESEELDQCCEQLNELNSQR_14C_15C" start="76" end="100" isDecoy="false" id="PTD_SSQESEESEELDQCCEQLNELNSQR_14C_15C_DBSEQ_COND1_LUPAN"/>
    <PeptideEvidence dBSequence_ref="DBSEQ_COND1_LUPAN" peptide_ref="PTD_SEELDQCCEQLNELNSQR_7C_8C" start="83" end="100" isDecoy="false" id="PTD_SEELDQCCEQLNELNSQR_7C_8C_DBSEQ_COND1_LUPAN"/>
    <PeptideEvidence dBSequence_ref="DBSEQ_COND1_LUPAN" peptide_ref="PTD_EELDQCCEQLNELNSQR_6C_7C" start="84" end="100" isDecoy="false" id="PTD_EELDQCCEQLNELNSQR_6C_7C_DBSEQ_COND1_LUPAN"/>
    <PeptideEvidence dBSequence_ref="DBSEQ_COND1_LUPAN" peptide_ref="PTD_DQCCEQLNELNSQR_3C_4C" start="87" end="100" isDecoy="false" id="PTD_DQCCEQLNELNSQR_3C_4C_DBSEQ_COND1_LUPAN"/>
    <PeptideEvidence dBSequence_ref="DBSEQ_COND1_LUPAN" peptide_ref="PTD_CCEQLNELNSQR_1C_2C" start="89" end="100" isDecoy="false" id="PTD_CCEQLNELNSQR_1C_2C_DBSEQ_COND1_LUPAN"/>
    <PeptideEvidence dBSequence_ref="DBSEQ_COND1_LUPAN" peptide_ref="PTD_QLNELNSQR" start="92" end="100" isDecoy="false" id="PTD_QLNELNSQR_DBSEQ_COND1_LUPAN"/>
    <PeptideEvidence dBSequence_ref="DBSEQ_COND1_LUPAN" peptide_ref="PTD_NELNSQR" start="94" end="100" isDecoy="false" id="PTD_NELNSQR_DBSEQ_COND1_LUPAN"/>
    <PeptideEvidence dBSequence_ref="DBSEQ_COND1_LUPAN" peptide_ref="PTD_ALQQI" start="105" end="109" isDecoy="false" id="PTD_ALQQI_DBSEQ_COND1_LUPAN"/>
    <PeptideEvidence dBSequence_ref="DBSEQ_COND1_LUPAN" peptide_ref="PTD_ALQQIY" start="105" end="110" isDecoy="false" id="PTD_ALQQIY_DBSEQ_COND1_LUPAN"/>
    <PeptideEvidence dBSequence_ref="DBSEQ_COND1_LUPAN" peptide_ref="PTD_ALQQIYE" start="105" end="111" isDecoy="false" id="PTD_ALQQIYE_DBSEQ_COND1_LUPAN"/>
    <PeptideEvidence dBSequence_ref="DBSEQ_COND1_LUPAN" peptide_ref="PTD_ALQQIYES" start="105" end="112" isDecoy="false" id="PTD_ALQQIYES_DBSEQ_COND1_LUPAN"/>
    <PeptideEvidence dBSequence_ref="DBSEQ_COND1_LUPAN" peptide_ref="PTD_ALQQIYESQ" start="105" end="113" isDecoy="false" id="PTD_ALQQIYESQ_DBSEQ_COND1_LUPAN"/>
    <PeptideEvidence dBSequence_ref="DBSEQ_COND1_LUPAN" peptide_ref="PTD_ALQQIYESQS" start="105" end="114" isDecoy="false" id="PTD_ALQQIYESQS_DBSEQ_COND1_LUPAN"/>
    <PeptideEvidence dBSequence_ref="DBSEQ_COND1_LUPAN" peptide_ref="PTD_ALQQIYESQSE" start="105" end="115" isDecoy="false" id="PTD_ALQQIYESQSE_DBSEQ_COND1_LUPAN"/>
    <PeptideEvidence dBSequence_ref="DBSEQ_COND1_LUPAN" peptide_ref="PTD_ALQQIYESQSEQ" start="105" end="116" isDecoy="false" id="PTD_ALQQIYESQSEQ_DBSEQ_COND1_LUPAN"/>
    <PeptideEvidence dBSequence_ref="DBSEQ_COND1_LUPAN" peptide_ref="PTD_ALQQIYESQSEQC_13C" start="105" end="117" isDecoy="false" id="PTD_ALQQIYESQSEQC_13C_DBSEQ_COND1_LUPAN"/>
    <PeptideEvidence dBSequence_ref="DBSEQ_COND1_LUPAN" peptide_ref="PTD_ALQQIYESQSEQCE_13C" start="105" end="118" isDecoy="false" id="PTD_ALQQIYESQSEQCE_13C_DBSEQ_COND1_LUPAN"/>
    <PeptideEvidence dBSequence_ref="DBSEQ_COND1_LUPAN" peptide_ref="PTD_ALQQIYESQSEQCEG_13C" start="105" end="119" isDecoy="false" id="PTD_ALQQIYESQSEQCEG_13C_DBSEQ_COND1_LUPAN"/>
    <PeptideEvidence dBSequence_ref="DBSEQ_COND1_LUPAN" peptide_ref="PTD_ALQQIYESQSEQCEGR_13C" start="105" end="120" isDecoy="false" id="PTD_ALQQIYESQSEQCEGR_13C_DBSEQ_COND1_LUPAN"/>
    <PeptideEvidence dBSequence_ref="DBSEQ_COND1_LUPAN" peptide_ref="PTD_ALQQIYESQSEQCEGRQQEQQLEGELEK_13C" start="105" end="132" isDecoy="false" id="PTD_ALQQIYESQSEQCEGRQQEQQLEGELEK_13C_DBSEQ_COND1_LUPAN"/>
    <PeptideEvidence dBSequence_ref="DBSEQ_COND1_LUPAN" peptide_ref="PTD_QQIYESQSEQCEGR_11C" start="107" end="120" isDecoy="false" id="PTD_QQIYESQSEQCEGR_11C_DBSEQ_COND1_LUPAN"/>
    <PeptideEvidence dBSequence_ref="DBSEQ_COND1_LUPAN" peptide_ref="PTD_QIYESQSEQCEGR_10C" start="108" end="120" isDecoy="false" id="PTD_QIYESQSEQCEGR_10C_DBSEQ_COND1_LUPAN"/>
    <PeptideEvidence dBSequence_ref="DBSEQ_COND1_LUPAN" peptide_ref="PTD_IYESQSEQCEGR_9C" start="109" end="120" isDecoy="false" id="PTD_IYESQSEQCEGR_9C_DBSEQ_COND1_LUPAN"/>
    <PeptideEvidence dBSequence_ref="DBSEQ_COND1_LUPAN" peptide_ref="PTD_YESQSEQCEGR_8C" start="110" end="120" isDecoy="false" id="PTD_YESQSEQCEGR_8C_DBSEQ_COND1_LUPAN"/>
    <PeptideEvidence dBSequence_ref="DBSEQ_COND1_LUPAN" peptide_ref="PTD_ESQSEQCEGR_7C" start="111" end="120" isDecoy="false" id="PTD_ESQSEQCEGR_7C_DBSEQ_COND1_LUPAN"/>
    <PeptideEvidence dBSequence_ref="DBSEQ_COND1_LUPAN" peptide_ref="PTD_SQSEQCEGR_6C" start="112" end="120" isDecoy="false" id="PTD_SQSEQCEGR_6C_DBSEQ_COND1_LUPAN"/>
    <PeptideEvidence dBSequence_ref="DBSEQ_COND1_LUPAN" peptide_ref="PTD_SEQCEGR_4C" start="114" end="120" isDecoy="false" id="PTD_SEQCEGR_4C_DBSEQ_COND1_LUPAN"/>
    <PeptideEvidence dBSequence_ref="DBSEQ_COND1_LUPAN" peptide_ref="PTD_EQCEGR_3C" start="115" end="120" isDecoy="false" id="PTD_EQCEGR_3C_DBSEQ_COND1_LUPAN"/>
    <PeptideEvidence dBSequence_ref="DBSEQ_COND1_LUPAN" peptide_ref="PTD_CEGR_1C" start="117" end="120" isDecoy="false" id="PTD_CEGR_1C_DBSEQ_COND1_LUPAN"/>
    <PeptideEvidence dBSequence_ref="DBSEQ_COND1_LUPAN" peptide_ref="PTD_QQEQQ" start="121" end="125" isDecoy="false" id="PTD_QQEQQ_DBSEQ_COND1_LUPAN"/>
    <PeptideEvidence dBSequence_ref="DBSEQ_COND1_LUPAN" peptide_ref="PTD_QQEQQL" start="121" end="126" isDecoy="false" id="PTD_QQEQQL_DBSEQ_COND1_LUPAN"/>
    <PeptideEvidence dBSequence_ref="DBSEQ_COND1_LUPAN" peptide_ref="PTD_QQEQQLEGELEK" start="121" end="132" isDecoy="false" id="PTD_QQEQQLEGELEK_DBSEQ_COND1_LUPAN"/>
    <PeptideEvidence dBSequence_ref="DBSEQ_COND1_LUPAN" peptide_ref="PTD_QQEQQLEGELEKLPR" start="121" end="135" isDecoy="false" id="PTD_QQEQQLEGELEKLPR_DBSEQ_COND1_LUPAN"/>
    <PeptideEvidence dBSequence_ref="DBSEQ_COND1_LUPAN" peptide_ref="PTD_QLEGELEK" start="125" end="132" isDecoy="false" id="PTD_QLEGELEK_DBSEQ_COND1_LUPAN"/>
    <PeptideEvidence dBSequence_ref="DBSEQ_COND1_LUPAN" peptide_ref="PTD_EGELEK" start="127" end="132" isDecoy="false" id="PTD_EGELEK_DBSEQ_COND1_LUPAN"/>
    <PeptideEvidence dBSequence_ref="DBSEQ_COND1_LUPAN" peptide_ref="PTD_GELEK" start="128" end="132" isDecoy="false" id="PTD_GELEK_DBSEQ_COND1_LUPAN"/>
    <PeptideEvidence dBSequence_ref="DBSEQ_COND1_LUPAN" peptide_ref="PTD_ICGFGPLR_2C" start="136" end="143" isDecoy="false" id="PTD_ICGFGPLR_2C_DBSEQ_COND1_LUPAN"/>
    <PeptideEvidence dBSequence_ref="DBSEQ_COND1_LUPAN" peptide_ref="PTD_ICGFGPLRR_2C" start="136" end="144" isDecoy="false" id="PTD_ICGFGPLRR_2C_DBSEQ_COND1_LUPAN"/>
    <PeptideEvidence dBSequence_ref="DBSEQ_COND1_LUPAN" peptide_ref="PTD_GFGPLR" start="138" end="143" isDecoy="false" id="PTD_GFGPLR_DBSEQ_COND1_LUPAN"/>
    <PeptideEvidence dBSequence_ref="DBSEQ_COND1_LUPAN" peptide_ref="PTD_GFGPLRR" start="138" end="144" isDecoy="false" id="PTD_GFGPLRR_DBSEQ_COND1_LUPAN"/>
    <PeptideEvidence dBSequence_ref="DBSEQ_COND1_LUPAN" peptide_ref="PTD_FGPLR" start="139" end="143" isDecoy="false" id="PTD_FGPLR_DBSEQ_COND1_LUPAN"/>
    <PeptideEvidence dBSequence_ref="DBSEQ_COND1_LUPAN" peptide_ref="PTD_GPLR" start="140" end="143" isDecoy="false" id="PTD_GPLR_DBSEQ_COND1_LUPAN"/>
    <PeptideEvidence dBSequence_ref="DBSEQ_COND1_LUPAN" peptide_ref="PTD_GPLRR" start="140" end="144" isDecoy="false" id="PTD_GPLRR_DBSEQ_COND1_LUPAN"/>
    <PeptideEvidence dBSequence_ref="DBSEQ_COND1_LUPAN" peptide_ref="PTD_PLRR" start="141" end="144" isDecoy="false" id="PTD_PLRR_DBSEQ_COND1_LUPAN"/>
    <PeptideEvidence dBSequence_ref="DBSEQ_CONA1_LUPAN" peptide_ref="PTD_QQPQQNECQFQR_8C" start="24" end="35" isDecoy="false" id="PTD_QQPQQNECQFQR_8C_DBSEQ_CONA1_LUPAN"/>
    <PeptideEvidence dBSequence_ref="DBSEQ_CONA1_LUPAN" peptide_ref="PTD_LNALE" start="36" end="40" isDecoy="false" id="PTD_LNALE_DBSEQ_CONA1_LUPAN"/>
    <PeptideEvidence dBSequence_ref="DBSEQ_CONA1_LUPAN" peptide_ref="PTD_LNALEPDNSVK" start="36" end="46" isDecoy="false" id="PTD_LNALEPDNSVK_DBSEQ_CONA1_LUPAN"/>
    <PeptideEvidence dBSequence_ref="DBSEQ_CONA1_LUPAN" peptide_ref="PTD_LNALEPDNSVKSEAGTIET" start="36" end="54" isDecoy="false" id="PTD_LNALEPDNSVKSEAGTIET_DBSEQ_CONA1_LUPAN"/>
    <PeptideEvidence dBSequence_ref="DBSEQ_CONA1_LUPAN" peptide_ref="PTD_LNALEPDNSVKSEAGTIETW" start="36" end="55" isDecoy="false" id="PTD_LNALEPDNSVKSEAGTIETW_DBSEQ_CONA1_LUPAN"/>
    <PeptideEvidence dBSequence_ref="DBSEQ_CONA1_LUPAN" peptide_ref="PTD_LNALEPDNSVKSEAGTIETWN" start="36" end="56" isDecoy="false" id="PTD_LNALEPDNSVKSEAGTIETWN_DBSEQ_CONA1_LUPAN"/>
    <PeptideEvidence dBSequence_ref="DBSEQ_CONA1_LUPAN" peptide_ref="PTD_LNALEPDNSVKSEAGTIETWNPNNDQLR" start="36" end="63" isDecoy="false" id="PTD_LNALEPDNSVKSEAGTIETWNPNNDQLR_DBSEQ_CONA1_LUPAN"/>
    <PeptideEvidence dBSequence_ref="DBSEQ_CONA1_LUPAN" peptide_ref="PTD_NALEPDNSVK" start="37" end="46" isDecoy="false" id="PTD_NALEPDNSVK_DBSEQ_CONA1_LUPAN"/>
    <PeptideEvidence dBSequence_ref="DBSEQ_CONA1_LUPAN" peptide_ref="PTD_ALEPDNSVK" start="38" end="46" isDecoy="false" id="PTD_ALEPDNSVK_DBSEQ_CONA1_LUPAN"/>
    <PeptideEvidence dBSequence_ref="DBSEQ_CONA1_LUPAN" peptide_ref="PTD_ALEPDNSVKSEAGTIETWNPNNDQLR" start="38" end="63" isDecoy="false" id="PTD_ALEPDNSVKSEAGTIETWNPNNDQLR_DBSEQ_CONA1_LUPAN"/>
    <PeptideEvidence dBSequence_ref="DBSEQ_CONA1_LUPAN" peptide_ref="PTD_LEPDNSVK" start="39" end="46" isDecoy="false" id="PTD_LEPDNSVK_DBSEQ_CONA1_LUPAN"/>
    <PeptideEvidence dBSequence_ref="DBSEQ_CONA1_LUPAN" peptide_ref="PTD_EPDNSVK" start="40" end="46" isDecoy="false" id="PTD_EPDNSVK_DBSEQ_CONA1_LUPAN"/>
    <PeptideEvidence dBSequence_ref="DBSEQ_CONA1_LUPAN" peptide_ref="PTD_PDNSVK" start="41" end="46" isDecoy="false" id="PTD_PDNSVK_DBSEQ_CONA1_LUPAN"/>
    <PeptideEvidence dBSequence_ref="DBSEQ_CONA1_LUPAN" peptide_ref="PTD_SEAGTIET" start="47" end="54" isDecoy="false" id="PTD_SEAGTIET_DBSEQ_CONA1_LUPAN"/>
    <PeptideEvidence dBSequence_ref="DBSEQ_CONA1_LUPAN" peptide_ref="PTD_SEAGTIETW" start="47" end="55" isDecoy="false" id="PTD_SEAGTIETW_DBSEQ_CONA1_LUPAN"/>
    <PeptideEvidence dBSequence_ref="DBSEQ_CONA1_LUPAN" peptide_ref="PTD_SEAGTIETWN" start="47" end="56" isDecoy="false" id="PTD_SEAGTIETWN_DBSEQ_CONA1_LUPAN"/>
    <PeptideEvidence dBSequence_ref="DBSEQ_CONA1_LUPAN" peptide_ref="PTD_SEAGTIETWNPNNDQLR" start="47" end="63" isDecoy="false" id="PTD_SEAGTIETWNPNNDQLR_DBSEQ_CONA1_LUPAN"/>
    <PeptideEvidence dBSequence_ref="DBSEQ_CONA1_LUPAN" peptide_ref="PTD_GTIETWNPNNDQLR" start="50" end="63" isDecoy="false" id="PTD_GTIETWNPNNDQLR_DBSEQ_CONA1_LUPAN"/>
    <PeptideEvidence dBSequence_ref="DBSEQ_CONA1_LUPAN" peptide_ref="PTD_WNPNNDQLR" start="55" end="63" isDecoy="false" id="PTD_WNPNNDQLR_DBSEQ_CONA1_LUPAN"/>
    <PeptideEvidence dBSequence_ref="DBSEQ_CONA1_LUPAN" peptide_ref="PTD_NPNNDQLR" start="56" end="63" isDecoy="false" id="PTD_NPNNDQLR_DBSEQ_CONA1_LUPAN"/>
    <PeptideEvidence dBSequence_ref="DBSEQ_CONA1_LUPAN" peptide_ref="PTD_PNNDQLR" start="57" end="63" isDecoy="false" id="PTD_PNNDQLR_DBSEQ_CONA1_LUPAN"/>
    <PeptideEvidence dBSequence_ref="DBSEQ_CONA1_LUPAN" peptide_ref="PTD_NNDQLR" start="58" end="63" isDecoy="false" id="PTD_NNDQLR_DBSEQ_CONA1_LUPAN"/>
    <PeptideEvidence dBSequence_ref="DBSEQ_CONA1_LUPAN" peptide_ref="PTD_NDQLR" start="59" end="63" isDecoy="false" id="PTD_NDQLR_DBSEQ_CONA1_LUPAN"/>
    <PeptideEvidence dBSequence_ref="DBSEQ_CONA1_LUPAN" peptide_ref="PTD_CAGVALSR_1C" start="64" end="71" isDecoy="false" id="PTD_CAGVALSR_1C_DBSEQ_CONA1_LUPAN"/>
    <PeptideEvidence dBSequence_ref="DBSEQ_CONA1_LUPAN" peptide_ref="PTD_NGLRRPFYTN" start="77" end="86" isDecoy="false" id="PTD_NGLRRPFYTN_DBSEQ_CONA1_LUPAN"/>
    <PeptideEvidence dBSequence_ref="DBSEQ_CONA1_LUPAN" peptide_ref="PTD_NGLRRPFYTNAPQ" start="77" end="89" isDecoy="false" id="PTD_NGLRRPFYTNAPQ_DBSEQ_CONA1_LUPAN"/>
    <PeptideEvidence dBSequence_ref="DBSEQ_CONA1_LUPAN" peptide_ref="PTD_NGLRRPFYTNAPQEI" start="77" end="91" isDecoy="false" id="PTD_NGLRRPFYTNAPQEI_DBSEQ_CONA1_LUPAN"/>
    <PeptideEvidence dBSequence_ref="DBSEQ_CONA1_LUPAN" peptide_ref="PTD_NGLRRPFYTNAPQEIYIQQGR" start="77" end="97" isDecoy="false" id="PTD_NGLRRPFYTNAPQEIYIQQGR_DBSEQ_CONA1_LUPAN"/>
    <PeptideEvidence dBSequence_ref="DBSEQ_CONA1_LUPAN" peptide_ref="PTD_RPFY" start="81" end="84" isDecoy="false" id="PTD_RPFY_DBSEQ_CONA1_LUPAN"/>
    <PeptideEvidence dBSequence_ref="DBSEQ_CONA1_LUPAN" peptide_ref="PTD_RPFYT" start="81" end="85" isDecoy="false" id="PTD_RPFYT_DBSEQ_CONA1_LUPAN"/>
    <PeptideEvidence dBSequence_ref="DBSEQ_CONA1_LUPAN" peptide_ref="PTD_RPFYTN" start="81" end="86" isDecoy="false" id="PTD_RPFYTN_DBSEQ_CONA1_LUPAN"/>
    <PeptideEvidence dBSequence_ref="DBSEQ_CONA1_LUPAN" peptide_ref="PTD_RPFYTNA" start="81" end="87" isDecoy="false" id="PTD_RPFYTNA_DBSEQ_CONA1_LUPAN"/>
    <PeptideEvidence dBSequence_ref="DBSEQ_CONA1_LUPAN" peptide_ref="PTD_RPFYTNAPQE" start="81" end="90" isDecoy="false" id="PTD_RPFYTNAPQE_DBSEQ_CONA1_LUPAN"/>
    <PeptideEvidence dBSequence_ref="DBSEQ_CONA1_LUPAN" peptide_ref="PTD_RPFYTNAPQEI" start="81" end="91" isDecoy="false" id="PTD_RPFYTNAPQEI_DBSEQ_CONA1_LUPAN"/>
    <PeptideEvidence dBSequence_ref="DBSEQ_CONA1_LUPAN" peptide_ref="PTD_RPFYTNAPQEIY" start="81" end="92" isDecoy="false" id="PTD_RPFYTNAPQEIY_DBSEQ_CONA1_LUPAN"/>
    <PeptideEvidence dBSequence_ref="DBSEQ_CONA1_LUPAN" peptide_ref="PTD_RPFYTNAPQEIYI" start="81" end="93" isDecoy="false" id="PTD_RPFYTNAPQEIYI_DBSEQ_CONA1_LUPAN"/>
    <PeptideEvidence dBSequence_ref="DBSEQ_CONA1_LUPAN" peptide_ref="PTD_RPFYTNAPQEIYIQQGR" start="81" end="97" isDecoy="false" id="PTD_RPFYTNAPQEIYIQQGR_DBSEQ_CONA1_LUPAN"/>
    <PeptideEvidence dBSequence_ref="DBSEQ_CONA1_LUPAN" peptide_ref="PTD_PQEIYIQQGR" start="88" end="97" isDecoy="false" id="PTD_PQEIYIQQGR_DBSEQ_CONA1_LUPAN"/>
    <PeptideEvidence dBSequence_ref="DBSEQ_CONA1_LUPAN" peptide_ref="PTD_QEIYIQQGR" start="89" end="97" isDecoy="false" id="PTD_QEIYIQQGR_DBSEQ_CONA1_LUPAN"/>
    <PeptideEvidence dBSequence_ref="DBSEQ_CONA1_LUPAN" peptide_ref="PTD_EIYIQQGR" start="90" end="97" isDecoy="false" id="PTD_EIYIQQGR_DBSEQ_CONA1_LUPAN"/>
    <PeptideEvidence dBSequence_ref="DBSEQ_CONA1_LUPAN" peptide_ref="PTD_IYIQQGR" start="91" end="97" isDecoy="false" id="PTD_IYIQQGR_DBSEQ_CONA1_LUPAN"/>
    <PeptideEvidence dBSequence_ref="DBSEQ_CONA1_LUPAN" peptide_ref="PTD_YIQQGR" start="92" end="97" isDecoy="false" id="PTD_YIQQGR_DBSEQ_CONA1_LUPAN"/>
    <PeptideEvidence dBSequence_ref="DBSEQ_CONA1_LUPAN" peptide_ref="PTD_IQQGR" start="93" end="97" isDecoy="false" id="PTD_IQQGR_DBSEQ_CONA1_LUPAN"/>
    <PeptideEvidence dBSequence_ref="DBSEQ_CONA1_LUPAN" peptide_ref="PTD_QQGR" start="94" end="97" isDecoy="false" id="PTD_QQGR_DBSEQ_CONA1_LUPAN"/>
    <PeptideEvidence dBSequence_ref="DBSEQ_CONA1_LUPAN" peptide_ref="PTD_GIFGLI" start="98" end="103" isDecoy="false" id="PTD_GIFGLI_DBSEQ_CONA1_LUPAN"/>
    <PeptideEvidence dBSequence_ref="DBSEQ_CONA1_LUPAN" peptide_ref="PTD_GIFGLIFPGCR_10C" start="98" end="108" isDecoy="false" id="PTD_GIFGLIFPGCR_10C_DBSEQ_CONA1_LUPAN"/>
    <PeptideEvidence dBSequence_ref="DBSEQ_CONA1_LUPAN" peptide_ref="PTD_GIFGLIFPGCRETYEEPQEQEQGQGPRPQDR_10C" start="98" end="128" isDecoy="false" id="PTD_GIFGLIFPGCRETYEEPQEQEQGQGPRPQDR_10C_DBSEQ_CONA1_LUPAN"/>
    <PeptideEvidence dBSequence_ref="DBSEQ_CONA1_LUPAN" peptide_ref="PTD_FGLIFPGCR_8C" start="100" end="108" isDecoy="false" id="PTD_FGLIFPGCR_8C_DBSEQ_CONA1_LUPAN"/>
    <PeptideEvidence dBSequence_ref="DBSEQ_CONA1_LUPAN" peptide_ref="PTD_GLIFPGCR_7C" start="101" end="108" isDecoy="false" id="PTD_GLIFPGCR_7C_DBSEQ_CONA1_LUPAN"/>
    <PeptideEvidence dBSequence_ref="DBSEQ_CONA1_LUPAN" peptide_ref="PTD_LIFPGCR_6C" start="102" end="108" isDecoy="false" id="PTD_LIFPGCR_6C_DBSEQ_CONA1_LUPAN"/>
    <PeptideEvidence dBSequence_ref="DBSEQ_CONA1_LUPAN" peptide_ref="PTD_IFPGCR_5C" start="103" end="108" isDecoy="false" id="PTD_IFPGCR_5C_DBSEQ_CONA1_LUPAN"/>
    <PeptideEvidence dBSequence_ref="DBSEQ_CONA1_LUPAN" peptide_ref="PTD_FPGCR_4C" start="104" end="108" isDecoy="false" id="PTD_FPGCR_4C_DBSEQ_CONA1_LUPAN"/>
    <PeptideEvidence dBSequence_ref="DBSEQ_CONA1_LUPAN" peptide_ref="PTD_FPGCRETYEEPQEQEQGQGPRPQDR_4C" start="104" end="128" isDecoy="false" id="PTD_FPGCRETYEEPQEQEQGQGPRPQDR_4C_DBSEQ_CONA1_LUPAN"/>
    <PeptideEvidence dBSequence_ref="DBSEQ_CONA1_LUPAN" peptide_ref="PTD_PGCR_3C" start="105" end="108" isDecoy="false" id="PTD_PGCR_3C_DBSEQ_CONA1_LUPAN"/>
    <PeptideEvidence dBSequence_ref="DBSEQ_CONA1_LUPAN" peptide_ref="PTD_PGCRETYEEPQEQEQGQGPRPQDR_3C" start="105" end="128" isDecoy="false" id="PTD_PGCRETYEEPQEQEQGQGPRPQDR_3C_DBSEQ_CONA1_LUPAN"/>
    <PeptideEvidence dBSequence_ref="DBSEQ_CONA1_LUPAN" peptide_ref="PTD_ETYEEPQEQEQGQGPRPQDR" start="109" end="128" isDecoy="false" id="PTD_ETYEEPQEQEQGQGPRPQDR_DBSEQ_CONA1_LUPAN"/>
    <PeptideEvidence dBSequence_ref="DBSEQ_CONA1_LUPAN" peptide_ref="PTD_EEPQEQEQGQGPRPQDR" start="112" end="128" isDecoy="false" id="PTD_EEPQEQEQGQGPRPQDR_DBSEQ_CONA1_LUPAN"/>
    <PeptideEvidence dBSequence_ref="DBSEQ_CONA1_LUPAN" peptide_ref="PTD_PQEQEQGQGPRPQDR" start="114" end="128" isDecoy="false" id="PTD_PQEQEQGQGPRPQDR_DBSEQ_CONA1_LUPAN"/>
    <PeptideEvidence dBSequence_ref="DBSEQ_CONA1_LUPAN" peptide_ref="PTD_QEQEQGQGPRPQDR" start="115" end="128" isDecoy="false" id="PTD_QEQEQGQGPRPQDR_DBSEQ_CONA1_LUPAN"/>
    <PeptideEvidence dBSequence_ref="DBSEQ_CONA1_LUPAN" peptide_ref="PTD_EQEQGQGPRPQDR" start="116" end="128" isDecoy="false" id="PTD_EQEQGQGPRPQDR_DBSEQ_CONA1_LUPAN"/>
    <PeptideEvidence dBSequence_ref="DBSEQ_CONA1_LUPAN" peptide_ref="PTD_QEQGQGPRPQDR" start="117" end="128" isDecoy="false" id="PTD_QEQGQGPRPQDR_DBSEQ_CONA1_LUPAN"/>
    <PeptideEvidence dBSequence_ref="DBSEQ_CONA1_LUPAN" peptide_ref="PTD_EQGQGPRPQDR" start="118" end="128" isDecoy="false" id="PTD_EQGQGPRPQDR_DBSEQ_CONA1_LUPAN"/>
    <PeptideEvidence dBSequence_ref="DBSEQ_CONA1_LUPAN" peptide_ref="PTD_RFYLSGN" start="180" end="186" isDecoy="false" id="PTD_RFYLSGN_DBSEQ_CONA1_LUPAN"/>
    <PeptideEvidence dBSequence_ref="DBSEQ_CONA1_LUPAN" peptide_ref="PTD_RFYLSGNQ" start="180" end="187" isDecoy="false" id="PTD_RFYLSGNQ_DBSEQ_CONA1_LUPAN"/>
    <PeptideEvidence dBSequence_ref="DBSEQ_CONA1_LUPAN" peptide_ref="PTD_RFYLSGNQE" start="180" end="188" isDecoy="false" id="PTD_RFYLSGNQE_DBSEQ_CONA1_LUPAN"/>
    <PeptideEvidence dBSequence_ref="DBSEQ_CONA1_LUPAN" peptide_ref="PTD_RFYLSGNQEQ" start="180" end="189" isDecoy="false" id="PTD_RFYLSGNQEQ_DBSEQ_CONA1_LUPAN"/>
    <PeptideEvidence dBSequence_ref="DBSEQ_CONA1_LUPAN" peptide_ref="PTD_RFYLSGNQEQE" start="180" end="190" isDecoy="false" id="PTD_RFYLSGNQEQE_DBSEQ_CONA1_LUPAN"/>
    <PeptideEvidence dBSequence_ref="DBSEQ_CONA1_LUPAN" peptide_ref="PTD_RFYLSGNQEQEF" start="180" end="191" isDecoy="false" id="PTD_RFYLSGNQEQEF_DBSEQ_CONA1_LUPAN"/>
    <PeptideEvidence dBSequence_ref="DBSEQ_CONA1_LUPAN" peptide_ref="PTD_RFYLSGNQEQEFLQ" start="180" end="193" isDecoy="false" id="PTD_RFYLSGNQEQEFLQ_DBSEQ_CONA1_LUPAN"/>
    <PeptideEvidence dBSequence_ref="DBSEQ_CONA1_LUPAN" peptide_ref="PTD_RFYLSGNQEQEFLQYQQK" start="180" end="197" isDecoy="false" id="PTD_RFYLSGNQEQEFLQYQQK_DBSEQ_CONA1_LUPAN"/>
    <PeptideEvidence dBSequence_ref="DBSEQ_CONA1_LUPAN" peptide_ref="PTD_FYLSGNQEQEFL" start="181" end="192" isDecoy="false" id="PTD_FYLSGNQEQEFL_DBSEQ_CONA1_LUPAN"/>
    <PeptideEvidence dBSequence_ref="DBSEQ_CONA1_LUPAN" peptide_ref="PTD_FYLSGNQEQEFLQY" start="181" end="194" isDecoy="false" id="PTD_FYLSGNQEQEFLQY_DBSEQ_CONA1_LUPAN"/>
    <PeptideEvidence dBSequence_ref="DBSEQ_CONA1_LUPAN" peptide_ref="PTD_FYLSGNQEQEFLQYQQK" start="181" end="197" isDecoy="false" id="PTD_FYLSGNQEQEFLQYQQK_DBSEQ_CONA1_LUPAN"/>
    <PeptideEvidence dBSequence_ref="DBSEQ_CONA1_LUPAN" peptide_ref="PTD_LSGNQEQEFLQYQQK" start="183" end="197" isDecoy="false" id="PTD_LSGNQEQEFLQYQQK_DBSEQ_CONA1_LUPAN"/>
    <PeptideEvidence dBSequence_ref="DBSEQ_CONA1_LUPAN" peptide_ref="PTD_GNQEQEFLQYQQK" start="185" end="197" isDecoy="false" id="PTD_GNQEQEFLQYQQK_DBSEQ_CONA1_LUPAN"/>
    <PeptideEvidence dBSequence_ref="DBSEQ_CONA1_LUPAN" peptide_ref="PTD_QEFLQYQQK" start="189" end="197" isDecoy="false" id="PTD_QEFLQYQQK_DBSEQ_CONA1_LUPAN"/>
    <PeptideEvidence dBSequence_ref="DBSEQ_CONA1_LUPAN" peptide_ref="PTD_EFLQYQQK" start="190" end="197" isDecoy="false" id="PTD_EFLQYQQK_DBSEQ_CONA1_LUPAN"/>
    <PeptideEvidence dBSequence_ref="DBSEQ_CONA1_LUPAN" peptide_ref="PTD_FLQYQQK" start="191" end="197" isDecoy="false" id="PTD_FLQYQQK_DBSEQ_CONA1_LUPAN"/>
    <PeptideEvidence dBSequence_ref="DBSEQ_CONA1_LUPAN" peptide_ref="PTD_LQYQQK" start="192" end="197" isDecoy="false" id="PTD_LQYQQK_DBSEQ_CONA1_LUPAN"/>
    <PeptideEvidence dBSequence_ref="DBSEQ_CONA1_LUPAN" peptide_ref="PTD_QYQQK" start="193" end="197" isDecoy="false" id="PTD_QYQQK_DBSEQ_CONA1_LUPAN"/>
    <PeptideEvidence dBSequence_ref="DBSEQ_CONA1_LUPAN" peptide_ref="PTD_EGGQGQQQE" start="198" end="206" isDecoy="false" id="PTD_EGGQGQQQE_DBSEQ_CONA1_LUPAN"/>
    <PeptideEvidence dBSequence_ref="DBSEQ_CONA1_LUPAN" peptide_ref="PTD_EGGQGQQQEGGNEGGNV" start="198" end="214" isDecoy="false" id="PTD_EGGQGQQQEGGNEGGNV_DBSEQ_CONA1_LUPAN"/>
    <PeptideEvidence dBSequence_ref="DBSEQ_CONA1_LUPAN" peptide_ref="PTD_EGGQGQQQEGGNEGGNVL" start="198" end="215" isDecoy="false" id="PTD_EGGQGQQQEGGNEGGNVL_DBSEQ_CONA1_LUPAN"/>
    <PeptideEvidence dBSequence_ref="DBSEQ_CONA1_LUPAN" peptide_ref="PTD_EGGQGQQQEGGNEGGNVLS" start="198" end="216" isDecoy="false" id="PTD_EGGQGQQQEGGNEGGNVLS_DBSEQ_CONA1_LUPAN"/>
    <PeptideEvidence dBSequence_ref="DBSEQ_CONA1_LUPAN" peptide_ref="PTD_EGGQGQQQEGGNEGGNVLSGFNDEFLEEAFSVDR" start="198" end="231" isDecoy="false" id="PTD_EGGQGQQQEGGNEGGNVLSGFNDEFLEEAFSVDR_DBSEQ_CONA1_LUPAN"/>
    <PeptideEvidence dBSequence_ref="DBSEQ_CONA1_LUPAN" peptide_ref="PTD_EGGQGQQQEGGNEGGNVLSGFNDEFLEEAFSVDREIVR" start="198" end="235" isDecoy="false" id="PTD_EGGQGQQQEGGNEGGNVLSGFNDEFLEEAFSVDREIVR_DBSEQ_CONA1_LUPAN"/>
    <PeptideEvidence dBSequence_ref="DBSEQ_CONA1_LUPAN" peptide_ref="PTD_LSGFNDEFLEEAFSVDR" start="215" end="231" isDecoy="false" id="PTD_LSGFNDEFLEEAFSVDR_DBSEQ_CONA1_LUPAN"/>
    <PeptideEvidence dBSequence_ref="DBSEQ_CONA1_LUPAN" peptide_ref="PTD_LSGFNDEFLEEAFSVDREIVR" start="215" end="235" isDecoy="false" id="PTD_LSGFNDEFLEEAFSVDREIVR_DBSEQ_CONA1_LUPAN"/>
    <PeptideEvidence dBSequence_ref="DBSEQ_CONA1_LUPAN" peptide_ref="PTD_SGFNDEFLEEAFSVDR" start="216" end="231" isDecoy="false" id="PTD_SGFNDEFLEEAFSVDR_DBSEQ_CONA1_LUPAN"/>
    <PeptideEvidence dBSequence_ref="DBSEQ_CONA1_LUPAN" peptide_ref="PTD_GFNDEFLEEAFSVDR" start="217" end="231" isDecoy="false" id="PTD_GFNDEFLEEAFSVDR_DBSEQ_CONA1_LUPAN"/>
    <PeptideEvidence dBSequence_ref="DBSEQ_CONA1_LUPAN" peptide_ref="PTD_GFNDEFLEEAFSVDREIVR" start="217" end="235" isDecoy="false" id="PTD_GFNDEFLEEAFSVDREIVR_DBSEQ_CONA1_LUPAN"/>
    <PeptideEvidence dBSequence_ref="DBSEQ_CONA1_LUPAN" peptide_ref="PTD_LEEAFSVDREIVR" start="223" end="235" isDecoy="false" id="PTD_LEEAFSVDREIVR_DBSEQ_CONA1_LUPAN"/>
    <PeptideEvidence dBSequence_ref="DBSEQ_CONA1_LUPAN" peptide_ref="PTD_EEAFSVDR" start="224" end="231" isDecoy="false" id="PTD_EEAFSVDR_DBSEQ_CONA1_LUPAN"/>
    <PeptideEvidence dBSequence_ref="DBSEQ_CONA1_LUPAN" peptide_ref="PTD_EAFSVDR" start="225" end="231" isDecoy="false" id="PTD_EAFSVDR_DBSEQ_CONA1_LUPAN"/>
    <PeptideEvidence dBSequence_ref="DBSEQ_CONA1_LUPAN" peptide_ref="PTD_NDDREG" start="241" end="246" isDecoy="false" id="PTD_NDDREG_DBSEQ_CONA1_LUPAN"/>
    <PeptideEvidence dBSequence_ref="DBSEQ_CONA1_LUPAN" peptide_ref="PTD_NDDREGS" start="241" end="247" isDecoy="false" id="PTD_NDDREGS_DBSEQ_CONA1_LUPAN"/>
    <PeptideEvidence dBSequence_ref="DBSEQ_CONA1_LUPAN" peptide_ref="PTD_NDDREGSIVEVK" start="241" end="252" isDecoy="false" id="PTD_NDDREGSIVEVK_DBSEQ_CONA1_LUPAN"/>
    <PeptideEvidence dBSequence_ref="DBSEQ_CONA1_LUPAN" peptide_ref="PTD_NDDREGSIVEVKEGLK" start="241" end="256" isDecoy="false" id="PTD_NDDREGSIVEVKEGLK_DBSEQ_CONA1_LUPAN"/>
    <PeptideEvidence dBSequence_ref="DBSEQ_CONA1_LUPAN" peptide_ref="PTD_DDREGSIVEVK" start="242" end="252" isDecoy="false" id="PTD_DDREGSIVEVK_DBSEQ_CONA1_LUPAN"/>
    <PeptideEvidence dBSequence_ref="DBSEQ_CONA1_LUPAN" peptide_ref="PTD_DREGSIVEVK" start="243" end="252" isDecoy="false" id="PTD_DREGSIVEVK_DBSEQ_CONA1_LUPAN"/>
    <PeptideEvidence dBSequence_ref="DBSEQ_CONA1_LUPAN" peptide_ref="PTD_DREGSIVEVKEGLK" start="243" end="256" isDecoy="false" id="PTD_DREGSIVEVKEGLK_DBSEQ_CONA1_LUPAN"/>
    <PeptideEvidence dBSequence_ref="DBSEQ_CONA1_LUPAN" peptide_ref="PTD_EGSIVEVK" start="245" end="252" isDecoy="false" id="PTD_EGSIVEVK_DBSEQ_CONA1_LUPAN"/>
    <PeptideEvidence dBSequence_ref="DBSEQ_CONA1_LUPAN" peptide_ref="PTD_IVEVK" start="248" end="252" isDecoy="false" id="PTD_IVEVK_DBSEQ_CONA1_LUPAN"/>
    <PeptideEvidence dBSequence_ref="DBSEQ_CONA1_LUPAN" peptide_ref="PTD_IVEVKEGLK" start="248" end="256" isDecoy="false" id="PTD_IVEVKEGLK_DBSEQ_CONA1_LUPAN"/>
    <PeptideEvidence dBSequence_ref="DBSEQ_CONA1_LUPAN" peptide_ref="PTD_VEVK" start="249" end="252" isDecoy="false" id="PTD_VEVK_DBSEQ_CONA1_LUPAN"/>
    <PeptideEvidence dBSequence_ref="DBSEQ_CONA1_LUPAN" peptide_ref="PTD_VEVKEGLK" start="249" end="256" isDecoy="false" id="PTD_VEVKEGLK_DBSEQ_CONA1_LUPAN"/>
    <PeptideEvidence dBSequence_ref="DBSEQ_CONA1_LUPAN" peptide_ref="PTD_EVKEGLK" start="250" end="256" isDecoy="false" id="PTD_EVKEGLK_DBSEQ_CONA1_LUPAN"/>
    <PeptideEvidence dBSequence_ref="DBSEQ_CONA1_LUPAN" peptide_ref="PTD_VISPPTLRPR" start="257" end="266" isDecoy="false" id="PTD_VISPPTLRPR_DBSEQ_CONA1_LUPAN"/>
    <PeptideEvidence dBSequence_ref="DBSEQ_CONA1_LUPAN" peptide_ref="PTD_ISPPTLRPR" start="258" end="266" isDecoy="false" id="PTD_ISPPTLRPR_DBSEQ_CONA1_LUPAN"/>
    <PeptideEvidence dBSequence_ref="DBSEQ_CONA1_LUPAN" peptide_ref="PTD_PTLRPR" start="261" end="266" isDecoy="false" id="PTD_PTLRPR_DBSEQ_CONA1_LUPAN"/>
    <PeptideEvidence dBSequence_ref="DBSEQ_CONA1_LUPAN" peptide_ref="PTD_LRHNIGQSTSPDA" start="332" end="344" isDecoy="false" id="PTD_LRHNIGQSTSPDA_DBSEQ_CONA1_LUPAN"/>
    <PeptideEvidence dBSequence_ref="DBSEQ_CONA1_LUPAN" peptide_ref="PTD_LRHNIGQSTSPDAY" start="332" end="345" isDecoy="false" id="PTD_LRHNIGQSTSPDAY_DBSEQ_CONA1_LUPAN"/>
    <PeptideEvidence dBSequence_ref="DBSEQ_CONA1_LUPAN" peptide_ref="PTD_LRHNIGQSTSPDAYN" start="332" end="346" isDecoy="false" id="PTD_LRHNIGQSTSPDAYN_DBSEQ_CONA1_LUPAN"/>
    <PeptideEvidence dBSequence_ref="DBSEQ_CONA1_LUPAN" peptide_ref="PTD_LRHNIGQSTSPDAYNPQAGR" start="332" end="351" isDecoy="false" id="PTD_LRHNIGQSTSPDAYNPQAGR_DBSEQ_CONA1_LUPAN"/>
    <PeptideEvidence dBSequence_ref="DBSEQ_CONA1_LUPAN" peptide_ref="PTD_HNIGQST" start="334" end="340" isDecoy="false" id="PTD_HNIGQST_DBSEQ_CONA1_LUPAN"/>
    <PeptideEvidence dBSequence_ref="DBSEQ_CONA1_LUPAN" peptide_ref="PTD_HNIGQSTS" start="334" end="341" isDecoy="false" id="PTD_HNIGQSTS_DBSEQ_CONA1_LUPAN"/>
    <PeptideEvidence dBSequence_ref="DBSEQ_CONA1_LUPAN" peptide_ref="PTD_HNIGQSTSPD" start="334" end="343" isDecoy="false" id="PTD_HNIGQSTSPD_DBSEQ_CONA1_LUPAN"/>
    <PeptideEvidence dBSequence_ref="DBSEQ_CONA1_LUPAN" peptide_ref="PTD_HNIGQSTSPDA" start="334" end="344" isDecoy="false" id="PTD_HNIGQSTSPDA_DBSEQ_CONA1_LUPAN"/>
    <PeptideEvidence dBSequence_ref="DBSEQ_CONA1_LUPAN" peptide_ref="PTD_HNIGQSTSPDAY" start="334" end="345" isDecoy="false" id="PTD_HNIGQSTSPDAY_DBSEQ_CONA1_LUPAN"/>
    <PeptideEvidence dBSequence_ref="DBSEQ_CONA1_LUPAN" peptide_ref="PTD_HNIGQSTSPDAYN" start="334" end="346" isDecoy="false" id="PTD_HNIGQSTSPDAYN_DBSEQ_CONA1_LUPAN"/>
    <PeptideEvidence dBSequence_ref="DBSEQ_CONA1_LUPAN" peptide_ref="PTD_HNIGQSTSPDAYNPQAGR" start="334" end="351" isDecoy="false" id="PTD_HNIGQSTSPDAYNPQAGR_DBSEQ_CONA1_LUPAN"/>
    <PeptideEvidence dBSequence_ref="DBSEQ_CONA1_LUPAN" peptide_ref="PTD_SPDAYNPQAGR" start="341" end="351" isDecoy="false" id="PTD_SPDAYNPQAGR_DBSEQ_CONA1_LUPAN"/>
    <PeptideEvidence dBSequence_ref="DBSEQ_CONA1_LUPAN" peptide_ref="PTD_PDAYNPQAGR" start="342" end="351" isDecoy="false" id="PTD_PDAYNPQAGR_DBSEQ_CONA1_LUPAN"/>
    <PeptideEvidence dBSequence_ref="DBSEQ_CONA1_LUPAN" peptide_ref="PTD_DAYNPQAGR" start="343" end="351" isDecoy="false" id="PTD_DAYNPQAGR_DBSEQ_CONA1_LUPAN"/>
    <PeptideEvidence dBSequence_ref="DBSEQ_CONA1_LUPAN" peptide_ref="PTD_YNPQAGR" start="345" end="351" isDecoy="false" id="PTD_YNPQAGR_DBSEQ_CONA1_LUPAN"/>
    <PeptideEvidence dBSequence_ref="DBSEQ_CONA1_LUPAN" peptide_ref="PTD_NPQAGR" start="346" end="351" isDecoy="false" id="PTD_NPQAGR_DBSEQ_CONA1_LUPAN"/>
    <PeptideEvidence dBSequence_ref="DBSEQ_CONA1_LUPAN" peptide_ref="PTD_PQAGR" start="347" end="351" isDecoy="false" id="PTD_PQAGR_DBSEQ_CONA1_LUPAN"/>
    <PeptideEvidence dBSequence_ref="DBSEQ_CONA1_LUPAN" peptide_ref="PTD_LKTLTSL" start="352" end="358" isDecoy="false" id="PTD_LKTLTSL_DBSEQ_CONA1_LUPAN"/>
    <PeptideEvidence dBSequence_ref="DBSEQ_CONA1_LUPAN" peptide_ref="PTD_LKTLTSLD" start="352" end="359" isDecoy="false" id="PTD_LKTLTSLD_DBSEQ_CONA1_LUPAN"/>
    <PeptideEvidence dBSequence_ref="DBSEQ_CONA1_LUPAN" peptide_ref="PTD_LKTLTSLDFPILR" start="352" end="364" isDecoy="false" id="PTD_LKTLTSLDFPILR_DBSEQ_CONA1_LUPAN"/>
    <PeptideEvidence dBSequence_ref="DBSEQ_CONA1_LUPAN" peptide_ref="PTD_TLTSLD" start="354" end="359" isDecoy="false" id="PTD_TLTSLD_DBSEQ_CONA1_LUPAN"/>
    <PeptideEvidence dBSequence_ref="DBSEQ_CONA1_LUPAN" peptide_ref="PTD_TLTSLDFPILR" start="354" end="364" isDecoy="false" id="PTD_TLTSLDFPILR_DBSEQ_CONA1_LUPAN"/>
    <PeptideEvidence dBSequence_ref="DBSEQ_CONA1_LUPAN" peptide_ref="PTD_SLDFPILR" start="357" end="364" isDecoy="false" id="PTD_SLDFPILR_DBSEQ_CONA1_LUPAN"/>
    <PeptideEvidence dBSequence_ref="DBSEQ_CONA1_LUPAN" peptide_ref="PTD_DFPILR" start="359" end="364" isDecoy="false" id="PTD_DFPILR_DBSEQ_CONA1_LUPAN"/>
    <PeptideEvidence dBSequence_ref="DBSEQ_CONA1_LUPAN" peptide_ref="PTD_FPILR" start="360" end="364" isDecoy="false" id="PTD_FPILR_DBSEQ_CONA1_LUPAN"/>
    <PeptideEvidence dBSequence_ref="DBSEQ_CONA1_LUPAN" peptide_ref="PTD_PILR" start="361" end="364" isDecoy="false" id="PTD_PILR_DBSEQ_CONA1_LUPAN"/>
    <PeptideEvidence dBSequence_ref="DBSEQ_CONA1_LUPAN" peptide_ref="PTD_WLGLAAEHGSIYK" start="365" end="377" isDecoy="false" id="PTD_WLGLAAEHGSIYK_DBSEQ_CONA1_LUPAN"/>
    <PeptideEvidence dBSequence_ref="DBSEQ_CONA1_LUPAN" peptide_ref="PTD_LGLAAEHGSIYK" start="366" end="377" isDecoy="false" id="PTD_LGLAAEHGSIYK_DBSEQ_CONA1_LUPAN"/>
    <PeptideEvidence dBSequence_ref="DBSEQ_CONA1_LUPAN" peptide_ref="PTD_GLAAEHGSIYK" start="367" end="377" isDecoy="false" id="PTD_GLAAEHGSIYK_DBSEQ_CONA1_LUPAN"/>
    <PeptideEvidence dBSequence_ref="DBSEQ_CONA1_LUPAN" peptide_ref="PTD_AAEHGSIYK" start="369" end="377" isDecoy="false" id="PTD_AAEHGSIYK_DBSEQ_CONA1_LUPAN"/>
    <PeptideEvidence dBSequence_ref="DBSEQ_CONA1_LUPAN" peptide_ref="PTD_EHGSIYK" start="371" end="377" isDecoy="false" id="PTD_EHGSIYK_DBSEQ_CONA1_LUPAN"/>
    <PeptideEvidence dBSequence_ref="DBSEQ_CONA1_LUPAN" peptide_ref="PTD_SLDDNFSYV" start="435" end="443" isDecoy="false" id="PTD_SLDDNFSYV_DBSEQ_CONA1_LUPAN"/>
    <PeptideEvidence dBSequence_ref="DBSEQ_CONA1_LUPAN" peptide_ref="PTD_SLDDNFSYVA" start="435" end="444" isDecoy="false" id="PTD_SLDDNFSYVA_DBSEQ_CONA1_LUPAN"/>
    <PeptideEvidence dBSequence_ref="DBSEQ_CONA1_LUPAN" peptide_ref="PTD_SLDDNFSYVAFK" start="435" end="446" isDecoy="false" id="PTD_SLDDNFSYVAFK_DBSEQ_CONA1_LUPAN"/>
    <PeptideEvidence dBSequence_ref="DBSEQ_CONA1_LUPAN" peptide_ref="PTD_SLDDNFSYVAFKTNDIPQIAALAGLTSSIR" start="435" end="464" isDecoy="false" id="PTD_SLDDNFSYVAFKTNDIPQIAALAGLTSSIR_DBSEQ_CONA1_LUPAN"/>
    <PeptideEvidence dBSequence_ref="DBSEQ_CONA1_LUPAN" peptide_ref="PTD_DNFSYVAFK" start="438" end="446" isDecoy="false" id="PTD_DNFSYVAFK_DBSEQ_CONA1_LUPAN"/>
    <PeptideEvidence dBSequence_ref="DBSEQ_CONA1_LUPAN" peptide_ref="PTD_FSYVAFK" start="440" end="446" isDecoy="false" id="PTD_FSYVAFK_DBSEQ_CONA1_LUPAN"/>
    <PeptideEvidence dBSequence_ref="DBSEQ_CONA1_LUPAN" peptide_ref="PTD_YVAFK" start="442" end="446" isDecoy="false" id="PTD_YVAFK_DBSEQ_CONA1_LUPAN"/>
    <PeptideEvidence dBSequence_ref="DBSEQ_CONA1_LUPAN" peptide_ref="PTD_VAFK" start="443" end="446" isDecoy="false" id="PTD_VAFK_DBSEQ_CONA1_LUPAN"/>
    <PeptideEvidence dBSequence_ref="DBSEQ_CONA1_LUPAN" peptide_ref="PTD_TNDIPQ" start="447" end="452" isDecoy="false" id="PTD_TNDIPQ_DBSEQ_CONA1_LUPAN"/>
    <PeptideEvidence dBSequence_ref="DBSEQ_CONA1_LUPAN" peptide_ref="PTD_TNDIPQI" start="447" end="453" isDecoy="false" id="PTD_TNDIPQI_DBSEQ_CONA1_LUPAN"/>
    <PeptideEvidence dBSequence_ref="DBSEQ_CONA1_LUPAN" peptide_ref="PTD_TNDIPQIA" start="447" end="454" isDecoy="false" id="PTD_TNDIPQIA_DBSEQ_CONA1_LUPAN"/>
    <PeptideEvidence dBSequence_ref="DBSEQ_CONA1_LUPAN" peptide_ref="PTD_TNDIPQIAA" start="447" end="455" isDecoy="false" id="PTD_TNDIPQIAA_DBSEQ_CONA1_LUPAN"/>
    <PeptideEvidence dBSequence_ref="DBSEQ_CONA1_LUPAN" peptide_ref="PTD_TNDIPQIAAL" start="447" end="456" isDecoy="false" id="PTD_TNDIPQIAAL_DBSEQ_CONA1_LUPAN"/>
    <PeptideEvidence dBSequence_ref="DBSEQ_CONA1_LUPAN" peptide_ref="PTD_TNDIPQIAALA" start="447" end="457" isDecoy="false" id="PTD_TNDIPQIAALA_DBSEQ_CONA1_LUPAN"/>
    <PeptideEvidence dBSequence_ref="DBSEQ_CONA1_LUPAN" peptide_ref="PTD_TNDIPQIAALAG" start="447" end="458" isDecoy="false" id="PTD_TNDIPQIAALAG_DBSEQ_CONA1_LUPAN"/>
    <PeptideEvidence dBSequence_ref="DBSEQ_CONA1_LUPAN" peptide_ref="PTD_TNDIPQIAALAGL" start="447" end="459" isDecoy="false" id="PTD_TNDIPQIAALAGL_DBSEQ_CONA1_LUPAN"/>
    <PeptideEvidence dBSequence_ref="DBSEQ_CONA1_LUPAN" peptide_ref="PTD_TNDIPQIAALAGLT" start="447" end="460" isDecoy="false" id="PTD_TNDIPQIAALAGLT_DBSEQ_CONA1_LUPAN"/>
    <PeptideEvidence dBSequence_ref="DBSEQ_CONA1_LUPAN" peptide_ref="PTD_TNDIPQIAALAGLTS" start="447" end="461" isDecoy="false" id="PTD_TNDIPQIAALAGLTS_DBSEQ_CONA1_LUPAN"/>
    <PeptideEvidence dBSequence_ref="DBSEQ_CONA1_LUPAN" peptide_ref="PTD_TNDIPQIAALAGLTSSIR" start="447" end="464" isDecoy="false" id="PTD_TNDIPQIAALAGLTSSIR_DBSEQ_CONA1_LUPAN"/>
    <PeptideEvidence dBSequence_ref="DBSEQ_CONA1_LUPAN" peptide_ref="PTD_DIPQIAALAGLTSSIR" start="449" end="464" isDecoy="false" id="PTD_DIPQIAALAGLTSSIR_DBSEQ_CONA1_LUPAN"/>
    <PeptideEvidence dBSequence_ref="DBSEQ_CONA1_LUPAN" peptide_ref="PTD_IPQIAALAGLTSSIR" start="450" end="464" isDecoy="false" id="PTD_IPQIAALAGLTSSIR_DBSEQ_CONA1_LUPAN"/>
    <PeptideEvidence dBSequence_ref="DBSEQ_CONA1_LUPAN" peptide_ref="PTD_PQIAALAGLTSSIR" start="451" end="464" isDecoy="false" id="PTD_PQIAALAGLTSSIR_DBSEQ_CONA1_LUPAN"/>
    <PeptideEvidence dBSequence_ref="DBSEQ_CONA1_LUPAN" peptide_ref="PTD_AALAGLTSSIR" start="454" end="464" isDecoy="false" id="PTD_AALAGLTSSIR_DBSEQ_CONA1_LUPAN"/>
    <PeptideEvidence dBSequence_ref="DBSEQ_CONA1_LUPAN" peptide_ref="PTD_ALAGLTSSIR" start="455" end="464" isDecoy="false" id="PTD_ALAGLTSSIR_DBSEQ_CONA1_LUPAN"/>
    <PeptideEvidence dBSequence_ref="DBSEQ_CONA1_LUPAN" peptide_ref="PTD_LAGLTSSIR" start="456" end="464" isDecoy="false" id="PTD_LAGLTSSIR_DBSEQ_CONA1_LUPAN"/>
    <PeptideEvidence dBSequence_ref="DBSEQ_CONA1_LUPAN" peptide_ref="PTD_AGLTSSIR" start="457" end="464" isDecoy="false" id="PTD_AGLTSSIR_DBSEQ_CONA1_LUPAN"/>
    <PeptideEvidence dBSequence_ref="DBSEQ_CONA1_LUPAN" peptide_ref="PTD_GLTSSIR" start="458" end="464" isDecoy="false" id="PTD_GLTSSIR_DBSEQ_CONA1_LUPAN"/>
    <PeptideEvidence dBSequence_ref="DBSEQ_CONA1_LUPAN" peptide_ref="PTD_LTSSIR" start="459" end="464" isDecoy="false" id="PTD_LTSSIR_DBSEQ_CONA1_LUPAN"/>
    <PeptideEvidence dBSequence_ref="DBSEQ_CONA1_LUPAN" peptide_ref="PTD_TSSIR" start="460" end="464" isDecoy="false" id="PTD_TSSIR_DBSEQ_CONA1_LUPAN"/>
    <PeptideEvidence dBSequence_ref="DBSEQ_CONA1_LUPAN" peptide_ref="PTD_SSIR" start="461" end="464" isDecoy="false" id="PTD_SSIR_DBSEQ_CONA1_LUPAN"/>
    <PeptideEvidence dBSequence_ref="DBSEQ_CONA1_LUPAN" peptide_ref="PTD_ALPLDVVAHAFNLDR" start="465" end="479" isDecoy="false" id="PTD_ALPLDVVAHAFNLDR_DBSEQ_CONA1_LUPAN"/>
    <PeptideEvidence dBSequence_ref="DBSEQ_CONA1_LUPAN" peptide_ref="PTD_ALPLDVVAHAFNLDRDQAR" start="465" end="483" isDecoy="false" id="PTD_ALPLDVVAHAFNLDRDQAR_DBSEQ_CONA1_LUPAN"/>
    <PeptideEvidence dBSequence_ref="DBSEQ_CONA1_LUPAN" peptide_ref="PTD_LDVVAHAFNLDR" start="468" end="479" isDecoy="false" id="PTD_LDVVAHAFNLDR_DBSEQ_CONA1_LUPAN"/>
    <PeptideEvidence dBSequence_ref="DBSEQ_CONA1_LUPAN" peptide_ref="PTD_LDVVAHAFNLDRDQAR" start="468" end="483" isDecoy="false" id="PTD_LDVVAHAFNLDRDQAR_DBSEQ_CONA1_LUPAN"/>
    <PeptideEvidence dBSequence_ref="DBSEQ_CONA1_LUPAN" peptide_ref="PTD_DVVAHAFNLDRDQAR" start="469" end="483" isDecoy="false" id="PTD_DVVAHAFNLDRDQAR_DBSEQ_CONA1_LUPAN"/>
    <PeptideEvidence dBSequence_ref="DBSEQ_CONA1_LUPAN" peptide_ref="PTD_VVAHAFNLDRDQAR" start="470" end="483" isDecoy="false" id="PTD_VVAHAFNLDRDQAR_DBSEQ_CONA1_LUPAN"/>
    <PeptideEvidence dBSequence_ref="DBSEQ_CONA1_LUPAN" peptide_ref="PTD_VAHAFNLDR" start="471" end="479" isDecoy="false" id="PTD_VAHAFNLDR_DBSEQ_CONA1_LUPAN"/>
    <PeptideEvidence dBSequence_ref="DBSEQ_CONA1_LUPAN" peptide_ref="PTD_VAHAFNLDRDQAR" start="471" end="483" isDecoy="false" id="PTD_VAHAFNLDRDQAR_DBSEQ_CONA1_LUPAN"/>
    <PeptideEvidence dBSequence_ref="DBSEQ_CONA1_LUPAN" peptide_ref="PTD_AHAFNLDR" start="472" end="479" isDecoy="false" id="PTD_AHAFNLDR_DBSEQ_CONA1_LUPAN"/>
    <PeptideEvidence dBSequence_ref="DBSEQ_CONA1_LUPAN" peptide_ref="PTD_AHAFNLDRDQAR" start="472" end="483" isDecoy="false" id="PTD_AHAFNLDRDQAR_DBSEQ_CONA1_LUPAN"/>
    <PeptideEvidence dBSequence_ref="DBSEQ_CONA1_LUPAN" peptide_ref="PTD_HAFNLDR" start="473" end="479" isDecoy="false" id="PTD_HAFNLDR_DBSEQ_CONA1_LUPAN"/>
    <PeptideEvidence dBSequence_ref="DBSEQ_CONA1_LUPAN" peptide_ref="PTD_HAFNLDRDQAR" start="473" end="483" isDecoy="false" id="PTD_HAFNLDRDQAR_DBSEQ_CONA1_LUPAN"/>
    <PeptideEvidence dBSequence_ref="DBSEQ_CONA1_LUPAN" peptide_ref="PTD_AFNLDRDQAR" start="474" end="483" isDecoy="false" id="PTD_AFNLDRDQAR_DBSEQ_CONA1_LUPAN"/>
    <PeptideEvidence dBSequence_ref="DBSEQ_CONA1_LUPAN" peptide_ref="PTD_FNLDRDQAR" start="475" end="483" isDecoy="false" id="PTD_FNLDRDQAR_DBSEQ_CONA1_LUPAN"/>
    <PeptideEvidence dBSequence_ref="DBSEQ_CONA1_LUPAN" peptide_ref="PTD_DRDQAR" start="478" end="483" isDecoy="false" id="PTD_DRDQAR_DBSEQ_CONA1_LUPAN"/>
    <PeptideEvidence dBSequence_ref="DBSEQ_CONA1_LUPAN" peptide_ref="PTD_FLVPPPQSQLR" start="493" end="503" isDecoy="false" id="PTD_FLVPPPQSQLR_DBSEQ_CONA1_LUPAN"/>
    <PeptideEvidence dBSequence_ref="DBSEQ_CONA1_LUPAN" peptide_ref="PTD_PPQSQLR" start="497" end="503" isDecoy="false" id="PTD_PPQSQLR_DBSEQ_CONA1_LUPAN"/>
    <PeptideEvidence dBSequence_ref="DBSEQ_CONA1_LUPAN" peptide_ref="PTD_PQSQLR" start="498" end="503" isDecoy="false" id="PTD_PQSQLR_DBSEQ_CONA1_LUPAN"/>
    <PeptideEvidence dBSequence_ref="DBSEQ_CONA1_LUPAN" peptide_ref="PTD_QSQLR" start="499" end="503" isDecoy="false" id="PTD_QSQLR_DBSEQ_CONA1_LUPAN"/>
    <PeptideEvidence dBSequence_ref="DBSEQ_CONA1_LUPAN" peptide_ref="PTD_SQLR" start="500" end="503" isDecoy="false" id="PTD_SQLR_DBSEQ_CONA1_LUPAN"/>
    <PeptideEvidence dBSequence_ref="DBSEQ_CONB7_LUPAN" peptide_ref="PTD_REEEEEEEEWQPR" start="113" end="125" isDecoy="false" id="PTD_REEEEEEEEWQPR_DBSEQ_CONB7_LUPAN"/>
    <PeptideEvidence dBSequence_ref="DBSEQ_CONB7_LUPAN" peptide_ref="PTD_EEEEEEEEWQPR" start="114" end="125" isDecoy="false" id="PTD_EEEEEEEEWQPR_DBSEQ_CONB7_LUPAN"/>
    <PeptideEvidence dBSequence_ref="DBSEQ_CONB7_LUPAN" peptide_ref="PTD_NPYHFSSER" start="182" end="190" isDecoy="false" id="PTD_NPYHFSSER_DBSEQ_CONB7_LUPAN"/>
    <PeptideEvidence dBSequence_ref="DBSEQ_CONB7_LUPAN" peptide_ref="PTD_TNRLENLQNYR" start="212" end="222" isDecoy="false" id="PTD_TNRLENLQNYR_DBSEQ_CONB7_LUPAN"/>
    <PeptideEvidence dBSequence_ref="DBSEQ_CONB7_LUPAN" peptide_ref="PTD_LENLQNYR" start="215" end="222" isDecoy="false" id="PTD_LENLQNYR_DBSEQ_CONB7_LUPAN"/>
    <PeptideEvidence dBSequence_ref="DBSEQ_CONB7_LUPAN" peptide_ref="PTD_IVEFQ" start="223" end="227" isDecoy="false" id="PTD_IVEFQ_DBSEQ_CONB7_LUPAN"/>
    <PeptideEvidence dBSequence_ref="DBSEQ_CONB7_LUPAN" peptide_ref="PTD_IVEFQS" start="223" end="228" isDecoy="false" id="PTD_IVEFQS_DBSEQ_CONB7_LUPAN"/>
    <PeptideEvidence dBSequence_ref="DBSEQ_CONB7_LUPAN" peptide_ref="PTD_IVEFQSN" start="223" end="229" isDecoy="false" id="PTD_IVEFQSN_DBSEQ_CONB7_LUPAN"/>
    <PeptideEvidence dBSequence_ref="DBSEQ_CONB7_LUPAN" peptide_ref="PTD_IVEFQSNPNT" start="223" end="232" isDecoy="false" id="PTD_IVEFQSNPNT_DBSEQ_CONB7_LUPAN"/>
    <PeptideEvidence dBSequence_ref="DBSEQ_CONB7_LUPAN" peptide_ref="PTD_IVEFQSNPNTLIL" start="223" end="235" isDecoy="false" id="PTD_IVEFQSNPNTLIL_DBSEQ_CONB7_LUPAN"/>
    <PeptideEvidence dBSequence_ref="DBSEQ_CONB7_LUPAN" peptide_ref="PTD_IVEFQSNPNTLILPK" start="223" end="237" isDecoy="false" id="PTD_IVEFQSNPNTLILPK_DBSEQ_CONB7_LUPAN"/>
    <PeptideEvidence dBSequence_ref="DBSEQ_CONB7_LUPAN" peptide_ref="PTD_VEFQSNPNTLILPK" start="224" end="237" isDecoy="false" id="PTD_VEFQSNPNTLILPK_DBSEQ_CONB7_LUPAN"/>
    <PeptideEvidence dBSequence_ref="DBSEQ_CONB7_LUPAN" peptide_ref="PTD_SNPNTLILPK" start="228" end="237" isDecoy="false" id="PTD_SNPNTLILPK_DBSEQ_CONB7_LUPAN"/>
    <PeptideEvidence dBSequence_ref="DBSEQ_CONB7_LUPAN" peptide_ref="PTD_NPNTLILPK" start="229" end="237" isDecoy="false" id="PTD_NPNTLILPK_DBSEQ_CONB7_LUPAN"/>
    <PeptideEvidence dBSequence_ref="DBSEQ_CONB7_LUPAN" peptide_ref="PTD_PNTLILPK" start="230" end="237" isDecoy="false" id="PTD_PNTLILPK_DBSEQ_CONB7_LUPAN"/>
    <PeptideEvidence dBSequence_ref="DBSEQ_CONB7_LUPAN" peptide_ref="PTD_NTLILPK" start="231" end="237" isDecoy="false" id="PTD_NTLILPK_DBSEQ_CONB7_LUPAN"/>
    <PeptideEvidence dBSequence_ref="DBSEQ_CONB7_LUPAN" peptide_ref="PTD_TLILPK" start="232" end="237" isDecoy="false" id="PTD_TLILPK_DBSEQ_CONB7_LUPAN"/>
    <PeptideEvidence dBSequence_ref="DBSEQ_CONB7_LUPAN" peptide_ref="PTD_HSDADYILVVLNGR" start="238" end="251" isDecoy="false" id="PTD_HSDADYILVVLNGR_DBSEQ_CONB7_LUPAN"/>
    <PeptideEvidence dBSequence_ref="DBSEQ_CONB7_LUPAN" peptide_ref="PTD_ATITIVNPDKR" start="252" end="262" isDecoy="false" id="PTD_ATITIVNPDKR_DBSEQ_CONB7_LUPAN"/>
    <PeptideEvidence dBSequence_ref="DBSEQ_CONB7_LUPAN" peptide_ref="PTD_QAYNLEYGDALR" start="263" end="274" isDecoy="false" id="PTD_QAYNLEYGDALR_DBSEQ_CONB7_LUPAN"/>
    <PeptideEvidence dBSequence_ref="DBSEQ_CONB7_LUPAN" peptide_ref="PTD_LAIPINNPSN" start="297" end="306" isDecoy="false" id="PTD_LAIPINNPSN_DBSEQ_CONB7_LUPAN"/>
    <PeptideEvidence dBSequence_ref="DBSEQ_CONB7_LUPAN" peptide_ref="PTD_LAIPINNPSNF" start="297" end="307" isDecoy="false" id="PTD_LAIPINNPSNF_DBSEQ_CONB7_LUPAN"/>
    <PeptideEvidence dBSequence_ref="DBSEQ_CONB7_LUPAN" peptide_ref="PTD_LAIPINNPSNFYDFYPSSTK" start="297" end="316" isDecoy="false" id="PTD_LAIPINNPSNFYDFYPSSTK_DBSEQ_CONB7_LUPAN"/>
    <PeptideEvidence dBSequence_ref="DBSEQ_CONB7_LUPAN" peptide_ref="PTD_LAIPINNPSNFYDFYPSSTKDQQSYFSGFSK" start="297" end="327" isDecoy="false" id="PTD_LAIPINNPSNFYDFYPSSTKDQQSYFSGFSK_DBSEQ_CONB7_LUPAN"/>
    <PeptideEvidence dBSequence_ref="DBSEQ_CONB7_LUPAN" peptide_ref="PTD_PINNPSNFYDFYPSSTK" start="300" end="316" isDecoy="false" id="PTD_PINNPSNFYDFYPSSTK_DBSEQ_CONB7_LUPAN"/>
    <PeptideEvidence dBSequence_ref="DBSEQ_CONB7_LUPAN" peptide_ref="PTD_PINNPSNFYDFYPSSTKDQQSYFSGFSK" start="300" end="327" isDecoy="false" id="PTD_PINNPSNFYDFYPSSTKDQQSYFSGFSK_DBSEQ_CONB7_LUPAN"/>
    <PeptideEvidence dBSequence_ref="DBSEQ_CONB7_LUPAN" peptide_ref="PTD_PSNFYDFYPSSTK" start="304" end="316" isDecoy="false" id="PTD_PSNFYDFYPSSTK_DBSEQ_CONB7_LUPAN"/>
    <PeptideEvidence dBSequence_ref="DBSEQ_CONB7_LUPAN" peptide_ref="PTD_YDFYPSSTK" start="308" end="316" isDecoy="false" id="PTD_YDFYPSSTK_DBSEQ_CONB7_LUPAN"/>
    <PeptideEvidence dBSequence_ref="DBSEQ_CONB7_LUPAN" peptide_ref="PTD_DFYPSSTK" start="309" end="316" isDecoy="false" id="PTD_DFYPSSTK_DBSEQ_CONB7_LUPAN"/>
    <PeptideEvidence dBSequence_ref="DBSEQ_CONB7_LUPAN" peptide_ref="PTD_YPSSTK" start="311" end="316" isDecoy="false" id="PTD_YPSSTK_DBSEQ_CONB7_LUPAN"/>
    <PeptideEvidence dBSequence_ref="DBSEQ_CONB7_LUPAN" peptide_ref="PTD_YPSSTKDQQSYFSGFSK" start="311" end="327" isDecoy="false" id="PTD_YPSSTKDQQSYFSGFSK_DBSEQ_CONB7_LUPAN"/>
    <PeptideEvidence dBSequence_ref="DBSEQ_CONB7_LUPAN" peptide_ref="PTD_PSSTK" start="312" end="316" isDecoy="false" id="PTD_PSSTK_DBSEQ_CONB7_LUPAN"/>
    <PeptideEvidence dBSequence_ref="DBSEQ_CONB7_LUPAN" peptide_ref="PTD_PSSTKDQQSYFSGFSK" start="312" end="327" isDecoy="false" id="PTD_PSSTKDQQSYFSGFSK_DBSEQ_CONB7_LUPAN"/>
    <PeptideEvidence dBSequence_ref="DBSEQ_CONB7_LUPAN" peptide_ref="PTD_DQQSYFSGFSK" start="317" end="327" isDecoy="false" id="PTD_DQQSYFSGFSK_DBSEQ_CONB7_LUPAN"/>
    <PeptideEvidence dBSequence_ref="DBSEQ_CONB7_LUPAN" peptide_ref="PTD_DQQSYFSGFSKNTLEATFNTR" start="317" end="337" isDecoy="false" id="PTD_DQQSYFSGFSKNTLEATFNTR_DBSEQ_CONB7_LUPAN"/>
    <PeptideEvidence dBSequence_ref="DBSEQ_CONB7_LUPAN" peptide_ref="PTD_NTLEATFNTR" start="328" end="337" isDecoy="false" id="PTD_NTLEATFNTR_DBSEQ_CONB7_LUPAN"/>
    <PeptideEvidence dBSequence_ref="DBSEQ_CONB7_LUPAN" peptide_ref="PTD_NTLEATFNTRYEEIQR" start="328" end="343" isDecoy="false" id="PTD_NTLEATFNTRYEEIQR_DBSEQ_CONB7_LUPAN"/>
    <PeptideEvidence dBSequence_ref="DBSEQ_CONB7_LUPAN" peptide_ref="PTD_ILLGNEDEQEDEEQR" start="344" end="358" isDecoy="false" id="PTD_ILLGNEDEQEDEEQR_DBSEQ_CONB7_LUPAN"/>
    <PeptideEvidence dBSequence_ref="DBSEQ_CONB7_LUPAN" peptide_ref="PTD_ILLGNEDEQEDEEQRR" start="344" end="359" isDecoy="false" id="PTD_ILLGNEDEQEDEEQRR_DBSEQ_CONB7_LUPAN"/>
    <PeptideEvidence dBSequence_ref="DBSEQ_CONB7_LUPAN" peptide_ref="PTD_LLGNEDEQEDEEQRR" start="345" end="359" isDecoy="false" id="PTD_LLGNEDEQEDEEQRR_DBSEQ_CONB7_LUPAN"/>
    <PeptideEvidence dBSequence_ref="DBSEQ_CONB7_LUPAN" peptide_ref="PTD_LGNEDEQEDEEQRR" start="346" end="359" isDecoy="false" id="PTD_LGNEDEQEDEEQRR_DBSEQ_CONB7_LUPAN"/>
    <PeptideEvidence dBSequence_ref="DBSEQ_CONB7_LUPAN" peptide_ref="PTD_RGQEQS" start="359" end="364" isDecoy="false" id="PTD_RGQEQS_DBSEQ_CONB7_LUPAN"/>
    <PeptideEvidence dBSequence_ref="DBSEQ_CONB7_LUPAN" peptide_ref="PTD_RGQEQSYQDEGVIVR" start="359" end="373" isDecoy="false" id="PTD_RGQEQSYQDEGVIVR_DBSEQ_CONB7_LUPAN"/>
    <PeptideEvidence dBSequence_ref="DBSEQ_CONB7_LUPAN" peptide_ref="PTD_GQEQSYQDEGVIVR" start="360" end="373" isDecoy="false" id="PTD_GQEQSYQDEGVIVR_DBSEQ_CONB7_LUPAN"/>
    <PeptideEvidence dBSequence_ref="DBSEQ_CONB7_LUPAN" peptide_ref="PTD_QDEGVIVR" start="366" end="373" isDecoy="false" id="PTD_QDEGVIVR_DBSEQ_CONB7_LUPAN"/>
    <PeptideEvidence dBSequence_ref="DBSEQ_CONB7_LUPAN" peptide_ref="PTD_DEGVIVR" start="367" end="373" isDecoy="false" id="PTD_DEGVIVR_DBSEQ_CONB7_LUPAN"/>
    <PeptideEvidence dBSequence_ref="DBSEQ_CONB7_LUPAN" peptide_ref="PTD_GVIVR" start="369" end="373" isDecoy="false" id="PTD_GVIVR_DBSEQ_CONB7_LUPAN"/>
    <PeptideEvidence dBSequence_ref="DBSEQ_CONB7_LUPAN" peptide_ref="PTD_VSKEQIQELR" start="374" end="383" isDecoy="false" id="PTD_VSKEQIQELR_DBSEQ_CONB7_LUPAN"/>
    <PeptideEvidence dBSequence_ref="DBSEQ_CONB7_LUPAN" peptide_ref="PTD_EQIQELR" start="377" end="383" isDecoy="false" id="PTD_EQIQELR_DBSEQ_CONB7_LUPAN"/>
    <PeptideEvidence dBSequence_ref="DBSEQ_CONB7_LUPAN" peptide_ref="PTD_EQIQELRK" start="377" end="384" isDecoy="false" id="PTD_EQIQELRK_DBSEQ_CONB7_LUPAN"/>
    <PeptideEvidence dBSequence_ref="DBSEQ_CONB7_LUPAN" peptide_ref="PTD_KGKPSESGPFNLR" start="392" end="404" isDecoy="false" id="PTD_KGKPSESGPFNLR_DBSEQ_CONB7_LUPAN"/>
    <PeptideEvidence dBSequence_ref="DBSEQ_CONB7_LUPAN" peptide_ref="PTD_GKPSESGPFNLR" start="393" end="404" isDecoy="false" id="PTD_GKPSESGPFNLR_DBSEQ_CONB7_LUPAN"/>
    <PeptideEvidence dBSequence_ref="DBSEQ_CONB7_LUPAN" peptide_ref="PTD_FGNFYEITPER" start="414" end="424" isDecoy="false" id="PTD_FGNFYEITPER_DBSEQ_CONB7_LUPAN"/>
    <PeptideEvidence dBSequence_ref="DBSEQ_CONB7_LUPAN" peptide_ref="PTD_EITPER" start="419" end="424" isDecoy="false" id="PTD_EITPER_DBSEQ_CONB7_LUPAN"/>
    <PeptideEvidence dBSequence_ref="DBSEQ_CONB7_LUPAN" peptide_ref="PTD_AIFIVVVDEGEGNYELVGIRDQQR" start="454" end="477" isDecoy="false" id="PTD_AIFIVVVDEGEGNYELVGIRDQQR_DBSEQ_CONB7_LUPAN"/>
    <PeptideEvidence dBSequence_ref="DBSEQ_CONB7_LUPAN" peptide_ref="PTD_LSEGDIFVIPAGYPISVNASSNLR" start="496" end="519" isDecoy="false" id="PTD_LSEGDIFVIPAGYPISVNASSNLR_DBSEQ_CONB7_LUPAN"/>
    <PeptideEvidence dBSequence_ref="DBSEQ_CONB7_LUPAN" peptide_ref="PTD_LLGFGINANENQR" start="520" end="532" isDecoy="false" id="PTD_LLGFGINANENQR_DBSEQ_CONB7_LUPAN"/>
    <PeptideEvidence dBSequence_ref="DBSEQ_CONB7_LUPAN" peptide_ref="PTD_NFLAGSED" start="533" end="540" isDecoy="false" id="PTD_NFLAGSED_DBSEQ_CONB7_LUPAN"/>
    <PeptideEvidence dBSequence_ref="DBSEQ_CONB7_LUPAN" peptide_ref="PTD_NFLAGSEDN" start="533" end="541" isDecoy="false" id="PTD_NFLAGSEDN_DBSEQ_CONB7_LUPAN"/>
    <PeptideEvidence dBSequence_ref="DBSEQ_CONB7_LUPAN" peptide_ref="PTD_NFLAGSEDNV" start="533" end="542" isDecoy="false" id="PTD_NFLAGSEDNV_DBSEQ_CONB7_LUPAN"/>
    <PeptideEvidence dBSequence_ref="DBSEQ_CONB7_LUPAN" peptide_ref="PTD_NFLAGSEDNVI" start="533" end="543" isDecoy="false" id="PTD_NFLAGSEDNVI_DBSEQ_CONB7_LUPAN"/>
    <PeptideEvidence dBSequence_ref="DBSEQ_CONB7_LUPAN" peptide_ref="PTD_NFLAGSEDNVISQLDR" start="533" end="548" isDecoy="false" id="PTD_NFLAGSEDNVISQLDR_DBSEQ_CONB7_LUPAN"/>
    <PeptideEvidence dBSequence_ref="DBSEQ_CONB7_LUPAN" peptide_ref="PTD_NFLAGSEDNVISQLDREVK" start="533" end="551" isDecoy="false" id="PTD_NFLAGSEDNVISQLDREVK_DBSEQ_CONB7_LUPAN"/>
    <PeptideEvidence dBSequence_ref="DBSEQ_CONB7_LUPAN" peptide_ref="PTD_NFLAGSEDNVISQLDREVKELTFPGSAQDVER" start="533" end="564" isDecoy="false" id="PTD_NFLAGSEDNVISQLDREVKELTFPGSAQDVER_DBSEQ_CONB7_LUPAN"/>
    <PeptideEvidence dBSequence_ref="DBSEQ_CONB7_LUPAN" peptide_ref="PTD_FLAGSEDNVISQLDREVK" start="534" end="551" isDecoy="false" id="PTD_FLAGSEDNVISQLDREVK_DBSEQ_CONB7_LUPAN"/>
    <PeptideEvidence dBSequence_ref="DBSEQ_CONB7_LUPAN" peptide_ref="PTD_LAGSEDNVISQLDREVK" start="535" end="551" isDecoy="false" id="PTD_LAGSEDNVISQLDREVK_DBSEQ_CONB7_LUPAN"/>
    <PeptideEvidence dBSequence_ref="DBSEQ_CONB7_LUPAN" peptide_ref="PTD_LAGSEDNVISQLDREVKELTFPGSAQDVER" start="535" end="564" isDecoy="false" id="PTD_LAGSEDNVISQLDREVKELTFPGSAQDVER_DBSEQ_CONB7_LUPAN"/>
    <PeptideEvidence dBSequence_ref="DBSEQ_CONB7_LUPAN" peptide_ref="PTD_AGSEDNVISQLDREVK" start="536" end="551" isDecoy="false" id="PTD_AGSEDNVISQLDREVK_DBSEQ_CONB7_LUPAN"/>
    <PeptideEvidence dBSequence_ref="DBSEQ_CONB7_LUPAN" peptide_ref="PTD_AGSEDNVISQLDREVKELTFPGSAQDVER" start="536" end="564" isDecoy="false" id="PTD_AGSEDNVISQLDREVKELTFPGSAQDVER_DBSEQ_CONB7_LUPAN"/>
    <PeptideEvidence dBSequence_ref="DBSEQ_CONB7_LUPAN" peptide_ref="PTD_GSEDNVISQLDR" start="537" end="548" isDecoy="false" id="PTD_GSEDNVISQLDR_DBSEQ_CONB7_LUPAN"/>
    <PeptideEvidence dBSequence_ref="DBSEQ_CONB7_LUPAN" peptide_ref="PTD_GSEDNVISQLDREVK" start="537" end="551" isDecoy="false" id="PTD_GSEDNVISQLDREVK_DBSEQ_CONB7_LUPAN"/>
    <PeptideEvidence dBSequence_ref="DBSEQ_CONB7_LUPAN" peptide_ref="PTD_SEDNVISQLDREVK" start="538" end="551" isDecoy="false" id="PTD_SEDNVISQLDREVK_DBSEQ_CONB7_LUPAN"/>
    <PeptideEvidence dBSequence_ref="DBSEQ_CONB7_LUPAN" peptide_ref="PTD_EDNVISQLDREVK" start="539" end="551" isDecoy="false" id="PTD_EDNVISQLDREVK_DBSEQ_CONB7_LUPAN"/>
    <PeptideEvidence dBSequence_ref="DBSEQ_CONB7_LUPAN" peptide_ref="PTD_DNVISQLDR" start="540" end="548" isDecoy="false" id="PTD_DNVISQLDR_DBSEQ_CONB7_LUPAN"/>
    <PeptideEvidence dBSequence_ref="DBSEQ_CONB7_LUPAN" peptide_ref="PTD_ISQLDR" start="543" end="548" isDecoy="false" id="PTD_ISQLDR_DBSEQ_CONB7_LUPAN"/>
    <PeptideEvidence dBSequence_ref="DBSEQ_CONB7_LUPAN" peptide_ref="PTD_SQLDR" start="544" end="548" isDecoy="false" id="PTD_SQLDR_DBSEQ_CONB7_LUPAN"/>
    <PeptideEvidence dBSequence_ref="DBSEQ_CONB7_LUPAN" peptide_ref="PTD_SQLDREVK" start="544" end="551" isDecoy="false" id="PTD_SQLDREVK_DBSEQ_CONB7_LUPAN"/>
    <PeptideEvidence dBSequence_ref="DBSEQ_CONB7_LUPAN" peptide_ref="PTD_EVKELTF" start="549" end="555" isDecoy="false" id="PTD_EVKELTF_DBSEQ_CONB7_LUPAN"/>
    <PeptideEvidence dBSequence_ref="DBSEQ_CONB7_LUPAN" peptide_ref="PTD_EVKELTFPGSAQDVER" start="549" end="564" isDecoy="false" id="PTD_EVKELTFPGSAQDVER_DBSEQ_CONB7_LUPAN"/>
    <PeptideEvidence dBSequence_ref="DBSEQ_CONB7_LUPAN" peptide_ref="PTD_ELTFPGSAQDVER" start="552" end="564" isDecoy="false" id="PTD_ELTFPGSAQDVER_DBSEQ_CONB7_LUPAN"/>
    <PeptideEvidence dBSequence_ref="DBSEQ_CONB7_LUPAN" peptide_ref="PTD_PGSAQDVER" start="556" end="564" isDecoy="false" id="PTD_PGSAQDVER_DBSEQ_CONB7_LUPAN"/>
    <PeptideEvidence dBSequence_ref="DBSEQ_CONB7_LUPAN" peptide_ref="PTD_SAQDVER" start="558" end="564" isDecoy="false" id="PTD_SAQDVER_DBSEQ_CONB7_LUPAN"/>
    <PeptideEvidence dBSequence_ref="DBSEQ_CONB7_LUPAN" peptide_ref="PTD_QDVER" start="560" end="564" isDecoy="false" id="PTD_QDVER_DBSEQ_CONB7_LUPAN"/>
    <PeptideEvidence dBSequence_ref="DBSEQ_CONB7_LUPAN" peptide_ref="PTD_DVER" start="561" end="564" isDecoy="false" id="PTD_DVER_DBSEQ_CONB7_LUPAN"/>
    <PeptideEvidence dBSequence_ref="DBSEQ_CONB7_LUPAN" peptide_ref="PTD_LIKNQQQSYFANAQPQQK" start="565" end="582" isDecoy="false" id="PTD_LIKNQQQSYFANAQPQQK_DBSEQ_CONB7_LUPAN"/>
    <PeptideEvidence dBSequence_ref="DBSEQ_CONB7_LUPAN" peptide_ref="PTD_NQQQSYFANAQPQQK" start="568" end="582" isDecoy="false" id="PTD_NQQQSYFANAQPQQK_DBSEQ_CONB7_LUPAN"/>
    <PeptideEvidence dBSequence_ref="DBSEQ_CONB3_LUPAN" peptide_ref="PTD_NPYYFSSER" start="162" end="170" isDecoy="false" id="PTD_NPYYFSSER_DBSEQ_CONB3_LUPAN"/>
    <PeptideEvidence dBSequence_ref="DBSEQ_CONB3_LUPAN" peptide_ref="PTD_YYFSSER" start="164" end="170" isDecoy="false" id="PTD_YYFSSER_DBSEQ_CONB3_LUPAN"/>
    <PeptideEvidence dBSequence_ref="DBSEQ_CONB3_LUPAN" peptide_ref="PTD_TNRLENLQNYR" start="192" end="202" isDecoy="false" id="PTD_TNRLENLQNYR_DBSEQ_CONB3_LUPAN"/>
    <PeptideEvidence dBSequence_ref="DBSEQ_CONB3_LUPAN" peptide_ref="PTD_LENLQNYR" start="195" end="202" isDecoy="false" id="PTD_LENLQNYR_DBSEQ_CONB3_LUPAN"/>
    <PeptideEvidence dBSequence_ref="DBSEQ_CONB3_LUPAN" peptide_ref="PTD_IVEFQSKPNTLILPK" start="203" end="217" isDecoy="false" id="PTD_IVEFQSKPNTLILPK_DBSEQ_CONB3_LUPAN"/>
    <PeptideEvidence dBSequence_ref="DBSEQ_CONB3_LUPAN" peptide_ref="PTD_QSYNLENGDALRLPAGTTSYILNPDDNQNLR" start="243" end="273" isDecoy="false" id="PTD_QSYNLENGDALRLPAGTTSYILNPDDNQNLR_DBSEQ_CONB3_LUPAN"/>
    <PeptideEvidence dBSequence_ref="DBSEQ_CONB3_LUPAN" peptide_ref="PTD_LPAGTTSYILNPDDNQNLR" start="255" end="273" isDecoy="false" id="PTD_LPAGTTSYILNPDDNQNLR_DBSEQ_CONB3_LUPAN"/>
    <PeptideEvidence dBSequence_ref="DBSEQ_CONB3_LUPAN" peptide_ref="PTD_DQQSYFSGFSK" start="297" end="307" isDecoy="false" id="PTD_DQQSYFSGFSK_DBSEQ_CONB3_LUPAN"/>
    <PeptideEvidence dBSequence_ref="DBSEQ_CONB3_LUPAN" peptide_ref="PTD_DQQSYFSGFSKNTLEATFNTR" start="297" end="317" isDecoy="false" id="PTD_DQQSYFSGFSKNTLEATFNTR_DBSEQ_CONB3_LUPAN"/>
    <PeptideEvidence dBSequence_ref="DBSEQ_CONB3_LUPAN" peptide_ref="PTD_NTLEATFNTR" start="308" end="317" isDecoy="false" id="PTD_NTLEATFNTR_DBSEQ_CONB3_LUPAN"/>
    <PeptideEvidence dBSequence_ref="DBSEQ_CONB3_LUPAN" peptide_ref="PTD_FGNFYEITPDR" start="394" end="404" isDecoy="false" id="PTD_FGNFYEITPDR_DBSEQ_CONB3_LUPAN"/>
    <PeptideEvidence dBSequence_ref="DBSEQ_CONB3_LUPAN" peptide_ref="PTD_LLGFGINADENQR" start="495" end="507" isDecoy="false" id="PTD_LLGFGINADENQR_DBSEQ_CONB3_LUPAN"/>
    <PeptideEvidence dBSequence_ref="DBSEQ_CONB3_LUPAN" peptide_ref="PTD_LLGFGINADENQRNFLAGSEDNVIR" start="495" end="519" isDecoy="false" id="PTD_LLGFGINADENQRNFLAGSEDNVIR_DBSEQ_CONB3_LUPAN"/>
    <PeptideEvidence dBSequence_ref="DBSEQ_CONB3_LUPAN" peptide_ref="PTD_NFLAGSEDNVIR" start="508" end="519" isDecoy="false" id="PTD_NFLAGSEDNVIR_DBSEQ_CONB3_LUPAN"/>
    <PeptideEvidence dBSequence_ref="DBSEQ_CONB3_LUPAN" peptide_ref="PTD_LIKNQQQSYFANAQPQQQQQR" start="540" end="560" isDecoy="false" id="PTD_LIKNQQQSYFANAQPQQQQQR_DBSEQ_CONB3_LUPAN"/>
    <PeptideEvidence dBSequence_ref="DBSEQ_CONB3_LUPAN" peptide_ref="PTD_NQQQSYFANAQPQQQQQR" start="543" end="560" isDecoy="false" id="PTD_NQQQSYFANAQPQQQQQR_DBSEQ_CONB3_LUPAN"/>
    <PeptideEvidence dBSequence_ref="DBSEQ_CONB6_LUPAN" peptide_ref="PTD_NPYYFSSER" start="175" end="183" isDecoy="false" id="PTD_NPYYFSSER_DBSEQ_CONB6_LUPAN"/>
    <PeptideEvidence dBSequence_ref="DBSEQ_CONB6_LUPAN" peptide_ref="PTD_LENLQNYR" start="208" end="215" isDecoy="false" id="PTD_LENLQNYR_DBSEQ_CONB6_LUPAN"/>
    <PeptideEvidence dBSequence_ref="DBSEQ_CONB6_LUPAN" peptide_ref="PTD_IVEFQSKPNTLILPK" start="216" end="230" isDecoy="false" id="PTD_IVEFQSKPNTLILPK_DBSEQ_CONB6_LUPAN"/>
    <PeptideEvidence dBSequence_ref="DBSEQ_CONB6_LUPAN" peptide_ref="PTD_QSYNLENGDALRLPAGTTSYILNPDDNQNLR" start="256" end="286" isDecoy="false" id="PTD_QSYNLENGDALRLPAGTTSYILNPDDNQNLR_DBSEQ_CONB6_LUPAN"/>
    <PeptideEvidence dBSequence_ref="DBSEQ_CONB6_LUPAN" peptide_ref="PTD_LPAGTTSYILNPDDNQNLR" start="268" end="286" isDecoy="false" id="PTD_LPAGTTSYILNPDDNQNLR_DBSEQ_CONB6_LUPAN"/>
    <PeptideEvidence dBSequence_ref="DBSEQ_CONB6_LUPAN" peptide_ref="PTD_DQQSYFSGFSR" start="310" end="320" isDecoy="false" id="PTD_DQQSYFSGFSR_DBSEQ_CONB6_LUPAN"/>
    <PeptideEvidence dBSequence_ref="DBSEQ_CONB6_LUPAN" peptide_ref="PTD_NTLEATFNTR" start="321" end="330" isDecoy="false" id="PTD_NTLEATFNTR_DBSEQ_CONB6_LUPAN"/>
    <PeptideEvidence dBSequence_ref="DBSEQ_CONB6_LUPAN" peptide_ref="PTD_NTLEATFNTRYEEIQR" start="321" end="336" isDecoy="false" id="PTD_NTLEATFNTRYEEIQR_DBSEQ_CONB6_LUPAN"/>
    <PeptideEvidence dBSequence_ref="DBSEQ_CONB6_LUPAN" peptide_ref="PTD_LLGFGINADENQR" start="508" end="520" isDecoy="false" id="PTD_LLGFGINADENQR_DBSEQ_CONB6_LUPAN"/>
    <PeptideEvidence dBSequence_ref="DBSEQ_CONB6_LUPAN" peptide_ref="PTD_LIKNQQQSYFANAQPQQQQQR" start="553" end="573" isDecoy="false" id="PTD_LIKNQQQSYFANAQPQQQQQR_DBSEQ_CONB6_LUPAN"/>
    <PeptideEvidence dBSequence_ref="DBSEQ_CONB6_LUPAN" peptide_ref="PTD_NQQQSYFANAQPQQQQQR" start="556" end="573" isDecoy="false" id="PTD_NQQQSYFANAQPQQQQQR_DBSEQ_CONB6_LUPAN"/>
    <PeptideEvidence dBSequence_ref="DBSEQ_CONB1_LUPAL" peptide_ref="PTD_TNRLE" start="143" end="147" isDecoy="false" id="PTD_TNRLE_DBSEQ_CONB1_LUPAL"/>
    <PeptideEvidence dBSequence_ref="DBSEQ_CONB1_LUPAL" peptide_ref="PTD_TNRLEN" start="143" end="148" isDecoy="false" id="PTD_TNRLEN_DBSEQ_CONB1_LUPAL"/>
    <PeptideEvidence dBSequence_ref="DBSEQ_CONB1_LUPAL" peptide_ref="PTD_TNRLENL" start="143" end="149" isDecoy="false" id="PTD_TNRLENL_DBSEQ_CONB1_LUPAL"/>
    <PeptideEvidence dBSequence_ref="DBSEQ_CONB1_LUPAL" peptide_ref="PTD_TNRLENLQN" start="143" end="151" isDecoy="false" id="PTD_TNRLENLQN_DBSEQ_CONB1_LUPAL"/>
    <PeptideEvidence dBSequence_ref="DBSEQ_CONB1_LUPAL" peptide_ref="PTD_TNRLENLQNYR" start="143" end="153" isDecoy="false" id="PTD_TNRLENLQNYR_DBSEQ_CONB1_LUPAL"/>
    <PeptideEvidence dBSequence_ref="DBSEQ_CONB1_LUPAL" peptide_ref="PTD_NRLENLQNYR" start="144" end="153" isDecoy="false" id="PTD_NRLENLQNYR_DBSEQ_CONB1_LUPAL"/>
    <PeptideEvidence dBSequence_ref="DBSEQ_CONB1_LUPAL" peptide_ref="PTD_LENLQNYR" start="146" end="153" isDecoy="false" id="PTD_LENLQNYR_DBSEQ_CONB1_LUPAL"/>
    <PeptideEvidence dBSequence_ref="DBSEQ_CONB1_LUPAL" peptide_ref="PTD_ENLQNYR" start="147" end="153" isDecoy="false" id="PTD_ENLQNYR_DBSEQ_CONB1_LUPAL"/>
    <PeptideEvidence dBSequence_ref="DBSEQ_CONB1_LUPAL" peptide_ref="PTD_NLQNYR" start="148" end="153" isDecoy="false" id="PTD_NLQNYR_DBSEQ_CONB1_LUPAL"/>
    <PeptideEvidence dBSequence_ref="DBSEQ_CONB1_LUPAL" peptide_ref="PTD_LQNYR" start="149" end="153" isDecoy="false" id="PTD_LQNYR_DBSEQ_CONB1_LUPAL"/>
    <PeptideEvidence dBSequence_ref="DBSEQ_CONB1_LUPAL" peptide_ref="PTD_QNYR" start="150" end="153" isDecoy="false" id="PTD_QNYR_DBSEQ_CONB1_LUPAL"/>
    <PeptideEvidence dBSequence_ref="DBSEQ_CONB1_LUPAL" peptide_ref="PTD_NYR" start="151" end="153" isDecoy="false" id="PTD_NYR_DBSEQ_CONB1_LUPAL"/>
    <PeptideEvidence dBSequence_ref="DBSEQ_CONB1_LUPAL" peptide_ref="PTD_IVEFQSKPNTLILPK" start="154" end="168" isDecoy="false" id="PTD_IVEFQSKPNTLILPK_DBSEQ_CONB1_LUPAL"/>
    <PeptideEvidence dBSequence_ref="DBSEQ_CONB1_LUPAL" peptide_ref="PTD_VEFQSKPNTLILPK" start="155" end="168" isDecoy="false" id="PTD_VEFQSKPNTLILPK_DBSEQ_CONB1_LUPAL"/>
    <PeptideEvidence dBSequence_ref="DBSEQ_CONB1_LUPAL" peptide_ref="PTD_EFQSKPNTLILPK" start="156" end="168" isDecoy="false" id="PTD_EFQSKPNTLILPK_DBSEQ_CONB1_LUPAL"/>
    <PeptideEvidence dBSequence_ref="DBSEQ_CONB1_LUPAL" peptide_ref="PTD_QAYNLEYGDALR" start="194" end="205" isDecoy="false" id="PTD_QAYNLEYGDALR_DBSEQ_CONB1_LUPAL"/>
    <PeptideEvidence dBSequence_ref="DBSEQ_CONB1_LUPAL" peptide_ref="PTD_LEYGDALR" start="198" end="205" isDecoy="false" id="PTD_LEYGDALR_DBSEQ_CONB1_LUPAL"/>
    <PeptideEvidence dBSequence_ref="DBSEQ_CONB1_LUPAL" peptide_ref="PTD_YGDALR" start="200" end="205" isDecoy="false" id="PTD_YGDALR_DBSEQ_CONB1_LUPAL"/>
    <PeptideEvidence dBSequence_ref="DBSEQ_CONB1_LUPAL" peptide_ref="PTD_GDALR" start="201" end="205" isDecoy="false" id="PTD_GDALR_DBSEQ_CONB1_LUPAL"/>
    <PeptideEvidence dBSequence_ref="DBSEQ_CONB1_LUPAL" peptide_ref="PTD_DQQSYFSGFSR" start="248" end="258" isDecoy="false" id="PTD_DQQSYFSGFSR_DBSEQ_CONB1_LUPAL"/>
    <PeptideEvidence dBSequence_ref="DBSEQ_CONB1_LUPAL" peptide_ref="PTD_NTLE" start="259" end="262" isDecoy="false" id="PTD_NTLE_DBSEQ_CONB1_LUPAL"/>
    <PeptideEvidence dBSequence_ref="DBSEQ_CONB1_LUPAL" peptide_ref="PTD_NTLEA" start="259" end="263" isDecoy="false" id="PTD_NTLEA_DBSEQ_CONB1_LUPAL"/>
    <PeptideEvidence dBSequence_ref="DBSEQ_CONB1_LUPAL" peptide_ref="PTD_NTLEAT" start="259" end="264" isDecoy="false" id="PTD_NTLEAT_DBSEQ_CONB1_LUPAL"/>
    <PeptideEvidence dBSequence_ref="DBSEQ_CONB1_LUPAL" peptide_ref="PTD_NTLEATFNTR" start="259" end="268" isDecoy="false" id="PTD_NTLEATFNTR_DBSEQ_CONB1_LUPAL"/>
    <PeptideEvidence dBSequence_ref="DBSEQ_CONB1_LUPAL" peptide_ref="PTD_NTLEATFNTRYEEIQR" start="259" end="274" isDecoy="false" id="PTD_NTLEATFNTRYEEIQR_DBSEQ_CONB1_LUPAL"/>
    <PeptideEvidence dBSequence_ref="DBSEQ_CONB1_LUPAL" peptide_ref="PTD_TLEATFNTR" start="260" end="268" isDecoy="false" id="PTD_TLEATFNTR_DBSEQ_CONB1_LUPAL"/>
    <PeptideEvidence dBSequence_ref="DBSEQ_CONB1_LUPAL" peptide_ref="PTD_LEATFNTRYEEIQR" start="261" end="274" isDecoy="false" id="PTD_LEATFNTRYEEIQR_DBSEQ_CONB1_LUPAL"/>
    <PeptideEvidence dBSequence_ref="DBSEQ_CONB1_LUPAL" peptide_ref="PTD_EATFNTR" start="262" end="268" isDecoy="false" id="PTD_EATFNTR_DBSEQ_CONB1_LUPAL"/>
    <PeptideEvidence dBSequence_ref="DBSEQ_CONB1_LUPAL" peptide_ref="PTD_EATFNTRYEEIQR" start="262" end="274" isDecoy="false" id="PTD_EATFNTRYEEIQR_DBSEQ_CONB1_LUPAL"/>
    <PeptideEvidence dBSequence_ref="DBSEQ_CONB1_LUPAL" peptide_ref="PTD_ATFNTR" start="263" end="268" isDecoy="false" id="PTD_ATFNTR_DBSEQ_CONB1_LUPAL"/>
    <PeptideEvidence dBSequence_ref="DBSEQ_CONB1_LUPAL" peptide_ref="PTD_TFNTR" start="264" end="268" isDecoy="false" id="PTD_TFNTR_DBSEQ_CONB1_LUPAL"/>
    <PeptideEvidence dBSequence_ref="DBSEQ_CONB1_LUPAL" peptide_ref="PTD_TFNTRYEEIQR" start="264" end="274" isDecoy="false" id="PTD_TFNTRYEEIQR_DBSEQ_CONB1_LUPAL"/>
    <PeptideEvidence dBSequence_ref="DBSEQ_CONB1_LUPAL" peptide_ref="PTD_RGQEQSHQDEG" start="290" end="300" isDecoy="false" id="PTD_RGQEQSHQDEG_DBSEQ_CONB1_LUPAL"/>
    <PeptideEvidence dBSequence_ref="DBSEQ_CONB1_LUPAL" peptide_ref="PTD_RGQEQSHQDEGV" start="290" end="301" isDecoy="false" id="PTD_RGQEQSHQDEGV_DBSEQ_CONB1_LUPAL"/>
    <PeptideEvidence dBSequence_ref="DBSEQ_CONB1_LUPAL" peptide_ref="PTD_RGQEQSHQDEGVIVR" start="290" end="304" isDecoy="false" id="PTD_RGQEQSHQDEGVIVR_DBSEQ_CONB1_LUPAL"/>
    <PeptideEvidence dBSequence_ref="DBSEQ_CONB1_LUPAL" peptide_ref="PTD_GQEQSHQDEGVIVR" start="291" end="304" isDecoy="false" id="PTD_GQEQSHQDEGVIVR_DBSEQ_CONB1_LUPAL"/>
    <PeptideEvidence dBSequence_ref="DBSEQ_CONB1_LUPAL" peptide_ref="PTD_EQSHQDEGVIVR" start="293" end="304" isDecoy="false" id="PTD_EQSHQDEGVIVR_DBSEQ_CONB1_LUPAL"/>
    <PeptideEvidence dBSequence_ref="DBSEQ_CONB1_LUPAL" peptide_ref="PTD_SNEPIYSNK" start="336" end="344" isDecoy="false" id="PTD_SNEPIYSNK_DBSEQ_CONB1_LUPAL"/>
    <PeptideEvidence dBSequence_ref="DBSEQ_CONB1_LUPAL" peptide_ref="PTD_LSEGDIFVIPAGYPISVNASSNLR" start="427" end="450" isDecoy="false" id="PTD_LSEGDIFVIPAGYPISVNASSNLR_DBSEQ_CONB1_LUPAL"/>
    <PeptideEvidence dBSequence_ref="DBSEQ_CONB1_LUPAL" peptide_ref="PTD_NFLAGSEDNVIR" start="464" end="475" isDecoy="false" id="PTD_NFLAGSEDNVIR_DBSEQ_CONB1_LUPAL"/>
    <PeptideEvidence dBSequence_ref="DBSEQ_CONB1_LUPAL" peptide_ref="PTD_FLAGSEDNVIR" start="465" end="475" isDecoy="false" id="PTD_FLAGSEDNVIR_DBSEQ_CONB1_LUPAL"/>
    <PeptideEvidence dBSequence_ref="DBSEQ_CONB1_LUPAL" peptide_ref="PTD_AGSEDNVIR" start="467" end="475" isDecoy="false" id="PTD_AGSEDNVIR_DBSEQ_CONB1_LUPAL"/>
    <PeptideEvidence dBSequence_ref="DBSEQ_CONB1_LUPAL" peptide_ref="PTD_GSEDNVIR" start="468" end="475" isDecoy="false" id="PTD_GSEDNVIR_DBSEQ_CONB1_LUPAL"/>
    <PeptideEvidence dBSequence_ref="DBSEQ_CONB1_LUPAL" peptide_ref="PTD_SEDNVIR" start="469" end="475" isDecoy="false" id="PTD_SEDNVIR_DBSEQ_CONB1_LUPAL"/>
    <PeptideEvidence dBSequence_ref="DBSEQ_CONB1_LUPAL" peptide_ref="PTD_EDNVIR" start="470" end="475" isDecoy="false" id="PTD_EDNVIR_DBSEQ_CONB1_LUPAL"/>
    <PeptideEvidence dBSequence_ref="DBSEQ_CONB2_LUPAL" peptide_ref="PTD_TNRLENLQNYR" start="143" end="153" isDecoy="false" id="PTD_TNRLENLQNYR_DBSEQ_CONB2_LUPAL"/>
    <PeptideEvidence dBSequence_ref="DBSEQ_CONB2_LUPAL" peptide_ref="PTD_LENLQNYR" start="146" end="153" isDecoy="false" id="PTD_LENLQNYR_DBSEQ_CONB2_LUPAL"/>
    <PeptideEvidence dBSequence_ref="DBSEQ_CONB2_LUPAL" peptide_ref="PTD_IVEFQSKPNTLILPK" start="154" end="168" isDecoy="false" id="PTD_IVEFQSKPNTLILPK_DBSEQ_CONB2_LUPAL"/>
    <PeptideEvidence dBSequence_ref="DBSEQ_CONB2_LUPAL" peptide_ref="PTD_QAYNLEYGDALR" start="194" end="205" isDecoy="false" id="PTD_QAYNLEYGDALR_DBSEQ_CONB2_LUPAL"/>
    <PeptideEvidence dBSequence_ref="DBSEQ_CONB2_LUPAL" peptide_ref="PTD_DQQSYFSGFSR" start="248" end="258" isDecoy="false" id="PTD_DQQSYFSGFSR_DBSEQ_CONB2_LUPAL"/>
    <PeptideEvidence dBSequence_ref="DBSEQ_CONB2_LUPAL" peptide_ref="PTD_NTLEATFNTR" start="259" end="268" isDecoy="false" id="PTD_NTLEATFNTR_DBSEQ_CONB2_LUPAL"/>
    <PeptideEvidence dBSequence_ref="DBSEQ_CONB2_LUPAL" peptide_ref="PTD_NTLEATFNTRYEEIQR" start="259" end="274" isDecoy="false" id="PTD_NTLEATFNTRYEEIQR_DBSEQ_CONB2_LUPAL"/>
    <PeptideEvidence dBSequence_ref="DBSEQ_CONB2_LUPAL" peptide_ref="PTD_RGQEQSDQDEGVIVIVSK" start="290" end="307" isDecoy="false" id="PTD_RGQEQSDQDEGVIVIVSK_DBSEQ_CONB2_LUPAL"/>
    <PeptideEvidence dBSequence_ref="DBSEQ_CONB2_LUPAL" peptide_ref="PTD_SNEPIYSNK" start="336" end="344" isDecoy="false" id="PTD_SNEPIYSNK_DBSEQ_CONB2_LUPAL"/>
    <PeptideEvidence dBSequence_ref="DBSEQ_CONB2_LUPAL" peptide_ref="PTD_LLGFGINADENQR" start="451" end="463" isDecoy="false" id="PTD_LLGFGINADENQR_DBSEQ_CONB2_LUPAL"/>
    <PeptideEvidence dBSequence_ref="DBSEQ_COND3_LUPAN" peptide_ref="PTD_RQLQQVNLR" start="32" end="40" isDecoy="false" id="PTD_RQLQQVNLR_DBSEQ_COND3_LUPAN"/>
    <PeptideEvidence dBSequence_ref="DBSEQ_COND3_LUPAN" peptide_ref="PTD_QLQQVNLR" start="33" end="40" isDecoy="false" id="PTD_QLQQVNLR_DBSEQ_COND3_LUPAN"/>
    <PeptideEvidence dBSequence_ref="DBSEQ_COND3_LUPAN" peptide_ref="PTD_HKSSQESEELDQCC_13C_14C" start="74" end="87" isDecoy="false" id="PTD_HKSSQESEELDQCC_13C_14C_DBSEQ_COND3_LUPAN"/>
    <PeptideEvidence dBSequence_ref="DBSEQ_COND3_LUPAN" peptide_ref="PTD_HKSSQESEELDQCCEQ_13C_14C" start="74" end="89" isDecoy="false" id="PTD_HKSSQESEELDQCCEQ_13C_14C_DBSEQ_COND3_LUPAN"/>
    <PeptideEvidence dBSequence_ref="DBSEQ_COND3_LUPAN" peptide_ref="PTD_HKSSQESEELDQCCEQL_13C_14C" start="74" end="90" isDecoy="false" id="PTD_HKSSQESEELDQCCEQL_13C_14C_DBSEQ_COND3_LUPAN"/>
    <PeptideEvidence dBSequence_ref="DBSEQ_COND3_LUPAN" peptide_ref="PTD_HKSSQESEELDQCCEQLN_13C_14C" start="74" end="91" isDecoy="false" id="PTD_HKSSQESEELDQCCEQLN_13C_14C_DBSEQ_COND3_LUPAN"/>
    <PeptideEvidence dBSequence_ref="DBSEQ_COND3_LUPAN" peptide_ref="PTD_HKSSQESEELDQCCEQLNELNSQR_13C_14C" start="74" end="97" isDecoy="false" id="PTD_HKSSQESEELDQCCEQLNELNSQR_13C_14C_DBSEQ_COND3_LUPAN"/>
    <PeptideEvidence dBSequence_ref="DBSEQ_COND3_LUPAN" peptide_ref="PTD_SSQESEELDQ" start="76" end="85" isDecoy="false" id="PTD_SSQESEELDQ_DBSEQ_COND3_LUPAN"/>
    <PeptideEvidence dBSequence_ref="DBSEQ_COND3_LUPAN" peptide_ref="PTD_SSQESEELDQCCEQLNE_11C_12C" start="76" end="92" isDecoy="false" id="PTD_SSQESEELDQCCEQLNE_11C_12C_DBSEQ_COND3_LUPAN"/>
    <PeptideEvidence dBSequence_ref="DBSEQ_COND3_LUPAN" peptide_ref="PTD_SSQESEELDQCCEQLNELNSQR_11C_12C" start="76" end="97" isDecoy="false" id="PTD_SSQESEELDQCCEQLNELNSQR_11C_12C_DBSEQ_COND3_LUPAN"/>
    <PeptideEvidence dBSequence_ref="DBSEQ_COND3_LUPAN" peptide_ref="PTD_LDQCCEQLNELNSQR_4C_5C" start="83" end="97" isDecoy="false" id="PTD_LDQCCEQLNELNSQR_4C_5C_DBSEQ_COND3_LUPAN"/>
    <PeptideEvidence dBSequence_ref="DBSEQ_COND3_LUPAN" peptide_ref="PTD_QCCEQLNELNSQR_2C_3C" start="85" end="97" isDecoy="false" id="PTD_QCCEQLNELNSQR_2C_3C_DBSEQ_COND3_LUPAN"/>
    <PeptideEvidence dBSequence_ref="DBSEQ_COND3_LUPAN" peptide_ref="PTD_CCEQLNELNSQR_1C_2C" start="86" end="97" isDecoy="false" id="PTD_CCEQLNELNSQR_1C_2C_DBSEQ_COND3_LUPAN"/>
    <PeptideEvidence dBSequence_ref="DBSEQ_COND3_LUPAN" peptide_ref="PTD_NELNSQR" start="91" end="97" isDecoy="false" id="PTD_NELNSQR_DBSEQ_COND3_LUPAN"/>
    <PeptideEvidence dBSequence_ref="DBSEQ_COND3_LUPAN" peptide_ref="PTD_ALQQIYESQSEQCEGR_13C" start="102" end="117" isDecoy="false" id="PTD_ALQQIYESQSEQCEGR_13C_DBSEQ_COND3_LUPAN"/>
    <PeptideEvidence dBSequence_ref="DBSEQ_COND3_LUPAN" peptide_ref="PTD_ALQQIYESQSEQCEGRQQEQQLEGELEK_13C" start="102" end="129" isDecoy="false" id="PTD_ALQQIYESQSEQCEGRQQEQQLEGELEK_13C_DBSEQ_COND3_LUPAN"/>
    <PeptideEvidence dBSequence_ref="DBSEQ_COND3_LUPAN" peptide_ref="PTD_QQEQQLEGELEK" start="118" end="129" isDecoy="false" id="PTD_QQEQQLEGELEK_DBSEQ_COND3_LUPAN"/>
    <PeptideEvidence dBSequence_ref="DBSEQ_COND3_LUPAN" peptide_ref="PTD_QQEQQLEGELEKLPR" start="118" end="132" isDecoy="false" id="PTD_QQEQQLEGELEKLPR_DBSEQ_COND3_LUPAN"/>
    <PeptideEvidence dBSequence_ref="DBSEQ_COND3_LUPAN" peptide_ref="PTD_ICGFGPLR_2C" start="133" end="140" isDecoy="false" id="PTD_ICGFGPLR_2C_DBSEQ_COND3_LUPAN"/>
    <PeptideEvidence dBSequence_ref="DBSEQ_COND3_LUPAN" peptide_ref="PTD_ICGFGPLRR_2C" start="133" end="141" isDecoy="false" id="PTD_ICGFGPLRR_2C_DBSEQ_COND3_LUPAN"/>
    <PeptideEvidence dBSequence_ref="DBSEQ_CONA2_LUPAN" peptide_ref="PTD_LNALEPDNR" start="36" end="44" isDecoy="false" id="PTD_LNALEPDNR_DBSEQ_CONA2_LUPAN"/>
    <PeptideEvidence dBSequence_ref="DBSEQ_CONA2_LUPAN" peptide_ref="PTD_LNALEPDNRVESEGGVTETWNSNRPELR" start="36" end="63" isDecoy="false" id="PTD_LNALEPDNRVESEGGVTETWNSNRPELR_DBSEQ_CONA2_LUPAN"/>
    <PeptideEvidence dBSequence_ref="DBSEQ_CONA2_LUPAN" peptide_ref="PTD_NALEPDNR" start="37" end="44" isDecoy="false" id="PTD_NALEPDNR_DBSEQ_CONA2_LUPAN"/>
    <PeptideEvidence dBSequence_ref="DBSEQ_CONA2_LUPAN" peptide_ref="PTD_NALEPDNRVESEGGVTETWNSNRPELR" start="37" end="63" isDecoy="false" id="PTD_NALEPDNRVESEGGVTETWNSNRPELR_DBSEQ_CONA2_LUPAN"/>
    <PeptideEvidence dBSequence_ref="DBSEQ_CONA2_LUPAN" peptide_ref="PTD_ALEPDNR" start="38" end="44" isDecoy="false" id="PTD_ALEPDNR_DBSEQ_CONA2_LUPAN"/>
    <PeptideEvidence dBSequence_ref="DBSEQ_CONA2_LUPAN" peptide_ref="PTD_ALEPDNRVESEGGVTETWNSNRPELR" start="38" end="63" isDecoy="false" id="PTD_ALEPDNRVESEGGVTETWNSNRPELR_DBSEQ_CONA2_LUPAN"/>
    <PeptideEvidence dBSequence_ref="DBSEQ_CONA2_LUPAN" peptide_ref="PTD_LEPDNR" start="39" end="44" isDecoy="false" id="PTD_LEPDNR_DBSEQ_CONA2_LUPAN"/>
    <PeptideEvidence dBSequence_ref="DBSEQ_CONA2_LUPAN" peptide_ref="PTD_LEPDNRVESEGGVTETWNSNRPELR" start="39" end="63" isDecoy="false" id="PTD_LEPDNRVESEGGVTETWNSNRPELR_DBSEQ_CONA2_LUPAN"/>
    <PeptideEvidence dBSequence_ref="DBSEQ_CONA2_LUPAN" peptide_ref="PTD_EPDNR" start="40" end="44" isDecoy="false" id="PTD_EPDNR_DBSEQ_CONA2_LUPAN"/>
    <PeptideEvidence dBSequence_ref="DBSEQ_CONA2_LUPAN" peptide_ref="PTD_EPDNRVESEGGVTETWNSNRPELR" start="40" end="63" isDecoy="false" id="PTD_EPDNRVESEGGVTETWNSNRPELR_DBSEQ_CONA2_LUPAN"/>
    <PeptideEvidence dBSequence_ref="DBSEQ_CONA2_LUPAN" peptide_ref="PTD_PDNRVESEGGVTETWNSNRPELR" start="41" end="63" isDecoy="false" id="PTD_PDNRVESEGGVTETWNSNRPELR_DBSEQ_CONA2_LUPAN"/>
    <PeptideEvidence dBSequence_ref="DBSEQ_CONA2_LUPAN" peptide_ref="PTD_NRVESEGGVTETWNSNRPELR" start="43" end="63" isDecoy="false" id="PTD_NRVESEGGVTETWNSNRPELR_DBSEQ_CONA2_LUPAN"/>
    <PeptideEvidence dBSequence_ref="DBSEQ_CONA2_LUPAN" peptide_ref="PTD_VESEGGVTETWNSNRPELR" start="45" end="63" isDecoy="false" id="PTD_VESEGGVTETWNSNRPELR_DBSEQ_CONA2_LUPAN"/>
    <PeptideEvidence dBSequence_ref="DBSEQ_CONA2_LUPAN" peptide_ref="PTD_VESEGGVTETWNSNRPELRCAGVAFEK_20C" start="45" end="71" isDecoy="false" id="PTD_VESEGGVTETWNSNRPELRCAGVAFEK_20C_DBSEQ_CONA2_LUPAN"/>
    <PeptideEvidence dBSequence_ref="DBSEQ_CONA2_LUPAN" peptide_ref="PTD_ESEGGVTETWNSNRPELR" start="46" end="63" isDecoy="false" id="PTD_ESEGGVTETWNSNRPELR_DBSEQ_CONA2_LUPAN"/>
    <PeptideEvidence dBSequence_ref="DBSEQ_CONA2_LUPAN" peptide_ref="PTD_SEGGVTETWNSNRPELR" start="47" end="63" isDecoy="false" id="PTD_SEGGVTETWNSNRPELR_DBSEQ_CONA2_LUPAN"/>
    <PeptideEvidence dBSequence_ref="DBSEQ_CONA2_LUPAN" peptide_ref="PTD_GGVTETWNSNRPELR" start="49" end="63" isDecoy="false" id="PTD_GGVTETWNSNRPELR_DBSEQ_CONA2_LUPAN"/>
    <PeptideEvidence dBSequence_ref="DBSEQ_CONA2_LUPAN" peptide_ref="PTD_TETWNSNRPELR" start="52" end="63" isDecoy="false" id="PTD_TETWNSNRPELR_DBSEQ_CONA2_LUPAN"/>
    <PeptideEvidence dBSequence_ref="DBSEQ_CONA2_LUPAN" peptide_ref="PTD_ETWNSNRPELR" start="53" end="63" isDecoy="false" id="PTD_ETWNSNRPELR_DBSEQ_CONA2_LUPAN"/>
    <PeptideEvidence dBSequence_ref="DBSEQ_CONA2_LUPAN" peptide_ref="PTD_WNSNRPELR" start="55" end="63" isDecoy="false" id="PTD_WNSNRPELR_DBSEQ_CONA2_LUPAN"/>
    <PeptideEvidence dBSequence_ref="DBSEQ_CONA2_LUPAN" peptide_ref="PTD_CAGVAFEK_1C" start="64" end="71" isDecoy="false" id="PTD_CAGVAFEK_1C_DBSEQ_CONA2_LUPAN"/>
    <PeptideEvidence dBSequence_ref="DBSEQ_CONA2_LUPAN" peptide_ref="PTD_AGVAFEK" start="65" end="71" isDecoy="false" id="PTD_AGVAFEK_DBSEQ_CONA2_LUPAN"/>
    <PeptideEvidence dBSequence_ref="DBSEQ_CONA2_LUPAN" peptide_ref="PTD_GVAFEK" start="66" end="71" isDecoy="false" id="PTD_GVAFEK_DBSEQ_CONA2_LUPAN"/>
    <PeptideEvidence dBSequence_ref="DBSEQ_CONA2_LUPAN" peptide_ref="PTD_AFEK" start="68" end="71" isDecoy="false" id="PTD_AFEK_DBSEQ_CONA2_LUPAN"/>
    <PeptideEvidence dBSequence_ref="DBSEQ_CONA2_LUPAN" peptide_ref="PTD_HTIQPQGLHLPSYTNYPQLIFIVEGEGALGISVPGCTETYEEAQQSQSSQDPR_36C" start="72" end="124" isDecoy="false" id="PTD_HTIQPQGLHLPSYTNYPQLIFIVEGEGALGISVPGCTETYEEAQQSQSSQDPR_36C_DBSEQ_CONA2_LUPAN"/>
    <PeptideEvidence dBSequence_ref="DBSEQ_CONA2_LUPAN" peptide_ref="PTD_IQYFREGDIIAIPPGIPYWTYNYGEQR" start="144" end="170" isDecoy="false" id="PTD_IQYFREGDIIAIPPGIPYWTYNYGEQR_DBSEQ_CONA2_LUPAN"/>
    <PeptideEvidence dBSequence_ref="DBSEQ_CONA2_LUPAN" peptide_ref="PTD_EGDIIA" start="149" end="154" isDecoy="false" id="PTD_EGDIIA_DBSEQ_CONA2_LUPAN"/>
    <PeptideEvidence dBSequence_ref="DBSEQ_CONA2_LUPAN" peptide_ref="PTD_EGDIIAI" start="149" end="155" isDecoy="false" id="PTD_EGDIIAI_DBSEQ_CONA2_LUPAN"/>
    <PeptideEvidence dBSequence_ref="DBSEQ_CONA2_LUPAN" peptide_ref="PTD_EGDIIAIPPGI" start="149" end="159" isDecoy="false" id="PTD_EGDIIAIPPGI_DBSEQ_CONA2_LUPAN"/>
    <PeptideEvidence dBSequence_ref="DBSEQ_CONA2_LUPAN" peptide_ref="PTD_EGDIIAIPPGIPYWTYNYGEQR" start="149" end="170" isDecoy="false" id="PTD_EGDIIAIPPGIPYWTYNYGEQR_DBSEQ_CONA2_LUPAN"/>
    <PeptideEvidence dBSequence_ref="DBSEQ_CONA2_LUPAN" peptide_ref="PTD_IPPGIPYWTYNYGEQR" start="155" end="170" isDecoy="false" id="PTD_IPPGIPYWTYNYGEQR_DBSEQ_CONA2_LUPAN"/>
    <PeptideEvidence dBSequence_ref="DBSEQ_CONA2_LUPAN" peptide_ref="PTD_PPGIPYWTYNYGEQR" start="156" end="170" isDecoy="false" id="PTD_PPGIPYWTYNYGEQR_DBSEQ_CONA2_LUPAN"/>
    <PeptideEvidence dBSequence_ref="DBSEQ_CONA2_LUPAN" peptide_ref="PTD_PYWTYNYGEQR" start="160" end="170" isDecoy="false" id="PTD_PYWTYNYGEQR_DBSEQ_CONA2_LUPAN"/>
    <PeptideEvidence dBSequence_ref="DBSEQ_CONA2_LUPAN" peptide_ref="PTD_TYNYGEQR" start="163" end="170" isDecoy="false" id="PTD_TYNYGEQR_DBSEQ_CONA2_LUPAN"/>
    <PeptideEvidence dBSequence_ref="DBSEQ_CONA2_LUPAN" peptide_ref="PTD_YNYGEQR" start="164" end="170" isDecoy="false" id="PTD_YNYGEQR_DBSEQ_CONA2_LUPAN"/>
    <PeptideEvidence dBSequence_ref="DBSEQ_CONA2_LUPAN" peptide_ref="PTD_NYGEQR" start="165" end="170" isDecoy="false" id="PTD_NYGEQR_DBSEQ_CONA2_LUPAN"/>
    <PeptideEvidence dBSequence_ref="DBSEQ_CONA2_LUPAN" peptide_ref="PTD_LVAINL" start="171" end="176" isDecoy="false" id="PTD_LVAINL_DBSEQ_CONA2_LUPAN"/>
    <PeptideEvidence dBSequence_ref="DBSEQ_CONA2_LUPAN" peptide_ref="PTD_LVAINLL" start="171" end="177" isDecoy="false" id="PTD_LVAINLL_DBSEQ_CONA2_LUPAN"/>
    <PeptideEvidence dBSequence_ref="DBSEQ_CONA2_LUPAN" peptide_ref="PTD_LVAINLLDT" start="171" end="179" isDecoy="false" id="PTD_LVAINLLDT_DBSEQ_CONA2_LUPAN"/>
    <PeptideEvidence dBSequence_ref="DBSEQ_CONA2_LUPAN" peptide_ref="PTD_LVAINLLDTT" start="171" end="180" isDecoy="false" id="PTD_LVAINLLDTT_DBSEQ_CONA2_LUPAN"/>
    <PeptideEvidence dBSequence_ref="DBSEQ_CONA2_LUPAN" peptide_ref="PTD_LVAINLLDTTS" start="171" end="181" isDecoy="false" id="PTD_LVAINLLDTTS_DBSEQ_CONA2_LUPAN"/>
    <PeptideEvidence dBSequence_ref="DBSEQ_CONA2_LUPAN" peptide_ref="PTD_LVAINLLDTTSL" start="171" end="182" isDecoy="false" id="PTD_LVAINLLDTTSL_DBSEQ_CONA2_LUPAN"/>
    <PeptideEvidence dBSequence_ref="DBSEQ_CONA2_LUPAN" peptide_ref="PTD_LVAINLLDTTSLLN" start="171" end="184" isDecoy="false" id="PTD_LVAINLLDTTSLLN_DBSEQ_CONA2_LUPAN"/>
    <PeptideEvidence dBSequence_ref="DBSEQ_CONA2_LUPAN" peptide_ref="PTD_LVAINLLDTTSLLNQ" start="171" end="185" isDecoy="false" id="PTD_LVAINLLDTTSLLNQ_DBSEQ_CONA2_LUPAN"/>
    <PeptideEvidence dBSequence_ref="DBSEQ_CONA2_LUPAN" peptide_ref="PTD_LVAINLLDTTSLLNQL" start="171" end="186" isDecoy="false" id="PTD_LVAINLLDTTSLLNQL_DBSEQ_CONA2_LUPAN"/>
    <PeptideEvidence dBSequence_ref="DBSEQ_CONA2_LUPAN" peptide_ref="PTD_LVAINLLDTTSLLNQLD" start="171" end="187" isDecoy="false" id="PTD_LVAINLLDTTSLLNQLD_DBSEQ_CONA2_LUPAN"/>
    <PeptideEvidence dBSequence_ref="DBSEQ_CONA2_LUPAN" peptide_ref="PTD_LVAINLLDTTSLLNQLDPSPR" start="171" end="191" isDecoy="false" id="PTD_LVAINLLDTTSLLNQLDPSPR_DBSEQ_CONA2_LUPAN"/>
    <PeptideEvidence dBSequence_ref="DBSEQ_CONA2_LUPAN" peptide_ref="PTD_LVAINLLDTTSLLNQLDPSPRR" start="171" end="192" isDecoy="false" id="PTD_LVAINLLDTTSLLNQLDPSPRR_DBSEQ_CONA2_LUPAN"/>
    <PeptideEvidence dBSequence_ref="DBSEQ_CONA2_LUPAN" peptide_ref="PTD_VAINLLDTTSLLNQLDPSPRR" start="172" end="192" isDecoy="false" id="PTD_VAINLLDTTSLLNQLDPSPRR_DBSEQ_CONA2_LUPAN"/>
    <PeptideEvidence dBSequence_ref="DBSEQ_CONA2_LUPAN" peptide_ref="PTD_AINLLDTTSLLNQLDPSPR" start="173" end="191" isDecoy="false" id="PTD_AINLLDTTSLLNQLDPSPR_DBSEQ_CONA2_LUPAN"/>
    <PeptideEvidence dBSequence_ref="DBSEQ_CONA2_LUPAN" peptide_ref="PTD_AINLLDTTSLLNQLDPSPRR" start="173" end="192" isDecoy="false" id="PTD_AINLLDTTSLLNQLDPSPRR_DBSEQ_CONA2_LUPAN"/>
    <PeptideEvidence dBSequence_ref="DBSEQ_CONA2_LUPAN" peptide_ref="PTD_INLLDTTSLLNQLDPSPRR" start="174" end="192" isDecoy="false" id="PTD_INLLDTTSLLNQLDPSPRR_DBSEQ_CONA2_LUPAN"/>
    <PeptideEvidence dBSequence_ref="DBSEQ_CONA2_LUPAN" peptide_ref="PTD_LLDTTSLLNQLDPSPR" start="176" end="191" isDecoy="false" id="PTD_LLDTTSLLNQLDPSPR_DBSEQ_CONA2_LUPAN"/>
    <PeptideEvidence dBSequence_ref="DBSEQ_CONA2_LUPAN" peptide_ref="PTD_LDTTSLLNQLDPSPR" start="177" end="191" isDecoy="false" id="PTD_LDTTSLLNQLDPSPR_DBSEQ_CONA2_LUPAN"/>
    <PeptideEvidence dBSequence_ref="DBSEQ_CONA2_LUPAN" peptide_ref="PTD_LDTTSLLNQLDPSPRR" start="177" end="192" isDecoy="false" id="PTD_LDTTSLLNQLDPSPRR_DBSEQ_CONA2_LUPAN"/>
    <PeptideEvidence dBSequence_ref="DBSEQ_CONA2_LUPAN" peptide_ref="PTD_DTTSLLNQLDPSPRR" start="178" end="192" isDecoy="false" id="PTD_DTTSLLNQLDPSPRR_DBSEQ_CONA2_LUPAN"/>
    <PeptideEvidence dBSequence_ref="DBSEQ_CONA2_LUPAN" peptide_ref="PTD_TTSLLNQLDPSPR" start="179" end="191" isDecoy="false" id="PTD_TTSLLNQLDPSPR_DBSEQ_CONA2_LUPAN"/>
    <PeptideEvidence dBSequence_ref="DBSEQ_CONA2_LUPAN" peptide_ref="PTD_TTSLLNQLDPSPRR" start="179" end="192" isDecoy="false" id="PTD_TTSLLNQLDPSPRR_DBSEQ_CONA2_LUPAN"/>
    <PeptideEvidence dBSequence_ref="DBSEQ_CONA2_LUPAN" peptide_ref="PTD_TSLLNQLDPSPR" start="180" end="191" isDecoy="false" id="PTD_TSLLNQLDPSPR_DBSEQ_CONA2_LUPAN"/>
    <PeptideEvidence dBSequence_ref="DBSEQ_CONA2_LUPAN" peptide_ref="PTD_TSLLNQLDPSPRR" start="180" end="192" isDecoy="false" id="PTD_TSLLNQLDPSPRR_DBSEQ_CONA2_LUPAN"/>
    <PeptideEvidence dBSequence_ref="DBSEQ_CONA2_LUPAN" peptide_ref="PTD_SLLNQLDPSPR" start="181" end="191" isDecoy="false" id="PTD_SLLNQLDPSPR_DBSEQ_CONA2_LUPAN"/>
    <PeptideEvidence dBSequence_ref="DBSEQ_CONA2_LUPAN" peptide_ref="PTD_SLLNQLDPSPRR" start="181" end="192" isDecoy="false" id="PTD_SLLNQLDPSPRR_DBSEQ_CONA2_LUPAN"/>
    <PeptideEvidence dBSequence_ref="DBSEQ_CONA2_LUPAN" peptide_ref="PTD_LLNQLDPSPR" start="182" end="191" isDecoy="false" id="PTD_LLNQLDPSPR_DBSEQ_CONA2_LUPAN"/>
    <PeptideEvidence dBSequence_ref="DBSEQ_CONA2_LUPAN" peptide_ref="PTD_LLNQLDPSPRR" start="182" end="192" isDecoy="false" id="PTD_LLNQLDPSPRR_DBSEQ_CONA2_LUPAN"/>
    <PeptideEvidence dBSequence_ref="DBSEQ_CONA2_LUPAN" peptide_ref="PTD_LNQLDPSPR" start="183" end="191" isDecoy="false" id="PTD_LNQLDPSPR_DBSEQ_CONA2_LUPAN"/>
    <PeptideEvidence dBSequence_ref="DBSEQ_CONA2_LUPAN" peptide_ref="PTD_LNQLDPSPRR" start="183" end="192" isDecoy="false" id="PTD_LNQLDPSPRR_DBSEQ_CONA2_LUPAN"/>
    <PeptideEvidence dBSequence_ref="DBSEQ_CONA2_LUPAN" peptide_ref="PTD_NQLDPSPR" start="184" end="191" isDecoy="false" id="PTD_NQLDPSPR_DBSEQ_CONA2_LUPAN"/>
    <PeptideEvidence dBSequence_ref="DBSEQ_CONA2_LUPAN" peptide_ref="PTD_NQLDPSPRR" start="184" end="192" isDecoy="false" id="PTD_NQLDPSPRR_DBSEQ_CONA2_LUPAN"/>
    <PeptideEvidence dBSequence_ref="DBSEQ_CONA2_LUPAN" peptide_ref="PTD_QLDPSPR" start="185" end="191" isDecoy="false" id="PTD_QLDPSPR_DBSEQ_CONA2_LUPAN"/>
    <PeptideEvidence dBSequence_ref="DBSEQ_CONA2_LUPAN" peptide_ref="PTD_DPSPR" start="187" end="191" isDecoy="false" id="PTD_DPSPR_DBSEQ_CONA2_LUPAN"/>
    <PeptideEvidence dBSequence_ref="DBSEQ_CONA2_LUPAN" peptide_ref="PTD_PSPR" start="188" end="191" isDecoy="false" id="PTD_PSPR_DBSEQ_CONA2_LUPAN"/>
    <PeptideEvidence dBSequence_ref="DBSEQ_CONA2_LUPAN" peptide_ref="PTD_RFYIA" start="192" end="196" isDecoy="false" id="PTD_RFYIA_DBSEQ_CONA2_LUPAN"/>
    <PeptideEvidence dBSequence_ref="DBSEQ_CONA2_LUPAN" peptide_ref="PTD_RFYIAG" start="192" end="197" isDecoy="false" id="PTD_RFYIAG_DBSEQ_CONA2_LUPAN"/>
    <PeptideEvidence dBSequence_ref="DBSEQ_CONA2_LUPAN" peptide_ref="PTD_RFYIAGN" start="192" end="198" isDecoy="false" id="PTD_RFYIAGN_DBSEQ_CONA2_LUPAN"/>
    <PeptideEvidence dBSequence_ref="DBSEQ_CONA2_LUPAN" peptide_ref="PTD_RFYIAGNPEEEH" start="192" end="203" isDecoy="false" id="PTD_RFYIAGNPEEEH_DBSEQ_CONA2_LUPAN"/>
    <PeptideEvidence dBSequence_ref="DBSEQ_CONA2_LUPAN" peptide_ref="PTD_RFYIAGNPEEEHPET" start="192" end="206" isDecoy="false" id="PTD_RFYIAGNPEEEHPET_DBSEQ_CONA2_LUPAN"/>
    <PeptideEvidence dBSequence_ref="DBSEQ_CONA2_LUPAN" peptide_ref="PTD_RFYIAGNPEEEHPETQ" start="192" end="207" isDecoy="false" id="PTD_RFYIAGNPEEEHPETQ_DBSEQ_CONA2_LUPAN"/>
    <PeptideEvidence dBSequence_ref="DBSEQ_CONA2_LUPAN" peptide_ref="PTD_RFYIAGNPEEEHPETQE" start="192" end="208" isDecoy="false" id="PTD_RFYIAGNPEEEHPETQE_DBSEQ_CONA2_LUPAN"/>
    <PeptideEvidence dBSequence_ref="DBSEQ_CONA2_LUPAN" peptide_ref="PTD_RFYIAGNPEEEHPETQEQ" start="192" end="209" isDecoy="false" id="PTD_RFYIAGNPEEEHPETQEQ_DBSEQ_CONA2_LUPAN"/>
    <PeptideEvidence dBSequence_ref="DBSEQ_CONA2_LUPAN" peptide_ref="PTD_RFYIAGNPEEEHPETQEQQ" start="192" end="210" isDecoy="false" id="PTD_RFYIAGNPEEEHPETQEQQ_DBSEQ_CONA2_LUPAN"/>
    <PeptideEvidence dBSequence_ref="DBSEQ_CONA2_LUPAN" peptide_ref="PTD_RFYIAGNPEEEHPETQEQQG" start="192" end="211" isDecoy="false" id="PTD_RFYIAGNPEEEHPETQEQQG_DBSEQ_CONA2_LUPAN"/>
    <PeptideEvidence dBSequence_ref="DBSEQ_CONA2_LUPAN" peptide_ref="PTD_RFYIAGNPEEEHPETQEQQGQQR" start="192" end="214" isDecoy="false" id="PTD_RFYIAGNPEEEHPETQEQQGQQR_DBSEQ_CONA2_LUPAN"/>
    <PeptideEvidence dBSequence_ref="DBSEQ_CONA2_LUPAN" peptide_ref="PTD_FYIAGNPEEEHPETQEQQGQQR" start="193" end="214" isDecoy="false" id="PTD_FYIAGNPEEEHPETQEQQGQQR_DBSEQ_CONA2_LUPAN"/>
    <PeptideEvidence dBSequence_ref="DBSEQ_CONA2_LUPAN" peptide_ref="PTD_FYIAGNPEEEHPETQEQQGQQREQQQGAGGR" start="193" end="223" isDecoy="false" id="PTD_FYIAGNPEEEHPETQEQQGQQREQQQGAGGR_DBSEQ_CONA2_LUPAN"/>
    <PeptideEvidence dBSequence_ref="DBSEQ_CONA2_LUPAN" peptide_ref="PTD_AGNPEEEHPETQEQQGQQR" start="196" end="214" isDecoy="false" id="PTD_AGNPEEEHPETQEQQGQQR_DBSEQ_CONA2_LUPAN"/>
    <PeptideEvidence dBSequence_ref="DBSEQ_CONA2_LUPAN" peptide_ref="PTD_AGNPEEEHPETQEQQGQQREQQQGAGGR" start="196" end="223" isDecoy="false" id="PTD_AGNPEEEHPETQEQQGQQREQQQGAGGR_DBSEQ_CONA2_LUPAN"/>
    <PeptideEvidence dBSequence_ref="DBSEQ_CONA2_LUPAN" peptide_ref="PTD_GNPEEEHPETQEQQGQQR" start="197" end="214" isDecoy="false" id="PTD_GNPEEEHPETQEQQGQQR_DBSEQ_CONA2_LUPAN"/>
    <PeptideEvidence dBSequence_ref="DBSEQ_CONA2_LUPAN" peptide_ref="PTD_NPEEEHPETQEQQGQQR" start="198" end="214" isDecoy="false" id="PTD_NPEEEHPETQEQQGQQR_DBSEQ_CONA2_LUPAN"/>
    <PeptideEvidence dBSequence_ref="DBSEQ_CONA2_LUPAN" peptide_ref="PTD_PEEEHPETQEQQGQQR" start="199" end="214" isDecoy="false" id="PTD_PEEEHPETQEQQGQQR_DBSEQ_CONA2_LUPAN"/>
    <PeptideEvidence dBSequence_ref="DBSEQ_CONA2_LUPAN" peptide_ref="PTD_EEEHPETQEQQGQQR" start="200" end="214" isDecoy="false" id="PTD_EEEHPETQEQQGQQR_DBSEQ_CONA2_LUPAN"/>
    <PeptideEvidence dBSequence_ref="DBSEQ_CONA2_LUPAN" peptide_ref="PTD_EHPETQEQQGQQR" start="202" end="214" isDecoy="false" id="PTD_EHPETQEQQGQQR_DBSEQ_CONA2_LUPAN"/>
    <PeptideEvidence dBSequence_ref="DBSEQ_CONA2_LUPAN" peptide_ref="PTD_EQQGQQR" start="208" end="214" isDecoy="false" id="PTD_EQQGQQR_DBSEQ_CONA2_LUPAN"/>
    <PeptideEvidence dBSequence_ref="DBSEQ_CONA2_LUPAN" peptide_ref="PTD_QQGQQR" start="209" end="214" isDecoy="false" id="PTD_QQGQQR_DBSEQ_CONA2_LUPAN"/>
    <PeptideEvidence dBSequence_ref="DBSEQ_CONA2_LUPAN" peptide_ref="PTD_QGQQR" start="210" end="214" isDecoy="false" id="PTD_QGQQR_DBSEQ_CONA2_LUPAN"/>
    <PeptideEvidence dBSequence_ref="DBSEQ_CONA2_LUPAN" peptide_ref="PTD_HQQEQEEEGKNN" start="228" end="239" isDecoy="false" id="PTD_HQQEQEEEGKNN_DBSEQ_CONA2_LUPAN"/>
    <PeptideEvidence dBSequence_ref="DBSEQ_CONA2_LUPAN" peptide_ref="PTD_HQQEQEEEGKNNV" start="228" end="240" isDecoy="false" id="PTD_HQQEQEEEGKNNV_DBSEQ_CONA2_LUPAN"/>
    <PeptideEvidence dBSequence_ref="DBSEQ_CONA2_LUPAN" peptide_ref="PTD_HQQEQEEEGKNNVLSGF" start="228" end="244" isDecoy="false" id="PTD_HQQEQEEEGKNNVLSGF_DBSEQ_CONA2_LUPAN"/>
    <PeptideEvidence dBSequence_ref="DBSEQ_CONA2_LUPAN" peptide_ref="PTD_HQQEQEEEGKNNVLSGFD" start="228" end="245" isDecoy="false" id="PTD_HQQEQEEEGKNNVLSGFD_DBSEQ_CONA2_LUPAN"/>
    <PeptideEvidence dBSequence_ref="DBSEQ_CONA2_LUPAN" peptide_ref="PTD_HQQEQEEEGKNNVLSGFDPQ" start="228" end="247" isDecoy="false" id="PTD_HQQEQEEEGKNNVLSGFDPQ_DBSEQ_CONA2_LUPAN"/>
    <PeptideEvidence dBSequence_ref="DBSEQ_CONA2_LUPAN" peptide_ref="PTD_HQQEQEEEGKNNVLSGFDPQF" start="228" end="248" isDecoy="false" id="PTD_HQQEQEEEGKNNVLSGFDPQF_DBSEQ_CONA2_LUPAN"/>
    <PeptideEvidence dBSequence_ref="DBSEQ_CONA2_LUPAN" peptide_ref="PTD_HQQEQEEEGKNNVLSGFDPQFLTQ" start="228" end="251" isDecoy="false" id="PTD_HQQEQEEEGKNNVLSGFDPQFLTQ_DBSEQ_CONA2_LUPAN"/>
    <PeptideEvidence dBSequence_ref="DBSEQ_CONA2_LUPAN" peptide_ref="PTD_HQQEQEEEGKNNVLSGFDPQFLTQA" start="228" end="252" isDecoy="false" id="PTD_HQQEQEEEGKNNVLSGFDPQFLTQA_DBSEQ_CONA2_LUPAN"/>
    <PeptideEvidence dBSequence_ref="DBSEQ_CONA2_LUPAN" peptide_ref="PTD_HQQEQEEEGKNNVLSGFDPQFLTQAF" start="228" end="253" isDecoy="false" id="PTD_HQQEQEEEGKNNVLSGFDPQFLTQAF_DBSEQ_CONA2_LUPAN"/>
    <PeptideEvidence dBSequence_ref="DBSEQ_CONA2_LUPAN" peptide_ref="PTD_HQQEQEEEGKNNVLSGFDPQFLTQAFNV" start="228" end="255" isDecoy="false" id="PTD_HQQEQEEEGKNNVLSGFDPQFLTQAFNV_DBSEQ_CONA2_LUPAN"/>
    <PeptideEvidence dBSequence_ref="DBSEQ_CONA2_LUPAN" peptide_ref="PTD_HQQEQEEEGKNNVLSGFDPQFLTQAFNVDEEIINR" start="228" end="262" isDecoy="false" id="PTD_HQQEQEEEGKNNVLSGFDPQFLTQAFNVDEEIINR_DBSEQ_CONA2_LUPAN"/>
    <PeptideEvidence dBSequence_ref="DBSEQ_CONA2_LUPAN" peptide_ref="PTD_NNVLSGFDPQFLTQAFNVDEEIINR" start="238" end="262" isDecoy="false" id="PTD_NNVLSGFDPQFLTQAFNVDEEIINR_DBSEQ_CONA2_LUPAN"/>
    <PeptideEvidence dBSequence_ref="DBSEQ_CONA2_LUPAN" peptide_ref="PTD_NVDEEIINR" start="254" end="262" isDecoy="false" id="PTD_NVDEEIINR_DBSEQ_CONA2_LUPAN"/>
    <PeptideEvidence dBSequence_ref="DBSEQ_CONA2_LUPAN" peptide_ref="PTD_DEEIINR" start="256" end="262" isDecoy="false" id="PTD_DEEIINR_DBSEQ_CONA2_LUPAN"/>
    <PeptideEvidence dBSequence_ref="DBSEQ_CONA2_LUPAN" peptide_ref="PTD_RGLSIISPK" start="278" end="286" isDecoy="false" id="PTD_RGLSIISPK_DBSEQ_CONA2_LUPAN"/>
    <PeptideEvidence dBSequence_ref="DBSEQ_CONA2_LUPAN" peptide_ref="PTD_ISPK" start="283" end="286" isDecoy="false" id="PTD_ISPK_DBSEQ_CONA2_LUPAN"/>
    <PeptideEvidence dBSequence_ref="DBSEQ_CONA2_LUPAN" peptide_ref="PTD_NGLEETICTAR_8C" start="457" end="467" isDecoy="false" id="PTD_NGLEETICTAR_8C_DBSEQ_CONA2_LUPAN"/>
    <PeptideEvidence dBSequence_ref="DBSEQ_CONA2_LUPAN" peptide_ref="PTD_LLENI" start="468" end="472" isDecoy="false" id="PTD_LLENI_DBSEQ_CONA2_LUPAN"/>
    <PeptideEvidence dBSequence_ref="DBSEQ_CONA2_LUPAN" peptide_ref="PTD_LLENIA" start="468" end="473" isDecoy="false" id="PTD_LLENIA_DBSEQ_CONA2_LUPAN"/>
    <PeptideEvidence dBSequence_ref="DBSEQ_CONA2_LUPAN" peptide_ref="PTD_LLENIAKPSR" start="468" end="477" isDecoy="false" id="PTD_LLENIAKPSR_DBSEQ_CONA2_LUPAN"/>
    <PeptideEvidence dBSequence_ref="DBSEQ_CONA2_LUPAN" peptide_ref="PTD_LLENIAKPSRAD" start="468" end="479" isDecoy="false" id="PTD_LLENIAKPSRAD_DBSEQ_CONA2_LUPAN"/>
    <PeptideEvidence dBSequence_ref="DBSEQ_CONA2_LUPAN" peptide_ref="PTD_LLENIAKPSRADL" start="468" end="480" isDecoy="false" id="PTD_LLENIAKPSRADL_DBSEQ_CONA2_LUPAN"/>
    <PeptideEvidence dBSequence_ref="DBSEQ_CONA2_LUPAN" peptide_ref="PTD_LLENIAKPSRADLY" start="468" end="481" isDecoy="false" id="PTD_LLENIAKPSRADLY_DBSEQ_CONA2_LUPAN"/>
    <PeptideEvidence dBSequence_ref="DBSEQ_CONA2_LUPAN" peptide_ref="PTD_LLENIAKPSRADLYN" start="468" end="482" isDecoy="false" id="PTD_LLENIAKPSRADLYN_DBSEQ_CONA2_LUPAN"/>
    <PeptideEvidence dBSequence_ref="DBSEQ_CONA2_LUPAN" peptide_ref="PTD_LLENIAKPSRADLYNPNAGR" start="468" end="487" isDecoy="false" id="PTD_LLENIAKPSRADLYNPNAGR_DBSEQ_CONA2_LUPAN"/>
    <PeptideEvidence dBSequence_ref="DBSEQ_CONA2_LUPAN" peptide_ref="PTD_LENIAKPSR" start="469" end="477" isDecoy="false" id="PTD_LENIAKPSR_DBSEQ_CONA2_LUPAN"/>
    <PeptideEvidence dBSequence_ref="DBSEQ_CONA2_LUPAN" peptide_ref="PTD_LENIAKPSRADLYNPNAGR" start="469" end="487" isDecoy="false" id="PTD_LENIAKPSRADLYNPNAGR_DBSEQ_CONA2_LUPAN"/>
    <PeptideEvidence dBSequence_ref="DBSEQ_CONA2_LUPAN" peptide_ref="PTD_ENIAKPSR" start="470" end="477" isDecoy="false" id="PTD_ENIAKPSR_DBSEQ_CONA2_LUPAN"/>
    <PeptideEvidence dBSequence_ref="DBSEQ_CONA2_LUPAN" peptide_ref="PTD_ENIAKPSRADLYNPNAGR" start="470" end="487" isDecoy="false" id="PTD_ENIAKPSRADLYNPNAGR_DBSEQ_CONA2_LUPAN"/>
    <PeptideEvidence dBSequence_ref="DBSEQ_CONA2_LUPAN" peptide_ref="PTD_NIAKPSR" start="471" end="477" isDecoy="false" id="PTD_NIAKPSR_DBSEQ_CONA2_LUPAN"/>
    <PeptideEvidence dBSequence_ref="DBSEQ_CONA2_LUPAN" peptide_ref="PTD_NIAKPSRADLYNPNAGR" start="471" end="487" isDecoy="false" id="PTD_NIAKPSRADLYNPNAGR_DBSEQ_CONA2_LUPAN"/>
    <PeptideEvidence dBSequence_ref="DBSEQ_CONA2_LUPAN" peptide_ref="PTD_IAKPSR" start="472" end="477" isDecoy="false" id="PTD_IAKPSR_DBSEQ_CONA2_LUPAN"/>
    <PeptideEvidence dBSequence_ref="DBSEQ_CONA2_LUPAN" peptide_ref="PTD_IAKPSRADLYNPNAGR" start="472" end="487" isDecoy="false" id="PTD_IAKPSRADLYNPNAGR_DBSEQ_CONA2_LUPAN"/>
    <PeptideEvidence dBSequence_ref="DBSEQ_CONA2_LUPAN" peptide_ref="PTD_AKPSR" start="473" end="477" isDecoy="false" id="PTD_AKPSR_DBSEQ_CONA2_LUPAN"/>
    <PeptideEvidence dBSequence_ref="DBSEQ_CONA2_LUPAN" peptide_ref="PTD_AKPSRADLYNPNAGR" start="473" end="487" isDecoy="false" id="PTD_AKPSRADLYNPNAGR_DBSEQ_CONA2_LUPAN"/>
    <PeptideEvidence dBSequence_ref="DBSEQ_CONA2_LUPAN" peptide_ref="PTD_KPSR" start="474" end="477" isDecoy="false" id="PTD_KPSR_DBSEQ_CONA2_LUPAN"/>
    <PeptideEvidence dBSequence_ref="DBSEQ_CONA2_LUPAN" peptide_ref="PTD_KPSRADLYNPNAGR" start="474" end="487" isDecoy="false" id="PTD_KPSRADLYNPNAGR_DBSEQ_CONA2_LUPAN"/>
    <PeptideEvidence dBSequence_ref="DBSEQ_CONA2_LUPAN" peptide_ref="PTD_ADLYNPNAGR" start="478" end="487" isDecoy="false" id="PTD_ADLYNPNAGR_DBSEQ_CONA2_LUPAN"/>
    <PeptideEvidence dBSequence_ref="DBSEQ_CONA2_LUPAN" peptide_ref="PTD_LYNPNAGR" start="480" end="487" isDecoy="false" id="PTD_LYNPNAGR_DBSEQ_CONA2_LUPAN"/>
    <PeptideEvidence dBSequence_ref="DBSEQ_CONA2_LUPAN" peptide_ref="PTD_YNPNAGR" start="481" end="487" isDecoy="false" id="PTD_YNPNAGR_DBSEQ_CONA2_LUPAN"/>
    <PeptideEvidence dBSequence_ref="DBSEQ_CONA2_LUPAN" peptide_ref="PTD_NPNAGR" start="482" end="487" isDecoy="false" id="PTD_NPNAGR_DBSEQ_CONA2_LUPAN"/>
    <PeptideEvidence dBSequence_ref="DBSEQ_CONA2_LUPAN" peptide_ref="PTD_PNAGR" start="483" end="487" isDecoy="false" id="PTD_PNAGR_DBSEQ_CONA2_LUPAN"/>
    <PeptideEvidence dBSequence_ref="DBSEQ_CONA2_LUPAN" peptide_ref="PTD_ISSVNSLT" start="488" end="495" isDecoy="false" id="PTD_ISSVNSLT_DBSEQ_CONA2_LUPAN"/>
    <PeptideEvidence dBSequence_ref="DBSEQ_CONA2_LUPAN" peptide_ref="PTD_ISSVNSLTLPILR" start="488" end="500" isDecoy="false" id="PTD_ISSVNSLTLPILR_DBSEQ_CONA2_LUPAN"/>
    <PeptideEvidence dBSequence_ref="DBSEQ_CONA2_LUPAN" peptide_ref="PTD_NSLTLPILR" start="492" end="500" isDecoy="false" id="PTD_NSLTLPILR_DBSEQ_CONA2_LUPAN"/>
    <PeptideEvidence dBSequence_ref="DBSEQ_CONA2_LUPAN" peptide_ref="PTD_SLTLPILR" start="493" end="500" isDecoy="false" id="PTD_SLTLPILR_DBSEQ_CONA2_LUPAN"/>
    <PeptideEvidence dBSequence_ref="DBSEQ_CONA2_LUPAN" peptide_ref="PTD_LTLPILR" start="494" end="500" isDecoy="false" id="PTD_LTLPILR_DBSEQ_CONA2_LUPAN"/>
    <PeptideEvidence dBSequence_ref="DBSEQ_CONA2_LUPAN" peptide_ref="PTD_TLPILR" start="495" end="500" isDecoy="false" id="PTD_TLPILR_DBSEQ_CONA2_LUPAN"/>
    <PeptideEvidence dBSequence_ref="DBSEQ_CONA2_LUPAN" peptide_ref="PTD_LPILR" start="496" end="500" isDecoy="false" id="PTD_LPILR_DBSEQ_CONA2_LUPAN"/>
    <PeptideEvidence dBSequence_ref="DBSEQ_CONA2_LUPAN" peptide_ref="PTD_PILR" start="497" end="500" isDecoy="false" id="PTD_PILR_DBSEQ_CONA2_LUPAN"/>
    <PeptideEvidence dBSequence_ref="DBSEQ_CONA2_LUPAN" peptide_ref="PTD_WFQLSADYVNLYR" start="501" end="513" isDecoy="false" id="PTD_WFQLSADYVNLYR_DBSEQ_CONA2_LUPAN"/>
    <PeptideEvidence dBSequence_ref="DBSEQ_CONA2_LUPAN" peptide_ref="PTD_NGIYAPHWNINANSVIFVTR" start="514" end="533" isDecoy="false" id="PTD_NGIYAPHWNINANSVIFVTR_DBSEQ_CONA2_LUPAN"/>
    <PeptideEvidence dBSequence_ref="DBSEQ_CONA2_LUPAN" peptide_ref="PTD_GRVQVVNCQGNSVFNDDLR_8C" start="536" end="554" isDecoy="false" id="PTD_GRVQVVNCQGNSVFNDDLR_8C_DBSEQ_CONA2_LUPAN"/>
    <PeptideEvidence dBSequence_ref="DBSEQ_CONA2_LUPAN" peptide_ref="PTD_VQVVNCQGNSVFNDDLR_6C" start="538" end="554" isDecoy="false" id="PTD_VQVVNCQGNSVFNDDLR_6C_DBSEQ_CONA2_LUPAN"/>
    <PeptideEvidence dBSequence_ref="DBSEQ_CONA2_LUPAN" peptide_ref="PTD_VQVVNCQGNSVFNDDLRR_6C" start="538" end="555" isDecoy="false" id="PTD_VQVVNCQGNSVFNDDLRR_6C_DBSEQ_CONA2_LUPAN"/>
    <PeptideEvidence dBSequence_ref="DBSEQ_CONA2_LUPAN" peptide_ref="PTD_VVNCQGNSVFNDDLRR_4C" start="540" end="555" isDecoy="false" id="PTD_VVNCQGNSVFNDDLRR_4C_DBSEQ_CONA2_LUPAN"/>
    <PeptideEvidence dBSequence_ref="DBSEQ_CONA2_LUPAN" peptide_ref="PTD_VNCQGNSVFNDDLRR_3C" start="541" end="555" isDecoy="false" id="PTD_VNCQGNSVFNDDLRR_3C_DBSEQ_CONA2_LUPAN"/>
    <PeptideEvidence dBSequence_ref="DBSEQ_CONA2_LUPAN" peptide_ref="PTD_NCQGNSVFNDDLRR_2C" start="542" end="555" isDecoy="false" id="PTD_NCQGNSVFNDDLRR_2C_DBSEQ_CONA2_LUPAN"/>
    <PeptideEvidence dBSequence_ref="DBSEQ_CONA2_LUPAN" peptide_ref="PTD_RGQLL" start="555" end="559" isDecoy="false" id="PTD_RGQLL_DBSEQ_CONA2_LUPAN"/>
    <PeptideEvidence dBSequence_ref="DBSEQ_CONA2_LUPAN" peptide_ref="PTD_RGQLLV" start="555" end="560" isDecoy="false" id="PTD_RGQLLV_DBSEQ_CONA2_LUPAN"/>
    <PeptideEvidence dBSequence_ref="DBSEQ_CONA2_LUPAN" peptide_ref="PTD_RGQLLVV" start="555" end="561" isDecoy="false" id="PTD_RGQLLVV_DBSEQ_CONA2_LUPAN"/>
    <PeptideEvidence dBSequence_ref="DBSEQ_CONA2_LUPAN" peptide_ref="PTD_RGQLLVVPQNF" start="555" end="565" isDecoy="false" id="PTD_RGQLLVVPQNF_DBSEQ_CONA2_LUPAN"/>
    <PeptideEvidence dBSequence_ref="DBSEQ_CONA2_LUPAN" peptide_ref="PTD_RGQLLVVPQNFVVAHQAGDEG" start="555" end="575" isDecoy="false" id="PTD_RGQLLVVPQNFVVAHQAGDEG_DBSEQ_CONA2_LUPAN"/>
    <PeptideEvidence dBSequence_ref="DBSEQ_CONA2_LUPAN" peptide_ref="PTD_RGQLLVVPQNFVVAHQAGDEGFEFIAFK" start="555" end="582" isDecoy="false" id="PTD_RGQLLVVPQNFVVAHQAGDEGFEFIAFK_DBSEQ_CONA2_LUPAN"/>
    <PeptideEvidence dBSequence_ref="DBSEQ_CONA2_LUPAN" peptide_ref="PTD_GQLLVV" start="556" end="561" isDecoy="false" id="PTD_GQLLVV_DBSEQ_CONA2_LUPAN"/>
    <PeptideEvidence dBSequence_ref="DBSEQ_CONA2_LUPAN" peptide_ref="PTD_GQLLVVPQNFVVAHQAGDEGFEFIAFK" start="556" end="582" isDecoy="false" id="PTD_GQLLVVPQNFVVAHQAGDEGFEFIAFK_DBSEQ_CONA2_LUPAN"/>
    <PeptideEvidence dBSequence_ref="DBSEQ_CONA2_LUPAN" peptide_ref="PTD_LLVVPQNFVVAHQAGDEGFEFIAFK" start="558" end="582" isDecoy="false" id="PTD_LLVVPQNFVVAHQAGDEGFEFIAFK_DBSEQ_CONA2_LUPAN"/>
    <PeptideEvidence dBSequence_ref="DBSEQ_CONA2_LUPAN" peptide_ref="PTD_VVPQNFVVAHQAGDEGFEFIAFK" start="560" end="582" isDecoy="false" id="PTD_VVPQNFVVAHQAGDEGFEFIAFK_DBSEQ_CONA2_LUPAN"/>
    <PeptideEvidence dBSequence_ref="DBSEQ_CONA2_LUPAN" peptide_ref="PTD_VPQNFVVAHQAGDEGFEFIAFK" start="561" end="582" isDecoy="false" id="PTD_VPQNFVVAHQAGDEGFEFIAFK_DBSEQ_CONA2_LUPAN"/>
    <PeptideEvidence dBSequence_ref="DBSEQ_CONA2_LUPAN" peptide_ref="PTD_PQNFVVAHQAGDEGFEFIAFK" start="562" end="582" isDecoy="false" id="PTD_PQNFVVAHQAGDEGFEFIAFK_DBSEQ_CONA2_LUPAN"/>
    <PeptideEvidence dBSequence_ref="DBSEQ_CONA2_LUPAN" peptide_ref="PTD_QNFVVAHQAGDEGFEFIAFK" start="563" end="582" isDecoy="false" id="PTD_QNFVVAHQAGDEGFEFIAFK_DBSEQ_CONA2_LUPAN"/>
    <PeptideEvidence dBSequence_ref="DBSEQ_CONA2_LUPAN" peptide_ref="PTD_NFVVAHQAGDEGFEFIAFK" start="564" end="582" isDecoy="false" id="PTD_NFVVAHQAGDEGFEFIAFK_DBSEQ_CONA2_LUPAN"/>
    <PeptideEvidence dBSequence_ref="DBSEQ_CONA2_LUPAN" peptide_ref="PTD_FVVAHQAGDEGFEFIAFK" start="565" end="582" isDecoy="false" id="PTD_FVVAHQAGDEGFEFIAFK_DBSEQ_CONA2_LUPAN"/>
    <PeptideEvidence dBSequence_ref="DBSEQ_CONA2_LUPAN" peptide_ref="PTD_VVAHQAGDEGFEFIAFK" start="566" end="582" isDecoy="false" id="PTD_VVAHQAGDEGFEFIAFK_DBSEQ_CONA2_LUPAN"/>
    <PeptideEvidence dBSequence_ref="DBSEQ_CONA2_LUPAN" peptide_ref="PTD_VAHQAGDEGFEFIAFK" start="567" end="582" isDecoy="false" id="PTD_VAHQAGDEGFEFIAFK_DBSEQ_CONA2_LUPAN"/>
    <PeptideEvidence dBSequence_ref="DBSEQ_CONA2_LUPAN" peptide_ref="PTD_AHQAGDEGFEFIAFK" start="568" end="582" isDecoy="false" id="PTD_AHQAGDEGFEFIAFK_DBSEQ_CONA2_LUPAN"/>
    <PeptideEvidence dBSequence_ref="DBSEQ_CONA2_LUPAN" peptide_ref="PTD_GFEFIAFK" start="575" end="582" isDecoy="false" id="PTD_GFEFIAFK_DBSEQ_CONA2_LUPAN"/>
    <PeptideEvidence dBSequence_ref="DBSEQ_CONA2_LUPAN" peptide_ref="PTD_TNDLAATSPVK" start="583" end="593" isDecoy="false" id="PTD_TNDLAATSPVK_DBSEQ_CONA2_LUPAN"/>
    <PeptideEvidence dBSequence_ref="DBSEQ_CONA2_LUPAN" peptide_ref="PTD_TNDLAATSPVKQVFR" start="583" end="597" isDecoy="false" id="PTD_TNDLAATSPVKQVFR_DBSEQ_CONA2_LUPAN"/>
    <PeptideEvidence dBSequence_ref="DBSEQ_CONA2_LUPAN" peptide_ref="PTD_DLAATSPVK" start="585" end="593" isDecoy="false" id="PTD_DLAATSPVK_DBSEQ_CONA2_LUPAN"/>
    <PeptideEvidence dBSequence_ref="DBSEQ_CONA2_LUPAN" peptide_ref="PTD_DLAATSPVKQVFR" start="585" end="597" isDecoy="false" id="PTD_DLAATSPVKQVFR_DBSEQ_CONA2_LUPAN"/>
    <PeptideEvidence dBSequence_ref="DBSEQ_CONA2_LUPAN" peptide_ref="PTD_LAATSPVK" start="586" end="593" isDecoy="false" id="PTD_LAATSPVK_DBSEQ_CONA2_LUPAN"/>
    <PeptideEvidence dBSequence_ref="DBSEQ_CONA2_LUPAN" peptide_ref="PTD_AATSPVK" start="587" end="593" isDecoy="false" id="PTD_AATSPVK_DBSEQ_CONA2_LUPAN"/>
    <PeptideEvidence dBSequence_ref="DBSEQ_CONA2_LUPAN" peptide_ref="PTD_AATSPVKQVFR" start="587" end="597" isDecoy="false" id="PTD_AATSPVKQVFR_DBSEQ_CONA2_LUPAN"/>
    <PeptideEvidence dBSequence_ref="DBSEQ_CONA2_LUPAN" peptide_ref="PTD_ATSPVK" start="588" end="593" isDecoy="false" id="PTD_ATSPVK_DBSEQ_CONA2_LUPAN"/>
    <PeptideEvidence dBSequence_ref="DBSEQ_CONA2_LUPAN" peptide_ref="PTD_GIPAEV" start="598" end="603" isDecoy="false" id="PTD_GIPAEV_DBSEQ_CONA2_LUPAN"/>
    <PeptideEvidence dBSequence_ref="DBSEQ_CONA2_LUPAN" peptide_ref="PTD_GIPAEVL" start="598" end="604" isDecoy="false" id="PTD_GIPAEVL_DBSEQ_CONA2_LUPAN"/>
    <PeptideEvidence dBSequence_ref="DBSEQ_CONA2_LUPAN" peptide_ref="PTD_GIPAEVLANA" start="598" end="607" isDecoy="false" id="PTD_GIPAEVLANA_DBSEQ_CONA2_LUPAN"/>
    <PeptideEvidence dBSequence_ref="DBSEQ_CONA2_LUPAN" peptide_ref="PTD_GIPAEVLANAF" start="598" end="608" isDecoy="false" id="PTD_GIPAEVLANAF_DBSEQ_CONA2_LUPAN"/>
    <PeptideEvidence dBSequence_ref="DBSEQ_CONA2_LUPAN" peptide_ref="PTD_GIPAEVLANAFGLR" start="598" end="611" isDecoy="false" id="PTD_GIPAEVLANAFGLR_DBSEQ_CONA2_LUPAN"/>
    <PeptideEvidence dBSequence_ref="DBSEQ_CONA2_LUPAN" peptide_ref="PTD_GIPAEVLANAFGLRLNQVSQLK" start="598" end="619" isDecoy="false" id="PTD_GIPAEVLANAFGLRLNQVSQLK_DBSEQ_CONA2_LUPAN"/>
    <PeptideEvidence dBSequence_ref="DBSEQ_CONA2_LUPAN" peptide_ref="PTD_PAEVLANAFGLR" start="600" end="611" isDecoy="false" id="PTD_PAEVLANAFGLR_DBSEQ_CONA2_LUPAN"/>
    <PeptideEvidence dBSequence_ref="DBSEQ_CONA2_LUPAN" peptide_ref="PTD_PAEVLANAFGLRLNQVSQLK" start="600" end="619" isDecoy="false" id="PTD_PAEVLANAFGLRLNQVSQLK_DBSEQ_CONA2_LUPAN"/>
    <PeptideEvidence dBSequence_ref="DBSEQ_CONA2_LUPAN" peptide_ref="PTD_AEVLANAFGLR" start="601" end="611" isDecoy="false" id="PTD_AEVLANAFGLR_DBSEQ_CONA2_LUPAN"/>
    <PeptideEvidence dBSequence_ref="DBSEQ_CONA2_LUPAN" peptide_ref="PTD_AEVLANAFGLRLNQVSQLK" start="601" end="619" isDecoy="false" id="PTD_AEVLANAFGLRLNQVSQLK_DBSEQ_CONA2_LUPAN"/>
    <PeptideEvidence dBSequence_ref="DBSEQ_CONA2_LUPAN" peptide_ref="PTD_EVLANAFGLR" start="602" end="611" isDecoy="false" id="PTD_EVLANAFGLR_DBSEQ_CONA2_LUPAN"/>
    <PeptideEvidence dBSequence_ref="DBSEQ_CONA2_LUPAN" peptide_ref="PTD_VLANAFGLR" start="603" end="611" isDecoy="false" id="PTD_VLANAFGLR_DBSEQ_CONA2_LUPAN"/>
    <PeptideEvidence dBSequence_ref="DBSEQ_CONA2_LUPAN" peptide_ref="PTD_VLANAFGLRLNQVSQLK" start="603" end="619" isDecoy="false" id="PTD_VLANAFGLRLNQVSQLK_DBSEQ_CONA2_LUPAN"/>
    <PeptideEvidence dBSequence_ref="DBSEQ_CONA2_LUPAN" peptide_ref="PTD_LANAFGLR" start="604" end="611" isDecoy="false" id="PTD_LANAFGLR_DBSEQ_CONA2_LUPAN"/>
    <PeptideEvidence dBSequence_ref="DBSEQ_CONA2_LUPAN" peptide_ref="PTD_LANAFGLRLNQVSQLK" start="604" end="619" isDecoy="false" id="PTD_LANAFGLRLNQVSQLK_DBSEQ_CONA2_LUPAN"/>
    <PeptideEvidence dBSequence_ref="DBSEQ_CONA2_LUPAN" peptide_ref="PTD_ANAFGLR" start="605" end="611" isDecoy="false" id="PTD_ANAFGLR_DBSEQ_CONA2_LUPAN"/>
    <PeptideEvidence dBSequence_ref="DBSEQ_CONA2_LUPAN" peptide_ref="PTD_ANAFGLRLNQVSQLK" start="605" end="619" isDecoy="false" id="PTD_ANAFGLRLNQVSQLK_DBSEQ_CONA2_LUPAN"/>
    <PeptideEvidence dBSequence_ref="DBSEQ_CONA2_LUPAN" peptide_ref="PTD_NAFGLR" start="606" end="611" isDecoy="false" id="PTD_NAFGLR_DBSEQ_CONA2_LUPAN"/>
    <PeptideEvidence dBSequence_ref="DBSEQ_CONA2_LUPAN" peptide_ref="PTD_NAFGLRLNQVSQLK" start="606" end="619" isDecoy="false" id="PTD_NAFGLRLNQVSQLK_DBSEQ_CONA2_LUPAN"/>
    <PeptideEvidence dBSequence_ref="DBSEQ_CONA2_LUPAN" peptide_ref="PTD_AFGLR" start="607" end="611" isDecoy="false" id="PTD_AFGLR_DBSEQ_CONA2_LUPAN"/>
    <PeptideEvidence dBSequence_ref="DBSEQ_CONA2_LUPAN" peptide_ref="PTD_FGLR" start="608" end="611" isDecoy="false" id="PTD_FGLR_DBSEQ_CONA2_LUPAN"/>
    <PeptideEvidence dBSequence_ref="DBSEQ_CONA2_LUPAN" peptide_ref="PTD_FGLRLNQVSQLK" start="608" end="619" isDecoy="false" id="PTD_FGLRLNQVSQLK_DBSEQ_CONA2_LUPAN"/>
    <PeptideEvidence dBSequence_ref="DBSEQ_CONA2_LUPAN" peptide_ref="PTD_GLRLNQVSQLK" start="609" end="619" isDecoy="false" id="PTD_GLRLNQVSQLK_DBSEQ_CONA2_LUPAN"/>
    <PeptideEvidence dBSequence_ref="DBSEQ_CONA2_LUPAN" peptide_ref="PTD_LNQVSQLK" start="612" end="619" isDecoy="false" id="PTD_LNQVSQLK_DBSEQ_CONA2_LUPAN"/>
    <PeptideEvidence dBSequence_ref="DBSEQ_CONA2_LUPAN" peptide_ref="PTD_NQVSQLK" start="613" end="619" isDecoy="false" id="PTD_NQVSQLK_DBSEQ_CONA2_LUPAN"/>
    <PeptideEvidence dBSequence_ref="DBSEQ_CONA2_LUPAN" peptide_ref="PTD_QVSQLK" start="614" end="619" isDecoy="false" id="PTD_QVSQLK_DBSEQ_CONA2_LUPAN"/>
    <PeptideEvidence dBSequence_ref="DBSEQ_CONA2_LUPAN" peptide_ref="PTD_VSQLK" start="615" end="619" isDecoy="false" id="PTD_VSQLK_DBSEQ_CONA2_LUPAN"/>
    <PeptideEvidence dBSequence_ref="DBSEQ_CONA3_LUPAN" peptide_ref="PTD_FNECQLDR_4C" start="29" end="36" isDecoy="false" id="PTD_FNECQLDR_4C_DBSEQ_CONA3_LUPAN"/>
    <PeptideEvidence dBSequence_ref="DBSEQ_CONA3_LUPAN" peptide_ref="PTD_NECQLDR_3C" start="30" end="36" isDecoy="false" id="PTD_NECQLDR_3C_DBSEQ_CONA3_LUPAN"/>
    <PeptideEvidence dBSequence_ref="DBSEQ_CONA3_LUPAN" peptide_ref="PTD_LNALEPDNR" start="37" end="45" isDecoy="false" id="PTD_LNALEPDNR_DBSEQ_CONA3_LUPAN"/>
    <PeptideEvidence dBSequence_ref="DBSEQ_CONA3_LUPAN" peptide_ref="PTD_LNALEPDNRIESEGGVTETWNSNKPELR" start="37" end="64" isDecoy="false" id="PTD_LNALEPDNRIESEGGVTETWNSNKPELR_DBSEQ_CONA3_LUPAN"/>
    <PeptideEvidence dBSequence_ref="DBSEQ_CONA3_LUPAN" peptide_ref="PTD_NALEPDNRIESEGGVTETWNSNKPELR" start="38" end="64" isDecoy="false" id="PTD_NALEPDNRIESEGGVTETWNSNKPELR_DBSEQ_CONA3_LUPAN"/>
    <PeptideEvidence dBSequence_ref="DBSEQ_CONA3_LUPAN" peptide_ref="PTD_ALEPDNRIESEGGVTETWNSNKPELR" start="39" end="64" isDecoy="false" id="PTD_ALEPDNRIESEGGVTETWNSNKPELR_DBSEQ_CONA3_LUPAN"/>
    <PeptideEvidence dBSequence_ref="DBSEQ_CONA3_LUPAN" peptide_ref="PTD_LEPDNRIESEGGVTETWNSNKPELR" start="40" end="64" isDecoy="false" id="PTD_LEPDNRIESEGGVTETWNSNKPELR_DBSEQ_CONA3_LUPAN"/>
    <PeptideEvidence dBSequence_ref="DBSEQ_CONA3_LUPAN" peptide_ref="PTD_EPDNRIESEGGVTETWNSNKPELR" start="41" end="64" isDecoy="false" id="PTD_EPDNRIESEGGVTETWNSNKPELR_DBSEQ_CONA3_LUPAN"/>
    <PeptideEvidence dBSequence_ref="DBSEQ_CONA3_LUPAN" peptide_ref="PTD_PDNRIESEGGVTETWNSNKPELR" start="42" end="64" isDecoy="false" id="PTD_PDNRIESEGGVTETWNSNKPELR_DBSEQ_CONA3_LUPAN"/>
    <PeptideEvidence dBSequence_ref="DBSEQ_CONA3_LUPAN" peptide_ref="PTD_IESEGGVTETWNSNKPELR" start="46" end="64" isDecoy="false" id="PTD_IESEGGVTETWNSNKPELR_DBSEQ_CONA3_LUPAN"/>
    <PeptideEvidence dBSequence_ref="DBSEQ_CONA3_LUPAN" peptide_ref="PTD_ESEGGVTETWNSNKPELR" start="47" end="64" isDecoy="false" id="PTD_ESEGGVTETWNSNKPELR_DBSEQ_CONA3_LUPAN"/>
    <PeptideEvidence dBSequence_ref="DBSEQ_CONA3_LUPAN" peptide_ref="PTD_SEGGVTETWNSNKPELR" start="48" end="64" isDecoy="false" id="PTD_SEGGVTETWNSNKPELR_DBSEQ_CONA3_LUPAN"/>
    <PeptideEvidence dBSequence_ref="DBSEQ_CONA3_LUPAN" peptide_ref="PTD_GGVTETWNSNKPELR" start="50" end="64" isDecoy="false" id="PTD_GGVTETWNSNKPELR_DBSEQ_CONA3_LUPAN"/>
    <PeptideEvidence dBSequence_ref="DBSEQ_CONA3_LUPAN" peptide_ref="PTD_TETWNSNKPELR" start="53" end="64" isDecoy="false" id="PTD_TETWNSNKPELR_DBSEQ_CONA3_LUPAN"/>
    <PeptideEvidence dBSequence_ref="DBSEQ_CONA3_LUPAN" peptide_ref="PTD_WNSNKPELR" start="56" end="64" isDecoy="false" id="PTD_WNSNKPELR_DBSEQ_CONA3_LUPAN"/>
    <PeptideEvidence dBSequence_ref="DBSEQ_CONA3_LUPAN" peptide_ref="PTD_SNKPELR" start="58" end="64" isDecoy="false" id="PTD_SNKPELR_DBSEQ_CONA3_LUPAN"/>
    <PeptideEvidence dBSequence_ref="DBSEQ_CONA3_LUPAN" peptide_ref="PTD_CAGVAFEK_1C" start="65" end="72" isDecoy="false" id="PTD_CAGVAFEK_1C_DBSEQ_CONA3_LUPAN"/>
    <PeptideEvidence dBSequence_ref="DBSEQ_CONA3_LUPAN" peptide_ref="PTD_GLHLPSYTNYPQIIMIVQGEGALGISVPGCTETFEEAQQSQSR_30C" start="79" end="121" isDecoy="false" id="PTD_GLHLPSYTNYPQIIMIVQGEGALGISVPGCTETFEEAQQSQSR_30C_DBSEQ_CONA3_LUPAN"/>
    <PeptideEvidence dBSequence_ref="DBSEQ_CONA3_LUPAN" peptide_ref="PTD_GLHLPSYTNYPQIIMIVQGEGALGISVPGCTETFEEAQQSQSRQER_30C" start="79" end="124" isDecoy="false" id="PTD_GLHLPSYTNYPQIIMIVQGEGALGISVPGCTETFEEAQQSQSRQER_30C_DBSEQ_CONA3_LUPAN"/>
    <PeptideEvidence dBSequence_ref="DBSEQ_CONA3_LUPAN" peptide_ref="PTD_RFYLAG" start="190" end="195" isDecoy="false" id="PTD_RFYLAG_DBSEQ_CONA3_LUPAN"/>
    <PeptideEvidence dBSequence_ref="DBSEQ_CONA3_LUPAN" peptide_ref="PTD_RFYLAGN" start="190" end="196" isDecoy="false" id="PTD_RFYLAGN_DBSEQ_CONA3_LUPAN"/>
    <PeptideEvidence dBSequence_ref="DBSEQ_CONA3_LUPAN" peptide_ref="PTD_RFYLAGNPEEE" start="190" end="200" isDecoy="false" id="PTD_RFYLAGNPEEE_DBSEQ_CONA3_LUPAN"/>
    <PeptideEvidence dBSequence_ref="DBSEQ_CONA3_LUPAN" peptide_ref="PTD_RFYLAGNPEEEYPET" start="190" end="204" isDecoy="false" id="PTD_RFYLAGNPEEEYPET_DBSEQ_CONA3_LUPAN"/>
    <PeptideEvidence dBSequence_ref="DBSEQ_CONA3_LUPAN" peptide_ref="PTD_RFYLAGNPEEEYPETQQQR" start="190" end="208" isDecoy="false" id="PTD_RFYLAGNPEEEYPETQQQR_DBSEQ_CONA3_LUPAN"/>
    <PeptideEvidence dBSequence_ref="DBSEQ_CONA3_LUPAN" peptide_ref="PTD_FYLAGNPEE" start="191" end="199" isDecoy="false" id="PTD_FYLAGNPEE_DBSEQ_CONA3_LUPAN"/>
    <PeptideEvidence dBSequence_ref="DBSEQ_CONA3_LUPAN" peptide_ref="PTD_FYLAGNPEEE" start="191" end="200" isDecoy="false" id="PTD_FYLAGNPEEE_DBSEQ_CONA3_LUPAN"/>
    <PeptideEvidence dBSequence_ref="DBSEQ_CONA3_LUPAN" peptide_ref="PTD_FYLAGNPEEEY" start="191" end="201" isDecoy="false" id="PTD_FYLAGNPEEEY_DBSEQ_CONA3_LUPAN"/>
    <PeptideEvidence dBSequence_ref="DBSEQ_CONA3_LUPAN" peptide_ref="PTD_FYLAGNPEEEYPE" start="191" end="203" isDecoy="false" id="PTD_FYLAGNPEEEYPE_DBSEQ_CONA3_LUPAN"/>
    <PeptideEvidence dBSequence_ref="DBSEQ_CONA3_LUPAN" peptide_ref="PTD_FYLAGNPEEEYPETQQQR" start="191" end="208" isDecoy="false" id="PTD_FYLAGNPEEEYPETQQQR_DBSEQ_CONA3_LUPAN"/>
    <PeptideEvidence dBSequence_ref="DBSEQ_CONA3_LUPAN" peptide_ref="PTD_LAGNPEEEYPETQQQR" start="193" end="208" isDecoy="false" id="PTD_LAGNPEEEYPETQQQR_DBSEQ_CONA3_LUPAN"/>
    <PeptideEvidence dBSequence_ref="DBSEQ_CONA3_LUPAN" peptide_ref="PTD_PEEEYPETQQQR" start="197" end="208" isDecoy="false" id="PTD_PEEEYPETQQQR_DBSEQ_CONA3_LUPAN"/>
    <PeptideEvidence dBSequence_ref="DBSEQ_CONA3_LUPAN" peptide_ref="PTD_EYPETQQQR" start="200" end="208" isDecoy="false" id="PTD_EYPETQQQR_DBSEQ_CONA3_LUPAN"/>
    <PeptideEvidence dBSequence_ref="DBSEQ_CONA3_LUPAN" peptide_ref="PTD_YPETQQQR" start="201" end="208" isDecoy="false" id="PTD_YPETQQQR_DBSEQ_CONA3_LUPAN"/>
    <PeptideEvidence dBSequence_ref="DBSEQ_CONA3_LUPAN" peptide_ref="PTD_PETQQQR" start="202" end="208" isDecoy="false" id="PTD_PETQQQR_DBSEQ_CONA3_LUPAN"/>
    <PeptideEvidence dBSequence_ref="DBSEQ_CONA3_LUPAN" peptide_ref="PTD_ETQQQR" start="203" end="208" isDecoy="false" id="PTD_ETQQQR_DBSEQ_CONA3_LUPAN"/>
    <PeptideEvidence dBSequence_ref="DBSEQ_CONA3_LUPAN" peptide_ref="PTD_QQQR" start="205" end="208" isDecoy="false" id="PTD_QQQR_DBSEQ_CONA3_LUPAN"/>
    <PeptideEvidence dBSequence_ref="DBSEQ_CONA3_LUPAN" peptide_ref="PTD_EEEQEGKNNILSGFDPQFLSQALNIDEDTVHK" start="228" end="259" isDecoy="false" id="PTD_EEEQEGKNNILSGFDPQFLSQALNIDEDTVHK_DBSEQ_CONA3_LUPAN"/>
    <PeptideEvidence dBSequence_ref="DBSEQ_CONA3_LUPAN" peptide_ref="PTD_NNILSGFDPQFLSQALNIDEDTVHK" start="235" end="259" isDecoy="false" id="PTD_NNILSGFDPQFLSQALNIDEDTVHK_DBSEQ_CONA3_LUPAN"/>
    <PeptideEvidence dBSequence_ref="DBSEQ_CONA3_LUPAN" peptide_ref="PTD_NNILSGFDPQFLSQALNIDEDTVHKLQNPNER" start="235" end="266" isDecoy="false" id="PTD_NNILSGFDPQFLSQALNIDEDTVHKLQNPNER_DBSEQ_CONA3_LUPAN"/>
    <PeptideEvidence dBSequence_ref="DBSEQ_CONA3_LUPAN" peptide_ref="PTD_LSGFDPQFLSQALNIDEDTVHK" start="238" end="259" isDecoy="false" id="PTD_LSGFDPQFLSQALNIDEDTVHK_DBSEQ_CONA3_LUPAN"/>
    <PeptideEvidence dBSequence_ref="DBSEQ_CONA3_LUPAN" peptide_ref="PTD_SGFDPQFLSQALNIDEDTVHK" start="239" end="259" isDecoy="false" id="PTD_SGFDPQFLSQALNIDEDTVHK_DBSEQ_CONA3_LUPAN"/>
    <PeptideEvidence dBSequence_ref="DBSEQ_CONA3_LUPAN" peptide_ref="PTD_SGFDPQFLSQALNIDEDTVHKLQNPNER" start="239" end="266" isDecoy="false" id="PTD_SGFDPQFLSQALNIDEDTVHKLQNPNER_DBSEQ_CONA3_LUPAN"/>
    <PeptideEvidence dBSequence_ref="DBSEQ_CONA3_LUPAN" peptide_ref="PTD_GFDPQFLSQALNIDEDTVHK" start="240" end="259" isDecoy="false" id="PTD_GFDPQFLSQALNIDEDTVHK_DBSEQ_CONA3_LUPAN"/>
    <PeptideEvidence dBSequence_ref="DBSEQ_CONA3_LUPAN" peptide_ref="PTD_DPQFLSQALNIDEDTVHK" start="242" end="259" isDecoy="false" id="PTD_DPQFLSQALNIDEDTVHK_DBSEQ_CONA3_LUPAN"/>
    <PeptideEvidence dBSequence_ref="DBSEQ_CONA3_LUPAN" peptide_ref="PTD_PQFLSQALNIDEDTVHK" start="243" end="259" isDecoy="false" id="PTD_PQFLSQALNIDEDTVHK_DBSEQ_CONA3_LUPAN"/>
    <PeptideEvidence dBSequence_ref="DBSEQ_CONA3_LUPAN" peptide_ref="PTD_FLSQALNIDEDTVHK" start="245" end="259" isDecoy="false" id="PTD_FLSQALNIDEDTVHK_DBSEQ_CONA3_LUPAN"/>
    <PeptideEvidence dBSequence_ref="DBSEQ_CONA3_LUPAN" peptide_ref="PTD_LSQALNIDEDTVHK" start="246" end="259" isDecoy="false" id="PTD_LSQALNIDEDTVHK_DBSEQ_CONA3_LUPAN"/>
    <PeptideEvidence dBSequence_ref="DBSEQ_CONA3_LUPAN" peptide_ref="PTD_SQALNIDEDTVHK" start="247" end="259" isDecoy="false" id="PTD_SQALNIDEDTVHK_DBSEQ_CONA3_LUPAN"/>
    <PeptideEvidence dBSequence_ref="DBSEQ_CONA3_LUPAN" peptide_ref="PTD_SQALNIDEDTVHKLQNPNER" start="247" end="266" isDecoy="false" id="PTD_SQALNIDEDTVHKLQNPNER_DBSEQ_CONA3_LUPAN"/>
    <PeptideEvidence dBSequence_ref="DBSEQ_CONA3_LUPAN" peptide_ref="PTD_QIIRVE" start="269" end="274" isDecoy="false" id="PTD_QIIRVE_DBSEQ_CONA3_LUPAN"/>
    <PeptideEvidence dBSequence_ref="DBSEQ_CONA3_LUPAN" peptide_ref="PTD_QIIRVEEGLGVISPK" start="269" end="283" isDecoy="false" id="PTD_QIIRVEEGLGVISPK_DBSEQ_CONA3_LUPAN"/>
    <PeptideEvidence dBSequence_ref="DBSEQ_CONA3_LUPAN" peptide_ref="PTD_IRVEEGLGVISPK" start="271" end="283" isDecoy="false" id="PTD_IRVEEGLGVISPK_DBSEQ_CONA3_LUPAN"/>
    <PeptideEvidence dBSequence_ref="DBSEQ_CONA3_LUPAN" peptide_ref="PTD_WQEQEEEEEEKEEPR" start="284" end="298" isDecoy="false" id="PTD_WQEQEEEEEEKEEPR_DBSEQ_CONA3_LUPAN"/>
    <PeptideEvidence dBSequence_ref="DBSEQ_CONA3_LUPAN" peptide_ref="PTD_QEQEEEEEEKEEPR" start="285" end="298" isDecoy="false" id="PTD_QEQEEEEEEKEEPR_DBSEQ_CONA3_LUPAN"/>
    <PeptideEvidence dBSequence_ref="DBSEQ_CONA3_LUPAN" peptide_ref="PTD_EQEEEEEEKEEPR" start="286" end="298" isDecoy="false" id="PTD_EQEEEEEEKEEPR_DBSEQ_CONA3_LUPAN"/>
    <PeptideEvidence dBSequence_ref="DBSEQ_CONA3_LUPAN" peptide_ref="PTD_QEEEEEEKEEPR" start="287" end="298" isDecoy="false" id="PTD_QEEEEEEKEEPR_DBSEQ_CONA3_LUPAN"/>
    <PeptideEvidence dBSequence_ref="DBSEQ_CONA3_LUPAN" peptide_ref="PTD_NGLEETICTAILR_8C" start="399" end="411" isDecoy="false" id="PTD_NGLEETICTAILR_8C_DBSEQ_CONA3_LUPAN"/>
    <PeptideEvidence dBSequence_ref="DBSEQ_CONA3_LUPAN" peptide_ref="PTD_ENIADPTR" start="412" end="419" isDecoy="false" id="PTD_ENIADPTR_DBSEQ_CONA3_LUPAN"/>
    <PeptideEvidence dBSequence_ref="DBSEQ_CONA3_LUPAN" peptide_ref="PTD_ENIADPTRAD" start="412" end="421" isDecoy="false" id="PTD_ENIADPTRAD_DBSEQ_CONA3_LUPAN"/>
    <PeptideEvidence dBSequence_ref="DBSEQ_CONA3_LUPAN" peptide_ref="PTD_ENIADPTRADLYNPTAGR" start="412" end="429" isDecoy="false" id="PTD_ENIADPTRADLYNPTAGR_DBSEQ_CONA3_LUPAN"/>
    <PeptideEvidence dBSequence_ref="DBSEQ_CONA3_LUPAN" peptide_ref="PTD_IADPTRADLYNPTAGR" start="414" end="429" isDecoy="false" id="PTD_IADPTRADLYNPTAGR_DBSEQ_CONA3_LUPAN"/>
    <PeptideEvidence dBSequence_ref="DBSEQ_CONA3_LUPAN" peptide_ref="PTD_ADPTRADLYNPTAGR" start="415" end="429" isDecoy="false" id="PTD_ADPTRADLYNPTAGR_DBSEQ_CONA3_LUPAN"/>
    <PeptideEvidence dBSequence_ref="DBSEQ_CONA3_LUPAN" peptide_ref="PTD_DPTRADLYNPTAGR" start="416" end="429" isDecoy="false" id="PTD_DPTRADLYNPTAGR_DBSEQ_CONA3_LUPAN"/>
    <PeptideEvidence dBSequence_ref="DBSEQ_CONA3_LUPAN" peptide_ref="PTD_PTRADLYNPTAGR" start="417" end="429" isDecoy="false" id="PTD_PTRADLYNPTAGR_DBSEQ_CONA3_LUPAN"/>
    <PeptideEvidence dBSequence_ref="DBSEQ_CONA3_LUPAN" peptide_ref="PTD_ADLYN" start="420" end="424" isDecoy="false" id="PTD_ADLYN_DBSEQ_CONA3_LUPAN"/>
    <PeptideEvidence dBSequence_ref="DBSEQ_CONA3_LUPAN" peptide_ref="PTD_ADLYNPTAGR" start="420" end="429" isDecoy="false" id="PTD_ADLYNPTAGR_DBSEQ_CONA3_LUPAN"/>
    <PeptideEvidence dBSequence_ref="DBSEQ_CONA3_LUPAN" peptide_ref="PTD_LYNPTAGR" start="422" end="429" isDecoy="false" id="PTD_LYNPTAGR_DBSEQ_CONA3_LUPAN"/>
    <PeptideEvidence dBSequence_ref="DBSEQ_CONA3_LUPAN" peptide_ref="PTD_YNPTAGR" start="423" end="429" isDecoy="false" id="PTD_YNPTAGR_DBSEQ_CONA3_LUPAN"/>
    <PeptideEvidence dBSequence_ref="DBSEQ_CONA3_LUPAN" peptide_ref="PTD_NPTAGR" start="424" end="429" isDecoy="false" id="PTD_NPTAGR_DBSEQ_CONA3_LUPAN"/>
    <PeptideEvidence dBSequence_ref="DBSEQ_CONA3_LUPAN" peptide_ref="PTD_PTAGR" start="425" end="429" isDecoy="false" id="PTD_PTAGR_DBSEQ_CONA3_LUPAN"/>
    <PeptideEvidence dBSequence_ref="DBSEQ_CONA3_LUPAN" peptide_ref="PTD_NGIYAPHWNINANSVIYVIR" start="456" end="475" isDecoy="false" id="PTD_NGIYAPHWNINANSVIYVIR_DBSEQ_CONA3_LUPAN"/>
    <PeptideEvidence dBSequence_ref="DBSEQ_CONA3_LUPAN" peptide_ref="PTD_GRVQVVNSQGNSVFNDDLR" start="478" end="496" isDecoy="false" id="PTD_GRVQVVNSQGNSVFNDDLR_DBSEQ_CONA3_LUPAN"/>
    <PeptideEvidence dBSequence_ref="DBSEQ_CONA3_LUPAN" peptide_ref="PTD_VQVVNSQGNSV" start="480" end="490" isDecoy="false" id="PTD_VQVVNSQGNSV_DBSEQ_CONA3_LUPAN"/>
    <PeptideEvidence dBSequence_ref="DBSEQ_CONA3_LUPAN" peptide_ref="PTD_VQVVNSQGNSVFNDDLR" start="480" end="496" isDecoy="false" id="PTD_VQVVNSQGNSVFNDDLR_DBSEQ_CONA3_LUPAN"/>
    <PeptideEvidence dBSequence_ref="DBSEQ_CONA3_LUPAN" peptide_ref="PTD_VQVVNSQGNSVFNDDLRR" start="480" end="497" isDecoy="false" id="PTD_VQVVNSQGNSVFNDDLRR_DBSEQ_CONA3_LUPAN"/>
    <PeptideEvidence dBSequence_ref="DBSEQ_CONA3_LUPAN" peptide_ref="PTD_QVVNSQGNSVFNDDLRR" start="481" end="497" isDecoy="false" id="PTD_QVVNSQGNSVFNDDLRR_DBSEQ_CONA3_LUPAN"/>
    <PeptideEvidence dBSequence_ref="DBSEQ_CONA3_LUPAN" peptide_ref="PTD_VVNSQGNSVFNDDLR" start="482" end="496" isDecoy="false" id="PTD_VVNSQGNSVFNDDLR_DBSEQ_CONA3_LUPAN"/>
    <PeptideEvidence dBSequence_ref="DBSEQ_CONA3_LUPAN" peptide_ref="PTD_VVNSQGNSVFNDDLRR" start="482" end="497" isDecoy="false" id="PTD_VVNSQGNSVFNDDLRR_DBSEQ_CONA3_LUPAN"/>
    <PeptideEvidence dBSequence_ref="DBSEQ_CONA3_LUPAN" peptide_ref="PTD_VNSQGNSVFNDDLRR" start="483" end="497" isDecoy="false" id="PTD_VNSQGNSVFNDDLRR_DBSEQ_CONA3_LUPAN"/>
    <PeptideEvidence dBSequence_ref="DBSEQ_CONA3_LUPAN" peptide_ref="PTD_NSQGNSVFNDDLRR" start="484" end="497" isDecoy="false" id="PTD_NSQGNSVFNDDLRR_DBSEQ_CONA3_LUPAN"/>
    <PeptideEvidence dBSequence_ref="DBSEQ_CONA3_LUPAN" peptide_ref="PTD_SQGNSVFNDDLRR" start="485" end="497" isDecoy="false" id="PTD_SQGNSVFNDDLRR_DBSEQ_CONA3_LUPAN"/>
    <PeptideEvidence dBSequence_ref="DBSEQ_CONA3_LUPAN" peptide_ref="PTD_QGNSVFNDDLRR" start="486" end="497" isDecoy="false" id="PTD_QGNSVFNDDLRR_DBSEQ_CONA3_LUPAN"/>
    <PeptideEvidence dBSequence_ref="DBSEQ_CONA3_LUPAN" peptide_ref="PTD_GNSVFNDDLR" start="487" end="496" isDecoy="false" id="PTD_GNSVFNDDLR_DBSEQ_CONA3_LUPAN"/>
    <PeptideEvidence dBSequence_ref="DBSEQ_CONA3_LUPAN" peptide_ref="PTD_GNSVFNDDLRR" start="487" end="497" isDecoy="false" id="PTD_GNSVFNDDLRR_DBSEQ_CONA3_LUPAN"/>
    <PeptideEvidence dBSequence_ref="DBSEQ_CONA3_LUPAN" peptide_ref="PTD_NSVFNDDLR" start="488" end="496" isDecoy="false" id="PTD_NSVFNDDLR_DBSEQ_CONA3_LUPAN"/>
    <PeptideEvidence dBSequence_ref="DBSEQ_CONA3_LUPAN" peptide_ref="PTD_NSVFNDDLRR" start="488" end="497" isDecoy="false" id="PTD_NSVFNDDLRR_DBSEQ_CONA3_LUPAN"/>
    <PeptideEvidence dBSequence_ref="DBSEQ_CONA3_LUPAN" peptide_ref="PTD_SVFNDDLR" start="489" end="496" isDecoy="false" id="PTD_SVFNDDLR_DBSEQ_CONA3_LUPAN"/>
    <PeptideEvidence dBSequence_ref="DBSEQ_CONA3_LUPAN" peptide_ref="PTD_SVFNDDLRR" start="489" end="497" isDecoy="false" id="PTD_SVFNDDLRR_DBSEQ_CONA3_LUPAN"/>
    <PeptideEvidence dBSequence_ref="DBSEQ_CONA3_LUPAN" peptide_ref="PTD_VFNDDLR" start="490" end="496" isDecoy="false" id="PTD_VFNDDLR_DBSEQ_CONA3_LUPAN"/>
    <PeptideEvidence dBSequence_ref="DBSEQ_CONA3_LUPAN" peptide_ref="PTD_FNDDLR" start="491" end="496" isDecoy="false" id="PTD_FNDDLR_DBSEQ_CONA3_LUPAN"/>
    <PeptideEvidence dBSequence_ref="DBSEQ_CONA3_LUPAN" peptide_ref="PTD_FNDDLRR" start="491" end="497" isDecoy="false" id="PTD_FNDDLRR_DBSEQ_CONA3_LUPAN"/>
    <PeptideEvidence dBSequence_ref="DBSEQ_CONA3_LUPAN" peptide_ref="PTD_RGQLLVVPQNFVVAHQAGDEGFEFIAFK" start="497" end="524" isDecoy="false" id="PTD_RGQLLVVPQNFVVAHQAGDEGFEFIAFK_DBSEQ_CONA3_LUPAN"/>
    <PeptideEvidence dBSequence_ref="DBSEQ_CONA3_LUPAN" peptide_ref="PTD_GQLLVVPQNFVVAHQAGDEGFEFIAFK" start="498" end="524" isDecoy="false" id="PTD_GQLLVVPQNFVVAHQAGDEGFEFIAFK_DBSEQ_CONA3_LUPAN"/>
    <PeptideEvidence dBSequence_ref="DBSEQ_CONA3_LUPAN" peptide_ref="PTD_TNDQATTSPLKQVFR" start="525" end="539" isDecoy="false" id="PTD_TNDQATTSPLKQVFR_DBSEQ_CONA3_LUPAN"/>
    <PeptideEvidence dBSequence_ref="DBSEQ_CONA3_LUPAN" peptide_ref="PTD_ATTSPLKQVFR" start="529" end="539" isDecoy="false" id="PTD_ATTSPLKQVFR_DBSEQ_CONA3_LUPAN"/>
    <PeptideEvidence dBSequence_ref="DBSEQ_CONA3_LUPAN" peptide_ref="PTD_GIPAEVLANAFR" start="540" end="551" isDecoy="false" id="PTD_GIPAEVLANAFR_DBSEQ_CONA3_LUPAN"/>
    <PeptideEvidence dBSequence_ref="DBSEQ_CONA3_LUPAN" peptide_ref="PTD_AEVLANAFR" start="543" end="551" isDecoy="false" id="PTD_AEVLANAFR_DBSEQ_CONA3_LUPAN"/>
    <PeptideEvidence dBSequence_ref="DBSEQ_CONA3_LUPAN" peptide_ref="PTD_EVLANAFR" start="544" end="551" isDecoy="false" id="PTD_EVLANAFR_DBSEQ_CONA3_LUPAN"/>
    <PeptideEvidence dBSequence_ref="DBSEQ_CONA3_LUPAN" peptide_ref="PTD_VLANAFR" start="545" end="551" isDecoy="false" id="PTD_VLANAFR_DBSEQ_CONA3_LUPAN"/>
    <PeptideEvidence dBSequence_ref="DBSEQ_CONA3_LUPAN" peptide_ref="PTD_LANAFR" start="546" end="551" isDecoy="false" id="PTD_LANAFR_DBSEQ_CONA3_LUPAN"/>
    <PeptideEvidence dBSequence_ref="DBSEQ_CONA3_LUPAN" peptide_ref="PTD_ANAFR" start="547" end="551" isDecoy="false" id="PTD_ANAFR_DBSEQ_CONA3_LUPAN"/>
    <PeptideEvidence dBSequence_ref="DBSEQ_CONA3_LUPAN" peptide_ref="PTD_NAFR" start="548" end="551" isDecoy="false" id="PTD_NAFR_DBSEQ_CONA3_LUPAN"/>
    <PeptideEvidence dBSequence_ref="DBSEQ_CONA3_LUPAN" peptide_ref="PTD_LSLNQVSE" start="552" end="559" isDecoy="false" id="PTD_LSLNQVSE_DBSEQ_CONA3_LUPAN"/>
    <PeptideEvidence dBSequence_ref="DBSEQ_CONA3_LUPAN" peptide_ref="PTD_LSLNQVSELK" start="552" end="561" isDecoy="false" id="PTD_LSLNQVSELK_DBSEQ_CONA3_LUPAN"/>
    <PeptideEvidence dBSequence_ref="DBSEQ_CONA3_LUPAN" peptide_ref="PTD_SLNQVSELK" start="553" end="561" isDecoy="false" id="PTD_SLNQVSELK_DBSEQ_CONA3_LUPAN"/>
    <PeptideEvidence dBSequence_ref="DBSEQ_CONB1_LUPAN" peptide_ref="PTD_RQEEEEEEEEWQPR" start="111" end="124" isDecoy="false" id="PTD_RQEEEEEEEEWQPR_DBSEQ_CONB1_LUPAN"/>
    <PeptideEvidence dBSequence_ref="DBSEQ_CONB1_LUPAN" peptide_ref="PTD_QEEEEEEEEWQPR" start="112" end="124" isDecoy="false" id="PTD_QEEEEEEEEWQPR_DBSEQ_CONB1_LUPAN"/>
    <PeptideEvidence dBSequence_ref="DBSEQ_CONB1_LUPAN" peptide_ref="PTD_QEEEEEEEEWQPRR" start="112" end="125" isDecoy="false" id="PTD_QEEEEEEEEWQPRR_DBSEQ_CONB1_LUPAN"/>
    <PeptideEvidence dBSequence_ref="DBSEQ_CONB1_LUPAN" peptide_ref="PTD_NPYHFSSNR" start="184" end="192" isDecoy="false" id="PTD_NPYHFSSNR_DBSEQ_CONB1_LUPAN"/>
    <PeptideEvidence dBSequence_ref="DBSEQ_CONB1_LUPAN" peptide_ref="PTD_NPYHFSSNRFQTYYR" start="184" end="198" isDecoy="false" id="PTD_NPYHFSSNRFQTYYR_DBSEQ_CONB1_LUPAN"/>
    <PeptideEvidence dBSequence_ref="DBSEQ_CONB1_LUPAN" peptide_ref="PTD_FQTYYR" start="193" end="198" isDecoy="false" id="PTD_FQTYYR_DBSEQ_CONB1_LUPAN"/>
    <PeptideEvidence dBSequence_ref="DBSEQ_CONB1_LUPAN" peptide_ref="PTD_QTYYR" start="194" end="198" isDecoy="false" id="PTD_QTYYR_DBSEQ_CONB1_LUPAN"/>
    <PeptideEvidence dBSequence_ref="DBSEQ_CONB1_LUPAN" peptide_ref="PTD_TYYR" start="195" end="198" isDecoy="false" id="PTD_TYYR_DBSEQ_CONB1_LUPAN"/>
    <PeptideEvidence dBSequence_ref="DBSEQ_CONB1_LUPAN" peptide_ref="PTD_TNRLENLQNYR" start="214" end="224" isDecoy="false" id="PTD_TNRLENLQNYR_DBSEQ_CONB1_LUPAN"/>
    <PeptideEvidence dBSequence_ref="DBSEQ_CONB1_LUPAN" peptide_ref="PTD_LENLQNYR" start="217" end="224" isDecoy="false" id="PTD_LENLQNYR_DBSEQ_CONB1_LUPAN"/>
    <PeptideEvidence dBSequence_ref="DBSEQ_CONB1_LUPAN" peptide_ref="PTD_IIEFQSKPNT" start="225" end="234" isDecoy="false" id="PTD_IIEFQSKPNT_DBSEQ_CONB1_LUPAN"/>
    <PeptideEvidence dBSequence_ref="DBSEQ_CONB1_LUPAN" peptide_ref="PTD_IIEFQSKPNTLILPK" start="225" end="239" isDecoy="false" id="PTD_IIEFQSKPNTLILPK_DBSEQ_CONB1_LUPAN"/>
    <PeptideEvidence dBSequence_ref="DBSEQ_CONB1_LUPAN" peptide_ref="PTD_EFQSKPNTLILPK" start="227" end="239" isDecoy="false" id="PTD_EFQSKPNTLILPK_DBSEQ_CONB1_LUPAN"/>
    <PeptideEvidence dBSequence_ref="DBSEQ_CONB1_LUPAN" peptide_ref="PTD_QSKPNTLILPK" start="229" end="239" isDecoy="false" id="PTD_QSKPNTLILPK_DBSEQ_CONB1_LUPAN"/>
    <PeptideEvidence dBSequence_ref="DBSEQ_CONB1_LUPAN" peptide_ref="PTD_SKPNTLILPK" start="230" end="239" isDecoy="false" id="PTD_SKPNTLILPK_DBSEQ_CONB1_LUPAN"/>
    <PeptideEvidence dBSequence_ref="DBSEQ_CONB1_LUPAN" peptide_ref="PTD_PNTLILPK" start="232" end="239" isDecoy="false" id="PTD_PNTLILPK_DBSEQ_CONB1_LUPAN"/>
    <PeptideEvidence dBSequence_ref="DBSEQ_CONB1_LUPAN" peptide_ref="PTD_NTLILPK" start="233" end="239" isDecoy="false" id="PTD_NTLILPK_DBSEQ_CONB1_LUPAN"/>
    <PeptideEvidence dBSequence_ref="DBSEQ_CONB1_LUPAN" peptide_ref="PTD_HSDADF" start="240" end="245" isDecoy="false" id="PTD_HSDADF_DBSEQ_CONB1_LUPAN"/>
    <PeptideEvidence dBSequence_ref="DBSEQ_CONB1_LUPAN" peptide_ref="PTD_HSDADFI" start="240" end="246" isDecoy="false" id="PTD_HSDADFI_DBSEQ_CONB1_LUPAN"/>
    <PeptideEvidence dBSequence_ref="DBSEQ_CONB1_LUPAN" peptide_ref="PTD_HSDADFIL" start="240" end="247" isDecoy="false" id="PTD_HSDADFIL_DBSEQ_CONB1_LUPAN"/>
    <PeptideEvidence dBSequence_ref="DBSEQ_CONB1_LUPAN" peptide_ref="PTD_HSDADFILVV" start="240" end="249" isDecoy="false" id="PTD_HSDADFILVV_DBSEQ_CONB1_LUPAN"/>
    <PeptideEvidence dBSequence_ref="DBSEQ_CONB1_LUPAN" peptide_ref="PTD_HSDADFILVVLNGR" start="240" end="253" isDecoy="false" id="PTD_HSDADFILVVLNGR_DBSEQ_CONB1_LUPAN"/>
    <PeptideEvidence dBSequence_ref="DBSEQ_CONB1_LUPAN" peptide_ref="PTD_LVVLNGR" start="247" end="253" isDecoy="false" id="PTD_LVVLNGR_DBSEQ_CONB1_LUPAN"/>
    <PeptideEvidence dBSequence_ref="DBSEQ_CONB1_LUPAN" peptide_ref="PTD_VLNGR" start="249" end="253" isDecoy="false" id="PTD_VLNGR_DBSEQ_CONB1_LUPAN"/>
    <PeptideEvidence dBSequence_ref="DBSEQ_CONB1_LUPAN" peptide_ref="PTD_LNGR" start="250" end="253" isDecoy="false" id="PTD_LNGR_DBSEQ_CONB1_LUPAN"/>
    <PeptideEvidence dBSequence_ref="DBSEQ_CONB1_LUPAN" peptide_ref="PTD_ATITIVNPDKR" start="254" end="264" isDecoy="false" id="PTD_ATITIVNPDKR_DBSEQ_CONB1_LUPAN"/>
    <PeptideEvidence dBSequence_ref="DBSEQ_CONB1_LUPAN" peptide_ref="PTD_TIVNPDKR" start="257" end="264" isDecoy="false" id="PTD_TIVNPDKR_DBSEQ_CONB1_LUPAN"/>
    <PeptideEvidence dBSequence_ref="DBSEQ_CONB1_LUPAN" peptide_ref="PTD_VNPDKR" start="259" end="264" isDecoy="false" id="PTD_VNPDKR_DBSEQ_CONB1_LUPAN"/>
    <PeptideEvidence dBSequence_ref="DBSEQ_CONB1_LUPAN" peptide_ref="PTD_QVYNL" start="265" end="269" isDecoy="false" id="PTD_QVYNL_DBSEQ_CONB1_LUPAN"/>
    <PeptideEvidence dBSequence_ref="DBSEQ_CONB1_LUPAN" peptide_ref="PTD_QVYNLEQGDALR" start="265" end="276" isDecoy="false" id="PTD_QVYNLEQGDALR_DBSEQ_CONB1_LUPAN"/>
    <PeptideEvidence dBSequence_ref="DBSEQ_CONB1_LUPAN" peptide_ref="PTD_QVYNLEQGDALRLPAGTTS" start="265" end="283" isDecoy="false" id="PTD_QVYNLEQGDALRLPAGTTS_DBSEQ_CONB1_LUPAN"/>
    <PeptideEvidence dBSequence_ref="DBSEQ_CONB1_LUPAN" peptide_ref="PTD_QVYNLEQGDALRLPAGTTSYI" start="265" end="285" isDecoy="false" id="PTD_QVYNLEQGDALRLPAGTTSYI_DBSEQ_CONB1_LUPAN"/>
    <PeptideEvidence dBSequence_ref="DBSEQ_CONB1_LUPAN" peptide_ref="PTD_QVYNLEQGDALRLPAGTTSYIL" start="265" end="286" isDecoy="false" id="PTD_QVYNLEQGDALRLPAGTTSYIL_DBSEQ_CONB1_LUPAN"/>
    <PeptideEvidence dBSequence_ref="DBSEQ_CONB1_LUPAN" peptide_ref="PTD_QVYNLEQGDALRLPAGTTSYILN" start="265" end="287" isDecoy="false" id="PTD_QVYNLEQGDALRLPAGTTSYILN_DBSEQ_CONB1_LUPAN"/>
    <PeptideEvidence dBSequence_ref="DBSEQ_CONB1_LUPAN" peptide_ref="PTD_QVYNLEQGDALRLPAGTTSYILNPDDNQNLR" start="265" end="295" isDecoy="false" id="PTD_QVYNLEQGDALRLPAGTTSYILNPDDNQNLR_DBSEQ_CONB1_LUPAN"/>
    <PeptideEvidence dBSequence_ref="DBSEQ_CONB1_LUPAN" peptide_ref="PTD_NLEQGDALR" start="268" end="276" isDecoy="false" id="PTD_NLEQGDALR_DBSEQ_CONB1_LUPAN"/>
    <PeptideEvidence dBSequence_ref="DBSEQ_CONB1_LUPAN" peptide_ref="PTD_LEQGDALR" start="269" end="276" isDecoy="false" id="PTD_LEQGDALR_DBSEQ_CONB1_LUPAN"/>
    <PeptideEvidence dBSequence_ref="DBSEQ_CONB1_LUPAN" peptide_ref="PTD_EQGDALR" start="270" end="276" isDecoy="false" id="PTD_EQGDALR_DBSEQ_CONB1_LUPAN"/>
    <PeptideEvidence dBSequence_ref="DBSEQ_CONB1_LUPAN" peptide_ref="PTD_QGDALR" start="271" end="276" isDecoy="false" id="PTD_QGDALR_DBSEQ_CONB1_LUPAN"/>
    <PeptideEvidence dBSequence_ref="DBSEQ_CONB1_LUPAN" peptide_ref="PTD_GDALR" start="272" end="276" isDecoy="false" id="PTD_GDALR_DBSEQ_CONB1_LUPAN"/>
    <PeptideEvidence dBSequence_ref="DBSEQ_CONB1_LUPAN" peptide_ref="PTD_LPAGTTS" start="277" end="283" isDecoy="false" id="PTD_LPAGTTS_DBSEQ_CONB1_LUPAN"/>
    <PeptideEvidence dBSequence_ref="DBSEQ_CONB1_LUPAN" peptide_ref="PTD_LPAGTTSY" start="277" end="284" isDecoy="false" id="PTD_LPAGTTSY_DBSEQ_CONB1_LUPAN"/>
    <PeptideEvidence dBSequence_ref="DBSEQ_CONB1_LUPAN" peptide_ref="PTD_LPAGTTSYI" start="277" end="285" isDecoy="false" id="PTD_LPAGTTSYI_DBSEQ_CONB1_LUPAN"/>
    <PeptideEvidence dBSequence_ref="DBSEQ_CONB1_LUPAN" peptide_ref="PTD_LPAGTTSYIL" start="277" end="286" isDecoy="false" id="PTD_LPAGTTSYIL_DBSEQ_CONB1_LUPAN"/>
    <PeptideEvidence dBSequence_ref="DBSEQ_CONB1_LUPAN" peptide_ref="PTD_LPAGTTSYILN" start="277" end="287" isDecoy="false" id="PTD_LPAGTTSYILN_DBSEQ_CONB1_LUPAN"/>
    <PeptideEvidence dBSequence_ref="DBSEQ_CONB1_LUPAN" peptide_ref="PTD_LPAGTTSYILNPDD" start="277" end="290" isDecoy="false" id="PTD_LPAGTTSYILNPDD_DBSEQ_CONB1_LUPAN"/>
    <PeptideEvidence dBSequence_ref="DBSEQ_CONB1_LUPAN" peptide_ref="PTD_LPAGTTSYILNPDDNQNLR" start="277" end="295" isDecoy="false" id="PTD_LPAGTTSYILNPDDNQNLR_DBSEQ_CONB1_LUPAN"/>
    <PeptideEvidence dBSequence_ref="DBSEQ_CONB1_LUPAN" peptide_ref="PTD_NPDDNQNLR" start="287" end="295" isDecoy="false" id="PTD_NPDDNQNLR_DBSEQ_CONB1_LUPAN"/>
    <PeptideEvidence dBSequence_ref="DBSEQ_CONB1_LUPAN" peptide_ref="PTD_PDDNQNLR" start="288" end="295" isDecoy="false" id="PTD_PDDNQNLR_DBSEQ_CONB1_LUPAN"/>
    <PeptideEvidence dBSequence_ref="DBSEQ_CONB1_LUPAN" peptide_ref="PTD_DDNQNLR" start="289" end="295" isDecoy="false" id="PTD_DDNQNLR_DBSEQ_CONB1_LUPAN"/>
    <PeptideEvidence dBSequence_ref="DBSEQ_CONB1_LUPAN" peptide_ref="PTD_DNQNLR" start="290" end="295" isDecoy="false" id="PTD_DNQNLR_DBSEQ_CONB1_LUPAN"/>
    <PeptideEvidence dBSequence_ref="DBSEQ_CONB1_LUPAN" peptide_ref="PTD_LAIPINNPGKLYDFYPSTTK" start="299" end="318" isDecoy="false" id="PTD_LAIPINNPGKLYDFYPSTTK_DBSEQ_CONB1_LUPAN"/>
    <PeptideEvidence dBSequence_ref="DBSEQ_CONB1_LUPAN" peptide_ref="PTD_LYDFY" start="309" end="313" isDecoy="false" id="PTD_LYDFY_DBSEQ_CONB1_LUPAN"/>
    <PeptideEvidence dBSequence_ref="DBSEQ_CONB1_LUPAN" peptide_ref="PTD_LYDFYPSTTK" start="309" end="318" isDecoy="false" id="PTD_LYDFYPSTTK_DBSEQ_CONB1_LUPAN"/>
    <PeptideEvidence dBSequence_ref="DBSEQ_CONB1_LUPAN" peptide_ref="PTD_LYDFYPSTTKDQQSYFSGFSK" start="309" end="329" isDecoy="false" id="PTD_LYDFYPSTTKDQQSYFSGFSK_DBSEQ_CONB1_LUPAN"/>
    <PeptideEvidence dBSequence_ref="DBSEQ_CONB1_LUPAN" peptide_ref="PTD_YDFYPSTTK" start="310" end="318" isDecoy="false" id="PTD_YDFYPSTTK_DBSEQ_CONB1_LUPAN"/>
    <PeptideEvidence dBSequence_ref="DBSEQ_CONB1_LUPAN" peptide_ref="PTD_DFYPSTTK" start="311" end="318" isDecoy="false" id="PTD_DFYPSTTK_DBSEQ_CONB1_LUPAN"/>
    <PeptideEvidence dBSequence_ref="DBSEQ_CONB1_LUPAN" peptide_ref="PTD_FYPSTTK" start="312" end="318" isDecoy="false" id="PTD_FYPSTTK_DBSEQ_CONB1_LUPAN"/>
    <PeptideEvidence dBSequence_ref="DBSEQ_CONB1_LUPAN" peptide_ref="PTD_YPSTTK" start="313" end="318" isDecoy="false" id="PTD_YPSTTK_DBSEQ_CONB1_LUPAN"/>
    <PeptideEvidence dBSequence_ref="DBSEQ_CONB1_LUPAN" peptide_ref="PTD_PSTTK" start="314" end="318" isDecoy="false" id="PTD_PSTTK_DBSEQ_CONB1_LUPAN"/>
    <PeptideEvidence dBSequence_ref="DBSEQ_CONB1_LUPAN" peptide_ref="PTD_DQQSYFSGFSK" start="319" end="329" isDecoy="false" id="PTD_DQQSYFSGFSK_DBSEQ_CONB1_LUPAN"/>
    <PeptideEvidence dBSequence_ref="DBSEQ_CONB1_LUPAN" peptide_ref="PTD_DQQSYFSGFSKNTLEATFNTR" start="319" end="339" isDecoy="false" id="PTD_DQQSYFSGFSKNTLEATFNTR_DBSEQ_CONB1_LUPAN"/>
    <PeptideEvidence dBSequence_ref="DBSEQ_CONB1_LUPAN" peptide_ref="PTD_QSYFSGFSK" start="321" end="329" isDecoy="false" id="PTD_QSYFSGFSK_DBSEQ_CONB1_LUPAN"/>
    <PeptideEvidence dBSequence_ref="DBSEQ_CONB1_LUPAN" peptide_ref="PTD_SYFSGFSK" start="322" end="329" isDecoy="false" id="PTD_SYFSGFSK_DBSEQ_CONB1_LUPAN"/>
    <PeptideEvidence dBSequence_ref="DBSEQ_CONB1_LUPAN" peptide_ref="PTD_SGFSK" start="325" end="329" isDecoy="false" id="PTD_SGFSK_DBSEQ_CONB1_LUPAN"/>
    <PeptideEvidence dBSequence_ref="DBSEQ_CONB1_LUPAN" peptide_ref="PTD_NTLEATFNTR" start="330" end="339" isDecoy="false" id="PTD_NTLEATFNTR_DBSEQ_CONB1_LUPAN"/>
    <PeptideEvidence dBSequence_ref="DBSEQ_CONB1_LUPAN" peptide_ref="PTD_NTLEATFNTRYEEIER" start="330" end="345" isDecoy="false" id="PTD_NTLEATFNTRYEEIER_DBSEQ_CONB1_LUPAN"/>
    <PeptideEvidence dBSequence_ref="DBSEQ_CONB1_LUPAN" peptide_ref="PTD_LEATFNTRYEEIER" start="332" end="345" isDecoy="false" id="PTD_LEATFNTRYEEIER_DBSEQ_CONB1_LUPAN"/>
    <PeptideEvidence dBSequence_ref="DBSEQ_CONB1_LUPAN" peptide_ref="PTD_EATFNTRYEEIER" start="333" end="345" isDecoy="false" id="PTD_EATFNTRYEEIER_DBSEQ_CONB1_LUPAN"/>
    <PeptideEvidence dBSequence_ref="DBSEQ_CONB1_LUPAN" peptide_ref="PTD_ATFNTRYEEIER" start="334" end="345" isDecoy="false" id="PTD_ATFNTRYEEIER_DBSEQ_CONB1_LUPAN"/>
    <PeptideEvidence dBSequence_ref="DBSEQ_CONB1_LUPAN" peptide_ref="PTD_TFNTRYEEIER" start="335" end="345" isDecoy="false" id="PTD_TFNTRYEEIER_DBSEQ_CONB1_LUPAN"/>
    <PeptideEvidence dBSequence_ref="DBSEQ_CONB1_LUPAN" peptide_ref="PTD_FNTRYEEIER" start="336" end="345" isDecoy="false" id="PTD_FNTRYEEIER_DBSEQ_CONB1_LUPAN"/>
    <PeptideEvidence dBSequence_ref="DBSEQ_CONB1_LUPAN" peptide_ref="PTD_YEEIERVLLGDDELQENEK" start="340" end="358" isDecoy="false" id="PTD_YEEIERVLLGDDELQENEK_DBSEQ_CONB1_LUPAN"/>
    <PeptideEvidence dBSequence_ref="DBSEQ_CONB1_LUPAN" peptide_ref="PTD_RGQEQSHQDEGVIVR" start="361" end="375" isDecoy="false" id="PTD_RGQEQSHQDEGVIVR_DBSEQ_CONB1_LUPAN"/>
    <PeptideEvidence dBSequence_ref="DBSEQ_CONB1_LUPAN" peptide_ref="PTD_GQEQSHQDEGVIVR" start="362" end="375" isDecoy="false" id="PTD_GQEQSHQDEGVIVR_DBSEQ_CONB1_LUPAN"/>
    <PeptideEvidence dBSequence_ref="DBSEQ_CONB1_LUPAN" peptide_ref="PTD_KHAQSSSGEGKPSESG" start="386" end="401" isDecoy="false" id="PTD_KHAQSSSGEGKPSESG_DBSEQ_CONB1_LUPAN"/>
    <PeptideEvidence dBSequence_ref="DBSEQ_CONB1_LUPAN" peptide_ref="PTD_KHAQSSSGEGKPSESGPFNLR" start="386" end="406" isDecoy="false" id="PTD_KHAQSSSGEGKPSESGPFNLR_DBSEQ_CONB1_LUPAN"/>
    <PeptideEvidence dBSequence_ref="DBSEQ_CONB1_LUPAN" peptide_ref="PTD_HAQSSSGEGK" start="387" end="396" isDecoy="false" id="PTD_HAQSSSGEGK_DBSEQ_CONB1_LUPAN"/>
    <PeptideEvidence dBSequence_ref="DBSEQ_CONB1_LUPAN" peptide_ref="PTD_HAQSSSGEGKPSE" start="387" end="399" isDecoy="false" id="PTD_HAQSSSGEGKPSE_DBSEQ_CONB1_LUPAN"/>
    <PeptideEvidence dBSequence_ref="DBSEQ_CONB1_LUPAN" peptide_ref="PTD_HAQSSSGEGKPSESG" start="387" end="401" isDecoy="false" id="PTD_HAQSSSGEGKPSESG_DBSEQ_CONB1_LUPAN"/>
    <PeptideEvidence dBSequence_ref="DBSEQ_CONB1_LUPAN" peptide_ref="PTD_HAQSSSGEGKPSESGPFNLR" start="387" end="406" isDecoy="false" id="PTD_HAQSSSGEGKPSESGPFNLR_DBSEQ_CONB1_LUPAN"/>
    <PeptideEvidence dBSequence_ref="DBSEQ_CONB1_LUPAN" peptide_ref="PTD_SGEGKPSESGPFNLR" start="392" end="406" isDecoy="false" id="PTD_SGEGKPSESGPFNLR_DBSEQ_CONB1_LUPAN"/>
    <PeptideEvidence dBSequence_ref="DBSEQ_CONB1_LUPAN" peptide_ref="PTD_GEGKPSESGPFNLR" start="393" end="406" isDecoy="false" id="PTD_GEGKPSESGPFNLR_DBSEQ_CONB1_LUPAN"/>
    <PeptideEvidence dBSequence_ref="DBSEQ_CONB1_LUPAN" peptide_ref="PTD_GKPSESGPFNLR" start="395" end="406" isDecoy="false" id="PTD_GKPSESGPFNLR_DBSEQ_CONB1_LUPAN"/>
    <PeptideEvidence dBSequence_ref="DBSEQ_CONB1_LUPAN" peptide_ref="PTD_PSESGPFNLR" start="397" end="406" isDecoy="false" id="PTD_PSESGPFNLR_DBSEQ_CONB1_LUPAN"/>
    <PeptideEvidence dBSequence_ref="DBSEQ_CONB1_LUPAN" peptide_ref="PTD_SESGPFNLR" start="398" end="406" isDecoy="false" id="PTD_SESGPFNLR_DBSEQ_CONB1_LUPAN"/>
    <PeptideEvidence dBSequence_ref="DBSEQ_CONB1_LUPAN" peptide_ref="PTD_SGPFNLR" start="400" end="406" isDecoy="false" id="PTD_SGPFNLR_DBSEQ_CONB1_LUPAN"/>
    <PeptideEvidence dBSequence_ref="DBSEQ_CONB1_LUPAN" peptide_ref="PTD_GPFNLR" start="401" end="406" isDecoy="false" id="PTD_GPFNLR_DBSEQ_CONB1_LUPAN"/>
    <PeptideEvidence dBSequence_ref="DBSEQ_CONB1_LUPAN" peptide_ref="PTD_PFNLR" start="402" end="406" isDecoy="false" id="PTD_PFNLR_DBSEQ_CONB1_LUPAN"/>
    <PeptideEvidence dBSequence_ref="DBSEQ_CONB1_LUPAN" peptide_ref="PTD_FNLR" start="403" end="406" isDecoy="false" id="PTD_FNLR_DBSEQ_CONB1_LUPAN"/>
    <PeptideEvidence dBSequence_ref="DBSEQ_CONB1_LUPAN" peptide_ref="PTD_AIFIVVVDEGEGNYELVGIRDQQR" start="456" end="479" isDecoy="false" id="PTD_AIFIVVVDEGEGNYELVGIRDQQR_DBSEQ_CONB1_LUPAN"/>
    <PeptideEvidence dBSequence_ref="DBSEQ_CONB1_LUPAN" peptide_ref="PTD_QQDEQEEEYEQGEEEVRR" start="480" end="497" isDecoy="false" id="PTD_QQDEQEEEYEQGEEEVRR_DBSEQ_CONB1_LUPAN"/>
    <PeptideEvidence dBSequence_ref="DBSEQ_CONB1_LUPAN" peptide_ref="PTD_LSKGDVFIIPAGHPLSINASSNLR" start="502" end="525" isDecoy="false" id="PTD_LSKGDVFIIPAGHPLSINASSNLR_DBSEQ_CONB1_LUPAN"/>
    <PeptideEvidence dBSequence_ref="DBSEQ_CONB1_LUPAN" peptide_ref="PTD_GDVFIIPAGHPLSINASSNLR" start="505" end="525" isDecoy="false" id="PTD_GDVFIIPAGHPLSINASSNLR_DBSEQ_CONB1_LUPAN"/>
    <PeptideEvidence dBSequence_ref="DBSEQ_CONB1_LUPAN" peptide_ref="PTD_FIIPAGHPLSINASSNLR" start="508" end="525" isDecoy="false" id="PTD_FIIPAGHPLSINASSNLR_DBSEQ_CONB1_LUPAN"/>
    <PeptideEvidence dBSequence_ref="DBSEQ_CONB1_LUPAN" peptide_ref="PTD_PAGHPLSINASSNLR" start="511" end="525" isDecoy="false" id="PTD_PAGHPLSINASSNLR_DBSEQ_CONB1_LUPAN"/>
    <PeptideEvidence dBSequence_ref="DBSEQ_CONB1_LUPAN" peptide_ref="PTD_LLGFG" start="526" end="530" isDecoy="false" id="PTD_LLGFG_DBSEQ_CONB1_LUPAN"/>
    <PeptideEvidence dBSequence_ref="DBSEQ_CONB1_LUPAN" peptide_ref="PTD_LLGFGI" start="526" end="531" isDecoy="false" id="PTD_LLGFGI_DBSEQ_CONB1_LUPAN"/>
    <PeptideEvidence dBSequence_ref="DBSEQ_CONB1_LUPAN" peptide_ref="PTD_LLGFGIN" start="526" end="532" isDecoy="false" id="PTD_LLGFGIN_DBSEQ_CONB1_LUPAN"/>
    <PeptideEvidence dBSequence_ref="DBSEQ_CONB1_LUPAN" peptide_ref="PTD_LLGFGINA" start="526" end="533" isDecoy="false" id="PTD_LLGFGINA_DBSEQ_CONB1_LUPAN"/>
    <PeptideEvidence dBSequence_ref="DBSEQ_CONB1_LUPAN" peptide_ref="PTD_LLGFGINAN" start="526" end="534" isDecoy="false" id="PTD_LLGFGINAN_DBSEQ_CONB1_LUPAN"/>
    <PeptideEvidence dBSequence_ref="DBSEQ_CONB1_LUPAN" peptide_ref="PTD_LLGFGINANENQR" start="526" end="538" isDecoy="false" id="PTD_LLGFGINANENQR_DBSEQ_CONB1_LUPAN"/>
    <PeptideEvidence dBSequence_ref="DBSEQ_CONB1_LUPAN" peptide_ref="PTD_LLGFGINANENQRNFLAGSEDNVIK" start="526" end="550" isDecoy="false" id="PTD_LLGFGINANENQRNFLAGSEDNVIK_DBSEQ_CONB1_LUPAN"/>
    <PeptideEvidence dBSequence_ref="DBSEQ_CONB1_LUPAN" peptide_ref="PTD_GFGINANENQR" start="528" end="538" isDecoy="false" id="PTD_GFGINANENQR_DBSEQ_CONB1_LUPAN"/>
    <PeptideEvidence dBSequence_ref="DBSEQ_CONB1_LUPAN" peptide_ref="PTD_GINANENQR" start="530" end="538" isDecoy="false" id="PTD_GINANENQR_DBSEQ_CONB1_LUPAN"/>
    <PeptideEvidence dBSequence_ref="DBSEQ_CONB1_LUPAN" peptide_ref="PTD_INANENQR" start="531" end="538" isDecoy="false" id="PTD_INANENQR_DBSEQ_CONB1_LUPAN"/>
    <PeptideEvidence dBSequence_ref="DBSEQ_CONB1_LUPAN" peptide_ref="PTD_NANENQR" start="532" end="538" isDecoy="false" id="PTD_NANENQR_DBSEQ_CONB1_LUPAN"/>
    <PeptideEvidence dBSequence_ref="DBSEQ_CONB1_LUPAN" peptide_ref="PTD_ANENQR" start="533" end="538" isDecoy="false" id="PTD_ANENQR_DBSEQ_CONB1_LUPAN"/>
    <PeptideEvidence dBSequence_ref="DBSEQ_CONB1_LUPAN" peptide_ref="PTD_NENQR" start="534" end="538" isDecoy="false" id="PTD_NENQR_DBSEQ_CONB1_LUPAN"/>
    <PeptideEvidence dBSequence_ref="DBSEQ_CONB1_LUPAN" peptide_ref="PTD_ENQR" start="535" end="538" isDecoy="false" id="PTD_ENQR_DBSEQ_CONB1_LUPAN"/>
    <PeptideEvidence dBSequence_ref="DBSEQ_CONB1_LUPAN" peptide_ref="PTD_NQR" start="536" end="538" isDecoy="false" id="PTD_NQR_DBSEQ_CONB1_LUPAN"/>
    <PeptideEvidence dBSequence_ref="DBSEQ_CONB1_LUPAN" peptide_ref="PTD_NFLAGSEDNVI" start="539" end="549" isDecoy="false" id="PTD_NFLAGSEDNVI_DBSEQ_CONB1_LUPAN"/>
    <PeptideEvidence dBSequence_ref="DBSEQ_CONB1_LUPAN" peptide_ref="PTD_NFLAGSEDNVIK" start="539" end="550" isDecoy="false" id="PTD_NFLAGSEDNVIK_DBSEQ_CONB1_LUPAN"/>
    <PeptideEvidence dBSequence_ref="DBSEQ_CONB1_LUPAN" peptide_ref="PTD_NFLAGSEDNVIKQLDR" start="539" end="554" isDecoy="false" id="PTD_NFLAGSEDNVIKQLDR_DBSEQ_CONB1_LUPAN"/>
    <PeptideEvidence dBSequence_ref="DBSEQ_CONB1_LUPAN" peptide_ref="PTD_LAGSEDNVIKQLDR" start="541" end="554" isDecoy="false" id="PTD_LAGSEDNVIKQLDR_DBSEQ_CONB1_LUPAN"/>
    <PeptideEvidence dBSequence_ref="DBSEQ_CONB1_LUPAN" peptide_ref="PTD_AGSEDNVIK" start="542" end="550" isDecoy="false" id="PTD_AGSEDNVIK_DBSEQ_CONB1_LUPAN"/>
    <PeptideEvidence dBSequence_ref="DBSEQ_CONB1_LUPAN" peptide_ref="PTD_AGSEDNVIKQLDR" start="542" end="554" isDecoy="false" id="PTD_AGSEDNVIKQLDR_DBSEQ_CONB1_LUPAN"/>
    <PeptideEvidence dBSequence_ref="DBSEQ_CONB1_LUPAN" peptide_ref="PTD_GSEDNVIK" start="543" end="550" isDecoy="false" id="PTD_GSEDNVIK_DBSEQ_CONB1_LUPAN"/>
    <PeptideEvidence dBSequence_ref="DBSEQ_CONB1_LUPAN" peptide_ref="PTD_GSEDNVIKQLDR" start="543" end="554" isDecoy="false" id="PTD_GSEDNVIKQLDR_DBSEQ_CONB1_LUPAN"/>
    <PeptideEvidence dBSequence_ref="DBSEQ_CONB1_LUPAN" peptide_ref="PTD_SEDNVIK" start="544" end="550" isDecoy="false" id="PTD_SEDNVIK_DBSEQ_CONB1_LUPAN"/>
    <PeptideEvidence dBSequence_ref="DBSEQ_CONB1_LUPAN" peptide_ref="PTD_DNVIK" start="546" end="550" isDecoy="false" id="PTD_DNVIK_DBSEQ_CONB1_LUPAN"/>
    <PeptideEvidence dBSequence_ref="DBSEQ_CONB1_LUPAN" peptide_ref="PTD_QLDREVKELTFPGSIEDVER" start="551" end="570" isDecoy="false" id="PTD_QLDREVKELTFPGSIEDVER_DBSEQ_CONB1_LUPAN"/>
    <PeptideEvidence dBSequence_ref="DBSEQ_CONB1_LUPAN" peptide_ref="PTD_EVKELTF" start="555" end="561" isDecoy="false" id="PTD_EVKELTF_DBSEQ_CONB1_LUPAN"/>
    <PeptideEvidence dBSequence_ref="DBSEQ_CONB1_LUPAN" peptide_ref="PTD_EVKELTFPGSIEDVER" start="555" end="570" isDecoy="false" id="PTD_EVKELTFPGSIEDVER_DBSEQ_CONB1_LUPAN"/>
    <PeptideEvidence dBSequence_ref="DBSEQ_CONB1_LUPAN" peptide_ref="PTD_ELTFPGSIEDVER" start="558" end="570" isDecoy="false" id="PTD_ELTFPGSIEDVER_DBSEQ_CONB1_LUPAN"/>
    <PeptideEvidence dBSequence_ref="DBSEQ_CONB1_LUPAN" peptide_ref="PTD_PGSIEDVER" start="562" end="570" isDecoy="false" id="PTD_PGSIEDVER_DBSEQ_CONB1_LUPAN"/>
    <PeptideEvidence dBSequence_ref="DBSEQ_CONB1_LUPAN" peptide_ref="PTD_IEDVER" start="565" end="570" isDecoy="false" id="PTD_IEDVER_DBSEQ_CONB1_LUPAN"/>
    <PeptideEvidence dBSequence_ref="DBSEQ_CONB1_LUPAN" peptide_ref="PTD_DVER" start="567" end="570" isDecoy="false" id="PTD_DVER_DBSEQ_CONB1_LUPAN"/>
    <PeptideEvidence dBSequence_ref="DBSEQ_CONB1_LUPAN" peptide_ref="PTD_LIKNQQQSYFANA" start="571" end="583" isDecoy="false" id="PTD_LIKNQQQSYFANA_DBSEQ_CONB1_LUPAN"/>
    <PeptideEvidence dBSequence_ref="DBSEQ_CONB1_LUPAN" peptide_ref="PTD_LIKNQQQSYFANAQPQQQQQR" start="571" end="591" isDecoy="false" id="PTD_LIKNQQQSYFANAQPQQQQQR_DBSEQ_CONB1_LUPAN"/>
    <PeptideEvidence dBSequence_ref="DBSEQ_CONB1_LUPAN" peptide_ref="PTD_NQQQSYFA" start="574" end="581" isDecoy="false" id="PTD_NQQQSYFA_DBSEQ_CONB1_LUPAN"/>
    <PeptideEvidence dBSequence_ref="DBSEQ_CONB1_LUPAN" peptide_ref="PTD_NQQQSYFANAQ" start="574" end="584" isDecoy="false" id="PTD_NQQQSYFANAQ_DBSEQ_CONB1_LUPAN"/>
    <PeptideEvidence dBSequence_ref="DBSEQ_CONB1_LUPAN" peptide_ref="PTD_NQQQSYFANAQPQQQQQR" start="574" end="591" isDecoy="false" id="PTD_NQQQSYFANAQPQQQQQR_DBSEQ_CONB1_LUPAN"/>
    <PeptideEvidence dBSequence_ref="DBSEQ_CONB1_LUPAN" peptide_ref="PTD_PQQQQQR" start="585" end="591" isDecoy="false" id="PTD_PQQQQQR_DBSEQ_CONB1_LUPAN"/>
    <PeptideEvidence dBSequence_ref="DBSEQ_CONB1_LUPAN" peptide_ref="PTD_QQQQQR" start="586" end="591" isDecoy="false" id="PTD_QQQQQR_DBSEQ_CONB1_LUPAN"/>
    <PeptideEvidence dBSequence_ref="DBSEQ_CONB5_LUPAN" peptide_ref="PTD_LRNPY" start="213" end="217" isDecoy="false" id="PTD_LRNPY_DBSEQ_CONB5_LUPAN"/>
    <PeptideEvidence dBSequence_ref="DBSEQ_CONB5_LUPAN" peptide_ref="PTD_LRNPYY" start="213" end="218" isDecoy="false" id="PTD_LRNPYY_DBSEQ_CONB5_LUPAN"/>
    <PeptideEvidence dBSequence_ref="DBSEQ_CONB5_LUPAN" peptide_ref="PTD_LRNPYYFSSER" start="213" end="223" isDecoy="false" id="PTD_LRNPYYFSSER_DBSEQ_CONB5_LUPAN"/>
    <PeptideEvidence dBSequence_ref="DBSEQ_CONB5_LUPAN" peptide_ref="PTD_NPYYFSSER" start="215" end="223" isDecoy="false" id="PTD_NPYYFSSER_DBSEQ_CONB5_LUPAN"/>
    <PeptideEvidence dBSequence_ref="DBSEQ_CONB5_LUPAN" peptide_ref="PTD_YFSSER" start="218" end="223" isDecoy="false" id="PTD_YFSSER_DBSEQ_CONB5_LUPAN"/>
    <PeptideEvidence dBSequence_ref="DBSEQ_CONB5_LUPAN" peptide_ref="PTD_FSSER" start="219" end="223" isDecoy="false" id="PTD_FSSER_DBSEQ_CONB5_LUPAN"/>
    <PeptideEvidence dBSequence_ref="DBSEQ_CONB5_LUPAN" peptide_ref="PTD_TNRLENLQNYR" start="245" end="255" isDecoy="false" id="PTD_TNRLENLQNYR_DBSEQ_CONB5_LUPAN"/>
    <PeptideEvidence dBSequence_ref="DBSEQ_CONB5_LUPAN" peptide_ref="PTD_LENLQNYR" start="248" end="255" isDecoy="false" id="PTD_LENLQNYR_DBSEQ_CONB5_LUPAN"/>
    <PeptideEvidence dBSequence_ref="DBSEQ_CONB5_LUPAN" peptide_ref="PTD_IVEFQSRPNT" start="256" end="265" isDecoy="false" id="PTD_IVEFQSRPNT_DBSEQ_CONB5_LUPAN"/>
    <PeptideEvidence dBSequence_ref="DBSEQ_CONB5_LUPAN" peptide_ref="PTD_IVEFQSRPNTLI" start="256" end="267" isDecoy="false" id="PTD_IVEFQSRPNTLI_DBSEQ_CONB5_LUPAN"/>
    <PeptideEvidence dBSequence_ref="DBSEQ_CONB5_LUPAN" peptide_ref="PTD_IVEFQSRPNTLILPK" start="256" end="270" isDecoy="false" id="PTD_IVEFQSRPNTLILPK_DBSEQ_CONB5_LUPAN"/>
    <PeptideEvidence dBSequence_ref="DBSEQ_CONB5_LUPAN" peptide_ref="PTD_VEFQSRPNTLILPK" start="257" end="270" isDecoy="false" id="PTD_VEFQSRPNTLILPK_DBSEQ_CONB5_LUPAN"/>
    <PeptideEvidence dBSequence_ref="DBSEQ_CONB5_LUPAN" peptide_ref="PTD_EFQSRPNTLILPK" start="258" end="270" isDecoy="false" id="PTD_EFQSRPNTLILPK_DBSEQ_CONB5_LUPAN"/>
    <PeptideEvidence dBSequence_ref="DBSEQ_CONB5_LUPAN" peptide_ref="PTD_QSRPNTLILPK" start="260" end="270" isDecoy="false" id="PTD_QSRPNTLILPK_DBSEQ_CONB5_LUPAN"/>
    <PeptideEvidence dBSequence_ref="DBSEQ_CONB5_LUPAN" peptide_ref="PTD_SRPNTLILPK" start="261" end="270" isDecoy="false" id="PTD_SRPNTLILPK_DBSEQ_CONB5_LUPAN"/>
    <PeptideEvidence dBSequence_ref="DBSEQ_CONB5_LUPAN" peptide_ref="PTD_HSDADYILVVLNGR" start="271" end="284" isDecoy="false" id="PTD_HSDADYILVVLNGR_DBSEQ_CONB5_LUPAN"/>
    <PeptideEvidence dBSequence_ref="DBSEQ_CONB5_LUPAN" peptide_ref="PTD_ATITIVNPDKR" start="285" end="295" isDecoy="false" id="PTD_ATITIVNPDKR_DBSEQ_CONB5_LUPAN"/>
    <PeptideEvidence dBSequence_ref="DBSEQ_CONB5_LUPAN" peptide_ref="PTD_QAYNLEYGDALR" start="296" end="307" isDecoy="false" id="PTD_QAYNLEYGDALR_DBSEQ_CONB5_LUPAN"/>
    <PeptideEvidence dBSequence_ref="DBSEQ_CONB5_LUPAN" peptide_ref="PTD_QAYNLEYGDALRLPAGTTS" start="296" end="314" isDecoy="false" id="PTD_QAYNLEYGDALRLPAGTTS_DBSEQ_CONB5_LUPAN"/>
    <PeptideEvidence dBSequence_ref="DBSEQ_CONB5_LUPAN" peptide_ref="PTD_QAYNLEYGDALRLPAGTTSY" start="296" end="315" isDecoy="false" id="PTD_QAYNLEYGDALRLPAGTTSY_DBSEQ_CONB5_LUPAN"/>
    <PeptideEvidence dBSequence_ref="DBSEQ_CONB5_LUPAN" peptide_ref="PTD_QAYNLEYGDALRLPAGTTSYI" start="296" end="316" isDecoy="false" id="PTD_QAYNLEYGDALRLPAGTTSYI_DBSEQ_CONB5_LUPAN"/>
    <PeptideEvidence dBSequence_ref="DBSEQ_CONB5_LUPAN" peptide_ref="PTD_QAYNLEYGDALRLPAGTTSYIL" start="296" end="317" isDecoy="false" id="PTD_QAYNLEYGDALRLPAGTTSYIL_DBSEQ_CONB5_LUPAN"/>
    <PeptideEvidence dBSequence_ref="DBSEQ_CONB5_LUPAN" peptide_ref="PTD_QAYNLEYGDALRLPAGTTSYILNPDDNQDLR" start="296" end="326" isDecoy="false" id="PTD_QAYNLEYGDALRLPAGTTSYILNPDDNQDLR_DBSEQ_CONB5_LUPAN"/>
    <PeptideEvidence dBSequence_ref="DBSEQ_CONB5_LUPAN" peptide_ref="PTD_LPAGTTSY" start="308" end="315" isDecoy="false" id="PTD_LPAGTTSY_DBSEQ_CONB5_LUPAN"/>
    <PeptideEvidence dBSequence_ref="DBSEQ_CONB5_LUPAN" peptide_ref="PTD_LPAGTTSYI" start="308" end="316" isDecoy="false" id="PTD_LPAGTTSYI_DBSEQ_CONB5_LUPAN"/>
    <PeptideEvidence dBSequence_ref="DBSEQ_CONB5_LUPAN" peptide_ref="PTD_LPAGTTSYIL" start="308" end="317" isDecoy="false" id="PTD_LPAGTTSYIL_DBSEQ_CONB5_LUPAN"/>
    <PeptideEvidence dBSequence_ref="DBSEQ_CONB5_LUPAN" peptide_ref="PTD_LPAGTTSYILN" start="308" end="318" isDecoy="false" id="PTD_LPAGTTSYILN_DBSEQ_CONB5_LUPAN"/>
    <PeptideEvidence dBSequence_ref="DBSEQ_CONB5_LUPAN" peptide_ref="PTD_LPAGTTSYILNPDDNQDLR" start="308" end="326" isDecoy="false" id="PTD_LPAGTTSYILNPDDNQDLR_DBSEQ_CONB5_LUPAN"/>
    <PeptideEvidence dBSequence_ref="DBSEQ_CONB5_LUPAN" peptide_ref="PTD_NPDDNQDLR" start="318" end="326" isDecoy="false" id="PTD_NPDDNQDLR_DBSEQ_CONB5_LUPAN"/>
    <PeptideEvidence dBSequence_ref="DBSEQ_CONB5_LUPAN" peptide_ref="PTD_PDDNQDLR" start="319" end="326" isDecoy="false" id="PTD_PDDNQDLR_DBSEQ_CONB5_LUPAN"/>
    <PeptideEvidence dBSequence_ref="DBSEQ_CONB5_LUPAN" peptide_ref="PTD_DNQDLR" start="321" end="326" isDecoy="false" id="PTD_DNQDLR_DBSEQ_CONB5_LUPAN"/>
    <PeptideEvidence dBSequence_ref="DBSEQ_CONB5_LUPAN" peptide_ref="PTD_LAIPINNPGKFYDFYPSR" start="330" end="347" isDecoy="false" id="PTD_LAIPINNPGKFYDFYPSR_DBSEQ_CONB5_LUPAN"/>
    <PeptideEvidence dBSequence_ref="DBSEQ_CONB5_LUPAN" peptide_ref="PTD_AIPINNPGKFYDFYPSR" start="331" end="347" isDecoy="false" id="PTD_AIPINNPGKFYDFYPSR_DBSEQ_CONB5_LUPAN"/>
    <PeptideEvidence dBSequence_ref="DBSEQ_CONB5_LUPAN" peptide_ref="PTD_NNPGKFYDFYPSR" start="335" end="347" isDecoy="false" id="PTD_NNPGKFYDFYPSR_DBSEQ_CONB5_LUPAN"/>
    <PeptideEvidence dBSequence_ref="DBSEQ_CONB5_LUPAN" peptide_ref="PTD_FYDF" start="340" end="343" isDecoy="false" id="PTD_FYDF_DBSEQ_CONB5_LUPAN"/>
    <PeptideEvidence dBSequence_ref="DBSEQ_CONB5_LUPAN" peptide_ref="PTD_FYDFYPSR" start="340" end="347" isDecoy="false" id="PTD_FYDFYPSR_DBSEQ_CONB5_LUPAN"/>
    <PeptideEvidence dBSequence_ref="DBSEQ_CONB5_LUPAN" peptide_ref="PTD_YDFYPSR" start="341" end="347" isDecoy="false" id="PTD_YDFYPSR_DBSEQ_CONB5_LUPAN"/>
    <PeptideEvidence dBSequence_ref="DBSEQ_CONB5_LUPAN" peptide_ref="PTD_DFYPSR" start="342" end="347" isDecoy="false" id="PTD_DFYPSR_DBSEQ_CONB5_LUPAN"/>
    <PeptideEvidence dBSequence_ref="DBSEQ_CONB5_LUPAN" peptide_ref="PTD_FYPSR" start="343" end="347" isDecoy="false" id="PTD_FYPSR_DBSEQ_CONB5_LUPAN"/>
    <PeptideEvidence dBSequence_ref="DBSEQ_CONB5_LUPAN" peptide_ref="PTD_TKDQQSY" start="348" end="354" isDecoy="false" id="PTD_TKDQQSY_DBSEQ_CONB5_LUPAN"/>
    <PeptideEvidence dBSequence_ref="DBSEQ_CONB5_LUPAN" peptide_ref="PTD_TKDQQSYFSGFSK" start="348" end="360" isDecoy="false" id="PTD_TKDQQSYFSGFSK_DBSEQ_CONB5_LUPAN"/>
    <PeptideEvidence dBSequence_ref="DBSEQ_CONB5_LUPAN" peptide_ref="PTD_DQQSYFSGFSK" start="350" end="360" isDecoy="false" id="PTD_DQQSYFSGFSK_DBSEQ_CONB5_LUPAN"/>
    <PeptideEvidence dBSequence_ref="DBSEQ_CONB5_LUPAN" peptide_ref="PTD_SYFSGFSK" start="353" end="360" isDecoy="false" id="PTD_SYFSGFSK_DBSEQ_CONB5_LUPAN"/>
    <PeptideEvidence dBSequence_ref="DBSEQ_CONB5_LUPAN" peptide_ref="PTD_SGFSK" start="356" end="360" isDecoy="false" id="PTD_SGFSK_DBSEQ_CONB5_LUPAN"/>
    <PeptideEvidence dBSequence_ref="DBSEQ_CONB5_LUPAN" peptide_ref="PTD_NTLEATFNTHYEEIQR" start="361" end="376" isDecoy="false" id="PTD_NTLEATFNTHYEEIQR_DBSEQ_CONB5_LUPAN"/>
    <PeptideEvidence dBSequence_ref="DBSEQ_CONB5_LUPAN" peptide_ref="PTD_TLEATFNTHYEEIQR" start="362" end="376" isDecoy="false" id="PTD_TLEATFNTHYEEIQR_DBSEQ_CONB5_LUPAN"/>
    <PeptideEvidence dBSequence_ref="DBSEQ_CONB5_LUPAN" peptide_ref="PTD_LEATFNTHYEEIQR" start="363" end="376" isDecoy="false" id="PTD_LEATFNTHYEEIQR_DBSEQ_CONB5_LUPAN"/>
    <PeptideEvidence dBSequence_ref="DBSEQ_CONB5_LUPAN" peptide_ref="PTD_EATFNTHYEEIQR" start="364" end="376" isDecoy="false" id="PTD_EATFNTHYEEIQR_DBSEQ_CONB5_LUPAN"/>
    <PeptideEvidence dBSequence_ref="DBSEQ_CONB5_LUPAN" peptide_ref="PTD_ATFNTHYEEIQR" start="365" end="376" isDecoy="false" id="PTD_ATFNTHYEEIQR_DBSEQ_CONB5_LUPAN"/>
    <PeptideEvidence dBSequence_ref="DBSEQ_CONB5_LUPAN" peptide_ref="PTD_TFNTHYEEIQR" start="366" end="376" isDecoy="false" id="PTD_TFNTHYEEIQR_DBSEQ_CONB5_LUPAN"/>
    <PeptideEvidence dBSequence_ref="DBSEQ_CONB5_LUPAN" peptide_ref="PTD_NTHYEEIQR" start="368" end="376" isDecoy="false" id="PTD_NTHYEEIQR_DBSEQ_CONB5_LUPAN"/>
    <PeptideEvidence dBSequence_ref="DBSEQ_CONB5_LUPAN" peptide_ref="PTD_THYEEIQR" start="369" end="376" isDecoy="false" id="PTD_THYEEIQR_DBSEQ_CONB5_LUPAN"/>
    <PeptideEvidence dBSequence_ref="DBSEQ_CONB5_LUPAN" peptide_ref="PTD_HYEEIQR" start="370" end="376" isDecoy="false" id="PTD_HYEEIQR_DBSEQ_CONB5_LUPAN"/>
    <PeptideEvidence dBSequence_ref="DBSEQ_CONB5_LUPAN" peptide_ref="PTD_YEEIQR" start="371" end="376" isDecoy="false" id="PTD_YEEIQR_DBSEQ_CONB5_LUPAN"/>
    <PeptideEvidence dBSequence_ref="DBSEQ_CONB5_LUPAN" peptide_ref="PTD_ILLGYEDEQEDEEQR" start="377" end="391" isDecoy="false" id="PTD_ILLGYEDEQEDEEQR_DBSEQ_CONB5_LUPAN"/>
    <PeptideEvidence dBSequence_ref="DBSEQ_CONB5_LUPAN" peptide_ref="PTD_ILLGYEDEQEDEEQRR" start="377" end="392" isDecoy="false" id="PTD_ILLGYEDEQEDEEQRR_DBSEQ_CONB5_LUPAN"/>
    <PeptideEvidence dBSequence_ref="DBSEQ_CONB5_LUPAN" peptide_ref="PTD_LLGYEDEQEDEEQRR" start="378" end="392" isDecoy="false" id="PTD_LLGYEDEQEDEEQRR_DBSEQ_CONB5_LUPAN"/>
    <PeptideEvidence dBSequence_ref="DBSEQ_CONB5_LUPAN" peptide_ref="PTD_LGYEDEQEDEEQRR" start="379" end="392" isDecoy="false" id="PTD_LGYEDEQEDEEQRR_DBSEQ_CONB5_LUPAN"/>
    <PeptideEvidence dBSequence_ref="DBSEQ_CONB5_LUPAN" peptide_ref="PTD_GYEDEQEDEEQRR" start="380" end="392" isDecoy="false" id="PTD_GYEDEQEDEEQRR_DBSEQ_CONB5_LUPAN"/>
    <PeptideEvidence dBSequence_ref="DBSEQ_CONB5_LUPAN" peptide_ref="PTD_REQEQSHQDEGVIVR" start="392" end="406" isDecoy="false" id="PTD_REQEQSHQDEGVIVR_DBSEQ_CONB5_LUPAN"/>
    <PeptideEvidence dBSequence_ref="DBSEQ_CONB5_LUPAN" peptide_ref="PTD_EQEQSHQDEGVIVR" start="393" end="406" isDecoy="false" id="PTD_EQEQSHQDEGVIVR_DBSEQ_CONB5_LUPAN"/>
    <PeptideEvidence dBSequence_ref="DBSEQ_CONB5_LUPAN" peptide_ref="PTD_QDEGVIVR" start="399" end="406" isDecoy="false" id="PTD_QDEGVIVR_DBSEQ_CONB5_LUPAN"/>
    <PeptideEvidence dBSequence_ref="DBSEQ_CONB5_LUPAN" peptide_ref="PTD_VSKEQIQELR" start="407" end="416" isDecoy="false" id="PTD_VSKEQIQELR_DBSEQ_CONB5_LUPAN"/>
    <PeptideEvidence dBSequence_ref="DBSEQ_CONB5_LUPAN" peptide_ref="PTD_EQIQELR" start="410" end="416" isDecoy="false" id="PTD_EQIQELR_DBSEQ_CONB5_LUPAN"/>
    <PeptideEvidence dBSequence_ref="DBSEQ_CONB5_LUPAN" peptide_ref="PTD_EQIQELRK" start="410" end="417" isDecoy="false" id="PTD_EQIQELRK_DBSEQ_CONB5_LUPAN"/>
    <PeptideEvidence dBSequence_ref="DBSEQ_CONB5_LUPAN" peptide_ref="PTD_KGKPSESG" start="425" end="432" isDecoy="false" id="PTD_KGKPSESG_DBSEQ_CONB5_LUPAN"/>
    <PeptideEvidence dBSequence_ref="DBSEQ_CONB5_LUPAN" peptide_ref="PTD_KGKPSESGP" start="425" end="433" isDecoy="false" id="PTD_KGKPSESGP_DBSEQ_CONB5_LUPAN"/>
    <PeptideEvidence dBSequence_ref="DBSEQ_CONB5_LUPAN" peptide_ref="PTD_KGKPSESGPFNLR" start="425" end="437" isDecoy="false" id="PTD_KGKPSESGPFNLR_DBSEQ_CONB5_LUPAN"/>
    <PeptideEvidence dBSequence_ref="DBSEQ_CONB5_LUPAN" peptide_ref="PTD_GKPSESGPFNLR" start="426" end="437" isDecoy="false" id="PTD_GKPSESGPFNLR_DBSEQ_CONB5_LUPAN"/>
    <PeptideEvidence dBSequence_ref="DBSEQ_CONB5_LUPAN" peptide_ref="PTD_PSESGPFNLR" start="428" end="437" isDecoy="false" id="PTD_PSESGPFNLR_DBSEQ_CONB5_LUPAN"/>
    <PeptideEvidence dBSequence_ref="DBSEQ_CONB5_LUPAN" peptide_ref="PTD_SESGPFNLR" start="429" end="437" isDecoy="false" id="PTD_SESGPFNLR_DBSEQ_CONB5_LUPAN"/>
    <PeptideEvidence dBSequence_ref="DBSEQ_CONB5_LUPAN" peptide_ref="PTD_SGPFNLR" start="431" end="437" isDecoy="false" id="PTD_SGPFNLR_DBSEQ_CONB5_LUPAN"/>
    <PeptideEvidence dBSequence_ref="DBSEQ_CONB5_LUPAN" peptide_ref="PTD_GPFNLR" start="432" end="437" isDecoy="false" id="PTD_GPFNLR_DBSEQ_CONB5_LUPAN"/>
    <PeptideEvidence dBSequence_ref="DBSEQ_CONB5_LUPAN" peptide_ref="PTD_PFNLR" start="433" end="437" isDecoy="false" id="PTD_PFNLR_DBSEQ_CONB5_LUPAN"/>
    <PeptideEvidence dBSequence_ref="DBSEQ_CONB5_LUPAN" peptide_ref="PTD_FNLR" start="434" end="437" isDecoy="false" id="PTD_FNLR_DBSEQ_CONB5_LUPAN"/>
    <PeptideEvidence dBSequence_ref="DBSEQ_CONB5_LUPAN" peptide_ref="PTD_SNEPIYSNK" start="438" end="446" isDecoy="false" id="PTD_SNEPIYSNK_DBSEQ_CONB5_LUPAN"/>
    <PeptideEvidence dBSequence_ref="DBSEQ_CONB5_LUPAN" peptide_ref="PTD_SNEPIYSNKFGNFYEITPDR" start="438" end="457" isDecoy="false" id="PTD_SNEPIYSNKFGNFYEITPDR_DBSEQ_CONB5_LUPAN"/>
    <PeptideEvidence dBSequence_ref="DBSEQ_CONB5_LUPAN" peptide_ref="PTD_FGNFYEITPDR" start="447" end="457" isDecoy="false" id="PTD_FGNFYEITPDR_DBSEQ_CONB5_LUPAN"/>
    <PeptideEvidence dBSequence_ref="DBSEQ_CONB5_LUPAN" peptide_ref="PTD_QQDEQEVEEVR" start="511" end="521" isDecoy="false" id="PTD_QQDEQEVEEVR_DBSEQ_CONB5_LUPAN"/>
    <PeptideEvidence dBSequence_ref="DBSEQ_CONB5_LUPAN" peptide_ref="PTD_QQDEQEVEEVRSYNAR" start="511" end="526" isDecoy="false" id="PTD_QQDEQEVEEVRSYNAR_DBSEQ_CONB5_LUPAN"/>
    <PeptideEvidence dBSequence_ref="DBSEQ_CONB5_LUPAN" peptide_ref="PTD_LSEGDILVIPAGHPLSINASSNLR" start="527" end="550" isDecoy="false" id="PTD_LSEGDILVIPAGHPLSINASSNLR_DBSEQ_CONB5_LUPAN"/>
    <PeptideEvidence dBSequence_ref="DBSEQ_CONB5_LUPAN" peptide_ref="PTD_LSEGDILVIPAGHPLSINASSNLRLLGFGINADENQR" start="527" end="563" isDecoy="false" id="PTD_LSEGDILVIPAGHPLSINASSNLRLLGFGINADENQR_DBSEQ_CONB5_LUPAN"/>
    <PeptideEvidence dBSequence_ref="DBSEQ_CONB5_LUPAN" peptide_ref="PTD_GDILVIPAGHPLSINASSNLR" start="530" end="550" isDecoy="false" id="PTD_GDILVIPAGHPLSINASSNLR_DBSEQ_CONB5_LUPAN"/>
    <PeptideEvidence dBSequence_ref="DBSEQ_CONB5_LUPAN" peptide_ref="PTD_IPAGHPLSINASSNLR" start="535" end="550" isDecoy="false" id="PTD_IPAGHPLSINASSNLR_DBSEQ_CONB5_LUPAN"/>
    <PeptideEvidence dBSequence_ref="DBSEQ_CONB5_LUPAN" peptide_ref="PTD_LLGFGINADENQR" start="551" end="563" isDecoy="false" id="PTD_LLGFGINADENQR_DBSEQ_CONB5_LUPAN"/>
    <PeptideEvidence dBSequence_ref="DBSEQ_CONB5_LUPAN" peptide_ref="PTD_LLGFGINADENQRNFLAGSEDNVIR" start="551" end="575" isDecoy="false" id="PTD_LLGFGINADENQRNFLAGSEDNVIR_DBSEQ_CONB5_LUPAN"/>
    <PeptideEvidence dBSequence_ref="DBSEQ_CONB5_LUPAN" peptide_ref="PTD_NFLAGSEDNVIR" start="564" end="575" isDecoy="false" id="PTD_NFLAGSEDNVIR_DBSEQ_CONB5_LUPAN"/>
    <PeptideEvidence dBSequence_ref="DBSEQ_CONB5_LUPAN" peptide_ref="PTD_QLDREVKELIF" start="576" end="586" isDecoy="false" id="PTD_QLDREVKELIF_DBSEQ_CONB5_LUPAN"/>
    <PeptideEvidence dBSequence_ref="DBSEQ_CONB5_LUPAN" peptide_ref="PTD_QLDREVKELIFPGSAEDVER" start="576" end="595" isDecoy="false" id="PTD_QLDREVKELIFPGSAEDVER_DBSEQ_CONB5_LUPAN"/>
    <PeptideEvidence dBSequence_ref="DBSEQ_CONB5_LUPAN" peptide_ref="PTD_EVKELIF" start="580" end="586" isDecoy="false" id="PTD_EVKELIF_DBSEQ_CONB5_LUPAN"/>
    <PeptideEvidence dBSequence_ref="DBSEQ_CONB5_LUPAN" peptide_ref="PTD_EVKELIFPGSAEDVER" start="580" end="595" isDecoy="false" id="PTD_EVKELIFPGSAEDVER_DBSEQ_CONB5_LUPAN"/>
    <PeptideEvidence dBSequence_ref="DBSEQ_CONB5_LUPAN" peptide_ref="PTD_ELIF" start="583" end="586" isDecoy="false" id="PTD_ELIF_DBSEQ_CONB5_LUPAN"/>
    <PeptideEvidence dBSequence_ref="DBSEQ_CONB5_LUPAN" peptide_ref="PTD_ELIFPGSAEDVER" start="583" end="595" isDecoy="false" id="PTD_ELIFPGSAEDVER_DBSEQ_CONB5_LUPAN"/>
    <PeptideEvidence dBSequence_ref="DBSEQ_CONB5_LUPAN" peptide_ref="PTD_GSAEDVER" start="588" end="595" isDecoy="false" id="PTD_GSAEDVER_DBSEQ_CONB5_LUPAN"/>
    <PeptideEvidence dBSequence_ref="DBSEQ_CONB5_LUPAN" peptide_ref="PTD_SAEDVER" start="589" end="595" isDecoy="false" id="PTD_SAEDVER_DBSEQ_CONB5_LUPAN"/>
    <PeptideEvidence dBSequence_ref="DBSEQ_CONB5_LUPAN" peptide_ref="PTD_AEDVER" start="590" end="595" isDecoy="false" id="PTD_AEDVER_DBSEQ_CONB5_LUPAN"/>
    <PeptideEvidence dBSequence_ref="DBSEQ_CONB5_LUPAN" peptide_ref="PTD_EDVER" start="591" end="595" isDecoy="false" id="PTD_EDVER_DBSEQ_CONB5_LUPAN"/>
    <PeptideEvidence dBSequence_ref="DBSEQ_CONB5_LUPAN" peptide_ref="PTD_DVER" start="592" end="595" isDecoy="false" id="PTD_DVER_DBSEQ_CONB5_LUPAN"/>
    <PeptideEvidence dBSequence_ref="DBSEQ_CONB5_LUPAN" peptide_ref="PTD_NQQQSYFANA" start="599" end="608" isDecoy="false" id="PTD_NQQQSYFANA_DBSEQ_CONB5_LUPAN"/>
    <PeptideEvidence dBSequence_ref="DBSEQ_CONB5_LUPAN" peptide_ref="PTD_NQQQSYFANAQPQQQQQQR" start="599" end="617" isDecoy="false" id="PTD_NQQQSYFANAQPQQQQQQR_DBSEQ_CONB5_LUPAN"/>
    <PeptideEvidence dBSequence_ref="DBSEQ_CONB5_LUPAN" peptide_ref="PTD_PQQQQQQR" start="610" end="617" isDecoy="false" id="PTD_PQQQQQQR_DBSEQ_CONB5_LUPAN"/>
    <PeptideEvidence dBSequence_ref="DBSEQ_RS27A_LUPAL" peptide_ref="PTD_TITLEVESSDTIDNVK" start="12" end="27" isDecoy="false" id="PTD_TITLEVESSDTIDNVK_DBSEQ_RS27A_LUPAL"/>
    <PeptideEvidence dBSequence_ref="DBSEQ_RS27A_LUPAL" peptide_ref="PTD_TITLEVESSDTIDNVKAK" start="12" end="29" isDecoy="false" id="PTD_TITLEVESSDTIDNVKAK_DBSEQ_RS27A_LUPAL"/>
    <PeptideEvidence dBSequence_ref="DBSEQ_RS27A_LUPAL" peptide_ref="PTD_TLADYNIQK" start="55" end="63" isDecoy="false" id="PTD_TLADYNIQK_DBSEQ_RS27A_LUPAL"/>
    <PeptideEvidence dBSequence_ref="DBSEQ_RS27A_LUPAL" peptide_ref="PTD_TLADYNIQKESTLHLVLR" start="55" end="72" isDecoy="false" id="PTD_TLADYNIQKESTLHLVLR_DBSEQ_RS27A_LUPAL"/>
    <PeptideEvidence dBSequence_ref="DBSEQ_RS27A_LUPAL" peptide_ref="PTD_ADYNIQK" start="57" end="63" isDecoy="false" id="PTD_ADYNIQK_DBSEQ_RS27A_LUPAL"/>
    <PeptideEvidence dBSequence_ref="DBSEQ_RS27A_LUPAL" peptide_ref="PTD_ESTLHLVLR" start="64" end="72" isDecoy="false" id="PTD_ESTLHLVLR_DBSEQ_RS27A_LUPAL"/>
    <PeptideEvidence dBSequence_ref="DBSEQ_RS27A_LUPAL" peptide_ref="PTD_TLHLVLR" start="66" end="72" isDecoy="false" id="PTD_TLHLVLR_DBSEQ_RS27A_LUPAL"/>
    <PeptideEvidence dBSequence_ref="DBSEQ_RS27A_LUPAL" peptide_ref="PTD_HLVLR" start="68" end="72" isDecoy="false" id="PTD_HLVLR_DBSEQ_RS27A_LUPAL"/>
    <PeptideEvidence dBSequence_ref="DBSEQ_RS27A_LUPAL" peptide_ref="PTD_LVLR" start="69" end="72" isDecoy="false" id="PTD_LVLR_DBSEQ_RS27A_LUPAL"/>
    <PeptideEvidence dBSequence_ref="DBSEQ_RS27A_LUPAL" peptide_ref="PTD_ECPNTECGAGTFMANHFDR_2C_7C" start="120" end="138" isDecoy="false" id="PTD_ECPNTECGAGTFMANHFDR_2C_7C_DBSEQ_RS27A_LUPAL"/>
    <PeptideEvidence dBSequence_ref="DBSEQ_UBIQ_LUPPO" peptide_ref="PTD_TITLEVESSDTIDNVK" start="12" end="27" isDecoy="false" id="PTD_TITLEVESSDTIDNVK_DBSEQ_UBIQ_LUPPO"/>
    <PeptideEvidence dBSequence_ref="DBSEQ_UBIQ_LUPPO" peptide_ref="PTD_TITLEVESSDTIDNVKAK" start="12" end="29" isDecoy="false" id="PTD_TITLEVESSDTIDNVKAK_DBSEQ_UBIQ_LUPPO"/>
    <PeptideEvidence dBSequence_ref="DBSEQ_UBIQ_LUPPO" peptide_ref="PTD_TLADYNIQK" start="55" end="63" isDecoy="false" id="PTD_TLADYNIQK_DBSEQ_UBIQ_LUPPO"/>
    <PeptideEvidence dBSequence_ref="DBSEQ_UBIQ_LUPPO" peptide_ref="PTD_TLADYNIQKESTLHLVLR" start="55" end="72" isDecoy="false" id="PTD_TLADYNIQKESTLHLVLR_DBSEQ_UBIQ_LUPPO"/>
    <PeptideEvidence dBSequence_ref="DBSEQ_UBIQ_LUPPO" peptide_ref="PTD_ESTLHLVLR" start="64" end="72" isDecoy="false" id="PTD_ESTLHLVLR_DBSEQ_UBIQ_LUPPO"/>
    <PeptideEvidence dBSequence_ref="DBSEQ_CONB2_LUPAN" peptide_ref="PTD_NPYYFSYER" start="175" end="183" isDecoy="false" id="PTD_NPYYFSYER_DBSEQ_CONB2_LUPAN"/>
    <PeptideEvidence dBSequence_ref="DBSEQ_CONB2_LUPAN" peptide_ref="PTD_TNRLENLQNYR" start="205" end="215" isDecoy="false" id="PTD_TNRLENLQNYR_DBSEQ_CONB2_LUPAN"/>
    <PeptideEvidence dBSequence_ref="DBSEQ_CONB2_LUPAN" peptide_ref="PTD_LENLQNYR" start="208" end="215" isDecoy="false" id="PTD_LENLQNYR_DBSEQ_CONB2_LUPAN"/>
    <PeptideEvidence dBSequence_ref="DBSEQ_CONB2_LUPAN" peptide_ref="PTD_IVEFQSKPNTLILPK" start="216" end="230" isDecoy="false" id="PTD_IVEFQSKPNTLILPK_DBSEQ_CONB2_LUPAN"/>
    <PeptideEvidence dBSequence_ref="DBSEQ_CONB2_LUPAN" peptide_ref="PTD_HSDADY" start="231" end="236" isDecoy="false" id="PTD_HSDADY_DBSEQ_CONB2_LUPAN"/>
    <PeptideEvidence dBSequence_ref="DBSEQ_CONB2_LUPAN" peptide_ref="PTD_HSDADYI" start="231" end="237" isDecoy="false" id="PTD_HSDADYI_DBSEQ_CONB2_LUPAN"/>
    <PeptideEvidence dBSequence_ref="DBSEQ_CONB2_LUPAN" peptide_ref="PTD_HSDADYIL" start="231" end="238" isDecoy="false" id="PTD_HSDADYIL_DBSEQ_CONB2_LUPAN"/>
    <PeptideEvidence dBSequence_ref="DBSEQ_CONB2_LUPAN" peptide_ref="PTD_HSDADYILVVLNGR" start="231" end="244" isDecoy="false" id="PTD_HSDADYILVVLNGR_DBSEQ_CONB2_LUPAN"/>
    <PeptideEvidence dBSequence_ref="DBSEQ_CONB2_LUPAN" peptide_ref="PTD_VVLNGR" start="239" end="244" isDecoy="false" id="PTD_VVLNGR_DBSEQ_CONB2_LUPAN"/>
    <PeptideEvidence dBSequence_ref="DBSEQ_CONB2_LUPAN" peptide_ref="PTD_VLNGR" start="240" end="244" isDecoy="false" id="PTD_VLNGR_DBSEQ_CONB2_LUPAN"/>
    <PeptideEvidence dBSequence_ref="DBSEQ_CONB2_LUPAN" peptide_ref="PTD_ATITIVNPDKR" start="245" end="255" isDecoy="false" id="PTD_ATITIVNPDKR_DBSEQ_CONB2_LUPAN"/>
    <PeptideEvidence dBSequence_ref="DBSEQ_CONB2_LUPAN" peptide_ref="PTD_LPAGTTSYILNPDDNQNLR" start="268" end="286" isDecoy="false" id="PTD_LPAGTTSYILNPDDNQNLR_DBSEQ_CONB2_LUPAN"/>
    <PeptideEvidence dBSequence_ref="DBSEQ_CONB2_LUPAN" peptide_ref="PTD_LAIPINNPGNFYDFYPSSTK" start="290" end="309" isDecoy="false" id="PTD_LAIPINNPGNFYDFYPSSTK_DBSEQ_CONB2_LUPAN"/>
    <PeptideEvidence dBSequence_ref="DBSEQ_CONB2_LUPAN" peptide_ref="PTD_FYPSSTK" start="303" end="309" isDecoy="false" id="PTD_FYPSSTK_DBSEQ_CONB2_LUPAN"/>
    <PeptideEvidence dBSequence_ref="DBSEQ_CONB2_LUPAN" peptide_ref="PTD_NTLEATFNTR" start="321" end="330" isDecoy="false" id="PTD_NTLEATFNTR_DBSEQ_CONB2_LUPAN"/>
    <PeptideEvidence dBSequence_ref="DBSEQ_CONB2_LUPAN" peptide_ref="PTD_NTLEATFNTRYEEIQR" start="321" end="336" isDecoy="false" id="PTD_NTLEATFNTRYEEIQR_DBSEQ_CONB2_LUPAN"/>
    <PeptideEvidence dBSequence_ref="DBSEQ_CONB2_LUPAN" peptide_ref="PTD_VSKEQIQELR" start="367" end="376" isDecoy="false" id="PTD_VSKEQIQELR_DBSEQ_CONB2_LUPAN"/>
    <PeptideEvidence dBSequence_ref="DBSEQ_CONB2_LUPAN" peptide_ref="PTD_SKEQIQELR" start="368" end="376" isDecoy="false" id="PTD_SKEQIQELR_DBSEQ_CONB2_LUPAN"/>
    <PeptideEvidence dBSequence_ref="DBSEQ_CONB2_LUPAN" peptide_ref="PTD_KEQIQELR" start="369" end="376" isDecoy="false" id="PTD_KEQIQELR_DBSEQ_CONB2_LUPAN"/>
    <PeptideEvidence dBSequence_ref="DBSEQ_CONB2_LUPAN" peptide_ref="PTD_EQIQELR" start="370" end="376" isDecoy="false" id="PTD_EQIQELR_DBSEQ_CONB2_LUPAN"/>
    <PeptideEvidence dBSequence_ref="DBSEQ_CONB2_LUPAN" peptide_ref="PTD_EQIQELRK" start="370" end="377" isDecoy="false" id="PTD_EQIQELRK_DBSEQ_CONB2_LUPAN"/>
    <PeptideEvidence dBSequence_ref="DBSEQ_CONB2_LUPAN" peptide_ref="PTD_IQELR" start="372" end="376" isDecoy="false" id="PTD_IQELR_DBSEQ_CONB2_LUPAN"/>
    <PeptideEvidence dBSequence_ref="DBSEQ_CONB2_LUPAN" peptide_ref="PTD_QELR" start="373" end="376" isDecoy="false" id="PTD_QELR_DBSEQ_CONB2_LUPAN"/>
    <PeptideEvidence dBSequence_ref="DBSEQ_CONB2_LUPAN" peptide_ref="PTD_QELRK" start="373" end="377" isDecoy="false" id="PTD_QELRK_DBSEQ_CONB2_LUPAN"/>
    <PeptideEvidence dBSequence_ref="DBSEQ_CONB2_LUPAN" peptide_ref="PTD_GKPSES" start="386" end="391" isDecoy="false" id="PTD_GKPSES_DBSEQ_CONB2_LUPAN"/>
    <PeptideEvidence dBSequence_ref="DBSEQ_CONB2_LUPAN" peptide_ref="PTD_GKPSESG" start="386" end="392" isDecoy="false" id="PTD_GKPSESG_DBSEQ_CONB2_LUPAN"/>
    <PeptideEvidence dBSequence_ref="DBSEQ_CONB2_LUPAN" peptide_ref="PTD_GKPSESGPFNLR" start="386" end="397" isDecoy="false" id="PTD_GKPSESGPFNLR_DBSEQ_CONB2_LUPAN"/>
    <PeptideEvidence dBSequence_ref="DBSEQ_CONB2_LUPAN" peptide_ref="PTD_PSESGPFNLR" start="388" end="397" isDecoy="false" id="PTD_PSESGPFNLR_DBSEQ_CONB2_LUPAN"/>
    <PeptideEvidence dBSequence_ref="DBSEQ_CONB2_LUPAN" peptide_ref="PTD_SESGPFNLR" start="389" end="397" isDecoy="false" id="PTD_SESGPFNLR_DBSEQ_CONB2_LUPAN"/>
    <PeptideEvidence dBSequence_ref="DBSEQ_CONB2_LUPAN" peptide_ref="PTD_SGPFNLR" start="391" end="397" isDecoy="false" id="PTD_SGPFNLR_DBSEQ_CONB2_LUPAN"/>
    <PeptideEvidence dBSequence_ref="DBSEQ_CONB2_LUPAN" peptide_ref="PTD_GPFNLR" start="392" end="397" isDecoy="false" id="PTD_GPFNLR_DBSEQ_CONB2_LUPAN"/>
    <PeptideEvidence dBSequence_ref="DBSEQ_CONB2_LUPAN" peptide_ref="PTD_PFNLR" start="393" end="397" isDecoy="false" id="PTD_PFNLR_DBSEQ_CONB2_LUPAN"/>
    <PeptideEvidence dBSequence_ref="DBSEQ_CONB2_LUPAN" peptide_ref="PTD_FNLR" start="394" end="397" isDecoy="false" id="PTD_FNLR_DBSEQ_CONB2_LUPAN"/>
    <PeptideEvidence dBSequence_ref="DBSEQ_CONB2_LUPAN" peptide_ref="PTD_FGNFYEITPDR" start="407" end="417" isDecoy="false" id="PTD_FGNFYEITPDR_DBSEQ_CONB2_LUPAN"/>
    <PeptideEvidence dBSequence_ref="DBSEQ_CONB2_LUPAN" peptide_ref="PTD_LLGFGINADENQR" start="511" end="523" isDecoy="false" id="PTD_LLGFGINADENQR_DBSEQ_CONB2_LUPAN"/>
    <PeptideEvidence dBSequence_ref="DBSEQ_CONB2_LUPAN" peptide_ref="PTD_LLGFGINADENQRNFLAGSEDNVIR" start="511" end="535" isDecoy="false" id="PTD_LLGFGINADENQRNFLAGSEDNVIR_DBSEQ_CONB2_LUPAN"/>
    <PeptideEvidence dBSequence_ref="DBSEQ_CONB2_LUPAN" peptide_ref="PTD_NFLAGSEDNVIR" start="524" end="535" isDecoy="false" id="PTD_NFLAGSEDNVIR_DBSEQ_CONB2_LUPAN"/>
    <PeptideEvidence dBSequence_ref="DBSEQ_CONB2_LUPAN" peptide_ref="PTD_QLTFPGSVEDVER" start="543" end="555" isDecoy="false" id="PTD_QLTFPGSVEDVER_DBSEQ_CONB2_LUPAN"/>
    <PeptideEvidence dBSequence_ref="DBSEQ_CONB2_LUPAN" peptide_ref="PTD_LIKNQQQSYFANAQPQQQQQR" start="556" end="576" isDecoy="false" id="PTD_LIKNQQQSYFANAQPQQQQQR_DBSEQ_CONB2_LUPAN"/>
    <PeptideEvidence dBSequence_ref="DBSEQ_CONB2_LUPAN" peptide_ref="PTD_NQQQSYFANAQPQQQQQR" start="559" end="576" isDecoy="false" id="PTD_NQQQSYFANAQPQQQQQR_DBSEQ_CONB2_LUPAN"/>
    <PeptideEvidence dBSequence_ref="DBSEQ_COND4_LUPAN" peptide_ref="PTD_LGQCCEILSD_4C_5C" start="64" end="73" isDecoy="false" id="PTD_LGQCCEILSD_4C_5C_DBSEQ_COND4_LUPAN"/>
    <PeptideEvidence dBSequence_ref="DBSEQ_COND4_LUPAN" peptide_ref="PTD_LGQCCEILSDL_4C_5C" start="64" end="74" isDecoy="false" id="PTD_LGQCCEILSDL_4C_5C_DBSEQ_COND4_LUPAN"/>
    <PeptideEvidence dBSequence_ref="DBSEQ_COND4_LUPAN" peptide_ref="PTD_LGQCCEILSDLSE_4C_5C" start="64" end="76" isDecoy="false" id="PTD_LGQCCEILSDLSE_4C_5C_DBSEQ_COND4_LUPAN"/>
    <PeptideEvidence dBSequence_ref="DBSEQ_COND4_LUPAN" peptide_ref="PTD_LGQCCEILSDLSEGCQCR_4C_5C_15C_17C" start="64" end="81" isDecoy="false" id="PTD_LGQCCEILSDLSEGCQCR_4C_5C_15C_17C_DBSEQ_COND4_LUPAN"/>
    <PeptideEvidence dBSequence_ref="DBSEQ_COND4_LUPAN" peptide_ref="PTD_SEGCQCR_4C_6C" start="75" end="81" isDecoy="false" id="PTD_SEGCQCR_4C_6C_DBSEQ_COND4_LUPAN"/>
    <PeptideEvidence dBSequence_ref="DBSEQ_COND4_LUPAN" peptide_ref="PTD_GCQCR_2C_4C" start="77" end="81" isDecoy="false" id="PTD_GCQCR_2C_4C_DBSEQ_COND4_LUPAN"/>
    <PeptideEvidence dBSequence_ref="DBSEQ_COND4_LUPAN" peptide_ref="PTD_ALQPVMEK" start="82" end="89" isDecoy="false" id="PTD_ALQPVMEK_DBSEQ_COND4_LUPAN"/>
    <PeptideEvidence dBSequence_ref="DBSEQ_COND4_LUPAN" peptide_ref="PTD_QPVMEK" start="84" end="89" isDecoy="false" id="PTD_QPVMEK_DBSEQ_COND4_LUPAN"/>
    <PeptideEvidence dBSequence_ref="DBSEQ_COND4_LUPAN" peptide_ref="PTD_PVMEK" start="85" end="89" isDecoy="false" id="PTD_PVMEK_DBSEQ_COND4_LUPAN"/>
    <PeptideEvidence dBSequence_ref="DBSEQ_CONB4_LUPAN" peptide_ref="PTD_NPYYFSSER" start="172" end="180" isDecoy="false" id="PTD_NPYYFSSER_DBSEQ_CONB4_LUPAN"/>
    <PeptideEvidence dBSequence_ref="DBSEQ_CONB4_LUPAN" peptide_ref="PTD_LENLQNYR" start="205" end="212" isDecoy="false" id="PTD_LENLQNYR_DBSEQ_CONB4_LUPAN"/>
    <PeptideEvidence dBSequence_ref="DBSEQ_CONB4_LUPAN" peptide_ref="PTD_IVEFQSKPNTLILPK" start="213" end="227" isDecoy="false" id="PTD_IVEFQSKPNTLILPK_DBSEQ_CONB4_LUPAN"/>
    <PeptideEvidence dBSequence_ref="DBSEQ_CONB4_LUPAN" peptide_ref="PTD_QSYNLENGDALRLPAGTTSYILNPDDNQNLR" start="253" end="283" isDecoy="false" id="PTD_QSYNLENGDALRLPAGTTSYILNPDDNQNLR_DBSEQ_CONB4_LUPAN"/>
    <PeptideEvidence dBSequence_ref="DBSEQ_CONB4_LUPAN" peptide_ref="PTD_LPAGTTSYILNPDDNQNLR" start="265" end="283" isDecoy="false" id="PTD_LPAGTTSYILNPDDNQNLR_DBSEQ_CONB4_LUPAN"/>
    <PeptideEvidence dBSequence_ref="DBSEQ_CONB4_LUPAN" peptide_ref="PTD_DQQSYFSGFSR" start="307" end="317" isDecoy="false" id="PTD_DQQSYFSGFSR_DBSEQ_CONB4_LUPAN"/>
    <PeptideEvidence dBSequence_ref="DBSEQ_CONB4_LUPAN" peptide_ref="PTD_NTLEATFNTR" start="318" end="327" isDecoy="false" id="PTD_NTLEATFNTR_DBSEQ_CONB4_LUPAN"/>
    <PeptideEvidence dBSequence_ref="DBSEQ_CONB4_LUPAN" peptide_ref="PTD_NTLEATFNTRYEEIQR" start="318" end="333" isDecoy="false" id="PTD_NTLEATFNTRYEEIQR_DBSEQ_CONB4_LUPAN"/>
    <PeptideEvidence dBSequence_ref="DBSEQ_CONB4_LUPAN" peptide_ref="PTD_LLGFGINADENQR" start="505" end="517" isDecoy="false" id="PTD_LLGFGINADENQR_DBSEQ_CONB4_LUPAN"/>
    <PeptideEvidence dBSequence_ref="DBSEQ_CONB4_LUPAN" peptide_ref="PTD_LLGFGINADENQRNFLAGSEDNVIR" start="505" end="529" isDecoy="false" id="PTD_LLGFGINADENQRNFLAGSEDNVIR_DBSEQ_CONB4_LUPAN"/>
    <PeptideEvidence dBSequence_ref="DBSEQ_CONB4_LUPAN" peptide_ref="PTD_NFLAGSEDNVIR" start="518" end="529" isDecoy="false" id="PTD_NFLAGSEDNVIR_DBSEQ_CONB4_LUPAN"/>
    <PeptideEvidence dBSequence_ref="DBSEQ_CONB4_LUPAN" peptide_ref="PTD_LIKNQQQSYFANAQPQQQQQR" start="550" end="570" isDecoy="false" id="PTD_LIKNQQQSYFANAQPQQQQQR_DBSEQ_CONB4_LUPAN"/>
    <PeptideEvidence dBSequence_ref="DBSEQ_CONB4_LUPAN" peptide_ref="PTD_NQQQSYFANAQPQQQQQR" start="553" end="570" isDecoy="false" id="PTD_NQQQSYFANAQPQQQQQR_DBSEQ_CONB4_LUPAN"/>
    <PeptideEvidence dBSequence_ref="DBSEQ_CONG1_LUPAN" peptide_ref="PTD_TPLMQVPLLLDLNGK" start="68" end="82" isDecoy="false" id="PTD_TPLMQVPLLLDLNGK_DBSEQ_CONG1_LUPAN"/>
    <PeptideEvidence dBSequence_ref="DBSEQ_CONG1_LUPAN" peptide_ref="PTD_LGPMVKVPQFLFSCAPSFLAQK_14C" start="165" end="186" isDecoy="false" id="PTD_LGPMVKVPQFLFSCAPSFLAQK_14C_DBSEQ_CONG1_LUPAN"/>
    <PeptideEvidence dBSequence_ref="DBSEQ_CONG1_LUPAN" peptide_ref="PTD_GLPNNVQGALGLGQAPISLQNQLFSHFGLKR" start="187" end="217" isDecoy="false" id="PTD_GLPNNVQGALGLGQAPISLQNQLFSHFGLKR_DBSEQ_CONG1_LUPAN"/>
    <PeptideEvidence dBSequence_ref="DBSEQ_CONG1_LUPAN" peptide_ref="PTD_QFSVCLSR_5C" start="218" end="225" isDecoy="false" id="PTD_QFSVCLSR_5C_DBSEQ_CONG1_LUPAN"/>
    <PeptideEvidence dBSequence_ref="DBSEQ_CONG1_LUPAN" peptide_ref="PTD_QGEYFIQVNAIR" start="267" end="278" isDecoy="false" id="PTD_QGEYFIQVNAIR_DBSEQ_CONG1_LUPAN"/>
    <PeptideEvidence dBSequence_ref="DBSEQ_CONG1_LUPAN" peptide_ref="PTD_AVGPFGLCYDSR_8C" start="343" end="354" isDecoy="false" id="PTD_AVGPFGLCYDSR_8C_DBSEQ_CONG1_LUPAN"/>
    <PeptideEvidence dBSequence_ref="DBSEQ_CONG1_LUPAN" peptide_ref="PTD_AVGPFGLCYDSRK_8C" start="343" end="355" isDecoy="false" id="PTD_AVGPFGLCYDSRK_8C_DBSEQ_CONG1_LUPAN"/>
    <PeptideEvidence dBSequence_ref="DBSEQ_CONG1_LUPAN" peptide_ref="PTD_ISGGAPSVDLILDKNDAVWR" start="356" end="375" isDecoy="false" id="PTD_ISGGAPSVDLILDKNDAVWR_DBSEQ_CONG1_LUPAN"/>
    <PeptideEvidence dBSequence_ref="DBSEQ_CONG1_LUPAN" peptide_ref="PTD_ISSENFMVQAQDGVSCLGFVDGGVHAR_16C" start="376" end="402" isDecoy="false" id="PTD_ISSENFMVQAQDGVSCLGFVDGGVHAR_16C_DBSEQ_CONG1_LUPAN"/>
    <PeptideEvidence dBSequence_ref="DBSEQ_CONG1_LUPAN" peptide_ref="PTD_AGIALGAHHLEENL" start="403" end="416" isDecoy="false" id="PTD_AGIALGAHHLEENL_DBSEQ_CONG1_LUPAN"/>
    <PeptideEvidence dBSequence_ref="DBSEQ_CONG1_LUPAN" peptide_ref="PTD_AGIALGAHHLEENLV" start="403" end="417" isDecoy="false" id="PTD_AGIALGAHHLEENLV_DBSEQ_CONG1_LUPAN"/>
    <PeptideEvidence dBSequence_ref="DBSEQ_CONG1_LUPAN" peptide_ref="PTD_AGIALGAHHLEENLVVFDLER" start="403" end="423" isDecoy="false" id="PTD_AGIALGAHHLEENLVVFDLER_DBSEQ_CONG1_LUPAN"/>
    <PeptideEvidence dBSequence_ref="DBSEQ_CONG1_LUPAN" peptide_ref="PTD_VFDLER" start="418" end="423" isDecoy="false" id="PTD_VFDLER_DBSEQ_CONG1_LUPAN"/>
    <PeptideEvidence dBSequence_ref="DBSEQ_CONG1_LUPAN" peptide_ref="PTD_FDLER" start="419" end="423" isDecoy="false" id="PTD_FDLER_DBSEQ_CONG1_LUPAN"/>
    <PeptideEvidence dBSequence_ref="DBSEQ_CONG1_LUPAN" peptide_ref="PTD_VGFNSNSLK" start="426" end="434" isDecoy="false" id="PTD_VGFNSNSLK_DBSEQ_CONG1_LUPAN"/>
    <PeptideEvidence dBSequence_ref="DBSEQ_CONG1_LUPAN" peptide_ref="PTD_GFNSNSLK" start="427" end="434" isDecoy="false" id="PTD_GFNSNSLK_DBSEQ_CONG1_LUPAN"/>
    <PeptideEvidence dBSequence_ref="DBSEQ_CONG1_LUPAN" peptide_ref="PTD_TCSNLFDLNNP_2C" start="439" end="449" isDecoy="false" id="PTD_TCSNLFDLNNP_2C_DBSEQ_CONG1_LUPAN"/>
    <PeptideEvidence dBSequence_ref="DBSEQ_CYPH_LUPLU" peptide_ref="PTD_IVMELYADTTPR" start="20" end="31" isDecoy="false" id="PTD_IVMELYADTTPR_DBSEQ_CYPH_LUPLU"/>
    <PeptideEvidence dBSequence_ref="DBSEQ_CYPH_LUPLU" peptide_ref="PTD_TSRPVTIADCGQLS_10C" start="159" end="172" isDecoy="false" id="PTD_TSRPVTIADCGQLS_10C_DBSEQ_CYPH_LUPLU"/>
    <PeptideEvidence dBSequence_ref="DBSEQ_COND2_LUPAN" peptide_ref="PTD_RQLQQVNLR" start="32" end="40" isDecoy="false" id="PTD_RQLQQVNLR_DBSEQ_COND2_LUPAN"/>
    <PeptideEvidence dBSequence_ref="DBSEQ_COND2_LUPAN" peptide_ref="PTD_QLQQVNLR" start="33" end="40" isDecoy="false" id="PTD_QLQQVNLR_DBSEQ_COND2_LUPAN"/>
    <PeptideEvidence dBSequence_ref="DBSEQ_COND2_LUPAN" peptide_ref="PTD_SSQEYSEESEELDQCCEQLNELNSQR_15C_16C" start="76" end="101" isDecoy="false" id="PTD_SSQEYSEESEELDQCCEQLNELNSQR_15C_16C_DBSEQ_COND2_LUPAN"/>
    <PeptideEvidence dBSequence_ref="DBSEQ_COND2_LUPAN" peptide_ref="PTD_ALQQIYESQSEQCEGSQQEQQLEQELEKLPR_13C" start="106" end="136" isDecoy="false" id="PTD_ALQQIYESQSEQCEGSQQEQQLEQELEKLPR_13C_DBSEQ_COND2_LUPAN"/>
    <PeptideEvidence dBSequence_ref="DBSEQ_COND2_LUPAN" peptide_ref="PTD_TCGFGPLR_2C" start="137" end="144" isDecoy="false" id="PTD_TCGFGPLR_2C_DBSEQ_COND2_LUPAN"/>
    <PeptideEvidence dBSequence_ref="DBSEQ_CONG2_LUPAN" peptide_ref="PTD_TPLMQVPVLLDLNGK" start="68" end="82" isDecoy="false" id="PTD_TPLMQVPVLLDLNGK_DBSEQ_CONG2_LUPAN"/>
    <PeptideEvidence dBSequence_ref="DBSEQ_CONG2_LUPAN" peptide_ref="PTD_NPSMLSSNHGDSR" start="288" end="300" isDecoy="false" id="PTD_NPSMLSSNHGDSR_DBSEQ_CONG2_LUPAN"/>
    <PeptideEvidence dBSequence_ref="DBSEQ_CONG2_LUPAN" peptide_ref="PTD_QAQVEAVGPFGLCFDSKK_13C" start="334" end="351" isDecoy="false" id="PTD_QAQVEAVGPFGLCFDSKK_13C_DBSEQ_CONG2_LUPAN"/>
    <PeptideEvidence dBSequence_ref="DBSEQ_CONG2_LUPAN" peptide_ref="PTD_KISGGIPNVEFVMDSPDDVWR" start="351" end="371" isDecoy="false" id="PTD_KISGGIPNVEFVMDSPDDVWR_DBSEQ_CONG2_LUPAN"/>
    <PeptideEvidence dBSequence_ref="DBSEQ_CONG2_LUPAN" peptide_ref="PTD_ISGGIPNVEFVMDSPDDVWR" start="352" end="371" isDecoy="false" id="PTD_ISGGIPNVEFVMDSPDDVWR_DBSEQ_CONG2_LUPAN"/>
    <PeptideEvidence dBSequence_ref="DBSEQ_CONG2_LUPAN" peptide_ref="PTD_TEIALGAHQLEENLVVFDFAK" start="399" end="419" isDecoy="false" id="PTD_TEIALGAHQLEENLVVFDFAK_DBSEQ_CONG2_LUPAN"/>
    <PeptideEvidence dBSequence_ref="DBSEQ_CONG2_LUPAN" peptide_ref="PTD_SRVEFNSNPLK" start="420" end="430" isDecoy="false" id="PTD_SRVEFNSNPLK_DBSEQ_CONG2_LUPAN"/>
    <PeptideEvidence dBSequence_ref="DBSEQ_RBL_LUPAA" peptide_ref="PTD_DTDILAAFR" start="24" end="32" isDecoy="false" id="PTD_DTDILAAFR_DBSEQ_RBL_LUPAA"/>
    <PeptideEvidence dBSequence_ref="DBSEQ_RBL_LUPAA" peptide_ref="PTD_ELGVPIVMHDYLTGGFTANTSLAHYCR_26C" start="250" end="276" isDecoy="false" id="PTD_ELGVPIVMHDYLTGGFTANTSLAHYCR_26C_DBSEQ_RBL_LUPAA"/>
    <PeptideEvidence dBSequence_ref="DBSEQ_RBL_LUPAA" peptide_ref="PTD_VALEACVQAR_6C" start="413" end="422" isDecoy="false" id="PTD_VALEACVQAR_6C_DBSEQ_RBL_LUPAA"/>
    <PeptideEvidence dBSequence_ref="DBSEQ_RBL_LUPAA" peptide_ref="PTD_DLASEGNQIIR" start="427" end="437" isDecoy="false" id="PTD_DLASEGNQIIR_DBSEQ_RBL_LUPAA"/>
    <PeptideEvidence dBSequence_ref="DBSEQ_RBL_LUPAE" peptide_ref="PTD_DTDILAAFR" start="24" end="32" isDecoy="false" id="PTD_DTDILAAFR_DBSEQ_RBL_LUPAE"/>
    <PeptideEvidence dBSequence_ref="DBSEQ_RBL_LUPAE" peptide_ref="PTD_ELGVPIVMHDYLTGGFTANTSLAHYCR_26C" start="250" end="276" isDecoy="false" id="PTD_ELGVPIVMHDYLTGGFTANTSLAHYCR_26C_DBSEQ_RBL_LUPAE"/>
    <PeptideEvidence dBSequence_ref="DBSEQ_RBL_LUPAE" peptide_ref="PTD_VALEACVQAR_6C" start="413" end="422" isDecoy="false" id="PTD_VALEACVQAR_6C_DBSEQ_RBL_LUPAE"/>
    <PeptideEvidence dBSequence_ref="DBSEQ_RBL_LUPAE" peptide_ref="PTD_DLASEGNQIIR" start="427" end="437" isDecoy="false" id="PTD_DLASEGNQIIR_DBSEQ_RBL_LUPAE"/>
    <PeptideEvidence dBSequence_ref="DBSEQ_RBL_LUPAU" peptide_ref="PTD_DTDILAAFR" start="24" end="32" isDecoy="false" id="PTD_DTDILAAFR_DBSEQ_RBL_LUPAU"/>
    <PeptideEvidence dBSequence_ref="DBSEQ_RBL_LUPAU" peptide_ref="PTD_ELGVPIVMHDYLTGGFTANTSLAHYCR_26C" start="250" end="276" isDecoy="false" id="PTD_ELGVPIVMHDYLTGGFTANTSLAHYCR_26C_DBSEQ_RBL_LUPAU"/>
    <PeptideEvidence dBSequence_ref="DBSEQ_RBL_LUPAU" peptide_ref="PTD_VALEACVQAR_6C" start="413" end="422" isDecoy="false" id="PTD_VALEACVQAR_6C_DBSEQ_RBL_LUPAU"/>
    <PeptideEvidence dBSequence_ref="DBSEQ_RBL_LUPAU" peptide_ref="PTD_DLASEGNQIIR" start="427" end="437" isDecoy="false" id="PTD_DLASEGNQIIR_DBSEQ_RBL_LUPAU"/>
    <PeptideEvidence dBSequence_ref="DBSEQ_RBL_LUPDI" peptide_ref="PTD_DTDILAAFR" start="24" end="32" isDecoy="false" id="PTD_DTDILAAFR_DBSEQ_RBL_LUPDI"/>
    <PeptideEvidence dBSequence_ref="DBSEQ_RBL_LUPDI" peptide_ref="PTD_ELGVPIVMHDYLTGGFTANTSLAHYCR_26C" start="250" end="276" isDecoy="false" id="PTD_ELGVPIVMHDYLTGGFTANTSLAHYCR_26C_DBSEQ_RBL_LUPDI"/>
    <PeptideEvidence dBSequence_ref="DBSEQ_RBL_LUPDI" peptide_ref="PTD_VALEACVQAR_6C" start="413" end="422" isDecoy="false" id="PTD_VALEACVQAR_6C_DBSEQ_RBL_LUPDI"/>
    <PeptideEvidence dBSequence_ref="DBSEQ_RBL_LUPDI" peptide_ref="PTD_DLASEGNQIIR" start="427" end="437" isDecoy="false" id="PTD_DLASEGNQIIR_DBSEQ_RBL_LUPDI"/>
    <PeptideEvidence dBSequence_ref="DBSEQ_RBL_LUPPA" peptide_ref="PTD_DTDILAAFR" start="24" end="32" isDecoy="false" id="PTD_DTDILAAFR_DBSEQ_RBL_LUPPA"/>
    <PeptideEvidence dBSequence_ref="DBSEQ_RBL_LUPPA" peptide_ref="PTD_ELGVPIVMHDYLTGGFTANTSLAHYCR_26C" start="250" end="276" isDecoy="false" id="PTD_ELGVPIVMHDYLTGGFTANTSLAHYCR_26C_DBSEQ_RBL_LUPPA"/>
    <PeptideEvidence dBSequence_ref="DBSEQ_RBL_LUPPA" peptide_ref="PTD_VALEACVQAR_6C" start="413" end="422" isDecoy="false" id="PTD_VALEACVQAR_6C_DBSEQ_RBL_LUPPA"/>
    <PeptideEvidence dBSequence_ref="DBSEQ_RBL_LUPPA" peptide_ref="PTD_DLASEGNQIIR" start="427" end="437" isDecoy="false" id="PTD_DLASEGNQIIR_DBSEQ_RBL_LUPPA"/>
    <PeptideEvidence dBSequence_ref="DBSEQ_RBL_LUPPI" peptide_ref="PTD_DTDILAAFR" start="24" end="32" isDecoy="false" id="PTD_DTDILAAFR_DBSEQ_RBL_LUPPI"/>
    <PeptideEvidence dBSequence_ref="DBSEQ_RBL_LUPPI" peptide_ref="PTD_ELGVPIVMHDYLTGGFTANTSLAHYCR_26C" start="250" end="276" isDecoy="false" id="PTD_ELGVPIVMHDYLTGGFTANTSLAHYCR_26C_DBSEQ_RBL_LUPPI"/>
    <PeptideEvidence dBSequence_ref="DBSEQ_RBL_LUPPI" peptide_ref="PTD_VALEACVQAR_6C" start="413" end="422" isDecoy="false" id="PTD_VALEACVQAR_6C_DBSEQ_RBL_LUPPI"/>
    <PeptideEvidence dBSequence_ref="DBSEQ_RBL_LUPPI" peptide_ref="PTD_DLASEGNQIIR" start="427" end="437" isDecoy="false" id="PTD_DLASEGNQIIR_DBSEQ_RBL_LUPPI"/>
    <PeptideEvidence dBSequence_ref="DBSEQ_RBL_LUPPR" peptide_ref="PTD_DTDILAAFR" start="24" end="32" isDecoy="false" id="PTD_DTDILAAFR_DBSEQ_RBL_LUPPR"/>
    <PeptideEvidence dBSequence_ref="DBSEQ_RBL_LUPPR" peptide_ref="PTD_ELGVPIVMHDYLTGGFTANTSLAHYCR_26C" start="250" end="276" isDecoy="false" id="PTD_ELGVPIVMHDYLTGGFTANTSLAHYCR_26C_DBSEQ_RBL_LUPPR"/>
    <PeptideEvidence dBSequence_ref="DBSEQ_RBL_LUPPR" peptide_ref="PTD_VALEACVQAR_6C" start="413" end="422" isDecoy="false" id="PTD_VALEACVQAR_6C_DBSEQ_RBL_LUPPR"/>
    <PeptideEvidence dBSequence_ref="DBSEQ_RBL_LUPPR" peptide_ref="PTD_DLASEGNQIIR" start="427" end="437" isDecoy="false" id="PTD_DLASEGNQIIR_DBSEQ_RBL_LUPPR"/>
    <PeptideEvidence dBSequence_ref="DBSEQ_RBL_LUPAL" peptide_ref="PTD_DTDILAAFR" start="24" end="32" isDecoy="false" id="PTD_DTDILAAFR_DBSEQ_RBL_LUPAL"/>
    <PeptideEvidence dBSequence_ref="DBSEQ_RBL_LUPAL" peptide_ref="PTD_ELGVPIVMHDYLTGGFTANTSLAHYCR_26C" start="250" end="276" isDecoy="false" id="PTD_ELGVPIVMHDYLTGGFTANTSLAHYCR_26C_DBSEQ_RBL_LUPAL"/>
    <PeptideEvidence dBSequence_ref="DBSEQ_RBL_LUPAL" peptide_ref="PTD_VALEACVQAR_6C" start="413" end="422" isDecoy="false" id="PTD_VALEACVQAR_6C_DBSEQ_RBL_LUPAL"/>
    <PeptideEvidence dBSequence_ref="DBSEQ_RBL_LUPAL" peptide_ref="PTD_DLASEGNQIIR" start="427" end="437" isDecoy="false" id="PTD_DLASEGNQIIR_DBSEQ_RBL_LUPAL"/>
    <PeptideEvidence dBSequence_ref="DBSEQ_RBL_LUPDE" peptide_ref="PTD_DTDILAAFR" start="24" end="32" isDecoy="false" id="PTD_DTDILAAFR_DBSEQ_RBL_LUPDE"/>
    <PeptideEvidence dBSequence_ref="DBSEQ_RBL_LUPDE" peptide_ref="PTD_ELGVPIVMHDYLTGGFTANTSLAHYCR_26C" start="250" end="276" isDecoy="false" id="PTD_ELGVPIVMHDYLTGGFTANTSLAHYCR_26C_DBSEQ_RBL_LUPDE"/>
    <PeptideEvidence dBSequence_ref="DBSEQ_RBL_LUPDE" peptide_ref="PTD_VALEACVQAR_6C" start="413" end="422" isDecoy="false" id="PTD_VALEACVQAR_6C_DBSEQ_RBL_LUPDE"/>
    <PeptideEvidence dBSequence_ref="DBSEQ_RBL_LUPDE" peptide_ref="PTD_DLASEGNQIIR" start="427" end="437" isDecoy="false" id="PTD_DLASEGNQIIR_DBSEQ_RBL_LUPDE"/>
    <PeptideEvidence dBSequence_ref="DBSEQ_RBL_LUPMI" peptide_ref="PTD_DTDILAAFR" start="24" end="32" isDecoy="false" id="PTD_DTDILAAFR_DBSEQ_RBL_LUPMI"/>
    <PeptideEvidence dBSequence_ref="DBSEQ_RBL_LUPMI" peptide_ref="PTD_ELGVPIVMHDYITGGFTANTSLAHYCR_26C" start="250" end="276" isDecoy="false" id="PTD_ELGVPIVMHDYITGGFTANTSLAHYCR_26C_DBSEQ_RBL_LUPMI"/>
    <PeptideEvidence dBSequence_ref="DBSEQ_RBL_LUPMI" peptide_ref="PTD_VALEACVQAR_6C" start="413" end="422" isDecoy="false" id="PTD_VALEACVQAR_6C_DBSEQ_RBL_LUPMI"/>
    <PeptideEvidence dBSequence_ref="DBSEQ_RBL_LUPMI" peptide_ref="PTD_DLASEGNQIIR" start="427" end="437" isDecoy="false" id="PTD_DLASEGNQIIR_DBSEQ_RBL_LUPMI"/>
    <PeptideEvidence dBSequence_ref="DBSEQ_RBL_LUPAB" peptide_ref="PTD_DTDILAAFR" start="24" end="32" isDecoy="false" id="PTD_DTDILAAFR_DBSEQ_RBL_LUPAB"/>
    <PeptideEvidence dBSequence_ref="DBSEQ_RBL_LUPAB" peptide_ref="PTD_VALEACVQAR_6C" start="413" end="422" isDecoy="false" id="PTD_VALEACVQAR_6C_DBSEQ_RBL_LUPAB"/>
    <PeptideEvidence dBSequence_ref="DBSEQ_RBL_LUPAB" peptide_ref="PTD_DLASEGNQIIR" start="427" end="437" isDecoy="false" id="PTD_DLASEGNQIIR_DBSEQ_RBL_LUPAB"/>
    <PeptideEvidence dBSequence_ref="DBSEQ_RBL_LUPAN" peptide_ref="PTD_DTDILAAFR" start="24" end="32" isDecoy="false" id="PTD_DTDILAAFR_DBSEQ_RBL_LUPAN"/>
    <PeptideEvidence dBSequence_ref="DBSEQ_RBL_LUPAN" peptide_ref="PTD_VALEACVQAR_6C" start="413" end="422" isDecoy="false" id="PTD_VALEACVQAR_6C_DBSEQ_RBL_LUPAN"/>
    <PeptideEvidence dBSequence_ref="DBSEQ_RBL_LUPAN" peptide_ref="PTD_DLASEGNQIIR" start="427" end="437" isDecoy="false" id="PTD_DLASEGNQIIR_DBSEQ_RBL_LUPAN"/>
    <PeptideEvidence dBSequence_ref="DBSEQ_RBL_LUPAR" peptide_ref="PTD_DTDILAAFR" start="24" end="32" isDecoy="false" id="PTD_DTDILAAFR_DBSEQ_RBL_LUPAR"/>
    <PeptideEvidence dBSequence_ref="DBSEQ_RBL_LUPAR" peptide_ref="PTD_VALEACVQAR_6C" start="413" end="422" isDecoy="false" id="PTD_VALEACVQAR_6C_DBSEQ_RBL_LUPAR"/>
    <PeptideEvidence dBSequence_ref="DBSEQ_RBL_LUPAR" peptide_ref="PTD_DLASEGNQIIR" start="427" end="437" isDecoy="false" id="PTD_DLASEGNQIIR_DBSEQ_RBL_LUPAR"/>
    <PeptideEvidence dBSequence_ref="DBSEQ_RBL_LUPAT" peptide_ref="PTD_DTDILAAFR" start="24" end="32" isDecoy="false" id="PTD_DTDILAAFR_DBSEQ_RBL_LUPAT"/>
    <PeptideEvidence dBSequence_ref="DBSEQ_RBL_LUPAT" peptide_ref="PTD_VALEACVQAR_6C" start="413" end="422" isDecoy="false" id="PTD_VALEACVQAR_6C_DBSEQ_RBL_LUPAT"/>
    <PeptideEvidence dBSequence_ref="DBSEQ_RBL_LUPAT" peptide_ref="PTD_DLASEGNQIIR" start="427" end="437" isDecoy="false" id="PTD_DLASEGNQIIR_DBSEQ_RBL_LUPAT"/>
    <PeptideEvidence dBSequence_ref="DBSEQ_RBL_LUPCO" peptide_ref="PTD_DTDILAAFR" start="24" end="32" isDecoy="false" id="PTD_DTDILAAFR_DBSEQ_RBL_LUPCO"/>
    <PeptideEvidence dBSequence_ref="DBSEQ_RBL_LUPCO" peptide_ref="PTD_VALEACVQAR_6C" start="413" end="422" isDecoy="false" id="PTD_VALEACVQAR_6C_DBSEQ_RBL_LUPCO"/>
    <PeptideEvidence dBSequence_ref="DBSEQ_RBL_LUPCO" peptide_ref="PTD_DLASEGNQIIR" start="427" end="437" isDecoy="false" id="PTD_DLASEGNQIIR_DBSEQ_RBL_LUPCO"/>
    <PeptideEvidence dBSequence_ref="DBSEQ_RBL_LUPHI" peptide_ref="PTD_DTDILAAFR" start="24" end="32" isDecoy="false" id="PTD_DTDILAAFR_DBSEQ_RBL_LUPHI"/>
    <PeptideEvidence dBSequence_ref="DBSEQ_RBL_LUPHI" peptide_ref="PTD_VALEACVQAR_6C" start="413" end="422" isDecoy="false" id="PTD_VALEACVQAR_6C_DBSEQ_RBL_LUPHI"/>
    <PeptideEvidence dBSequence_ref="DBSEQ_RBL_LUPHI" peptide_ref="PTD_DLASEGNQIIR" start="427" end="437" isDecoy="false" id="PTD_DLASEGNQIIR_DBSEQ_RBL_LUPHI"/>
    <PeptideEvidence dBSequence_ref="DBSEQ_RBL_LUPLA" peptide_ref="PTD_DTDILAAFR" start="24" end="32" isDecoy="false" id="PTD_DTDILAAFR_DBSEQ_RBL_LUPLA"/>
    <PeptideEvidence dBSequence_ref="DBSEQ_RBL_LUPLA" peptide_ref="PTD_VALEACVQAR_6C" start="413" end="422" isDecoy="false" id="PTD_VALEACVQAR_6C_DBSEQ_RBL_LUPLA"/>
    <PeptideEvidence dBSequence_ref="DBSEQ_RBL_LUPLA" peptide_ref="PTD_DLASEGNQIIR" start="427" end="437" isDecoy="false" id="PTD_DLASEGNQIIR_DBSEQ_RBL_LUPLA"/>
    <PeptideEvidence dBSequence_ref="DBSEQ_RBL_LUPLU" peptide_ref="PTD_DTDILAAFR" start="24" end="32" isDecoy="false" id="PTD_DTDILAAFR_DBSEQ_RBL_LUPLU"/>
    <PeptideEvidence dBSequence_ref="DBSEQ_RBL_LUPLU" peptide_ref="PTD_VALEACVQAR_6C" start="413" end="422" isDecoy="false" id="PTD_VALEACVQAR_6C_DBSEQ_RBL_LUPLU"/>
    <PeptideEvidence dBSequence_ref="DBSEQ_RBL_LUPLU" peptide_ref="PTD_DLASEGNQIIR" start="427" end="437" isDecoy="false" id="PTD_DLASEGNQIIR_DBSEQ_RBL_LUPLU"/>
    <PeptideEvidence dBSequence_ref="DBSEQ_RBL_LUPMC" peptide_ref="PTD_DTDILAAFR" start="24" end="32" isDecoy="false" id="PTD_DTDILAAFR_DBSEQ_RBL_LUPMC"/>
    <PeptideEvidence dBSequence_ref="DBSEQ_RBL_LUPMC" peptide_ref="PTD_VALEACVQAR_6C" start="413" end="422" isDecoy="false" id="PTD_VALEACVQAR_6C_DBSEQ_RBL_LUPMC"/>
    <PeptideEvidence dBSequence_ref="DBSEQ_RBL_LUPMC" peptide_ref="PTD_DLASEGNQIIR" start="427" end="437" isDecoy="false" id="PTD_DLASEGNQIIR_DBSEQ_RBL_LUPMC"/>
    <PeptideEvidence dBSequence_ref="DBSEQ_RBL_LUPMU" peptide_ref="PTD_DTDILAAFR" start="24" end="32" isDecoy="false" id="PTD_DTDILAAFR_DBSEQ_RBL_LUPMU"/>
    <PeptideEvidence dBSequence_ref="DBSEQ_RBL_LUPMU" peptide_ref="PTD_VALEACVQAR_6C" start="413" end="422" isDecoy="false" id="PTD_VALEACVQAR_6C_DBSEQ_RBL_LUPMU"/>
    <PeptideEvidence dBSequence_ref="DBSEQ_RBL_LUPMU" peptide_ref="PTD_DLASEGNQIIR" start="427" end="437" isDecoy="false" id="PTD_DLASEGNQIIR_DBSEQ_RBL_LUPMU"/>
    <PeptideEvidence dBSequence_ref="DBSEQ_RBL_LUPNO" peptide_ref="PTD_DTDILAAFR" start="24" end="32" isDecoy="false" id="PTD_DTDILAAFR_DBSEQ_RBL_LUPNO"/>
    <PeptideEvidence dBSequence_ref="DBSEQ_RBL_LUPNO" peptide_ref="PTD_VALEACVQAR_6C" start="413" end="422" isDecoy="false" id="PTD_VALEACVQAR_6C_DBSEQ_RBL_LUPNO"/>
    <PeptideEvidence dBSequence_ref="DBSEQ_RBL_LUPNO" peptide_ref="PTD_DLASEGNQIIR" start="427" end="437" isDecoy="false" id="PTD_DLASEGNQIIR_DBSEQ_RBL_LUPNO"/>
    <PeptideEvidence dBSequence_ref="DBSEQ_RBL_LUPPE" peptide_ref="PTD_DTDILAAFR" start="24" end="32" isDecoy="false" id="PTD_DTDILAAFR_DBSEQ_RBL_LUPPE"/>
    <PeptideEvidence dBSequence_ref="DBSEQ_RBL_LUPPE" peptide_ref="PTD_VALEACVQAR_6C" start="413" end="422" isDecoy="false" id="PTD_VALEACVQAR_6C_DBSEQ_RBL_LUPPE"/>
    <PeptideEvidence dBSequence_ref="DBSEQ_RBL_LUPPE" peptide_ref="PTD_DLASEGNQIIR" start="427" end="437" isDecoy="false" id="PTD_DLASEGNQIIR_DBSEQ_RBL_LUPPE"/>
    <PeptideEvidence dBSequence_ref="DBSEQ_RBL_LUPPO" peptide_ref="PTD_DTDILAAFR" start="24" end="32" isDecoy="false" id="PTD_DTDILAAFR_DBSEQ_RBL_LUPPO"/>
    <PeptideEvidence dBSequence_ref="DBSEQ_RBL_LUPPO" peptide_ref="PTD_VALEACVQAR_6C" start="413" end="422" isDecoy="false" id="PTD_VALEACVQAR_6C_DBSEQ_RBL_LUPPO"/>
    <PeptideEvidence dBSequence_ref="DBSEQ_RBL_LUPPO" peptide_ref="PTD_DLASEGNQIIR" start="427" end="437" isDecoy="false" id="PTD_DLASEGNQIIR_DBSEQ_RBL_LUPPO"/>
    <PeptideEvidence dBSequence_ref="DBSEQ_RBL_LUPNA" peptide_ref="PTD_DTDILAAFR" start="24" end="32" isDecoy="false" id="PTD_DTDILAAFR_DBSEQ_RBL_LUPNA"/>
    <PeptideEvidence dBSequence_ref="DBSEQ_RBL_LUPNA" peptide_ref="PTD_VALEACVQAR_6C" start="413" end="422" isDecoy="false" id="PTD_VALEACVQAR_6C_DBSEQ_RBL_LUPNA"/>
    <PeptideEvidence dBSequence_ref="DBSEQ_RBL_LUPNA" peptide_ref="PTD_DLASEGNQIIR" start="427" end="437" isDecoy="false" id="PTD_DLASEGNQIIR_DBSEQ_RBL_LUPNA"/>
</SequenceCollection><AnalysisCollection xmlns="http://psidev.info/psi/pi/mzIdentML/1.1">
    <SpectrumIdentification spectrumIdentificationProtocol_ref="SIP_1" spectrumIdentificationList_ref="SIL_220" id="SD_1">
        <InputSpectra spectraData_ref="SD_1"/>
        <SearchDatabaseRef searchDatabase_ref="SDB_LupineRew110E"/>
    </SpectrumIdentification>
    <ProteinDetection proteinDetectionList_ref="PDL_1" proteinDetectionProtocol_ref="PDP_1" id="PD_1">
        <InputSpectrumIdentifications spectrumIdentificationList_ref="SIL_220"/>
    </ProteinDetection>
</AnalysisCollection><AnalysisProtocolCollection xmlns="http://psidev.info/psi/pi/mzIdentML/1.1">
    <SpectrumIdentificationProtocol analysisSoftware_ref="ProteinLynx_Global_Server" id="SIP_1">
        <SearchType>
            <cvParam cvRef="PSI-MS" accession="MS:1001083" name="ms-ms search" value=""/>
        </SearchType>
        <AdditionalSearchParams>
            <cvParam cvRef="PSI-MS" accession="MS:1001256" name="fragment mass type mono"/>
            <cvParam cvRef="PSI-MS" accession="MS:1001211" name="parent mass type mono"/>
        </AdditionalSearchParams>
        <ModificationParams>
            <SearchModification fixedMod="false" massDelta="15.9949" residues="M">
                <cvParam cvRef="UNIMOD" accession="UNIMOD:35" name="Oxidation" value=""/>
            </SearchModification>
            <SearchModification fixedMod="true" massDelta="57.0215" residues="C">
                <cvParam cvRef="UNIMOD" accession="UNIMOD:4" name="Carbamidomethyl" value=""/>
            </SearchModification>
        </ModificationParams>
        <Enzymes>
            <Enzyme cTermGain="KR" missedCleavages="1" id="ENZ_0" name="Trypsin">
                <SiteRegexp>[K](?![P])|[R](?![P])</SiteRegexp>
                <EnzymeName>
                    <cvParam cvRef="PSI-MS" accession="MS:1001251" name="Trypsin"/>
                </EnzymeName>
            </Enzyme>
        </Enzymes>
        <FragmentTolerance>
            <cvParam cvRef="PSI-MS" accession="MS:1001412" name="search tolerance plus value" value="1.0" unitAccession="UO:0000169" unitName="parts per million" unitCvRef="UO"/>
            <cvParam cvRef="PSI-MS" accession="MS:1001413" name="search tolerance minus value" value="1.0" unitAccession="UO:0000169" unitName="parts per million" unitCvRef="UO"/>
        </FragmentTolerance>
        <ParentTolerance>
            <cvParam cvRef="PSI-MS" accession="MS:1001412" name="search tolerance plus value" value="1.0" unitAccession="UO:0000169" unitName="parts per million" unitCvRef="UO"/>
            <cvParam cvRef="PSI-MS" accession="MS:1001413" name="search tolerance minus value" value="1.0" unitAccession="UO:0000169" unitName="parts per million" unitCvRef="UO"/>
        </ParentTolerance>
        <Threshold>
            <cvParam cvRef="PSI-MS" accession="MS:1001448" name="pep:FDR threshold" value="4"/>
        </Threshold>
    </SpectrumIdentificationProtocol>
    <ProteinDetectionProtocol analysisSoftware_ref="ProteinLynx_Global_Server" id="PDP_1">
        <Threshold>
            <cvParam cvRef="PSI-MS" accession="MS:1001447" name="prot:FDR threshold" value="4"/>
        </Threshold>
    </ProteinDetectionProtocol>
</AnalysisProtocolCollection><DataCollection xmlns="http://psidev.info/psi/pi/mzIdentML/1.1">
    <Inputs>
        <SourceFile location="file:/D:/Waters/PLGS/databases/default_database/root/Proj__16705758460550_2676284684200687/_16807790876840_2568636301084296/_16807790876840_2568636301084296_WorkflowResults/_16807821604020_8941823849734485.xml" id="SF_1">
            <FileFormat>
                <cvParam cvRef="PSI-MS" accession="MS:1001566" name="ProteinLynx XML"/>
            </FileFormat>
        </SourceFile>
        <SearchDatabase version="Lupine_110Entries_reviewed.fasta_def" location="file:/D:/Fasta_files/Lupine_110Entries_reviewed.fasta_def" id="SDB_LupineRew110E" name="LupineRew110E">
            <FileFormat>
                <cvParam cvRef="PSI-MS" accession="MS:1001348" name="FASTA format"/>
            </FileFormat>
            <DatabaseName>
                <userParam name="Lupine_110Entries_reviewed.fasta_def"/>
            </DatabaseName>
            <cvParam cvRef="PSI-MS" accession="MS:1001073" name="database type amino acid"/>
        </SearchDatabase>
        <SpectraData location="file:///Lupine160C_B.mgf" id="SD_1" name="Lupine160C_B">
            <FileFormat>
                <cvParam cvRef="PSI-MS" accession="MS:1001062" name="Mascot MGF file"/>
            </FileFormat>
            <SpectrumIDFormat>
                <cvParam cvRef="PSI-MS" accession="MS:1000774" name="multiple peak list nativeID format"/>
            </SpectrumIDFormat>
        </SpectraData>
    </Inputs>
    <AnalysisData>
        <SpectrumIdentificationList numSequencesSearched="220" id="SIL_220">
            <FragmentationTable>
                <Measure id="m_mz">
                    <cvParam cvRef="PSI-MS" accession="MS:1001225" name="product ion m/z" unitAccession="MS:1000040" unitName="m/z" unitCvRef="PSI-MS"/>
                </Measure>
                <Measure id="m_intensity">
                    <cvParam cvRef="PSI-MS" accession="MS:1001226" name="product ion intensity" unitAccession="MS:1000131" unitName="number of counts" unitCvRef="UO"/>
                </Measure>
                <Measure id="m_error">
                    <cvParam cvRef="PSI-MS" accession="MS:1001227" name="product ion m/z error" unitAccession="MS:1000040" unitName="m/z" unitCvRef="PSI-MS"/>
                </Measure>
            </FragmentationTable>
            <SpectrumIdentificationResult spectrumID="index=490" spectraData_ref="SD_1" id="SIR_SD_1_0">
                <SpectrumIdentificationItem chargeState="1" experimentalMassToCharge="526.309326171875" calculatedMassToCharge="526.3095703125" peptide_ref="PTD_RQLQ" rank="1" passThreshold="true" id="SII_PTD_RQLQ_526X3093">
                    <PeptideEvidenceRef peptideEvidence_ref="PTD_RQLQ_DBSEQ_COND1_LUPAN"/>
                    <Fragmentation>
                        <IonType index="4" charge="1">
                            <FragmentArray values="509.2782" measure_ref="m_mz"/>
                            <FragmentArray values="47.0" measure_ref="m_intensity"/>
                            <FragmentArray values="-0.0048" measure_ref="m_error"/>
                            <cvParam cvRef="PSI-MS" accession="MS:1001232" name="frag: b ion - NH3"/>
                        </IonType>
                        <IonType index="4" charge="1">
                            <FragmentArray values="526.3086" measure_ref="m_mz"/>
                            <FragmentArray values="942.0" measure_ref="m_intensity"/>
                            <FragmentArray values="-0.0011" measure_ref="m_error"/>
                            <cvParam cvRef="PSI-MS" accession="MS:1001224" name="frag: b ion"/>
                        </IonType>
                    </Fragmentation>
                    <cvParam cvRef="PSI-MS" accession="MS:1001569" name="IdentityE Score" value="0.0"/>
                </SpectrumIdentificationItem>
            </SpectrumIdentificationResult>
            <SpectrumIdentificationResult spectrumID="index=484" spectraData_ref="SD_1" id="SIR_SD_1_1">
                <SpectrumIdentificationItem chargeState="1" experimentalMassToCharge="654.3679809570312" calculatedMassToCharge="654.3682250976562" peptide_ref="PTD_RQLQQ" rank="1" passThreshold="true" id="SII_PTD_RQLQQ_654X368">
                    <PeptideEvidenceRef peptideEvidence_ref="PTD_RQLQQ_DBSEQ_COND1_LUPAN"/>
                    <Fragmentation>
                        <IonType index="4 5" charge="1">
                            <FragmentArray values="526.3142 654.3666" measure_ref="m_mz"/>
                            <FragmentArray values="40.0 994.0" measure_ref="m_intensity"/>
                            <FragmentArray values="0.0046 -0.0021" measure_ref="m_error"/>
                            <cvParam cvRef="PSI-MS" accession="MS:1001224" name="frag: b ion"/>
                        </IonType>
                    </Fragmentation>
                    <cvParam cvRef="PSI-MS" accession="MS:1001569" name="IdentityE Score" value="0.0"/>
                </SpectrumIdentificationItem>
            </SpectrumIdentificationResult>
            <SpectrumIdentificationResult spectrumID="index=483" spectraData_ref="SD_1" id="SIR_SD_1_2">
                <SpectrumIdentificationItem chargeState="1" experimentalMassToCharge="1154.6739501953125" calculatedMassToCharge="1154.67529296875" peptide_ref="PTD_RQLQQVNLR" rank="1" passThreshold="true" id="SII_PTD_RQLQQVNLR_1154X674">
                    <PeptideEvidenceRef peptideEvidence_ref="PTD_RQLQQVNLR_DBSEQ_COND1_LUPAN"/>
                    <PeptideEvidenceRef peptideEvidence_ref="PTD_RQLQQVNLR_DBSEQ_COND3_LUPAN"/>
                    <PeptideEvidenceRef peptideEvidence_ref="PTD_RQLQQVNLR_DBSEQ_COND2_LUPAN"/>
                    <Fragmentation>
                        <IonType index="5 6 7 8" charge="1">
                            <FragmentArray values="629.3841 757.4421 870.5057 998.5795" measure_ref="m_mz"/>
                            <FragmentArray values="21.0 52.0 76.0 222.0" measure_ref="m_intensity"/>
                            <FragmentArray values="0.0108 0.0096 -0.0114 0.003" measure_ref="m_error"/>
                            <cvParam cvRef="PSI-MS" accession="MS:1001220" name="frag: y ion"/>
                        </IonType>
                        <IonType index="9" charge="2">
                            <FragmentArray values="1154.6724" measure_ref="m_mz"/>
                            <FragmentArray values="9236.0" measure_ref="m_intensity"/>
                            <FragmentArray values="-0.0015" measure_ref="m_error"/>
                            <cvParam cvRef="PSI-MS" accession="MS:1001220" name="frag: y ion"/>
                        </IonType>
                        <IonType index="3 4 5 6 7 8" charge="1">
                            <FragmentArray values="398.249 526.2999 654.361 753.4246 867.4805 980.5662" measure_ref="m_mz"/>
                            <FragmentArray values="21.0 33.0 63.0 90.0 191.0 154.0" measure_ref="m_intensity"/>
                            <FragmentArray values="-0.0018 -0.0098 -0.0077 -0.0129 -5.0E-4 4.0E-4" measure_ref="m_error"/>
                            <cvParam cvRef="PSI-MS" accession="MS:1001224" name="frag: b ion"/>
                        </IonType>
                    </Fragmentation>
                    <cvParam cvRef="PSI-MS" accession="MS:1001569" name="IdentityE Score" value="8.1123"/>
                </SpectrumIdentificationItem>
            </SpectrumIdentificationResult>
            <SpectrumIdentificationResult spectrumID="index=1233" spectraData_ref="SD_1" id="SIR_SD_1_3">
                <SpectrumIdentificationItem chargeState="1" experimentalMassToCharge="998.5726928710938" calculatedMassToCharge="998.57421875" peptide_ref="PTD_QLQQVNLR" rank="1" passThreshold="true" id="SII_PTD_QLQQVNLR_998X5727">
                    <PeptideEvidenceRef peptideEvidence_ref="PTD_QLQQVNLR_DBSEQ_COND1_LUPAN"/>
                    <PeptideEvidenceRef peptideEvidence_ref="PTD_QLQQVNLR_DBSEQ_COND3_LUPAN"/>
                    <PeptideEvidenceRef peptideEvidence_ref="PTD_QLQQVNLR_DBSEQ_COND2_LUPAN"/>
                    <Fragmentation>
                        <IonType index="3" charge="1">
                            <FragmentArray values="385.2173" measure_ref="m_mz"/>
                            <FragmentArray values="80.0" measure_ref="m_intensity"/>
                            <FragmentArray values="-0.0019" measure_ref="m_error"/>
                            <cvParam cvRef="PSI-MS" accession="MS:1001233" name="frag: y ion - NH3"/>
                        </IonType>
                        <IonType index="3 4 5 6" charge="1">
                            <FragmentArray values="402.2445 501.3142 629.3709 757.4315" measure_ref="m_mz"/>
                            <FragmentArray values="392.0 574.0 813.0 1521.0" measure_ref="m_intensity"/>
                            <FragmentArray values="-0.0012 -1.0E-4 -0.0024 -9.0E-4" measure_ref="m_error"/>
                            <cvParam cvRef="PSI-MS" accession="MS:1001220" name="frag: y ion"/>
                        </IonType>
                    </Fragmentation>
                    <cvParam cvRef="PSI-MS" accession="MS:1001569" name="IdentityE Score" value="8.0925"/>
                </SpectrumIdentificationItem>
            </SpectrumIdentificationResult>
            <SpectrumIdentificationResult spectrumID="index=488" spectraData_ref="SD_1" id="SIR_SD_1_4">
                <SpectrumIdentificationItem chargeState="1" experimentalMassToCharge="757.4334716796875" calculatedMassToCharge="757.4315185546875" peptide_ref="PTD_QQVNLR" rank="1" passThreshold="true" id="SII_PTD_QQVNLR_757X4335">
                    <PeptideEvidenceRef peptideEvidence_ref="PTD_QQVNLR_DBSEQ_COND1_LUPAN"/>
                    <Fragmentation>
                        <IonType index="6" charge="1">
                            <FragmentArray values="740.4018" measure_ref="m_mz"/>
                            <FragmentArray values="554.0" measure_ref="m_intensity"/>
                            <FragmentArray values="-0.004" measure_ref="m_error"/>
                            <cvParam cvRef="PSI-MS" accession="MS:1001233" name="frag: y ion - NH3"/>
                        </IonType>
                        <IonType index="6" charge="1">
                            <FragmentArray values="757.4331" measure_ref="m_mz"/>
                            <FragmentArray values="280.0" measure_ref="m_intensity"/>
                            <FragmentArray values="6.0E-4" measure_ref="m_error"/>
                            <cvParam cvRef="PSI-MS" accession="MS:1001220" name="frag: y ion"/>
                        </IonType>
                    </Fragmentation>
                    <cvParam cvRef="PSI-MS" accession="MS:1001569" name="IdentityE Score" value="0.0"/>
                </SpectrumIdentificationItem>
            </SpectrumIdentificationResult>
            <SpectrumIdentificationResult spectrumID="index=1232" spectraData_ref="SD_1" id="SIR_SD_1_5">
                <SpectrumIdentificationItem chargeState="1" experimentalMassToCharge="757.4318237304688" calculatedMassToCharge="757.4315185546875" peptide_ref="PTD_QQVNLR" rank="1" passThreshold="true" id="SII_PTD_QQVNLR_757X4318">
                    <PeptideEvidenceRef peptideEvidence_ref="PTD_QQVNLR_DBSEQ_COND1_LUPAN"/>
                    <Fragmentation>
                        <IonType index="6" charge="1">
                            <FragmentArray values="740.4046" measure_ref="m_mz"/>
                            <FragmentArray values="210.0" measure_ref="m_intensity"/>
                            <FragmentArray values="-0.0012" measure_ref="m_error"/>
                            <cvParam cvRef="PSI-MS" accession="MS:1001233" name="frag: y ion - NH3"/>
                        </IonType>
                        <IonType index="6" charge="1">
                            <FragmentArray values="757.4352" measure_ref="m_mz"/>
                            <FragmentArray values="546.0" measure_ref="m_intensity"/>
                            <FragmentArray values="0.0028" measure_ref="m_error"/>
                            <cvParam cvRef="PSI-MS" accession="MS:1001220" name="frag: y ion"/>
                        </IonType>
                    </Fragmentation>
                    <cvParam cvRef="PSI-MS" accession="MS:1001569" name="IdentityE Score" value="0.0"/>
                </SpectrumIdentificationItem>
            </SpectrumIdentificationResult>
            <SpectrumIdentificationResult spectrumID="index=487" spectraData_ref="SD_1" id="SIR_SD_1_6">
                <SpectrumIdentificationItem chargeState="1" experimentalMassToCharge="629.3731079101562" calculatedMassToCharge="629.3729248046875" peptide_ref="PTD_QVNLR" rank="1" passThreshold="true" id="SII_PTD_QVNLR_629X3731">
                    <PeptideEvidenceRef peptideEvidence_ref="PTD_QVNLR_DBSEQ_COND1_LUPAN"/>
                    <Fragmentation>
                        <IonType index="5" charge="1">
                            <FragmentArray values="629.3738" measure_ref="m_mz"/>
                            <FragmentArray values="2617.0" measure_ref="m_intensity"/>
                            <FragmentArray values="5.0E-4" measure_ref="m_error"/>
                            <cvParam cvRef="PSI-MS" accession="MS:1001220" name="frag: y ion"/>
                        </IonType>
                        <IonType index="4" charge="1">
                            <FragmentArray values="438.2333" measure_ref="m_mz"/>
                            <FragmentArray values="22.0" measure_ref="m_intensity"/>
                            <FragmentArray values="-0.0013" measure_ref="m_error"/>
                            <cvParam cvRef="PSI-MS" accession="MS:1001232" name="frag: b ion - NH3"/>
                        </IonType>
                        <IonType index="5" charge="1">
                            <FragmentArray values="611.3572" measure_ref="m_mz"/>
                            <FragmentArray values="98.0" measure_ref="m_intensity"/>
                            <FragmentArray values="-0.0055" measure_ref="m_error"/>
                            <cvParam cvRef="PSI-MS" accession="MS:1001224" name="frag: b ion"/>
                        </IonType>
                    </Fragmentation>
                    <cvParam cvRef="PSI-MS" accession="MS:1001569" name="IdentityE Score" value="0.0"/>
                </SpectrumIdentificationItem>
            </SpectrumIdentificationResult>
            <SpectrumIdentificationResult spectrumID="index=4991" spectraData_ref="SD_1" id="SIR_SD_1_7">
                <SpectrumIdentificationItem chargeState="1" experimentalMassToCharge="2320.89013671875" calculatedMassToCharge="2320.892822265625" peptide_ref="PTD_HKSSQESEESEELDQCCEQ_16C_17C" rank="1" passThreshold="true" id="SII_PTD_HKSSQESEESEELDQCCEQ_16C_17C_2320X8901">
                    <PeptideEvidenceRef peptideEvidence_ref="PTD_HKSSQESEESEELDQCCEQ_16C_17C_DBSEQ_COND1_LUPAN"/>
                    <Fragmentation>
                        <IonType index="19" charge="2">
                            <FragmentArray values="2320.9033" measure_ref="m_mz"/>
                            <FragmentArray values="250.0" measure_ref="m_intensity"/>
                            <FragmentArray values="0.0081" measure_ref="m_error"/>
                            <cvParam cvRef="PSI-MS" accession="MS:1001224" name="frag: b ion"/>
                        </IonType>
                    </Fragmentation>
                    <cvParam cvRef="PSI-MS" accession="MS:1001569" name="IdentityE Score" value="0.0"/>
                </SpectrumIdentificationItem>
            </SpectrumIdentificationResult>
            <SpectrumIdentificationResult spectrumID="index=4995" spectraData_ref="SD_1" id="SIR_SD_1_8">
                <SpectrumIdentificationItem chargeState="1" experimentalMassToCharge="2433.977783203125" calculatedMassToCharge="2433.97705078125" peptide_ref="PTD_HKSSQESEESEELDQCCEQL_16C_17C" rank="1" passThreshold="true" id="SII_PTD_HKSSQESEESEELDQCCEQL_16C_17C_2433X9778">
                    <PeptideEvidenceRef peptideEvidence_ref="PTD_HKSSQESEESEELDQCCEQL_16C_17C_DBSEQ_COND1_LUPAN"/>
                    <Fragmentation>
                        <IonType index="5" charge="1">
                            <FragmentArray values="691.252" measure_ref="m_mz"/>
                            <FragmentArray values="32.0" measure_ref="m_intensity"/>
                            <FragmentArray values="-0.0025" measure_ref="m_error"/>
                            <cvParam cvRef="PSI-MS" accession="MS:1001223" name="frag: y ion - H2O"/>
                        </IonType>
                        <IonType index="12 13" charge="1">
                            <FragmentArray values="1369.5684 1482.6658" measure_ref="m_mz"/>
                            <FragmentArray values="23.0 27.0" measure_ref="m_intensity"/>
                            <FragmentArray values="0.0123 0.0246" measure_ref="m_error"/>
                            <cvParam cvRef="PSI-MS" accession="MS:1001222" name="frag: b ion - H2O"/>
                        </IonType>
                        <IonType index="15" charge="1">
                            <FragmentArray values="1743.7134" measure_ref="m_mz"/>
                            <FragmentArray values="56.0" measure_ref="m_intensity"/>
                            <FragmentArray values="-0.0274" measure_ref="m_error"/>
                            <cvParam cvRef="PSI-MS" accession="MS:1001224" name="frag: b ion"/>
                        </IonType>
                    </Fragmentation>
                    <cvParam cvRef="PSI-MS" accession="MS:1001569" name="IdentityE Score" value="0.0"/>
                </SpectrumIdentificationItem>
            </SpectrumIdentificationResult>
            <SpectrumIdentificationResult spectrumID="index=4969" spectraData_ref="SD_1" id="SIR_SD_1_9">
                <SpectrumIdentificationItem chargeState="1" experimentalMassToCharge="2677.066162109375" calculatedMassToCharge="2677.0625" peptide_ref="PTD_HKSSQESEESEELDQCCEQLNE_16C_17C" rank="1" passThreshold="true" id="SII_PTD_HKSSQESEESEELDQCCEQLNE_16C_17C_2677X0662">
                    <PeptideEvidenceRef peptideEvidence_ref="PTD_HKSSQESEESEELDQCCEQLNE_16C_17C_DBSEQ_COND1_LUPAN"/>
                    <Fragmentation>
                        <IonType index="7" charge="1">
                            <FragmentArray values="767.3398" measure_ref="m_mz"/>
                            <FragmentArray values="34.0" measure_ref="m_intensity"/>
                            <FragmentArray values="0.007" measure_ref="m_error"/>
                            <cvParam cvRef="PSI-MS" accession="MS:1001232" name="frag: b ion - NH3"/>
                        </IonType>
                    </Fragmentation>
                    <cvParam cvRef="PSI-MS" accession="MS:1001569" name="IdentityE Score" value="0.0"/>
                </SpectrumIdentificationItem>
            </SpectrumIdentificationResult>
            <SpectrumIdentificationResult spectrumID="index=4992" spectraData_ref="SD_1" id="SIR_SD_1_10">
                <SpectrumIdentificationItem chargeState="1" experimentalMassToCharge="3276.360107421875" calculatedMassToCharge="3276.365234375" peptide_ref="PTD_HKSSQESEESEELDQCCEQLNELNSQR_16C_17C" rank="1" passThreshold="true" id="SII_PTD_HKSSQESEESEELDQCCEQLNELNSQR_16C_17C_3276X36">
                    <PeptideEvidenceRef peptideEvidence_ref="PTD_HKSSQESEESEELDQCCEQLNELNSQR_16C_17C_DBSEQ_COND1_LUPAN"/>
                    <Fragmentation>
                        <IonType index="9" charge="1">
                            <FragmentArray values="1084.5542" measure_ref="m_mz"/>
                            <FragmentArray values="116.0" measure_ref="m_intensity"/>
                            <FragmentArray values="0.013" measure_ref="m_error"/>
                            <cvParam cvRef="PSI-MS" accession="MS:1001233" name="frag: y ion - NH3"/>
                        </IonType>
                    </Fragmentation>
                    <cvParam cvRef="PSI-MS" accession="MS:1001569" name="IdentityE Score" value="0.0"/>
                </SpectrumIdentificationItem>
            </SpectrumIdentificationResult>
            <SpectrumIdentificationResult spectrumID="index=4988" spectraData_ref="SD_1" id="SIR_SD_1_11">
                <SpectrumIdentificationItem chargeState="1" experimentalMassToCharge="3293.38720703125" calculatedMassToCharge="3293.391845703125" peptide_ref="PTD_HKSSQESEESEELDQCCEQLNELNSQR_16C_17C" rank="1" passThreshold="true" id="SII_PTD_HKSSQESEESEELDQCCEQLNELNSQR_16C_17C_3293X3872">
                    <PeptideEvidenceRef peptideEvidence_ref="PTD_HKSSQESEESEELDQCCEQLNELNSQR_16C_17C_DBSEQ_COND1_LUPAN"/>
                    <Fragmentation>
                        <IonType index="22" charge="2">
                            <FragmentArray values="2677.0642" measure_ref="m_mz"/>
                            <FragmentArray values="470.0" measure_ref="m_intensity"/>
                            <FragmentArray values="-0.0029" measure_ref="m_error"/>
                            <cvParam cvRef="PSI-MS" accession="MS:1001224" name="frag: b ion"/>
                        </IonType>
                        <IonType index="9" charge="1">
                            <FragmentArray values="1042.4398" measure_ref="m_mz"/>
                            <FragmentArray values="455.0" measure_ref="m_intensity"/>
                            <FragmentArray values="-0.0023" measure_ref="m_error"/>
                            <cvParam cvRef="PSI-MS" accession="MS:1001224" name="frag: b ion"/>
                        </IonType>
                        <IonType index="11" charge="1">
                            <FragmentArray values="1258.5151" measure_ref="m_mz"/>
                            <FragmentArray values="462.0" measure_ref="m_intensity"/>
                            <FragmentArray values="-0.0019" measure_ref="m_error"/>
                            <cvParam cvRef="PSI-MS" accession="MS:1001224" name="frag: b ion"/>
                        </IonType>
                        <IonType index="13" charge="1">
                            <FragmentArray values="1500.642" measure_ref="m_mz"/>
                            <FragmentArray values="877.0" measure_ref="m_intensity"/>
                            <FragmentArray values="-0.002" measure_ref="m_error"/>
                            <cvParam cvRef="PSI-MS" accession="MS:1001224" name="frag: b ion"/>
                        </IonType>
                        <IonType index="11" charge="1">
                            <FragmentArray values="1240.513" measure_ref="m_mz"/>
                            <FragmentArray values="187.0" measure_ref="m_intensity"/>
                            <FragmentArray values="0.0066" measure_ref="m_error"/>
                            <cvParam cvRef="PSI-MS" accession="MS:1001222" name="frag: b ion - H2O"/>
                        </IonType>
                        <IonType index="22" charge="3">
                            <FragmentArray values="2660.0132" measure_ref="m_mz"/>
                            <FragmentArray values="32.0" measure_ref="m_intensity"/>
                            <FragmentArray values="-0.0198" measure_ref="m_error"/>
                            <cvParam cvRef="PSI-MS" accession="MS:1001232" name="frag: b ion - NH3"/>
                        </IonType>
                        <IonType index="10" charge="1">
                            <FragmentArray values="1129.4866" measure_ref="m_mz"/>
                            <FragmentArray values="283.0" measure_ref="m_intensity"/>
                            <FragmentArray values="0.0124" measure_ref="m_error"/>
                            <cvParam cvRef="PSI-MS" accession="MS:1001224" name="frag: b ion"/>
                        </IonType>
                        <IonType index="11" charge="1">
                            <FragmentArray values="1373.627" measure_ref="m_mz"/>
                            <FragmentArray values="189.0" measure_ref="m_intensity"/>
                            <FragmentArray values="0.0097" measure_ref="m_error"/>
                            <cvParam cvRef="PSI-MS" accession="MS:1001233" name="frag: y ion - NH3"/>
                        </IonType>
                        <IonType index="14" charge="1">
                            <FragmentArray values="1615.6675" measure_ref="m_mz"/>
                            <FragmentArray values="1021.0" measure_ref="m_intensity"/>
                            <FragmentArray values="-0.0038" measure_ref="m_error"/>
                            <cvParam cvRef="PSI-MS" accession="MS:1001224" name="frag: b ion"/>
                        </IonType>
                        <IonType index="23" charge="2">
                            <FragmentArray values="2773.149" measure_ref="m_mz"/>
                            <FragmentArray values="43.0" measure_ref="m_intensity"/>
                            <FragmentArray values="0.0237" measure_ref="m_error"/>
                            <cvParam cvRef="PSI-MS" accession="MS:1001232" name="frag: b ion - NH3"/>
                        </IonType>
                        <IonType index="12 15 17 18 19 21 23 24" charge="2">
                            <FragmentArray values="1387.5557 1743.7332 2063.7915 2192.8242 2320.888 2548.011 2790.1375 2904.2292" measure_ref="m_mz"/>
                            <FragmentArray values="952.0 697.0 428.0 542.0 1123.0 262.0 85.0 56.0" measure_ref="m_intensity"/>
                            <FragmentArray values="-0.0041 0.0028 -0.0013 -0.0119 -0.0072 -0.0126 -0.0144 0.0336" measure_ref="m_error"/>
                            <cvParam cvRef="PSI-MS" accession="MS:1001224" name="frag: b ion"/>
                        </IonType>
                        <IonType index="12 13 15 16 17 18 19 20 22" charge="2">
                            <FragmentArray values="1369.556 1482.6216 1725.7126 1885.7528 2045.7758 2174.8352 2302.874 2415.9263 2659.052" measure_ref="m_mz"/>
                            <FragmentArray values="182.0 154.0 156.0 223.0 200.0 127.0 286.0 81.0 147.0" measure_ref="m_intensity"/>
                            <FragmentArray values="0.0068 -0.0119 -0.0071 0.002 -0.0065 0.0099 -0.0106 -0.043 -0.0044" measure_ref="m_error"/>
                            <cvParam cvRef="PSI-MS" accession="MS:1001222" name="frag: b ion - H2O"/>
                        </IonType>
                        <IonType index="8" charge="1">
                            <FragmentArray values="895.3888" measure_ref="m_mz"/>
                            <FragmentArray values="129.0" measure_ref="m_intensity"/>
                            <FragmentArray values="-0.0033" measure_ref="m_error"/>
                            <cvParam cvRef="PSI-MS" accession="MS:1001222" name="frag: b ion - H2O"/>
                        </IonType>
                        <IonType index="8" charge="1">
                            <FragmentArray values="913.3942" measure_ref="m_mz"/>
                            <FragmentArray values="326.0" measure_ref="m_intensity"/>
                            <FragmentArray values="-0.0086" measure_ref="m_error"/>
                            <cvParam cvRef="PSI-MS" accession="MS:1001224" name="frag: b ion"/>
                        </IonType>
                        <IonType index="20" charge="2">
                            <FragmentArray values="2433.9841" measure_ref="m_mz"/>
                            <FragmentArray values="331.0" measure_ref="m_intensity"/>
                            <FragmentArray values="0.0043" measure_ref="m_error"/>
                            <cvParam cvRef="PSI-MS" accession="MS:1001224" name="frag: b ion"/>
                        </IonType>
                        <IonType index="13" charge="2">
                            <FragmentArray values="1660.7233" measure_ref="m_mz"/>
                            <FragmentArray values="106.0" measure_ref="m_intensity"/>
                            <FragmentArray values="0.0071" measure_ref="m_error"/>
                            <cvParam cvRef="PSI-MS" accession="MS:1001223" name="frag: y ion - H2O"/>
                        </IonType>
                        <IonType index="16" charge="2">
                            <FragmentArray values="1903.7576" measure_ref="m_mz"/>
                            <FragmentArray values="785.0" measure_ref="m_intensity"/>
                            <FragmentArray values="-0.0038" measure_ref="m_error"/>
                            <cvParam cvRef="PSI-MS" accession="MS:1001224" name="frag: b ion"/>
                        </IonType>
                        <IonType index="3 4 5 7 8 9 10" charge="1">
                            <FragmentArray values="373.1784 487.2261 600.3097 843.4021 956.4915 1084.5414 1213.5787" measure_ref="m_mz"/>
                            <FragmentArray values="30.0 66.0 66.0 418.0 223.0 322.0 150.0" measure_ref="m_intensity"/>
                            <FragmentArray values="-0.0044 2.0E-4 -5.0E-4 0.0052 0.0098 2.0E-4 -0.0062" measure_ref="m_error"/>
                            <cvParam cvRef="PSI-MS" accession="MS:1001233" name="frag: y ion - NH3"/>
                        </IonType>
                        <IonType index="3 4 5 6 7 8 9 10" charge="1">
                            <FragmentArray values="390.209 504.2505 617.3346 746.38 860.4219 973.5084 1101.5704 1230.6095" measure_ref="m_mz"/>
                            <FragmentArray values="312.0 850.0 945.0 647.0 2331.0 1037.0 346.0 138.0" measure_ref="m_intensity"/>
                            <FragmentArray values="-3.0E-4 -0.0019 -0.0022 0.0 -0.0017 0.0 0.0025 -0.0021" measure_ref="m_error"/>
                            <cvParam cvRef="PSI-MS" accession="MS:1001220" name="frag: y ion"/>
                        </IonType>
                        <IonType index="6 8 10" charge="1">
                            <FragmentArray values="680.297 896.37 1112.4541" measure_ref="m_mz"/>
                            <FragmentArray values="22.0 30.0 53.0" measure_ref="m_intensity"/>
                            <FragmentArray values="-0.0034 -0.0061 0.0018" measure_ref="m_error"/>
                            <cvParam cvRef="PSI-MS" accession="MS:1001232" name="frag: b ion - NH3"/>
                        </IonType>
                        <IonType index="5 9" charge="1">
                            <FragmentArray values="599.3277 1083.5396" measure_ref="m_mz"/>
                            <FragmentArray values="32.0 37.0" measure_ref="m_intensity"/>
                            <FragmentArray values="0.0014 -0.0177" measure_ref="m_error"/>
                            <cvParam cvRef="PSI-MS" accession="MS:1001223" name="frag: y ion - H2O"/>
                        </IonType>
                        <IonType index="5 14" charge="1">
                            <FragmentArray values="550.2668 1597.6451" measure_ref="m_mz"/>
                            <FragmentArray values="22.0 24.0" measure_ref="m_intensity"/>
                            <FragmentArray values="-0.0066 -0.0246" measure_ref="m_error"/>
                            <cvParam cvRef="PSI-MS" accession="MS:1001222" name="frag: b ion - H2O"/>
                        </IonType>
                        <IonType index="14" charge="2">
                            <FragmentArray values="1793.7505" measure_ref="m_mz"/>
                            <FragmentArray values="97.0" measure_ref="m_intensity"/>
                            <FragmentArray values="-0.0037" measure_ref="m_error"/>
                            <cvParam cvRef="PSI-MS" accession="MS:1001220" name="frag: y ion"/>
                        </IonType>
                        <IonType index="4 5 6 7" charge="1">
                            <FragmentArray values="440.2167 568.2908 697.3308 784.3706" measure_ref="m_mz"/>
                            <FragmentArray values="25.0 64.0 180.0 32.0" measure_ref="m_intensity"/>
                            <FragmentArray values="-0.0084 0.0068 0.0038 0.0111" measure_ref="m_error"/>
                            <cvParam cvRef="PSI-MS" accession="MS:1001224" name="frag: b ion"/>
                        </IonType>
                    </Fragmentation>
                    <cvParam cvRef="PSI-MS" accession="MS:1001569" name="IdentityE Score" value="9.0865"/>
                </SpectrumIdentificationItem>
            </SpectrumIdentificationResult>
            <SpectrumIdentificationResult spectrumID="index=8733" spectraData_ref="SD_1" id="SIR_SD_1_12">
                <SpectrumIdentificationItem chargeState="1" experimentalMassToCharge="2168.83056640625" calculatedMassToCharge="2168.822998046875" peptide_ref="PTD_SSQESEESEELDQCCEQL_14C_15C" rank="1" passThreshold="true" id="SII_PTD_SSQESEESEELDQCCEQL_14C_15C_2168X8306">
                    <PeptideEvidenceRef peptideEvidence_ref="PTD_SSQESEESEELDQCCEQL_14C_15C_DBSEQ_COND1_LUPAN"/>
                    <Fragmentation>
                        <IonType index="7" charge="1">
                            <FragmentArray values="777.283" measure_ref="m_mz"/>
                            <FragmentArray values="64.0" measure_ref="m_intensity"/>
                            <FragmentArray values="-0.0078" measure_ref="m_error"/>
                            <cvParam cvRef="PSI-MS" accession="MS:1001224" name="frag: b ion"/>
                        </IonType>
                    </Fragmentation>
                    <cvParam cvRef="PSI-MS" accession="MS:1001569" name="IdentityE Score" value="0.0"/>
                </SpectrumIdentificationItem>
            </SpectrumIdentificationResult>
            <SpectrumIdentificationResult spectrumID="index=8708" spectraData_ref="SD_1" id="SIR_SD_1_13">
                <SpectrumIdentificationItem chargeState="1" experimentalMassToCharge="3010.21923828125" calculatedMassToCharge="3010.227294921875" peptide_ref="PTD_SSQESEESEELDQCCEQLNELNSQR_14C_15C" rank="1" passThreshold="true" id="SII_PTD_SSQESEESEELDQCCEQLNELNSQR_14C_15C_3010X2192">
                    <PeptideEvidenceRef peptideEvidence_ref="PTD_SSQESEESEELDQCCEQLNELNSQR_14C_15C_DBSEQ_COND1_LUPAN"/>
                    <Fragmentation>
                        <IonType index="13" charge="2">
                            <FragmentArray values="1660.6997" measure_ref="m_mz"/>
                            <FragmentArray values="160.0" measure_ref="m_intensity"/>
                            <FragmentArray values="-0.0166" measure_ref="m_error"/>
                            <cvParam cvRef="PSI-MS" accession="MS:1001223" name="frag: y ion - H2O"/>
                        </IonType>
                        <IonType index="3 8 9 11" charge="1">
                            <FragmentArray values="373.188 956.4679 1084.5409 1373.6168" measure_ref="m_mz"/>
                            <FragmentArray values="26.0 119.0 157.0 40.0" measure_ref="m_intensity"/>
                            <FragmentArray values="0.0052 -0.0138 -3.0E-4 -4.0E-4" measure_ref="m_error"/>
                            <cvParam cvRef="PSI-MS" accession="MS:1001233" name="frag: y ion - NH3"/>
                        </IonType>
                        <IonType index="3 8 10 12 13" charge="1">
                            <FragmentArray values="390.2094 973.5077 1230.5952 1550.6506 1678.7123" measure_ref="m_mz"/>
                            <FragmentArray values="410.0 716.0 218.0 82.0 155.0" measure_ref="m_intensity"/>
                            <FragmentArray values="1.0E-4 -6.0E-4 -0.0165 -0.0259 -0.0245" measure_ref="m_error"/>
                            <cvParam cvRef="PSI-MS" accession="MS:1001220" name="frag: y ion"/>
                        </IonType>
                        <IonType index="4 14" charge="1">
                            <FragmentArray values="415.1519 1621.5706" measure_ref="m_mz"/>
                            <FragmentArray values="32.0 53.0" measure_ref="m_intensity"/>
                            <FragmentArray values="0.0061 -0.0187" measure_ref="m_error"/>
                            <cvParam cvRef="PSI-MS" accession="MS:1001232" name="frag: b ion - NH3"/>
                        </IonType>
                        <IonType index="5 10 11" charge="1">
                            <FragmentArray values="599.3308 1212.597 1372.6346" measure_ref="m_mz"/>
                            <FragmentArray values="21.0 103.0 116.0" measure_ref="m_intensity"/>
                            <FragmentArray values="0.0045 -0.0038 0.0016" measure_ref="m_error"/>
[truncated: 2,908,764 more chars]
