# Supplementary material for: Influence of Roasting Temperature on the Detectability of Potentially Allergenic Lupin by SDS-PAGE, ELISAs, LC-MS/MS, and Real-Time PCR
Source: Foods. 2024 Feb 23;13(5):673. doi: 10.3390/foods13050673 (PMC10930864; doi:10.3390/foods13050673)
Supplement: Supplementary file 1 [file foods-13-00673-s001.zip › Lupine178C_C_LupineRew110E_2.mzid]

<?xml version="1.0" encoding="Cp1252"?><MzIdentML id="Lupine178C_C" version="1.1.0" xmlns="http://psidev.info/psi/pi/mzIdentML/1.1" xmlns:xsi="http://www.w3.org/2001/XMLSchema-instance" xsi:schemaLocation="http://psidev.info/psi/pi/mzIdentML/1.1 http://www.psidev.info/files/mzIdentML1.1.0.xsd" creationDate="2023-08-29T15:06:38" ><cvList xmlns="http://psidev.info/psi/pi/mzIdentML/1.1">
    <cv fullName="Proteomics Standards Initiative Mass Spectrometry Vocabularies" version="3.71.0" uri="http://psidev.cvs.sourceforge.net/viewvc/*checkout*/psidev/psi/psi-ms/mzML/controlledVocabulary/psi-ms.obo" id="PSI-MS"/>
    <cv fullName="UNIMOD" version="" uri="http://www.unimod.org/obo/unimod.obo" id="UNIMOD"/>
    <cv fullName="UNIT-ONTOLOGY" version="" uri="http://obo.cvs.sourceforge.net/*checkout*/obo/obo/ontology/phenotype/unit.obo" id="UO"/>
</cvList><AnalysisSoftwareList xmlns="http://psidev.info/psi/pi/mzIdentML/1.1">
    <AnalysisSoftware version="3.0.3" uri="http://www.waters.com/waters/en_US/ProteinLynx-Global-SERVER-%28PLGS%29/nav.htm?cid=513821" id="ProteinLynx_Global_Server" name="ProteinLynx Global Server">
        <ContactRole contact_ref="ORG_WATERS">
            <Role>
                <cvParam cvRef="PSI-MS" accession="MS:1001267" name="software vendor"/>
            </Role>
        </ContactRole>
        <SoftwareName>
            <cvParam cvRef="PSI-MS" accession="MS:1000601" name="ProteinLynx Global Server"/>
        </SoftwareName>
        <Customizations>No customisations</Customizations>
    </AnalysisSoftware>
    <AnalysisSoftware version="4.1" uri="http://www.waters.com/waters/en_US/MassLynx-Mass-Spectrometry-Software-/nav.htm?cid=513164" id="MassLynx_Mass_Spectrometry_Software" name="MassLynx">
        <ContactRole contact_ref="ORG_WATERS">
            <Role>
                <cvParam cvRef="PSI-MS" accession="MS:1001267" name="software vendor"/>
            </Role>
        </ContactRole>
        <SoftwareName>
            <cvParam cvRef="PSI-MS" accession="MS:1000534" name="MassLynx"/>
        </SoftwareName>
        <Customizations>No customisations</Customizations>
    </AnalysisSoftware>
</AnalysisSoftwareList><AuditCollection xmlns="http://psidev.info/psi/pi/mzIdentML/1.1">
    <Organization id="ORG_WATERS" name="Waters Corporation"/>
    <Person id="PERSON_WATERS">
        <Affiliation organization_ref="ORG_WATERS"/>
    </Person>
</AuditCollection><SequenceCollection xmlns="http://psidev.info/psi/pi/mzIdentML/1.1">
    <DBSequence length="152" searchDatabase_ref="SDB_LupineRew110E" accession="COND1_LUPAN" id="DBSEQ_COND1_LUPAN" name="F5B8W8">
        <Seq>MAKLTILIALVAALVLVVHTSAFRSSEQSCKRQLQQVNLRHCENHIDQRIQQQQEEEEDRARKLRGIKHVILRHKSSQESEESEELDQCCEQLNELNSQRCQCRALQQIYESQSEQCEGRQQEQQLEGELEKLPRICGFGPLRRCNINPDEE</Seq>
        <cvParam cvRef="PSI-MS" accession="MS:1001088" name="protein description" value="Conglutin delta 1 OS=Lupinus angustifolius OX=3871 GN=TanjilG_06295 PE=1 SV=1"/>
    </DBSequence>
    <DBSequence length="153" searchDatabase_ref="SDB_LupineRew110E" accession="COND2_LUPAN" id="DBSEQ_COND2_LUPAN" name="Q99235">
        <Seq>MAKLTILIALVAALVLVVHTSAFQSSKQSCKRQLQQVNLRHCENHIAQRIQQQQEEEEDHALKLRGIKHVILRHRSSQEYSEESEELDQCCEQLNELNSQRCQCRALQQIYESQSEQCEGSQQEQQLEQELEKLPRTCGFGPLRRCDVNPDEE</Seq>
        <cvParam cvRef="PSI-MS" accession="MS:1001088" name="protein description" value="Conglutin delta 2 OS=Lupinus angustifolius OX=3871 GN=TanjilG_23180 PE=1 SV=1"/>
    </DBSequence>
    <DBSequence length="149" searchDatabase_ref="SDB_LupineRew110E" accession="COND3_LUPAN" id="DBSEQ_COND3_LUPAN" name="F5B8X0">
        <Seq>MAKLTILIALVAALVLVVHTSAFRSSEQSCKRQLQQVNLRHCENHIDQRIQQQQEEEEDRARKLRGIKHVILRHKSSQESEELDQCCEQLNELNSQRCQCRALQQIYESQSEQCEGRQQEQQLEGELEKLPRICGFGPLRRCNINPDEE</Seq>
        <cvParam cvRef="PSI-MS" accession="MS:1001088" name="protein description" value="Conglutin delta 3 OS=Lupinus angustifolius OX=3871 PE=2 SV=2"/>
    </DBSequence>
    <DBSequence length="506" searchDatabase_ref="SDB_LupineRew110E" accession="CONA1_LUPAN" id="DBSEQ_CONA1_LUPAN" name="F5B8V6">
        <Seq>MANKLLALSLFLLFSGCFASTFRQQPQQNECQFQRLNALEPDNSVKSEAGTIETWNPNNDQLRCAGVALSRCTIQRNGLRRPFYTNAPQEIYIQQGRGIFGLIFPGCRETYEEPQEQEQGQGPRPQDRHQKVEHFREGDIIAVPTGVPFWMYNNEQTPVIAITLIDTTNLDNQLDQIPRRFYLSGNQEQEFLQYQQKEGGQGQQQEGGNEGGNVLSGFNDEFLEEAFSVDREIVRNIKGKNDDREGSIVEVKEGLKVISPPTLRPRQGREEEEEEEEEEEERRGDRRRHRPHHHEEEEEEEEWSHQVRRVRRPHHHREDRNGLEETLCTLKLRHNIGQSTSPDAYNPQAGRLKTLTSLDFPILRWLGLAAEHGSIYKNAMFVPYYNVNANSILYVLNGSAWFQVVDCSGNAVFNGELNEGQVLTIPQNYAVAIKSLDDNFSYVAFKTNDIPQIAALAGLTSSIRALPLDVVAHAFNLDRDQARQLKNNNPYKFLVPPPQSQLRAVA</Seq>
        <cvParam cvRef="PSI-MS" accession="MS:1001088" name="protein description" value="Conglutin alpha 1 OS=Lupinus angustifolius OX=3871 GN=CONALPHA PE=1 SV=1"/>
    </DBSequence>
    <DBSequence length="643" searchDatabase_ref="SDB_LupineRew110E" accession="CONA2_LUPAN" id="DBSEQ_CONA2_LUPAN" name="F5B8V7">
        <Seq>MAKPCLFSFSLCLLLLSSLCLAERPERYKECQLDRLNALEPDNRVESEGGVTETWNSNRPELRCAGVAFEKHTIQPQGLHLPSYTNYPQLIFIVEGEGALGISVPGCTETYEEAQQSQSSQDPRRRSSRSQSQEQEQQDSHQKIQYFREGDIIAIPPGIPYWTYNYGEQRLVAINLLDTTSLLNQLDPSPRRFYIAGNPEEEHPETQEQQGQQREQQQGAGGRRRGKHQQEQEEEGKNNVLSGFDPQFLTQAFNVDEEIINRLQNPDERLKQIVRVKRGLSIISPKSQEEEEEEEEEPRQRGQPERREERREEEKEEEEEEDEPRSRERYERQSRRRPGRQQGRQGEEQEEESESEQEGRGQQREWERTTRHRRAQGEEGEEEEEETSTRVRRQQGRGRGQEQGQEQGQEQEQEEEQQEGRRGRHGGRGRRSGQQREEEEEEQQQQQGRRKRQESRNGLEETICTARLLENIAKPSRADLYNPNAGRISSVNSLTLPILRWFQLSADYVNLYRNGIYAPHWNINANSVIFVTRGRGRVQVVNCQGNSVFNDDLRRGQLLVVPQNFVVAHQAGDEGFEFIAFKTNDLAATSPVKQVFRGIPAEVLANAFGLRLNQVSQLKYSGNQGPLVSPQSESEDHTLPKVA</Seq>
        <cvParam cvRef="PSI-MS" accession="MS:1001088" name="protein description" value="Conglutin alpha 2 OS=Lupinus angustifolius OX=3871 GN=TanjilG_32393 PE=1 SV=1"/>
    </DBSequence>
    <DBSequence length="611" searchDatabase_ref="SDB_LupineRew110E" accession="CONB1_LUPAN" id="DBSEQ_CONB1_LUPAN" name="F5B8V9">
        <Seq>MAKMRVRLPMLILLLGVVFLLAASIGIAYGEKDFTKNPPKEREEEEHEPRQQPRPRQQEEQEREHRREEKHDGEPSRGRSQSEESQEEEHERRREHHREREQEQQPRPQRRQEEEEEEEEWQPRRQRPQSRREEREEREQEQGSSSGSQRGSGDERRQHRERRVHREEREQEQDSRSDSRRQRNPYHFSSNRFQTYYRNRNGQIRVLERFNQRTNRLENLQNYRIIEFQSKPNTLILPKHSDADFILVVLNGRATITIVNPDKRQVYNLEQGDALRLPAGTTSYILNPDDNQNLRVAKLAIPINNPGKLYDFYPSTTKDQQSYFSGFSKNTLEATFNTRYEEIERVLLGDDELQENEKQRRGQEQSHQDEGVIVRVSKKQIQELRKHAQSSSGEGKPSESGPFNLRSNKPIYSNKFGNFYEITPDINPQFQDLNISLTFTEINEGALLLPHYNSKAIFIVVVDEGEGNYELVGIRDQQRQQDEQEEEYEQGEEEVRRYSDKLSKGDVFIIPAGHPLSINASSNLRLLGFGINANENQRNFLAGSEDNVIKQLDREVKELTFPGSIEDVERLIKNQQQSYFANAQPQQQQQREKEGRRGRRGPISSILNALY</Seq>
        <cvParam cvRef="PSI-MS" accession="MS:1001088" name="protein description" value="Conglutin beta 1 OS=Lupinus angustifolius OX=3871 GN=BETA1 PE=1 SV=1"/>
    </DBSequence>
    <DBSequence length="580" searchDatabase_ref="SDB_LupineRew110E" accession="CONB3_LUPAN" id="DBSEQ_CONB3_LUPAN" name="F5B8W1">
        <Seq>MAKMRVRFPTLVLLLGIVFLMAVSIGIAYGEKNVLKNHERPQEREQEERDPRQQPRPHHQEEQEREHRRESEESQEEEREQRREPRREREQEQQPQHGRREEEEEWQPRRQRPQSRREEREQEQGSSSSSRRQSGYERREQREEREQEQEQGSRSDSRRQRNPYYFSSERFQTLYRNRNGQIRVLERFDQRTNRLENLQNYRIVEFQSKPNTLILPKHSDADYILVVLNGSATITIVNPDKRQSYNLENGDALRLPAGTTSYILNPDDNQNLRVVKLAIPINNPGNFYDFYPSSSKDQQSYFSGFSKNTLEATFNTRYEEIQSILLGNEDEQEDDEQWHGQEQSHQDEGVIVRVSKEQVQELRKYAQSSSRKGKPYESGPFNLRSNKPIYSNKFGNFYEITPDRNPQAQDLDISLTFIEINEGALLLPHYNSKAIFVVVVDEGEGNYELVGIRDQQRQQDEQEVRRYSARLSEGDIFVIPAGHPISINASSNLRLLGFGINADENQRNFLAGSEDNVIRQLDREVKGLIFPGSAEDVERLIKNQQQSYFANAQPQQQQQREREGRHGRRGHISSILSTLY</Seq>
        <cvParam cvRef="PSI-MS" accession="MS:1001088" name="protein description" value="Conglutin beta 3 OS=Lupinus angustifolius OX=3871 GN=BETA3 PE=1 SV=1"/>
    </DBSequence>
    <DBSequence length="590" searchDatabase_ref="SDB_LupineRew110E" accession="CONB4_LUPAN" id="DBSEQ_CONB4_LUPAN" name="F5B8W2">
        <Seq>MIKMRVRFPTLVLLLGIVFLMAVSIGIAYGEKNVIKNHERPQEREQEERDPRQQPRPHHQEEQEREHRREEERDREPSRGRSESEESREEEREQRREPRREREQEQQPQHGRREEEEEWQPRRQRPQSRREEREQEQGSSSSSRRQSGYERREEREQEQEQGSRSDSRRQRNPYYFSSERFQTLYRNRNGQIRVLERFDQRTDRLENLQNYRIVEFQSKPNTLILPKHSDADYILVVLNGSATITIVNPDKRQSYNLENGDALRLPAGTTSYILNPDDNQNLRVVKLAIPINNPGNFYDFYPSSSKDQQSYFSGFSRNTLEATFNTRYEEIQRILLGNEDEQEDDEQRHGQEQSHQDEGVIVRVSKEQVQELRKYAQSSSRKGKPSKSGPFNLRSNKPIYSNKFGNFYEITPNRNPQAQDLDISLTFIEINEGALLLPHYNSKAIFVVLVDEGEGNYELVGIRDQQRQQDEQEVRRYSARLSEGDIFVIPAGHPISINASSNLRLLGFGINADENQRNFLAGSEDNVIRQLDTEVKGLTFPGSTEDVERLIKNQQQSYFANAQPQQQQQREREGRRGRRGHISSILSTLY</Seq>
        <cvParam cvRef="PSI-MS" accession="MS:1001088" name="protein description" value="Conglutin beta 4 OS=Lupinus angustifolius OX=3871 GN=BETA4 PE=1 SV=1"/>
    </DBSequence>
    <DBSequence length="593" searchDatabase_ref="SDB_LupineRew110E" accession="CONB6_LUPAN" id="DBSEQ_CONB6_LUPAN" name="F5B8W4">
        <Seq>MIKMRVRFPTLVLLLGIVFLMAVSIGIAYGEKNVIKNHERPQEREQEERDPRQQPRPHHQEEQEREHRREEERDREPSRGRRESEESREEEREQRREPRREREQEQQPQHGRREEEEEWQPRRQRPQSRREEREQEQGSSSSSRRQSAYERREQREEREQEQEQGSRSDSRRQRNPYYFSSERFQTLYRNRNGQIRVLERFDKRTDRLENLQNYRIVEFQSKPNTLILPKHSDADYILVVLNGSATITIVNPDKRQSYNLENGDALRLPAGTTSYILNPDDNQNLRVVKLAIPINNPGNFYDFYPSSSKDQQSYFSGFSRNTLEATFNTRYEEIQRILLGNEDEQEDDEQRHGQEQSHQDEGVIVRVSKEQVQELRKYAQSSSRKGKPSKSGPFNLRSNKPIYSNKFGNFYEITPNRNPQAQDLDISLTFIEINEGALLLPHYNSKAIFVVLVDEGEGNYELVGIRDQQRQQDEQEVRRYSARLSEGDIFVIPAGHPISINASSNFRLLGFGINADENQRNFLAGFEDNVIRQLDREVKGLTFPGFAEDVERLIKNQQQSYFANAQPQQQQQREREGRHGRRGHIFSILSTLY</Seq>
        <cvParam cvRef="PSI-MS" accession="MS:1001088" name="protein description" value="Conglutin beta 6 OS=Lupinus angustifolius OX=3871 GN=BETA6 PE=1 SV=1"/>
    </DBSequence>
    <DBSequence length="533" searchDatabase_ref="SDB_LupineRew110E" accession="CONB2_LUPAL" id="DBSEQ_CONB2_LUPAL" name="Q6EBC1">
        <Seq>MGKMRVRFPTLVLVLGIVFLMAVSIGIAYGEKDVLKSHERPEEREQEEWQPRRQRPQSRREEREQEQEQGSPSYPRRQSGYERRQYHERSEQREEREQEQQQGSPSYSRRQRNPYHFSSQRFQTLYKNRNGKIRVLERFDQRTNRLENLQNYRIVEFQSKPNTLILPKHSDADYVLVVLNGRATITIVNPDRRQAYNLEYGDALRIPAGSTSYILNPDDNQKLRVVKLAIPINNPGYFYDFYPSSTKDQQSYFSGFSRNTLEATFNTRYEEIQRIILGNEDEQEYEEQRRGQEQSDQDEGVIVIVSKKQIQKLTKHAQSSSGKDKPSDSGPFNLRSNEPIYSNKYGNFYEITPDRNPQVQDLNISLTYIKINEGALLLPHYNSKAIYVVVVDEGEGNYELVGIRDQQRQQDEQEEKEEEVIRYSARLSEGDIFVIPAGYPISINASSNLRLLGFGINADENQRNFLAGSKDNVIRQLDRAVNELTFPGSAEDIERLIKNQQQSYFANGQPQQQQQQQSEKEGRRGRRGSSLPF</Seq>
        <cvParam cvRef="PSI-MS" accession="MS:1001088" name="protein description" value="Conglutin beta 2 OS=Lupinus albus OX=3870 PE=1 SV=1"/>
    </DBSequence>
    <DBSequence length="585" searchDatabase_ref="SDB_LupineRew110E" accession="CONA3_LUPAN" id="DBSEQ_CONA3_LUPAN" name="F5B8V8">
        <Seq>MANPFLLSLSLCLVLLYTSACLGEGLDRFNECQLDRLNALEPDNRIESEGGVTETWNSNKPELRCAGVAFEKHTIEPKGLHLPSYTNYPQIIMIVQGEGALGISVPGCTETFEEAQQSQSRQERRRGQRSQSQEQEDSHQKIRHFREGDILVIPPGTPYWTYNYGDEQLVAINLLDTTSLSNQLDPNPRRFYLAGNPEEEYPETQQQRQQRQQHQRPSGRRHGQHQKEEEQEGKNNILSGFDPQFLSQALNIDEDTVHKLQNPNERIKQIIRVEEGLGVISPKWQEQEEEEEEKEEPRQRRRRERREEREEEEKEEEDEPRESRRHRGGHEEEEVEEERGRGRGGSEWKRTTRRRHTRGDEGQEEEETTTTTEERRRRRGGRGSRQEEEEEQSPPRSRNGLEETICTAILRENIADPTRADLYNPTAGRISTANSLTLPILGWFQLSAEYVNLYRNGIYAPHWNINANSVIYVIRGRGRVQVVNSQGNSVFNDDLRRGQLLVVPQNFVVAHQAGDEGFEFIAFKTNDQATTSPLKQVFRGIPAEVLANAFRLSLNQVSELKYNGNHNPLVTPQSQSQDHNLVKVA</Seq>
        <cvParam cvRef="PSI-MS" accession="MS:1001088" name="protein description" value="Conglutin alpha 3 OS=Lupinus angustifolius OX=3871 GN=TanjilG_01206 PE=1 SV=1"/>
    </DBSequence>
    <DBSequence length="637" searchDatabase_ref="SDB_LupineRew110E" accession="CONB5_LUPAN" id="DBSEQ_CONB5_LUPAN" name="F5B8W3">
        <Seq>MAKMRVRFPMLVLLLGVVFLLAVSIGIAYGEKDVIKNPERPEERQEEERDPRQPPRSRQQEEQEREHRREKERDREPSRGRSESKQSQEEERERRKEHDREREQEQQPQYGRRHEEEEKGEEEEEGQARRQRPQRRREEREQEQGSSSESRRQSGDERRHRHEKREQREEREQEQGSSSGRQSDYGRRQRHEGREQREEREQEQGSSSESHRLRNPYYFSSERFQTRYKNKNGQIRVLERFDQRTNRLENLQNYRIVEFQSRPNTLILPKHSDADYILVVLNGRATITIVNPDKRQAYNLEYGDALRLPAGTTSYILNPDDNQDLRVVKLAIPINNPGKFYDFYPSRTKDQQSYFSGFSKNTLEATFNTHYEEIQRILLGYEDEQEDEEQRREQEQSHQDEGVIVRVSKEQIQELRKHAQSSSRKGKPSESGPFNLRSNEPIYSNKFGNFYEITPDRNPQVQDLDISLIFTEISEGALLLPHYNSKAIFVIVVDEGEGNYELVGIRNQQRQQDEQEVEEVRSYNARLSEGDILVIPAGHPLSINASSNLRLLGFGINADENQRNFLAGSEDNVIRQLDREVKELIFPGSAEDVERLIRNQQQSYFANAQPQQQQQQREKEGRRGRRGPISSILSALY</Seq>
        <cvParam cvRef="PSI-MS" accession="MS:1001088" name="protein description" value="Conglutin beta 5 OS=Lupinus angustifolius OX=3871 GN=BETA5 PE=1 SV=1"/>
    </DBSequence>
    <DBSequence length="605" searchDatabase_ref="SDB_LupineRew110E" accession="CONB7_LUPAN" id="DBSEQ_CONB7_LUPAN" name="F5B8W5">
        <Seq>MARMRVRFPTLVLLLGILFLMAVSIGIAYGEKDVIKNHERPGEREHEERDPRQQPRPRKQEEQEREHRREEEHDRDPSRGRRESEERQEEERERRREPCREREQEQQPQHGRREEEEEEEEWQPRRLRPQSRKEEREQEQGSSSSSRKQSGYERRQYHERREQRDEKEKEQDSRSDSRRQRNPYHFSSERFQTRYRNRNGQIRVLERFDQRTNRLENLQNYRIVEFQSNPNTLILPKHSDADYILVVLNGRATITIVNPDKRQAYNLEYGDALRVPAGTTSYILNPDDNQNLRVVKLAIPINNPSNFYDFYPSSTKDQQSYFSGFSKNTLEATFNTRYEEIQRILLGNEDEQEDEEQRRGQEQSYQDEGVIVRVSKEQIQELRKHAQSSSRKGKPSESGPFNLRSNESIYSNKFGNFYEITPERNPQVQDLDISLTFTEINEGALLLPHYNSKAIFIVVVDEGEGNYELVGIRDQQRQQDEQEEEEEEVRRYSARLSEGDIFVIPAGYPISVNASSNLRLLGFGINANENQRNFLAGSEDNVISQLDREVKELTFPGSAQDVERLIKNQQQSYFANAQPQQKQQREKEGRRGRRSLISSILSTLY</Seq>
        <cvParam cvRef="PSI-MS" accession="MS:1001088" name="protein description" value="Conglutin beta 7 OS=Lupinus angustifolius OX=3871 GN=BETA7 PE=1 SV=1"/>
    </DBSequence>
    <DBSequence length="603" searchDatabase_ref="SDB_LupineRew110E" accession="CONB2_LUPAN" id="DBSEQ_CONB2_LUPAN" name="F5B8W0">
        <Seq>MANMRVKFPTLVLLLGIVFLMAVSIGIAYGEKNAIKNHERPQEREQEERDPRQQPRPRHQEEQEREHGREEERNREPSRGRSESEESREEEREQRREPSRGREQEQQPQHGRREEEEEWQPRRQRPQSRREEREQEQGSSSSSGRQSGYERREQREEREQQQEQDSRSESRRQRNPYYFSYERFQTLYKNRNGQIRVLERFDQRTNRLENLQNYRIVEFQSKPNTLILPKHSDADYILVVLNGRATITIVNPDKRQAYNLEHGDALRLPAGTTSYILNPDDNQNLRVVKLAIPINNPGNFYDFYPSSTKDQQSYFNGFSRNTLEATFNTRYEEIQRIILGNEDGQEDEEQSRGQEQSHQDQGVIVRVSKEQIQELRKHAQSSSGKGKPSESGPFNLRSDEPIYSNKFGNFYEITPDRNPQAQDLDISLTFIEINEGGLLLPHYNSKAIFVVVVDEGEGNYELVGIRDQERQQDEQEQEEVRRYNAKLSEGDIFVIPAGHPISINASSNLRLLGFGINADENQRNFLAGSEDNVIRQLDKEVKQLTFPGSVEDVERLIKNQQQSYFANAQPQQQQQREKEGRRGRRGLSFPFRSLFTKLLSTIM</Seq>
        <cvParam cvRef="PSI-MS" accession="MS:1001088" name="protein description" value="Conglutin beta 2 OS=Lupinus angustifolius OX=3871 GN=BETA2 PE=1 SV=1"/>
    </DBSequence>
    <DBSequence length="96" searchDatabase_ref="SDB_LupineRew110E" accession="COND4_LUPAN" id="DBSEQ_COND4_LUPAN" name="F5B8X1">
        <Seq>MARLTILIAFVAALVLVVHTSAFRDEQSCKKQLQHSEKHQEDCFPRIKNVIGRSGSSGKKSEKLGQCCEILSDLSEGCQCRALQPVMEKYCYSEAK</Seq>
        <cvParam cvRef="PSI-MS" accession="MS:1001088" name="protein description" value="Conglutin delta 4 OS=Lupinus angustifolius OX=3871 GN=TanjilG_11789 PE=2 SV=1"/>
    </DBSequence>
    <DBSequence length="449" searchDatabase_ref="SDB_LupineRew110E" accession="CONG1_LUPAN" id="DBSEQ_CONG1_LUPAN" name="Q42369">
        <Seq>MARNMAHILHILVISLSYSFLFVSSSSQDSQSLYHNSQPTSSKPNLLVLPVQEDASTGLHWANIHKRTPLMQVPLLLDLNGKHLWVTCSQHYSSSTYQAPFCHSTQCSRANTHQCFTCTDSTTTRPGCHNNTCGLLSSNPVTQESGLGELAQDVLAIHSTHGSKLGPMVKVPQFLFSCAPSFLAQKGLPNNVQGALGLGQAPISLQNQLFSHFGLKRQFSVCLSRYSTSNGAILFGDINDPNNNNYIHNSLDVLHDLVYTPLTISKQGEYFIQVNAIRVNKHLVIPTKNPFISPSSTSYHGSGEIGGALITTTHPYTVLSHSIFEVFTQVFANNMPKQAQVKAVGPFGLCYDSRKISGGAPSVDLILDKNDAVWRISSENFMVQAQDGVSCLGFVDGGVHARAGIALGAHHLEENLVVFDLERSRVGFNSNSLKSYGKTCSNLFDLNNP</Seq>
        <cvParam cvRef="PSI-MS" accession="MS:1001088" name="protein description" value="Gamma conglutin 1 OS=Lupinus angustifolius OX=3871 GN=LOC109345795 PE=1 SV=1"/>
    </DBSequence>
    <DBSequence length="531" searchDatabase_ref="SDB_LupineRew110E" accession="CONB1_LUPAL" id="DBSEQ_CONB1_LUPAL" name="Q53HY0">
        <Seq>MGKMRVRFPTLVLVLGIVFLMAVSIGIAYGEKDVLKSHERPEEREQEEWQPRRQRPQSRREEREQEQEQGSPSYPRRQSGYERRQYHERSEQREEREQEQQQGSPSYSRRQRNPYHFNSQRFQTLYKNRNGKIRVLERFDQRTNRLENLQNYRIVEFQSKPNTLILPKHSDADYVLVVLNGRATITIVNPDRRQAYNLEYGDALRIPAGSTSYILNPDDNQKLRVVKLAIPINNPGYFYDFYPSSTKDQQSYFSGFSRNTLEATFNTRYEEIQRILLGNEDEQEYEEQRRGQEQSHQDEGVIVRVSREQIQELTKYAQSSSGKDKPSQSGPFNLRSNEPIYSNKYGNFYEITPDRNPQVQDLDISLTFTEINEGALLLPHYNSKAIFIVVVGEGNGKYELVGIRDQQRQQDEQEEEPEEVRRYSARLSEGDIFVIPAGYPISVNASSNLRLLGFGINAYENQRNFLAGSEDNVIRQLDREVKELTFPGSAEDIERLIKNQQQSYFANALPQQQQQSEKEGRRGRRGPISSI</Seq>
        <cvParam cvRef="PSI-MS" accession="MS:1001088" name="protein description" value="Conglutin beta 1 OS=Lupinus albus OX=3870 PE=1 SV=2"/>
    </DBSequence>
    <DBSequence length="155" searchDatabase_ref="SDB_LupineRew110E" accession="RS27A_LUPAL" id="DBSEQ_RS27A_LUPAL" name="P47905">
        <Seq>MQIFVKTLTGKTITLEVESSDTIDNVKAKIQDKEGIPPDQQRLIFAGKQLEDGRTLADYNIQKESTLHLVLRLRGGAKKRKKKTYTKPKKIKHKHKKVKLAVLQFYKVDDSGKVQRLRKECPNTECGAGTFMANHFDRHYCGKCGKTYVYQKADA</Seq>
        <cvParam cvRef="PSI-MS" accession="MS:1001088" name="protein description" value="Ubiquitin-40S ribosomal protein S27a OS=Lupinus albus OX=3870 PE=3 SV=2"/>
    </DBSequence>
    <DBSequence length="77" searchDatabase_ref="SDB_LupineRew110E" accession="UBIQ_LUPPO" id="DBSEQ_UBIQ_LUPPO" name="P69317">
        <Seq>MQIFVKTLTGKTITLEVESSDTIDNVKAKIQDKEGIPPDQQRLIFAGKQLEDGRTLADYNIQKESTLHLVLRLRGGF</Seq>
        <cvParam cvRef="PSI-MS" accession="MS:1001088" name="protein description" value="Ubiquitin OS=Lupinus polyphyllus OX=3874 PE=3 SV=2"/>
    </DBSequence>
    <DBSequence length="172" searchDatabase_ref="SDB_LupineRew110E" accession="CYPH_LUPLU" id="DBSEQ_CYPH_LUPLU" name="O49886">
        <Seq>MSNPKVFFDMAIAGNPAGRIVMELYADTTPRTAENFRALCTGEKGVGRSGKPLHYKGSTFHRVIPNFMCQGGDFTAGNGTGAESIYGAKFADENFIKRHTGPGILSMANAGAGTNGSQFFICTEKTEWLDGKHVVFGKVIEGMNVVRDIEKVGSGSGKTSRPVTIADCGQLS</Seq>
        <cvParam cvRef="PSI-MS" accession="MS:1001088" name="protein description" value="Peptidyl-prolyl cis-trans isomerase OS=Lupinus luteus OX=3873 PE=2 SV=1"/>
    </DBSequence>
    <Peptide id="PTD_RQLQ">
        <PeptideSequence>RQLQ</PeptideSequence>
    </Peptide>
    <Peptide id="PTD_RQLQQ">
        <PeptideSequence>RQLQQ</PeptideSequence>
    </Peptide>
    <Peptide id="PTD_RQLQQVNLR">
        <PeptideSequence>RQLQQVNLR</PeptideSequence>
    </Peptide>
    <Peptide id="PTD_QLQQVNLR">
        <PeptideSequence>QLQQVNLR</PeptideSequence>
    </Peptide>
    <Peptide id="PTD_HKSSQESEESEELDQCCEQLNELNSQR_16C_17C">
        <PeptideSequence>HKSSQESEESEELDQCCEQLNELNSQR</PeptideSequence>
        <Modification location="16" residues="C" monoisotopicMassDelta="57.021461486816406">
            <cvParam cvRef="UNIMOD" accession="UNIMOD:4" name="Carbamidomethyl" value=""/>
        </Modification>
        <Modification location="17" residues="C" monoisotopicMassDelta="57.021461486816406">
            <cvParam cvRef="UNIMOD" accession="UNIMOD:4" name="Carbamidomethyl" value=""/>
        </Modification>
    </Peptide>
    <Peptide id="PTD_SSQESEESEELDQCCEQLNELNSQR_14C_15C">
        <PeptideSequence>SSQESEESEELDQCCEQLNELNSQR</PeptideSequence>
        <Modification location="14" residues="C" monoisotopicMassDelta="57.021461486816406">
            <cvParam cvRef="UNIMOD" accession="UNIMOD:4" name="Carbamidomethyl" value=""/>
        </Modification>
        <Modification location="15" residues="C" monoisotopicMassDelta="57.021461486816406">
            <cvParam cvRef="UNIMOD" accession="UNIMOD:4" name="Carbamidomethyl" value=""/>
        </Modification>
    </Peptide>
    <Peptide id="PTD_DQCCEQLNELNSQR_3C_4C">
        <PeptideSequence>DQCCEQLNELNSQR</PeptideSequence>
        <Modification location="3" residues="C" monoisotopicMassDelta="57.021461486816406">
            <cvParam cvRef="UNIMOD" accession="UNIMOD:4" name="Carbamidomethyl" value=""/>
        </Modification>
        <Modification location="4" residues="C" monoisotopicMassDelta="57.021461486816406">
            <cvParam cvRef="UNIMOD" accession="UNIMOD:4" name="Carbamidomethyl" value=""/>
        </Modification>
    </Peptide>
    <Peptide id="PTD_NELNSQR">
        <PeptideSequence>NELNSQR</PeptideSequence>
    </Peptide>
    <Peptide id="PTD_ALQQI">
        <PeptideSequence>ALQQI</PeptideSequence>
    </Peptide>
    <Peptide id="PTD_ALQQIY">
        <PeptideSequence>ALQQIY</PeptideSequence>
    </Peptide>
    <Peptide id="PTD_ALQQIYE">
        <PeptideSequence>ALQQIYE</PeptideSequence>
    </Peptide>
    <Peptide id="PTD_ALQQIYES">
        <PeptideSequence>ALQQIYES</PeptideSequence>
    </Peptide>
    <Peptide id="PTD_ALQQIYESQ">
        <PeptideSequence>ALQQIYESQ</PeptideSequence>
    </Peptide>
    <Peptide id="PTD_ALQQIYESQSE">
        <PeptideSequence>ALQQIYESQSE</PeptideSequence>
    </Peptide>
    <Peptide id="PTD_ALQQIYESQSEQ">
        <PeptideSequence>ALQQIYESQSEQ</PeptideSequence>
    </Peptide>
    <Peptide id="PTD_ALQQIYESQSEQC_13C">
        <PeptideSequence>ALQQIYESQSEQC</PeptideSequence>
        <Modification location="13" residues="C" monoisotopicMassDelta="57.021461486816406">
            <cvParam cvRef="UNIMOD" accession="UNIMOD:4" name="Carbamidomethyl" value=""/>
        </Modification>
    </Peptide>
    <Peptide id="PTD_ALQQIYESQSEQCE_13C">
        <PeptideSequence>ALQQIYESQSEQCE</PeptideSequence>
        <Modification location="13" residues="C" monoisotopicMassDelta="57.021461486816406">
            <cvParam cvRef="UNIMOD" accession="UNIMOD:4" name="Carbamidomethyl" value=""/>
        </Modification>
    </Peptide>
    <Peptide id="PTD_ALQQIYESQSEQCEGR_13C">
        <PeptideSequence>ALQQIYESQSEQCEGR</PeptideSequence>
        <Modification location="13" residues="C" monoisotopicMassDelta="57.021461486816406">
            <cvParam cvRef="UNIMOD" accession="UNIMOD:4" name="Carbamidomethyl" value=""/>
        </Modification>
    </Peptide>
    <Peptide id="PTD_ALQQIYESQSEQCEGRQQEQQLEGELEK_13C">
        <PeptideSequence>ALQQIYESQSEQCEGRQQEQQLEGELEK</PeptideSequence>
        <Modification location="13" residues="C" monoisotopicMassDelta="57.021461486816406">
            <cvParam cvRef="UNIMOD" accession="UNIMOD:4" name="Carbamidomethyl" value=""/>
        </Modification>
    </Peptide>
    <Peptide id="PTD_QQIYESQSEQCEGR_11C">
        <PeptideSequence>QQIYESQSEQCEGR</PeptideSequence>
        <Modification location="11" residues="C" monoisotopicMassDelta="57.021461486816406">
            <cvParam cvRef="UNIMOD" accession="UNIMOD:4" name="Carbamidomethyl" value=""/>
        </Modification>
    </Peptide>
    <Peptide id="PTD_QIYESQSEQCEGR_10C">
        <PeptideSequence>QIYESQSEQCEGR</PeptideSequence>
        <Modification location="10" residues="C" monoisotopicMassDelta="57.021461486816406">
            <cvParam cvRef="UNIMOD" accession="UNIMOD:4" name="Carbamidomethyl" value=""/>
        </Modification>
    </Peptide>
    <Peptide id="PTD_IYESQSEQCEGR_9C">
        <PeptideSequence>IYESQSEQCEGR</PeptideSequence>
        <Modification location="9" residues="C" monoisotopicMassDelta="57.021461486816406">
            <cvParam cvRef="UNIMOD" accession="UNIMOD:4" name="Carbamidomethyl" value=""/>
        </Modification>
    </Peptide>
    <Peptide id="PTD_YESQSEQCEGR_8C">
        <PeptideSequence>YESQSEQCEGR</PeptideSequence>
        <Modification location="8" residues="C" monoisotopicMassDelta="57.021461486816406">
            <cvParam cvRef="UNIMOD" accession="UNIMOD:4" name="Carbamidomethyl" value=""/>
        </Modification>
    </Peptide>
    <Peptide id="PTD_ESQSEQCEGR_7C">
        <PeptideSequence>ESQSEQCEGR</PeptideSequence>
        <Modification location="7" residues="C" monoisotopicMassDelta="57.021461486816406">
            <cvParam cvRef="UNIMOD" accession="UNIMOD:4" name="Carbamidomethyl" value=""/>
        </Modification>
    </Peptide>
    <Peptide id="PTD_SQSEQCEGR_6C">
        <PeptideSequence>SQSEQCEGR</PeptideSequence>
        <Modification location="6" residues="C" monoisotopicMassDelta="57.021461486816406">
            <cvParam cvRef="UNIMOD" accession="UNIMOD:4" name="Carbamidomethyl" value=""/>
        </Modification>
    </Peptide>
    <Peptide id="PTD_SEQCEGR_4C">
        <PeptideSequence>SEQCEGR</PeptideSequence>
        <Modification location="4" residues="C" monoisotopicMassDelta="57.021461486816406">
            <cvParam cvRef="UNIMOD" accession="UNIMOD:4" name="Carbamidomethyl" value=""/>
        </Modification>
    </Peptide>
    <Peptide id="PTD_EQCEGR_3C">
        <PeptideSequence>EQCEGR</PeptideSequence>
        <Modification location="3" residues="C" monoisotopicMassDelta="57.021461486816406">
            <cvParam cvRef="UNIMOD" accession="UNIMOD:4" name="Carbamidomethyl" value=""/>
        </Modification>
    </Peptide>
    <Peptide id="PTD_CEGR_1C">
        <PeptideSequence>CEGR</PeptideSequence>
        <Modification location="1" residues="C" monoisotopicMassDelta="57.021461486816406">
            <cvParam cvRef="UNIMOD" accession="UNIMOD:4" name="Carbamidomethyl" value=""/>
        </Modification>
    </Peptide>
    <Peptide id="PTD_QQEQQLEGE">
        <PeptideSequence>QQEQQLEGE</PeptideSequence>
    </Peptide>
    <Peptide id="PTD_QQEQQLEGELEK">
        <PeptideSequence>QQEQQLEGELEK</PeptideSequence>
    </Peptide>
    <Peptide id="PTD_QQEQQLEGELEKLPR">
        <PeptideSequence>QQEQQLEGELEKLPR</PeptideSequence>
    </Peptide>
    <Peptide id="PTD_QEQQLEGELEKLPR">
        <PeptideSequence>QEQQLEGELEKLPR</PeptideSequence>
    </Peptide>
    <Peptide id="PTD_EQQLEGELEKLPR">
        <PeptideSequence>EQQLEGELEKLPR</PeptideSequence>
    </Peptide>
    <Peptide id="PTD_QLEGELEKLPR">
        <PeptideSequence>QLEGELEKLPR</PeptideSequence>
    </Peptide>
    <Peptide id="PTD_LEGELEKLPR">
        <PeptideSequence>LEGELEKLPR</PeptideSequence>
    </Peptide>
    <Peptide id="PTD_EGELEKLPR">
        <PeptideSequence>EGELEKLPR</PeptideSequence>
    </Peptide>
    <Peptide id="PTD_GELEKLPR">
        <PeptideSequence>GELEKLPR</PeptideSequence>
    </Peptide>
    <Peptide id="PTD_ELEKLPR">
        <PeptideSequence>ELEKLPR</PeptideSequence>
    </Peptide>
    <Peptide id="PTD_LEKLPR">
        <PeptideSequence>LEKLPR</PeptideSequence>
    </Peptide>
    <Peptide id="PTD_EKLPR">
        <PeptideSequence>EKLPR</PeptideSequence>
    </Peptide>
    <Peptide id="PTD_KLPR">
        <PeptideSequence>KLPR</PeptideSequence>
    </Peptide>
    <Peptide id="PTD_ICGFGPLR_2C">
        <PeptideSequence>ICGFGPLR</PeptideSequence>
        <Modification location="2" residues="C" monoisotopicMassDelta="57.021461486816406">
            <cvParam cvRef="UNIMOD" accession="UNIMOD:4" name="Carbamidomethyl" value=""/>
        </Modification>
    </Peptide>
    <Peptide id="PTD_ICGFGPLRR_2C">
        <PeptideSequence>ICGFGPLRR</PeptideSequence>
        <Modification location="2" residues="C" monoisotopicMassDelta="57.021461486816406">
            <cvParam cvRef="UNIMOD" accession="UNIMOD:4" name="Carbamidomethyl" value=""/>
        </Modification>
    </Peptide>
    <Peptide id="PTD_GFGPLR">
        <PeptideSequence>GFGPLR</PeptideSequence>
    </Peptide>
    <Peptide id="PTD_FGPLR">
        <PeptideSequence>FGPLR</PeptideSequence>
    </Peptide>
    <Peptide id="PTD_GPLR">
        <PeptideSequence>GPLR</PeptideSequence>
    </Peptide>
    <Peptide id="PTD_GPLRR">
        <PeptideSequence>GPLRR</PeptideSequence>
    </Peptide>
    <Peptide id="PTD_HKSSQESEELDQCCEQLNELNSQR_13C_14C">
        <PeptideSequence>HKSSQESEELDQCCEQLNELNSQR</PeptideSequence>
        <Modification location="13" residues="C" monoisotopicMassDelta="57.021461486816406">
            <cvParam cvRef="UNIMOD" accession="UNIMOD:4" name="Carbamidomethyl" value=""/>
        </Modification>
        <Modification location="14" residues="C" monoisotopicMassDelta="57.021461486816406">
            <cvParam cvRef="UNIMOD" accession="UNIMOD:4" name="Carbamidomethyl" value=""/>
        </Modification>
    </Peptide>
    <Peptide id="PTD_SSQESEELDQCCEQLNE_11C_12C">
        <PeptideSequence>SSQESEELDQCCEQLNE</PeptideSequence>
        <Modification location="11" residues="C" monoisotopicMassDelta="57.021461486816406">
            <cvParam cvRef="UNIMOD" accession="UNIMOD:4" name="Carbamidomethyl" value=""/>
        </Modification>
        <Modification location="12" residues="C" monoisotopicMassDelta="57.021461486816406">
            <cvParam cvRef="UNIMOD" accession="UNIMOD:4" name="Carbamidomethyl" value=""/>
        </Modification>
    </Peptide>
    <Peptide id="PTD_SSQESEELDQCCEQLNELNSQR_11C_12C">
        <PeptideSequence>SSQESEELDQCCEQLNELNSQR</PeptideSequence>
        <Modification location="11" residues="C" monoisotopicMassDelta="57.021461486816406">
            <cvParam cvRef="UNIMOD" accession="UNIMOD:4" name="Carbamidomethyl" value=""/>
        </Modification>
        <Modification location="12" residues="C" monoisotopicMassDelta="57.021461486816406">
            <cvParam cvRef="UNIMOD" accession="UNIMOD:4" name="Carbamidomethyl" value=""/>
        </Modification>
    </Peptide>
    <Peptide id="PTD_QQPQQNECQFQR_8C">
        <PeptideSequence>QQPQQNECQFQR</PeptideSequence>
        <Modification location="8" residues="C" monoisotopicMassDelta="57.021461486816406">
            <cvParam cvRef="UNIMOD" accession="UNIMOD:4" name="Carbamidomethyl" value=""/>
        </Modification>
    </Peptide>
    <Peptide id="PTD_LNALEPDNSVK">
        <PeptideSequence>LNALEPDNSVK</PeptideSequence>
    </Peptide>
    <Peptide id="PTD_LNALEPDNSVKSEAGTIETWNPNNDQLR">
        <PeptideSequence>LNALEPDNSVKSEAGTIETWNPNNDQLR</PeptideSequence>
    </Peptide>
    <Peptide id="PTD_NALEPDNSVK">
        <PeptideSequence>NALEPDNSVK</PeptideSequence>
    </Peptide>
    <Peptide id="PTD_ALEPDNSVK">
        <PeptideSequence>ALEPDNSVK</PeptideSequence>
    </Peptide>
    <Peptide id="PTD_LEPDNSVK">
        <PeptideSequence>LEPDNSVK</PeptideSequence>
    </Peptide>
    <Peptide id="PTD_EPDNSVK">
        <PeptideSequence>EPDNSVK</PeptideSequence>
    </Peptide>
    <Peptide id="PTD_PDNSVK">
        <PeptideSequence>PDNSVK</PeptideSequence>
    </Peptide>
    <Peptide id="PTD_SEAGTIETWNPNNDQLR">
        <PeptideSequence>SEAGTIETWNPNNDQLR</PeptideSequence>
    </Peptide>
    <Peptide id="PTD_NPNNDQLR">
        <PeptideSequence>NPNNDQLR</PeptideSequence>
    </Peptide>
    <Peptide id="PTD_CAGVALSR_1C">
        <PeptideSequence>CAGVALSR</PeptideSequence>
        <Modification location="1" residues="C" monoisotopicMassDelta="57.021461486816406">
            <cvParam cvRef="UNIMOD" accession="UNIMOD:4" name="Carbamidomethyl" value=""/>
        </Modification>
    </Peptide>
    <Peptide id="PTD_AGVALSR">
        <PeptideSequence>AGVALSR</PeptideSequence>
    </Peptide>
    <Peptide id="PTD_GVALSR">
        <PeptideSequence>GVALSR</PeptideSequence>
    </Peptide>
    <Peptide id="PTD_NGLRRPFYTNAPQEI">
        <PeptideSequence>NGLRRPFYTNAPQEI</PeptideSequence>
    </Peptide>
    <Peptide id="PTD_NGLRRPFYTNAPQEIYIQQGR">
        <PeptideSequence>NGLRRPFYTNAPQEIYIQQGR</PeptideSequence>
    </Peptide>
    <Peptide id="PTD_RPFYT">
        <PeptideSequence>RPFYT</PeptideSequence>
    </Peptide>
    <Peptide id="PTD_RPFYTN">
        <PeptideSequence>RPFYTN</PeptideSequence>
    </Peptide>
    <Peptide id="PTD_RPFYTNA">
        <PeptideSequence>RPFYTNA</PeptideSequence>
    </Peptide>
    <Peptide id="PTD_RPFYTNAPQE">
        <PeptideSequence>RPFYTNAPQE</PeptideSequence>
    </Peptide>
    <Peptide id="PTD_RPFYTNAPQEIY">
        <PeptideSequence>RPFYTNAPQEIY</PeptideSequence>
    </Peptide>
    <Peptide id="PTD_RPFYTNAPQEIYIQQGR">
        <PeptideSequence>RPFYTNAPQEIYIQQGR</PeptideSequence>
    </Peptide>
    <Peptide id="PTD_PQEIYIQQGR">
        <PeptideSequence>PQEIYIQQGR</PeptideSequence>
    </Peptide>
    <Peptide id="PTD_QEIYIQQGR">
        <PeptideSequence>QEIYIQQGR</PeptideSequence>
    </Peptide>
    <Peptide id="PTD_EIYIQQGR">
        <PeptideSequence>EIYIQQGR</PeptideSequence>
    </Peptide>
    <Peptide id="PTD_IYIQQGR">
        <PeptideSequence>IYIQQGR</PeptideSequence>
    </Peptide>
    <Peptide id="PTD_IQQGR">
        <PeptideSequence>IQQGR</PeptideSequence>
    </Peptide>
    <Peptide id="PTD_GIFGLI">
        <PeptideSequence>GIFGLI</PeptideSequence>
    </Peptide>
    <Peptide id="PTD_GIFGLIFPGCR_10C">
        <PeptideSequence>GIFGLIFPGCR</PeptideSequence>
        <Modification location="10" residues="C" monoisotopicMassDelta="57.021461486816406">
            <cvParam cvRef="UNIMOD" accession="UNIMOD:4" name="Carbamidomethyl" value=""/>
        </Modification>
    </Peptide>
    <Peptide id="PTD_GIFGLIFPGCRETYEEPQEQEQGQGPRPQDR_10C">
        <PeptideSequence>GIFGLIFPGCRETYEEPQEQEQGQGPRPQDR</PeptideSequence>
        <Modification location="10" residues="C" monoisotopicMassDelta="57.021461486816406">
            <cvParam cvRef="UNIMOD" accession="UNIMOD:4" name="Carbamidomethyl" value=""/>
        </Modification>
    </Peptide>
    <Peptide id="PTD_FGLIFPGCR_8C">
        <PeptideSequence>FGLIFPGCR</PeptideSequence>
        <Modification location="8" residues="C" monoisotopicMassDelta="57.021461486816406">
            <cvParam cvRef="UNIMOD" accession="UNIMOD:4" name="Carbamidomethyl" value=""/>
        </Modification>
    </Peptide>
    <Peptide id="PTD_GLIFPGCR_7C">
        <PeptideSequence>GLIFPGCR</PeptideSequence>
        <Modification location="7" residues="C" monoisotopicMassDelta="57.021461486816406">
            <cvParam cvRef="UNIMOD" accession="UNIMOD:4" name="Carbamidomethyl" value=""/>
        </Modification>
    </Peptide>
    <Peptide id="PTD_IFPGCR_5C">
        <PeptideSequence>IFPGCR</PeptideSequence>
        <Modification location="5" residues="C" monoisotopicMassDelta="57.021461486816406">
            <cvParam cvRef="UNIMOD" accession="UNIMOD:4" name="Carbamidomethyl" value=""/>
        </Modification>
    </Peptide>
    <Peptide id="PTD_FPGCR_4C">
        <PeptideSequence>FPGCR</PeptideSequence>
        <Modification location="4" residues="C" monoisotopicMassDelta="57.021461486816406">
            <cvParam cvRef="UNIMOD" accession="UNIMOD:4" name="Carbamidomethyl" value=""/>
        </Modification>
    </Peptide>
    <Peptide id="PTD_PGCR_3C">
        <PeptideSequence>PGCR</PeptideSequence>
        <Modification location="3" residues="C" monoisotopicMassDelta="57.021461486816406">
            <cvParam cvRef="UNIMOD" accession="UNIMOD:4" name="Carbamidomethyl" value=""/>
        </Modification>
    </Peptide>
    <Peptide id="PTD_ETYEEPQEQEQGQGPRPQDR">
        <PeptideSequence>ETYEEPQEQEQGQGPRPQDR</PeptideSequence>
    </Peptide>
    <Peptide id="PTD_EEPQEQEQGQGPRPQDR">
        <PeptideSequence>EEPQEQEQGQGPRPQDR</PeptideSequence>
    </Peptide>
    <Peptide id="PTD_RFYLSGN">
        <PeptideSequence>RFYLSGN</PeptideSequence>
    </Peptide>
    <Peptide id="PTD_RFYLSGNQ">
        <PeptideSequence>RFYLSGNQ</PeptideSequence>
    </Peptide>
    <Peptide id="PTD_RFYLSGNQE">
        <PeptideSequence>RFYLSGNQE</PeptideSequence>
    </Peptide>
    <Peptide id="PTD_RFYLSGNQEQE">
        <PeptideSequence>RFYLSGNQEQE</PeptideSequence>
    </Peptide>
    <Peptide id="PTD_RFYLSGNQEQEF">
        <PeptideSequence>RFYLSGNQEQEF</PeptideSequence>
    </Peptide>
    <Peptide id="PTD_RFYLSGNQEQEFLQ">
        <PeptideSequence>RFYLSGNQEQEFLQ</PeptideSequence>
    </Peptide>
    <Peptide id="PTD_RFYLSGNQEQEFLQYQQK">
        <PeptideSequence>RFYLSGNQEQEFLQYQQK</PeptideSequence>
    </Peptide>
    <Peptide id="PTD_FYLSGNQEQEFLQYQQK">
        <PeptideSequence>FYLSGNQEQEFLQYQQK</PeptideSequence>
    </Peptide>
    <Peptide id="PTD_SGNQEQEFLQYQQK">
        <PeptideSequence>SGNQEQEFLQYQQK</PeptideSequence>
    </Peptide>
    <Peptide id="PTD_EFLQYQQK">
        <PeptideSequence>EFLQYQQK</PeptideSequence>
    </Peptide>
    <Peptide id="PTD_FLQYQQK">
        <PeptideSequence>FLQYQQK</PeptideSequence>
    </Peptide>
    <Peptide id="PTD_LQYQQK">
        <PeptideSequence>LQYQQK</PeptideSequence>
    </Peptide>
    <Peptide id="PTD_QYQQK">
        <PeptideSequence>QYQQK</PeptideSequence>
    </Peptide>
    <Peptide id="PTD_EGGQGQQQEGGNEGGNV">
        <PeptideSequence>EGGQGQQQEGGNEGGNV</PeptideSequence>
    </Peptide>
    <Peptide id="PTD_EGGQGQQQEGGNEGGNVLSGFNDEFLEEAFSVDR">
        <PeptideSequence>EGGQGQQQEGGNEGGNVLSGFNDEFLEEAFSVDR</PeptideSequence>
    </Peptide>
    <Peptide id="PTD_EGGQGQQQEGGNEGGNVLSGFNDEFLEEAFSVDREIVR">
        <PeptideSequence>EGGQGQQQEGGNEGGNVLSGFNDEFLEEAFSVDREIVR</PeptideSequence>
    </Peptide>
    <Peptide id="PTD_SGFNDEFLEEAFSVDREIVR">
        <PeptideSequence>SGFNDEFLEEAFSVDREIVR</PeptideSequence>
    </Peptide>
    <Peptide id="PTD_NDDREGSIVEVK">
        <PeptideSequence>NDDREGSIVEVK</PeptideSequence>
    </Peptide>
    <Peptide id="PTD_NDDREGSIVEVKEGLK">
        <PeptideSequence>NDDREGSIVEVKEGLK</PeptideSequence>
    </Peptide>
    <Peptide id="PTD_DDREGSIVEVK">
        <PeptideSequence>DDREGSIVEVK</PeptideSequence>
    </Peptide>
    <Peptide id="PTD_DREGSIVEVK">
        <PeptideSequence>DREGSIVEVK</PeptideSequence>
    </Peptide>
    <Peptide id="PTD_EGSIVEVK">
        <PeptideSequence>EGSIVEVK</PeptideSequence>
    </Peptide>
    <Peptide id="PTD_EGLKV">
        <PeptideSequence>EGLKV</PeptideSequence>
    </Peptide>
    <Peptide id="PTD_EGLKVISPPTLRPR">
        <PeptideSequence>EGLKVISPPTLRPR</PeptideSequence>
    </Peptide>
    <Peptide id="PTD_VISPPTLRPR">
        <PeptideSequence>VISPPTLRPR</PeptideSequence>
    </Peptide>
    <Peptide id="PTD_PPTLRPR">
        <PeptideSequence>PPTLRPR</PeptideSequence>
    </Peptide>
    <Peptide id="PTD_TLRPR">
        <PeptideSequence>TLRPR</PeptideSequence>
    </Peptide>
    <Peptide id="PTD_HRPHHHEEEEEEEEWSHQVR">
        <PeptideSequence>HRPHHHEEEEEEEEWSHQVR</PeptideSequence>
    </Peptide>
    <Peptide id="PTD_LRHNIGQSTSPDAYNPQAGR">
        <PeptideSequence>LRHNIGQSTSPDAYNPQAGR</PeptideSequence>
    </Peptide>
    <Peptide id="PTD_HNIGQSTS">
        <PeptideSequence>HNIGQSTS</PeptideSequence>
    </Peptide>
    <Peptide id="PTD_HNIGQSTSPDAY">
        <PeptideSequence>HNIGQSTSPDAY</PeptideSequence>
    </Peptide>
    <Peptide id="PTD_HNIGQSTSPDAYN">
        <PeptideSequence>HNIGQSTSPDAYN</PeptideSequence>
    </Peptide>
    <Peptide id="PTD_HNIGQSTSPDAYNPQAGR">
        <PeptideSequence>HNIGQSTSPDAYNPQAGR</PeptideSequence>
    </Peptide>
    <Peptide id="PTD_PDAYNPQAGR">
        <PeptideSequence>PDAYNPQAGR</PeptideSequence>
    </Peptide>
    <Peptide id="PTD_DAYNPQAGR">
        <PeptideSequence>DAYNPQAGR</PeptideSequence>
    </Peptide>
    <Peptide id="PTD_PQAGR">
        <PeptideSequence>PQAGR</PeptideSequence>
    </Peptide>
    <Peptide id="PTD_LKTLTSLD">
        <PeptideSequence>LKTLTSLD</PeptideSequence>
    </Peptide>
    <Peptide id="PTD_LKTLTSLDFPILR">
        <PeptideSequence>LKTLTSLDFPILR</PeptideSequence>
    </Peptide>
    <Peptide id="PTD_TLTSLDFPILR">
        <PeptideSequence>TLTSLDFPILR</PeptideSequence>
    </Peptide>
    <Peptide id="PTD_TSLDFPILR">
        <PeptideSequence>TSLDFPILR</PeptideSequence>
    </Peptide>
    <Peptide id="PTD_LDFPILR">
        <PeptideSequence>LDFPILR</PeptideSequence>
    </Peptide>
    <Peptide id="PTD_DFPILR">
        <PeptideSequence>DFPILR</PeptideSequence>
    </Peptide>
    <Peptide id="PTD_WLGLAAEHGSIYK">
        <PeptideSequence>WLGLAAEHGSIYK</PeptideSequence>
    </Peptide>
    <Peptide id="PTD_LGLAAEHGSIYK">
        <PeptideSequence>LGLAAEHGSIYK</PeptideSequence>
    </Peptide>
    <Peptide id="PTD_GLAAEHGSIYK">
        <PeptideSequence>GLAAEHGSIYK</PeptideSequence>
    </Peptide>
    <Peptide id="PTD_SLDDNFSYVAFK">
        <PeptideSequence>SLDDNFSYVAFK</PeptideSequence>
    </Peptide>
    <Peptide id="PTD_DNFSYVAFK">
        <PeptideSequence>DNFSYVAFK</PeptideSequence>
    </Peptide>
    <Peptide id="PTD_NFSYVAFK">
        <PeptideSequence>NFSYVAFK</PeptideSequence>
    </Peptide>
    <Peptide id="PTD_TNDIPQ">
        <PeptideSequence>TNDIPQ</PeptideSequence>
    </Peptide>
    <Peptide id="PTD_TNDIPQI">
        <PeptideSequence>TNDIPQI</PeptideSequence>
    </Peptide>
    <Peptide id="PTD_TNDIPQIAA">
        <PeptideSequence>TNDIPQIAA</PeptideSequence>
    </Peptide>
    <Peptide id="PTD_TNDIPQIAAL">
        <PeptideSequence>TNDIPQIAAL</PeptideSequence>
    </Peptide>
    <Peptide id="PTD_TNDIPQIAALA">
        <PeptideSequence>TNDIPQIAALA</PeptideSequence>
    </Peptide>
    <Peptide id="PTD_TNDIPQIAALAG">
        <PeptideSequence>TNDIPQIAALAG</PeptideSequence>
    </Peptide>
    <Peptide id="PTD_TNDIPQIAALAGL">
        <PeptideSequence>TNDIPQIAALAGL</PeptideSequence>
    </Peptide>
    <Peptide id="PTD_TNDIPQIAALAGLTSSIR">
        <PeptideSequence>TNDIPQIAALAGLTSSIR</PeptideSequence>
    </Peptide>
    <Peptide id="PTD_PQIAALAGLTSSIR">
        <PeptideSequence>PQIAALAGLTSSIR</PeptideSequence>
    </Peptide>
    <Peptide id="PTD_AALAGLTSSIR">
        <PeptideSequence>AALAGLTSSIR</PeptideSequence>
    </Peptide>
    <Peptide id="PTD_ALAGLTSSIR">
        <PeptideSequence>ALAGLTSSIR</PeptideSequence>
    </Peptide>
    <Peptide id="PTD_LAGLTSSIR">
        <PeptideSequence>LAGLTSSIR</PeptideSequence>
    </Peptide>
    <Peptide id="PTD_AGLTSSIR">
        <PeptideSequence>AGLTSSIR</PeptideSequence>
    </Peptide>
    <Peptide id="PTD_GLTSSIR">
        <PeptideSequence>GLTSSIR</PeptideSequence>
    </Peptide>
    <Peptide id="PTD_LTSSIR">
        <PeptideSequence>LTSSIR</PeptideSequence>
    </Peptide>
    <Peptide id="PTD_TSSIR">
        <PeptideSequence>TSSIR</PeptideSequence>
    </Peptide>
    <Peptide id="PTD_ALPLDVVAHAFNLDR">
        <PeptideSequence>ALPLDVVAHAFNLDR</PeptideSequence>
    </Peptide>
    <Peptide id="PTD_ALPLDVVAHAFNLDRDQAR">
        <PeptideSequence>ALPLDVVAHAFNLDRDQAR</PeptideSequence>
    </Peptide>
    <Peptide id="PTD_LDVVAHAFNLDR">
        <PeptideSequence>LDVVAHAFNLDR</PeptideSequence>
    </Peptide>
    <Peptide id="PTD_LDVVAHAFNLDRDQAR">
        <PeptideSequence>LDVVAHAFNLDRDQAR</PeptideSequence>
    </Peptide>
    <Peptide id="PTD_DVVAHAFNLDRDQAR">
        <PeptideSequence>DVVAHAFNLDRDQAR</PeptideSequence>
    </Peptide>
    <Peptide id="PTD_VVAHAFNLDRDQAR">
        <PeptideSequence>VVAHAFNLDRDQAR</PeptideSequence>
    </Peptide>
    <Peptide id="PTD_VAHAFNLDRDQAR">
        <PeptideSequence>VAHAFNLDRDQAR</PeptideSequence>
    </Peptide>
    <Peptide id="PTD_AHAFNLDRDQAR">
        <PeptideSequence>AHAFNLDRDQAR</PeptideSequence>
    </Peptide>
    <Peptide id="PTD_HAFNLDRDQAR">
        <PeptideSequence>HAFNLDRDQAR</PeptideSequence>
    </Peptide>
    <Peptide id="PTD_AFNLDRDQAR">
        <PeptideSequence>AFNLDRDQAR</PeptideSequence>
    </Peptide>
    <Peptide id="PTD_FNLDRDQAR">
        <PeptideSequence>FNLDRDQAR</PeptideSequence>
    </Peptide>
    <Peptide id="PTD_FLVPPPQSQLR">
        <PeptideSequence>FLVPPPQSQLR</PeptideSequence>
    </Peptide>
    <Peptide id="PTD_PQSQLR">
        <PeptideSequence>PQSQLR</PeptideSequence>
    </Peptide>
    <Peptide id="PTD_SQLR">
        <PeptideSequence>SQLR</PeptideSequence>
    </Peptide>
    <Peptide id="PTD_LNALEPDNR">
        <PeptideSequence>LNALEPDNR</PeptideSequence>
    </Peptide>
    <Peptide id="PTD_LNALEPDNRVESEGGVTETWNSNRPELR">
        <PeptideSequence>LNALEPDNRVESEGGVTETWNSNRPELR</PeptideSequence>
    </Peptide>
    <Peptide id="PTD_NALEPDNRVESEGGVTETWNSNRPELR">
        <PeptideSequence>NALEPDNRVESEGGVTETWNSNRPELR</PeptideSequence>
    </Peptide>
    <Peptide id="PTD_ALEPDNRVESEGGVTETWNSNRPELR">
        <PeptideSequence>ALEPDNRVESEGGVTETWNSNRPELR</PeptideSequence>
    </Peptide>
    <Peptide id="PTD_LEPDNRVESEGGVTETWNSNRPELR">
        <PeptideSequence>LEPDNRVESEGGVTETWNSNRPELR</PeptideSequence>
    </Peptide>
    <Peptide id="PTD_EPDNRVESEGGVTETWNSNRPELR">
        <PeptideSequence>EPDNRVESEGGVTETWNSNRPELR</PeptideSequence>
    </Peptide>
    <Peptide id="PTD_NRVESEGGVTETWNSNRPELR">
        <PeptideSequence>NRVESEGGVTETWNSNRPELR</PeptideSequence>
    </Peptide>
    <Peptide id="PTD_VESEGGVTETWNSNRPELR">
        <PeptideSequence>VESEGGVTETWNSNRPELR</PeptideSequence>
    </Peptide>
    <Peptide id="PTD_GGVTETWNSNRPELR">
        <PeptideSequence>GGVTETWNSNRPELR</PeptideSequence>
    </Peptide>
    <Peptide id="PTD_TETWNSNRPELR">
        <PeptideSequence>TETWNSNRPELR</PeptideSequence>
    </Peptide>
    <Peptide id="PTD_CAGVAFEK_1C">
        <PeptideSequence>CAGVAFEK</PeptideSequence>
        <Modification location="1" residues="C" monoisotopicMassDelta="57.021461486816406">
            <cvParam cvRef="UNIMOD" accession="UNIMOD:4" name="Carbamidomethyl" value=""/>
        </Modification>
    </Peptide>
    <Peptide id="PTD_AGVAFEK">
        <PeptideSequence>AGVAFEK</PeptideSequence>
    </Peptide>
    <Peptide id="PTD_EGDIIAI">
        <PeptideSequence>EGDIIAI</PeptideSequence>
    </Peptide>
    <Peptide id="PTD_EGDIIAIPPGIPYWTYNYGEQR">
        <PeptideSequence>EGDIIAIPPGIPYWTYNYGEQR</PeptideSequence>
    </Peptide>
    <Peptide id="PTD_PPGIPYWTYNYGEQR">
        <PeptideSequence>PPGIPYWTYNYGEQR</PeptideSequence>
    </Peptide>
    <Peptide id="PTD_PYWTYNYGEQR">
        <PeptideSequence>PYWTYNYGEQR</PeptideSequence>
    </Peptide>
    <Peptide id="PTD_TYNYGEQR">
        <PeptideSequence>TYNYGEQR</PeptideSequence>
    </Peptide>
    <Peptide id="PTD_LVAINL">
        <PeptideSequence>LVAINL</PeptideSequence>
    </Peptide>
    <Peptide id="PTD_LVAINLL">
        <PeptideSequence>LVAINLL</PeptideSequence>
    </Peptide>
    <Peptide id="PTD_LVAINLLD">
        <PeptideSequence>LVAINLLD</PeptideSequence>
    </Peptide>
    <Peptide id="PTD_LVAINLLDT">
        <PeptideSequence>LVAINLLDT</PeptideSequence>
    </Peptide>
    <Peptide id="PTD_LVAINLLDTT">
        <PeptideSequence>LVAINLLDTT</PeptideSequence>
    </Peptide>
    <Peptide id="PTD_LVAINLLDTTS">
        <PeptideSequence>LVAINLLDTTS</PeptideSequence>
    </Peptide>
    <Peptide id="PTD_LVAINLLDTTSL">
        <PeptideSequence>LVAINLLDTTSL</PeptideSequence>
    </Peptide>
    <Peptide id="PTD_LVAINLLDTTSLLN">
        <PeptideSequence>LVAINLLDTTSLLN</PeptideSequence>
    </Peptide>
    <Peptide id="PTD_LVAINLLDTTSLLNQ">
        <PeptideSequence>LVAINLLDTTSLLNQ</PeptideSequence>
    </Peptide>
    <Peptide id="PTD_LVAINLLDTTSLLNQL">
        <PeptideSequence>LVAINLLDTTSLLNQL</PeptideSequence>
    </Peptide>
    <Peptide id="PTD_LVAINLLDTTSLLNQLD">
        <PeptideSequence>LVAINLLDTTSLLNQLD</PeptideSequence>
    </Peptide>
    <Peptide id="PTD_LVAINLLDTTSLLNQLDPSPR">
        <PeptideSequence>LVAINLLDTTSLLNQLDPSPR</PeptideSequence>
    </Peptide>
    <Peptide id="PTD_LVAINLLDTTSLLNQLDPSPRR">
        <PeptideSequence>LVAINLLDTTSLLNQLDPSPRR</PeptideSequence>
    </Peptide>
    <Peptide id="PTD_AINLLDTTSLLNQLDPSPRR">
        <PeptideSequence>AINLLDTTSLLNQLDPSPRR</PeptideSequence>
    </Peptide>
    <Peptide id="PTD_INLLDTTSLLNQLDPSPRR">
        <PeptideSequence>INLLDTTSLLNQLDPSPRR</PeptideSequence>
    </Peptide>
    <Peptide id="PTD_NLLDTTSLLNQLDPSPRR">
        <PeptideSequence>NLLDTTSLLNQLDPSPRR</PeptideSequence>
    </Peptide>
    <Peptide id="PTD_LLDTTSLLNQLDPSPR">
        <PeptideSequence>LLDTTSLLNQLDPSPR</PeptideSequence>
    </Peptide>
    <Peptide id="PTD_LLDTTSLLNQLDPSPRR">
        <PeptideSequence>LLDTTSLLNQLDPSPRR</PeptideSequence>
    </Peptide>
    <Peptide id="PTD_LDTTSLLNQLDPSPR">
        <PeptideSequence>LDTTSLLNQLDPSPR</PeptideSequence>
    </Peptide>
    <Peptide id="PTD_DTTSLLNQLDPSPRR">
        <PeptideSequence>DTTSLLNQLDPSPRR</PeptideSequence>
    </Peptide>
    <Peptide id="PTD_SLLNQLDPSPRR">
        <PeptideSequence>SLLNQLDPSPRR</PeptideSequence>
    </Peptide>
    <Peptide id="PTD_LLNQLDPSPR">
        <PeptideSequence>LLNQLDPSPR</PeptideSequence>
    </Peptide>
    <Peptide id="PTD_LNQLDPSPR">
        <PeptideSequence>LNQLDPSPR</PeptideSequence>
    </Peptide>
    <Peptide id="PTD_NQLDPSPR">
        <PeptideSequence>NQLDPSPR</PeptideSequence>
    </Peptide>
    <Peptide id="PTD_QLDPSPR">
        <PeptideSequence>QLDPSPR</PeptideSequence>
    </Peptide>
    <Peptide id="PTD_LDPSPR">
        <PeptideSequence>LDPSPR</PeptideSequence>
    </Peptide>
    <Peptide id="PTD_DPSPR">
        <PeptideSequence>DPSPR</PeptideSequence>
    </Peptide>
    <Peptide id="PTD_PSPR">
        <PeptideSequence>PSPR</PeptideSequence>
    </Peptide>
    <Peptide id="PTD_RFYIA">
        <PeptideSequence>RFYIA</PeptideSequence>
    </Peptide>
    <Peptide id="PTD_RFYIAG">
        <PeptideSequence>RFYIAG</PeptideSequence>
    </Peptide>
    <Peptide id="PTD_RFYIAGN">
        <PeptideSequence>RFYIAGN</PeptideSequence>
    </Peptide>
    <Peptide id="PTD_RFYIAGNPEEEHPET">
        <PeptideSequence>RFYIAGNPEEEHPET</PeptideSequence>
    </Peptide>
    <Peptide id="PTD_RFYIAGNPEEEHPETQ">
        <PeptideSequence>RFYIAGNPEEEHPETQ</PeptideSequence>
    </Peptide>
    <Peptide id="PTD_RFYIAGNPEEEHPETQE">
        <PeptideSequence>RFYIAGNPEEEHPETQE</PeptideSequence>
    </Peptide>
    <Peptide id="PTD_RFYIAGNPEEEHPETQEQ">
        <PeptideSequence>RFYIAGNPEEEHPETQEQ</PeptideSequence>
    </Peptide>
    <Peptide id="PTD_RFYIAGNPEEEHPETQEQQGQQR">
        <PeptideSequence>RFYIAGNPEEEHPETQEQQGQQR</PeptideSequence>
    </Peptide>
    <Peptide id="PTD_FYIAGNPEEEHPETQEQQGQQR">
        <PeptideSequence>FYIAGNPEEEHPETQEQQGQQR</PeptideSequence>
    </Peptide>
    <Peptide id="PTD_FYIAGNPEEEHPETQEQQGQQREQQQGAGGR">
        <PeptideSequence>FYIAGNPEEEHPETQEQQGQQREQQQGAGGR</PeptideSequence>
    </Peptide>
    <Peptide id="PTD_AGNPEEEHPETQEQQGQQR">
        <PeptideSequence>AGNPEEEHPETQEQQGQQR</PeptideSequence>
    </Peptide>
    <Peptide id="PTD_GNPEEEHPETQEQQGQQR">
        <PeptideSequence>GNPEEEHPETQEQQGQQR</PeptideSequence>
    </Peptide>
    <Peptide id="PTD_NPEEEHPETQEQQGQQR">
        <PeptideSequence>NPEEEHPETQEQQGQQR</PeptideSequence>
    </Peptide>
    <Peptide id="PTD_PEEEHPETQEQQGQQR">
        <PeptideSequence>PEEEHPETQEQQGQQR</PeptideSequence>
    </Peptide>
    <Peptide id="PTD_EEEHPETQEQQGQQR">
        <PeptideSequence>EEEHPETQEQQGQQR</PeptideSequence>
    </Peptide>
    <Peptide id="PTD_EEHPETQEQQGQQR">
        <PeptideSequence>EEHPETQEQQGQQR</PeptideSequence>
    </Peptide>
    <Peptide id="PTD_EQQGQQR">
        <PeptideSequence>EQQGQQR</PeptideSequence>
    </Peptide>
    <Peptide id="PTD_QQGQQR">
        <PeptideSequence>QQGQQR</PeptideSequence>
    </Peptide>
    <Peptide id="PTD_QGQQR">
        <PeptideSequence>QGQQR</PeptideSequence>
    </Peptide>
    <Peptide id="PTD_HQQEQEEEGKNNVLSGFD">
        <PeptideSequence>HQQEQEEEGKNNVLSGFD</PeptideSequence>
    </Peptide>
    <Peptide id="PTD_HQQEQEEEGKNNVLSGFDPQFLTQA">
        <PeptideSequence>HQQEQEEEGKNNVLSGFDPQFLTQA</PeptideSequence>
    </Peptide>
    <Peptide id="PTD_HQQEQEEEGKNNVLSGFDPQFLTQAFNVDEEIINR">
        <PeptideSequence>HQQEQEEEGKNNVLSGFDPQFLTQAFNVDEEIINR</PeptideSequence>
    </Peptide>
    <Peptide id="PTD_RGLSIIS">
        <PeptideSequence>RGLSIIS</PeptideSequence>
    </Peptide>
    <Peptide id="PTD_RGLSIISPK">
        <PeptideSequence>RGLSIISPK</PeptideSequence>
    </Peptide>
    <Peptide id="PTD_GLSII">
        <PeptideSequence>GLSII</PeptideSequence>
    </Peptide>
    <Peptide id="PTD_GLSIISPK">
        <PeptideSequence>GLSIISPK</PeptideSequence>
    </Peptide>
    <Peptide id="PTD_SIISPK">
        <PeptideSequence>SIISPK</PeptideSequence>
    </Peptide>
    <Peptide id="PTD_IISPK">
        <PeptideSequence>IISPK</PeptideSequence>
    </Peptide>
    <Peptide id="PTD_ISPK">
        <PeptideSequence>ISPK</PeptideSequence>
    </Peptide>
    <Peptide id="PTD_GRGQEQGQEQGQEQEQEEEQQEGR">
        <PeptideSequence>GRGQEQGQEQGQEQEQEEEQQEGR</PeptideSequence>
    </Peptide>
    <Peptide id="PTD_NGLEETICTAR_8C">
        <PeptideSequence>NGLEETICTAR</PeptideSequence>
        <Modification location="8" residues="C" monoisotopicMassDelta="57.021461486816406">
            <cvParam cvRef="UNIMOD" accession="UNIMOD:4" name="Carbamidomethyl" value=""/>
        </Modification>
    </Peptide>
    <Peptide id="PTD_LLENIAKPSR">
        <PeptideSequence>LLENIAKPSR</PeptideSequence>
    </Peptide>
    <Peptide id="PTD_LLENIAKPSRADL">
        <PeptideSequence>LLENIAKPSRADL</PeptideSequence>
    </Peptide>
    <Peptide id="PTD_LLENIAKPSRADLY">
        <PeptideSequence>LLENIAKPSRADLY</PeptideSequence>
    </Peptide>
    <Peptide id="PTD_LLENIAKPSRADLYN">
        <PeptideSequence>LLENIAKPSRADLYN</PeptideSequence>
    </Peptide>
    <Peptide id="PTD_LLENIAKPSRADLYNPNAGR">
        <PeptideSequence>LLENIAKPSRADLYNPNAGR</PeptideSequence>
    </Peptide>
    <Peptide id="PTD_LENIAKPSR">
        <PeptideSequence>LENIAKPSR</PeptideSequence>
    </Peptide>
    <Peptide id="PTD_ENIAKPSR">
        <PeptideSequence>ENIAKPSR</PeptideSequence>
    </Peptide>
    <Peptide id="PTD_ENIAKPSRADLYNPNAGR">
        <PeptideSequence>ENIAKPSRADLYNPNAGR</PeptideSequence>
    </Peptide>
    <Peptide id="PTD_NIAKPSR">
        <PeptideSequence>NIAKPSR</PeptideSequence>
    </Peptide>
    <Peptide id="PTD_NIAKPSRADLYNPNAGR">
        <PeptideSequence>NIAKPSRADLYNPNAGR</PeptideSequence>
    </Peptide>
    <Peptide id="PTD_IAKPSR">
        <PeptideSequence>IAKPSR</PeptideSequence>
    </Peptide>
    <Peptide id="PTD_AKPSR">
        <PeptideSequence>AKPSR</PeptideSequence>
    </Peptide>
    <Peptide id="PTD_AKPSRADLYNPNAGR">
        <PeptideSequence>AKPSRADLYNPNAGR</PeptideSequence>
    </Peptide>
    <Peptide id="PTD_KPSR">
        <PeptideSequence>KPSR</PeptideSequence>
    </Peptide>
    <Peptide id="PTD_KPSRADLYNPNAGR">
        <PeptideSequence>KPSRADLYNPNAGR</PeptideSequence>
    </Peptide>
    <Peptide id="PTD_ADLYNPNAGR">
        <PeptideSequence>ADLYNPNAGR</PeptideSequence>
    </Peptide>
    <Peptide id="PTD_YNPNAGR">
        <PeptideSequence>YNPNAGR</PeptideSequence>
    </Peptide>
    <Peptide id="PTD_NPNAGR">
        <PeptideSequence>NPNAGR</PeptideSequence>
    </Peptide>
    <Peptide id="PTD_PNAGR">
        <PeptideSequence>PNAGR</PeptideSequence>
    </Peptide>
    <Peptide id="PTD_ISSVNSLTLPILR">
        <PeptideSequence>ISSVNSLTLPILR</PeptideSequence>
    </Peptide>
    <Peptide id="PTD_WFQLSADYVNLYR">
        <PeptideSequence>WFQLSADYVNLYR</PeptideSequence>
    </Peptide>
    <Peptide id="PTD_NGIYAPHWNINANSVIFVTR">
        <PeptideSequence>NGIYAPHWNINANSVIFVTR</PeptideSequence>
    </Peptide>
    <Peptide id="PTD_GRVQVVNCQGNSVFNDDLR_8C">
        <PeptideSequence>GRVQVVNCQGNSVFNDDLR</PeptideSequence>
        <Modification location="8" residues="C" monoisotopicMassDelta="57.021461486816406">
            <cvParam cvRef="UNIMOD" accession="UNIMOD:4" name="Carbamidomethyl" value=""/>
        </Modification>
    </Peptide>
    <Peptide id="PTD_VQVVNCQGNSVFNDDLR_6C">
        <PeptideSequence>VQVVNCQGNSVFNDDLR</PeptideSequence>
        <Modification location="6" residues="C" monoisotopicMassDelta="57.021461486816406">
            <cvParam cvRef="UNIMOD" accession="UNIMOD:4" name="Carbamidomethyl" value=""/>
        </Modification>
    </Peptide>
    <Peptide id="PTD_VQVVNCQGNSVFNDDLRR_6C">
        <PeptideSequence>VQVVNCQGNSVFNDDLRR</PeptideSequence>
        <Modification location="6" residues="C" monoisotopicMassDelta="57.021461486816406">
            <cvParam cvRef="UNIMOD" accession="UNIMOD:4" name="Carbamidomethyl" value=""/>
        </Modification>
    </Peptide>
    <Peptide id="PTD_VVNCQGNSVFNDDLRR_4C">
        <PeptideSequence>VVNCQGNSVFNDDLRR</PeptideSequence>
        <Modification location="4" residues="C" monoisotopicMassDelta="57.021461486816406">
            <cvParam cvRef="UNIMOD" accession="UNIMOD:4" name="Carbamidomethyl" value=""/>
        </Modification>
    </Peptide>
    <Peptide id="PTD_RGQLLVV">
        <PeptideSequence>RGQLLVV</PeptideSequence>
    </Peptide>
    <Peptide id="PTD_RGQLLVVPQNFVVAHQAGDEGFEFIAFK">
        <PeptideSequence>RGQLLVVPQNFVVAHQAGDEGFEFIAFK</PeptideSequence>
    </Peptide>
    <Peptide id="PTD_GQLLVVPQNFVVAHQAGDEGFEFIAFK">
        <PeptideSequence>GQLLVVPQNFVVAHQAGDEGFEFIAFK</PeptideSequence>
    </Peptide>
    <Peptide id="PTD_VPQNFVVAHQAGDEGFEFIAFK">
        <PeptideSequence>VPQNFVVAHQAGDEGFEFIAFK</PeptideSequence>
    </Peptide>
    <Peptide id="PTD_PQNFVVAHQAGDEGFEFIAFK">
        <PeptideSequence>PQNFVVAHQAGDEGFEFIAFK</PeptideSequence>
    </Peptide>
    <Peptide id="PTD_NFVVAHQAGDEGFEFIAFK">
        <PeptideSequence>NFVVAHQAGDEGFEFIAFK</PeptideSequence>
    </Peptide>
    <Peptide id="PTD_VVAHQAGDEGFEFIAFK">
        <PeptideSequence>VVAHQAGDEGFEFIAFK</PeptideSequence>
    </Peptide>
    <Peptide id="PTD_VAHQAGDEGFEFIAFK">
        <PeptideSequence>VAHQAGDEGFEFIAFK</PeptideSequence>
    </Peptide>
    <Peptide id="PTD_TNDLAATSPVK">
        <PeptideSequence>TNDLAATSPVK</PeptideSequence>
    </Peptide>
    <Peptide id="PTD_TNDLAATSPVKQVFR">
        <PeptideSequence>TNDLAATSPVKQVFR</PeptideSequence>
    </Peptide>
    <Peptide id="PTD_DLAATSPVK">
        <PeptideSequence>DLAATSPVK</PeptideSequence>
    </Peptide>
    <Peptide id="PTD_AATSPVK">
        <PeptideSequence>AATSPVK</PeptideSequence>
    </Peptide>
    <Peptide id="PTD_AATSPVKQVFR">
        <PeptideSequence>AATSPVKQVFR</PeptideSequence>
    </Peptide>
    <Peptide id="PTD_GIPAEVLANAFGLR">
        <PeptideSequence>GIPAEVLANAFGLR</PeptideSequence>
    </Peptide>
    <Peptide id="PTD_GIPAEVLANAFGLRLNQVSQLK">
        <PeptideSequence>GIPAEVLANAFGLRLNQVSQLK</PeptideSequence>
    </Peptide>
    <Peptide id="PTD_AEVLANAFGLR">
        <PeptideSequence>AEVLANAFGLR</PeptideSequence>
    </Peptide>
    <Peptide id="PTD_EVLANAFGLR">
        <PeptideSequence>EVLANAFGLR</PeptideSequence>
    </Peptide>
    <Peptide id="PTD_VLANAFGLR">
        <PeptideSequence>VLANAFGLR</PeptideSequence>
    </Peptide>
    <Peptide id="PTD_LANAFGLR">
        <PeptideSequence>LANAFGLR</PeptideSequence>
    </Peptide>
    <Peptide id="PTD_ANAFGLR">
        <PeptideSequence>ANAFGLR</PeptideSequence>
    </Peptide>
    <Peptide id="PTD_NAFGLR">
        <PeptideSequence>NAFGLR</PeptideSequence>
    </Peptide>
    <Peptide id="PTD_LNQVSQLK">
        <PeptideSequence>LNQVSQLK</PeptideSequence>
    </Peptide>
    <Peptide id="PTD_NQVSQLK">
        <PeptideSequence>NQVSQLK</PeptideSequence>
    </Peptide>
    <Peptide id="PTD_RQEEEEEEEEWQPR">
        <PeptideSequence>RQEEEEEEEEWQPR</PeptideSequence>
    </Peptide>
    <Peptide id="PTD_QEEEEEEEEWQPR">
        <PeptideSequence>QEEEEEEEEWQPR</PeptideSequence>
    </Peptide>
    <Peptide id="PTD_QEEEEEEEEWQPRR">
        <PeptideSequence>QEEEEEEEEWQPRR</PeptideSequence>
    </Peptide>
    <Peptide id="PTD_FQTYYR">
        <PeptideSequence>FQTYYR</PeptideSequence>
    </Peptide>
    <Peptide id="PTD_QTYYR">
        <PeptideSequence>QTYYR</PeptideSequence>
    </Peptide>
    <Peptide id="PTD_TYYR">
        <PeptideSequence>TYYR</PeptideSequence>
    </Peptide>
    <Peptide id="PTD_TNRLENLQNYR">
        <PeptideSequence>TNRLENLQNYR</PeptideSequence>
    </Peptide>
    <Peptide id="PTD_LENLQNYR">
        <PeptideSequence>LENLQNYR</PeptideSequence>
    </Peptide>
    <Peptide id="PTD_IIEFQSKPNT">
        <PeptideSequence>IIEFQSKPNT</PeptideSequence>
    </Peptide>
    <Peptide id="PTD_IIEFQSKPNTLILPK">
        <PeptideSequence>IIEFQSKPNTLILPK</PeptideSequence>
    </Peptide>
    <Peptide id="PTD_IEFQSKPNTLILPK">
        <PeptideSequence>IEFQSKPNTLILPK</PeptideSequence>
    </Peptide>
    <Peptide id="PTD_EFQSKPNTLILPK">
        <PeptideSequence>EFQSKPNTLILPK</PeptideSequence>
    </Peptide>
    <Peptide id="PTD_FQSKPNTLILPK">
        <PeptideSequence>FQSKPNTLILPK</PeptideSequence>
    </Peptide>
    <Peptide id="PTD_SKPNTLILPK">
        <PeptideSequence>SKPNTLILPK</PeptideSequence>
    </Peptide>
    <Peptide id="PTD_PNTLILPK">
        <PeptideSequence>PNTLILPK</PeptideSequence>
    </Peptide>
    <Peptide id="PTD_HSDADFILVVLNGR">
        <PeptideSequence>HSDADFILVVLNGR</PeptideSequence>
    </Peptide>
    <Peptide id="PTD_ATITIVNPDKR">
        <PeptideSequence>ATITIVNPDKR</PeptideSequence>
    </Peptide>
    <Peptide id="PTD_ITIVNPDKR">
        <PeptideSequence>ITIVNPDKR</PeptideSequence>
    </Peptide>
    <Peptide id="PTD_TIVNPDKR">
        <PeptideSequence>TIVNPDKR</PeptideSequence>
    </Peptide>
    <Peptide id="PTD_IVNPDKR">
        <PeptideSequence>IVNPDKR</PeptideSequence>
    </Peptide>
    <Peptide id="PTD_VNPDKR">
        <PeptideSequence>VNPDKR</PeptideSequence>
    </Peptide>
    <Peptide id="PTD_NPDKR">
        <PeptideSequence>NPDKR</PeptideSequence>
    </Peptide>
    <Peptide id="PTD_PDKR">
        <PeptideSequence>PDKR</PeptideSequence>
    </Peptide>
    <Peptide id="PTD_QVYNLEQGDALR">
        <PeptideSequence>QVYNLEQGDALR</PeptideSequence>
    </Peptide>
    <Peptide id="PTD_QVYNLEQGDALRLPAGTTSYI">
        <PeptideSequence>QVYNLEQGDALRLPAGTTSYI</PeptideSequence>
    </Peptide>
    <Peptide id="PTD_QVYNLEQGDALRLPAGTTSYILNPDDNQNLR">
        <PeptideSequence>QVYNLEQGDALRLPAGTTSYILNPDDNQNLR</PeptideSequence>
    </Peptide>
    <Peptide id="PTD_LPAGTTSYI">
        <PeptideSequence>LPAGTTSYI</PeptideSequence>
    </Peptide>
    <Peptide id="PTD_LPAGTTSYIL">
        <PeptideSequence>LPAGTTSYIL</PeptideSequence>
    </Peptide>
    <Peptide id="PTD_LPAGTTSYILNPDDNQNLR">
        <PeptideSequence>LPAGTTSYILNPDDNQNLR</PeptideSequence>
    </Peptide>
    <Peptide id="PTD_NPDDNQNLR">
        <PeptideSequence>NPDDNQNLR</PeptideSequence>
    </Peptide>
    <Peptide id="PTD_PDDNQNLR">
        <PeptideSequence>PDDNQNLR</PeptideSequence>
    </Peptide>
    <Peptide id="PTD_DDNQNLR">
        <PeptideSequence>DDNQNLR</PeptideSequence>
    </Peptide>
    <Peptide id="PTD_LAIPINNPGK">
        <PeptideSequence>LAIPINNPGK</PeptideSequence>
    </Peptide>
    <Peptide id="PTD_LAIPINNPGKLYDFYPSTTK">
        <PeptideSequence>LAIPINNPGKLYDFYPSTTK</PeptideSequence>
    </Peptide>
    <Peptide id="PTD_AIPINNPGK">
        <PeptideSequence>AIPINNPGK</PeptideSequence>
    </Peptide>
    <Peptide id="PTD_PINNPGK">
        <PeptideSequence>PINNPGK</PeptideSequence>
    </Peptide>
    <Peptide id="PTD_INNPGK">
        <PeptideSequence>INNPGK</PeptideSequence>
    </Peptide>
    <Peptide id="PTD_LYDFYPSTTK">
        <PeptideSequence>LYDFYPSTTK</PeptideSequence>
    </Peptide>
    <Peptide id="PTD_LYDFYPSTTKDQQSYFSGFSK">
        <PeptideSequence>LYDFYPSTTKDQQSYFSGFSK</PeptideSequence>
    </Peptide>
    <Peptide id="PTD_YDFYPSTTK">
        <PeptideSequence>YDFYPSTTK</PeptideSequence>
    </Peptide>
    <Peptide id="PTD_DFYPSTTK">
        <PeptideSequence>DFYPSTTK</PeptideSequence>
    </Peptide>
    <Peptide id="PTD_FYPSTTK">
        <PeptideSequence>FYPSTTK</PeptideSequence>
    </Peptide>
    <Peptide id="PTD_DQQSYFSGFSK">
        <PeptideSequence>DQQSYFSGFSK</PeptideSequence>
    </Peptide>
    <Peptide id="PTD_QSYFSGFSK">
        <PeptideSequence>QSYFSGFSK</PeptideSequence>
    </Peptide>
    <Peptide id="PTD_NTLEATFNTR">
        <PeptideSequence>NTLEATFNTR</PeptideSequence>
    </Peptide>
    <Peptide id="PTD_NTLEATFNTRYEEIER">
        <PeptideSequence>NTLEATFNTRYEEIER</PeptideSequence>
    </Peptide>
    <Peptide id="PTD_EATFNTRYEEIER">
        <PeptideSequence>EATFNTRYEEIER</PeptideSequence>
    </Peptide>
    <Peptide id="PTD_ATFNTRYEEIER">
        <PeptideSequence>ATFNTRYEEIER</PeptideSequence>
    </Peptide>
    <Peptide id="PTD_TFNTRYEEIER">
        <PeptideSequence>TFNTRYEEIER</PeptideSequence>
    </Peptide>
    <Peptide id="PTD_RGQEQSHQDEGVIVR">
        <PeptideSequence>RGQEQSHQDEGVIVR</PeptideSequence>
    </Peptide>
    <Peptide id="PTD_GQEQSHQDEGVIVR">
        <PeptideSequence>GQEQSHQDEGVIVR</PeptideSequence>
    </Peptide>
    <Peptide id="PTD_KQIQELR">
        <PeptideSequence>KQIQELR</PeptideSequence>
    </Peptide>
    <Peptide id="PTD_KHAQSSSGEGKPSESGPFNLR">
        <PeptideSequence>KHAQSSSGEGKPSESGPFNLR</PeptideSequence>
    </Peptide>
    <Peptide id="PTD_HAQSSSGEGKPSE">
        <PeptideSequence>HAQSSSGEGKPSE</PeptideSequence>
    </Peptide>
    <Peptide id="PTD_HAQSSSGEGKPSESGPFNLR">
        <PeptideSequence>HAQSSSGEGKPSESGPFNLR</PeptideSequence>
    </Peptide>
    <Peptide id="PTD_PFNLR">
        <PeptideSequence>PFNLR</PeptideSequence>
    </Peptide>
    <Peptide id="PTD_FNLR">
        <PeptideSequence>FNLR</PeptideSequence>
    </Peptide>
    <Peptide id="PTD_AIFIVVVDEGEGNYELVGIRDQQR">
        <PeptideSequence>AIFIVVVDEGEGNYELVGIRDQQR</PeptideSequence>
    </Peptide>
    <Peptide id="PTD_QQDEQEEEYEQGEEEVRR">
        <PeptideSequence>QQDEQEEEYEQGEEEVRR</PeptideSequence>
    </Peptide>
    <Peptide id="PTD_GDVFIIPAGHPLSINASSNLR">
        <PeptideSequence>GDVFIIPAGHPLSINASSNLR</PeptideSequence>
    </Peptide>
    <Peptide id="PTD_IPAGHPLSINASSNLR">
        <PeptideSequence>IPAGHPLSINASSNLR</PeptideSequence>
    </Peptide>
    <Peptide id="PTD_LLGFGI">
        <PeptideSequence>LLGFGI</PeptideSequence>
    </Peptide>
    <Peptide id="PTD_LLGFGINA">
        <PeptideSequence>LLGFGINA</PeptideSequence>
    </Peptide>
    <Peptide id="PTD_LLGFGINAN">
        <PeptideSequence>LLGFGINAN</PeptideSequence>
    </Peptide>
    <Peptide id="PTD_LLGFGINANENQR">
        <PeptideSequence>LLGFGINANENQR</PeptideSequence>
    </Peptide>
    <Peptide id="PTD_LGFGINANENQR">
        <PeptideSequence>LGFGINANENQR</PeptideSequence>
    </Peptide>
    <Peptide id="PTD_GINANENQR">
        <PeptideSequence>GINANENQR</PeptideSequence>
    </Peptide>
    <Peptide id="PTD_INANENQR">
        <PeptideSequence>INANENQR</PeptideSequence>
    </Peptide>
    <Peptide id="PTD_NANENQR">
        <PeptideSequence>NANENQR</PeptideSequence>
    </Peptide>
    <Peptide id="PTD_ANENQR">
        <PeptideSequence>ANENQR</PeptideSequence>
    </Peptide>
    <Peptide id="PTD_NENQR">
        <PeptideSequence>NENQR</PeptideSequence>
    </Peptide>
    <Peptide id="PTD_ENQR">
        <PeptideSequence>ENQR</PeptideSequence>
    </Peptide>
    <Peptide id="PTD_NFLAGSEDNVIK">
        <PeptideSequence>NFLAGSEDNVIK</PeptideSequence>
    </Peptide>
    <Peptide id="PTD_NFLAGSEDNVIKQLDR">
        <PeptideSequence>NFLAGSEDNVIKQLDR</PeptideSequence>
    </Peptide>
    <Peptide id="PTD_LAGSEDNVIKQLDR">
        <PeptideSequence>LAGSEDNVIKQLDR</PeptideSequence>
    </Peptide>
    <Peptide id="PTD_AGSEDNVIK">
        <PeptideSequence>AGSEDNVIK</PeptideSequence>
    </Peptide>
    <Peptide id="PTD_AGSEDNVIKQLDR">
        <PeptideSequence>AGSEDNVIKQLDR</PeptideSequence>
    </Peptide>
    <Peptide id="PTD_GSEDNVIK">
        <PeptideSequence>GSEDNVIK</PeptideSequence>
    </Peptide>
    <Peptide id="PTD_SEDNVIK">
        <PeptideSequence>SEDNVIK</PeptideSequence>
    </Peptide>
    <Peptide id="PTD_QLDREVKELTFPGSIEDVER">
        <PeptideSequence>QLDREVKELTFPGSIEDVER</PeptideSequence>
    </Peptide>
    <Peptide id="PTD_EVKELTFPGSIEDVER">
        <PeptideSequence>EVKELTFPGSIEDVER</PeptideSequence>
    </Peptide>
    <Peptide id="PTD_ELTFPGSIEDVER">
        <PeptideSequence>ELTFPGSIEDVER</PeptideSequence>
    </Peptide>
    <Peptide id="PTD_PGSIEDVER">
        <PeptideSequence>PGSIEDVER</PeptideSequence>
    </Peptide>
    <Peptide id="PTD_GSIEDVER">
        <PeptideSequence>GSIEDVER</PeptideSequence>
    </Peptide>
    <Peptide id="PTD_IEDVER">
        <PeptideSequence>IEDVER</PeptideSequence>
    </Peptide>
    <Peptide id="PTD_LIKNQQQSYFANAQ">
        <PeptideSequence>LIKNQQQSYFANAQ</PeptideSequence>
    </Peptide>
    <Peptide id="PTD_LIKNQQQSYFANAQPQQQQQR">
        <PeptideSequence>LIKNQQQSYFANAQPQQQQQR</PeptideSequence>
    </Peptide>
    <Peptide id="PTD_NQQQSYFANAQ">
        <PeptideSequence>NQQQSYFANAQ</PeptideSequence>
    </Peptide>
    <Peptide id="PTD_NQQQSYFANAQPQQQQQR">
        <PeptideSequence>NQQQSYFANAQPQQQQQR</PeptideSequence>
    </Peptide>
    <Peptide id="PTD_PQQQQQR">
        <PeptideSequence>PQQQQQR</PeptideSequence>
    </Peptide>
    <Peptide id="PTD_NPYYFSSER">
        <PeptideSequence>NPYYFSSER</PeptideSequence>
    </Peptide>
    <Peptide id="PTD_FGNFYEITPDR">
        <PeptideSequence>FGNFYEITPDR</PeptideSequence>
    </Peptide>
    <Peptide id="PTD_LLGFGINADENQR">
        <PeptideSequence>LLGFGINADENQR</PeptideSequence>
    </Peptide>
    <Peptide id="PTD_LLGFGINADENQRNFLAGSEDNVIR">
        <PeptideSequence>LLGFGINADENQRNFLAGSEDNVIR</PeptideSequence>
    </Peptide>
    <Peptide id="PTD_NFLAGSEDNVIR">
        <PeptideSequence>NFLAGSEDNVIR</PeptideSequence>
    </Peptide>
    <Peptide id="PTD_NFLAGSEDNVIRQLDR">
        <PeptideSequence>NFLAGSEDNVIRQLDR</PeptideSequence>
    </Peptide>
    <Peptide id="PTD_NTLEATFNTRYEEIQR">
        <PeptideSequence>NTLEATFNTRYEEIQR</PeptideSequence>
    </Peptide>
    <Peptide id="PTD_QAYNLEYGDALR">
        <PeptideSequence>QAYNLEYGDALR</PeptideSequence>
    </Peptide>
    <Peptide id="PTD_GINADENQR">
        <PeptideSequence>GINADENQR</PeptideSequence>
    </Peptide>
    <Peptide id="PTD_NADENQR">
        <PeptideSequence>NADENQR</PeptideSequence>
    </Peptide>
    <Peptide id="PTD_ADENQR">
        <PeptideSequence>ADENQR</PeptideSequence>
    </Peptide>
    <Peptide id="PTD_DENQR">
        <PeptideSequence>DENQR</PeptideSequence>
    </Peptide>
    <Peptide id="PTD_FNECQLDR_4C">
        <PeptideSequence>FNECQLDR</PeptideSequence>
        <Modification location="4" residues="C" monoisotopicMassDelta="57.021461486816406">
            <cvParam cvRef="UNIMOD" accession="UNIMOD:4" name="Carbamidomethyl" value=""/>
        </Modification>
    </Peptide>
    <Peptide id="PTD_NECQLDR_3C">
        <PeptideSequence>NECQLDR</PeptideSequence>
        <Modification location="3" residues="C" monoisotopicMassDelta="57.021461486816406">
            <cvParam cvRef="UNIMOD" accession="UNIMOD:4" name="Carbamidomethyl" value=""/>
        </Modification>
    </Peptide>
    <Peptide id="PTD_LNALEPDNRIESEGGVTETWNSNKPELR">
        <PeptideSequence>LNALEPDNRIESEGGVTETWNSNKPELR</PeptideSequence>
    </Peptide>
    <Peptide id="PTD_NALEPDNRIESEGGVTETWNSNKPELR">
        <PeptideSequence>NALEPDNRIESEGGVTETWNSNKPELR</PeptideSequence>
    </Peptide>
    <Peptide id="PTD_ALEPDNRIESEGGVTETWNSNKPELR">
        <PeptideSequence>ALEPDNRIESEGGVTETWNSNKPELR</PeptideSequence>
    </Peptide>
    <Peptide id="PTD_LEPDNRIESEGGVTETWNSNKPELR">
        <PeptideSequence>LEPDNRIESEGGVTETWNSNKPELR</PeptideSequence>
    </Peptide>
    <Peptide id="PTD_EPDNRIESEGGVTETWNSNKPELR">
        <PeptideSequence>EPDNRIESEGGVTETWNSNKPELR</PeptideSequence>
    </Peptide>
    <Peptide id="PTD_PDNRIESEGGVTETWNSNKPELR">
        <PeptideSequence>PDNRIESEGGVTETWNSNKPELR</PeptideSequence>
    </Peptide>
    <Peptide id="PTD_IESEGGVTETWNSNKPELR">
        <PeptideSequence>IESEGGVTETWNSNKPELR</PeptideSequence>
    </Peptide>
    <Peptide id="PTD_SEGGVTETWNSNKPELR">
        <PeptideSequence>SEGGVTETWNSNKPELR</PeptideSequence>
    </Peptide>
    <Peptide id="PTD_TETWNSNKPELR">
        <PeptideSequence>TETWNSNKPELR</PeptideSequence>
    </Peptide>
    <Peptide id="PTD_RFYLAG">
        <PeptideSequence>RFYLAG</PeptideSequence>
    </Peptide>
    <Peptide id="PTD_RFYLAGN">
        <PeptideSequence>RFYLAGN</PeptideSequence>
    </Peptide>
    <Peptide id="PTD_RFYLAGNPEEE">
        <PeptideSequence>RFYLAGNPEEE</PeptideSequence>
    </Peptide>
    <Peptide id="PTD_RFYLAGNPEEEY">
        <PeptideSequence>RFYLAGNPEEEY</PeptideSequence>
    </Peptide>
    <Peptide id="PTD_RFYLAGNPEEEYPETQQQR">
        <PeptideSequence>RFYLAGNPEEEYPETQQQR</PeptideSequence>
    </Peptide>
    <Peptide id="PTD_FYLAGN">
        <PeptideSequence>FYLAGN</PeptideSequence>
    </Peptide>
    <Peptide id="PTD_FYLAGNPEE">
        <PeptideSequence>FYLAGNPEE</PeptideSequence>
    </Peptide>
    <Peptide id="PTD_FYLAGNPEEE">
        <PeptideSequence>FYLAGNPEEE</PeptideSequence>
    </Peptide>
    <Peptide id="PTD_FYLAGNPEEEY">
        <PeptideSequence>FYLAGNPEEEY</PeptideSequence>
    </Peptide>
    <Peptide id="PTD_FYLAGNPEEEYPETQQQR">
        <PeptideSequence>FYLAGNPEEEYPETQQQR</PeptideSequence>
    </Peptide>
    <Peptide id="PTD_PEEEYPETQQQR">
        <PeptideSequence>PEEEYPETQQQR</PeptideSequence>
    </Peptide>
    <Peptide id="PTD_YPETQQQR">
        <PeptideSequence>YPETQQQR</PeptideSequence>
    </Peptide>
    <Peptide id="PTD_PETQQQR">
        <PeptideSequence>PETQQQR</PeptideSequence>
    </Peptide>
    <Peptide id="PTD_ETQQQR">
        <PeptideSequence>ETQQQR</PeptideSequence>
    </Peptide>
    <Peptide id="PTD_EEEQEGKNNILSGFDPQFLSQALNIDEDTVHK">
        <PeptideSequence>EEEQEGKNNILSGFDPQFLSQALNIDEDTVHK</PeptideSequence>
    </Peptide>
    <Peptide id="PTD_NNILSGFDPQFLSQALNIDEDTVHK">
        <PeptideSequence>NNILSGFDPQFLSQALNIDEDTVHK</PeptideSequence>
    </Peptide>
    <Peptide id="PTD_NNILSGFDPQFLSQALNIDEDTVHKLQNPNER">
        <PeptideSequence>NNILSGFDPQFLSQALNIDEDTVHKLQNPNER</PeptideSequence>
    </Peptide>
    <Peptide id="PTD_QIIRVEEG">
        <PeptideSequence>QIIRVEEG</PeptideSequence>
    </Peptide>
    <Peptide id="PTD_QIIRVEEGLGVISPK">
        <PeptideSequence>QIIRVEEGLGVISPK</PeptideSequence>
    </Peptide>
    <Peptide id="PTD_IRVEEGLGVISPK">
        <PeptideSequence>IRVEEGLGVISPK</PeptideSequence>
    </Peptide>
    <Peptide id="PTD_VEEGLGVI">
        <PeptideSequence>VEEGLGVI</PeptideSequence>
    </Peptide>
    <Peptide id="PTD_VEEGLGVISPK">
        <PeptideSequence>VEEGLGVISPK</PeptideSequence>
    </Peptide>
    <Peptide id="PTD_EEGLGVISPK">
        <PeptideSequence>EEGLGVISPK</PeptideSequence>
    </Peptide>
    <Peptide id="PTD_EGLGVISPK">
        <PeptideSequence>EGLGVISPK</PeptideSequence>
    </Peptide>
    <Peptide id="PTD_GVISPK">
        <PeptideSequence>GVISPK</PeptideSequence>
    </Peptide>
    <Peptide id="PTD_WQEQEEEEEEKEEPR">
        <PeptideSequence>WQEQEEEEEEKEEPR</PeptideSequence>
    </Peptide>
    <Peptide id="PTD_QEQEEEEEEKEEPR">
        <PeptideSequence>QEQEEEEEEKEEPR</PeptideSequence>
    </Peptide>
    <Peptide id="PTD_EQEEEEEEKEEPR">
        <PeptideSequence>EQEEEEEEKEEPR</PeptideSequence>
    </Peptide>
    <Peptide id="PTD_NGLEETICTAILR_8C">
        <PeptideSequence>NGLEETICTAILR</PeptideSequence>
        <Modification location="8" residues="C" monoisotopicMassDelta="57.021461486816406">
            <cvParam cvRef="UNIMOD" accession="UNIMOD:4" name="Carbamidomethyl" value=""/>
        </Modification>
    </Peptide>
    <Peptide id="PTD_ENIADPTRADLYN">
        <PeptideSequence>ENIADPTRADLYN</PeptideSequence>
    </Peptide>
    <Peptide id="PTD_ENIADPTRADLYNPTAGR">
        <PeptideSequence>ENIADPTRADLYNPTAGR</PeptideSequence>
    </Peptide>
    <Peptide id="PTD_IADPTRADLYNPTAGR">
        <PeptideSequence>IADPTRADLYNPTAGR</PeptideSequence>
    </Peptide>
    <Peptide id="PTD_ADPTRADLYNPTAGR">
        <PeptideSequence>ADPTRADLYNPTAGR</PeptideSequence>
    </Peptide>
    <Peptide id="PTD_DPTRADLYNPTAGR">
        <PeptideSequence>DPTRADLYNPTAGR</PeptideSequence>
    </Peptide>
    <Peptide id="PTD_ADLYNPTAGR">
        <PeptideSequence>ADLYNPTAGR</PeptideSequence>
    </Peptide>
    <Peptide id="PTD_YNPTAGR">
        <PeptideSequence>YNPTAGR</PeptideSequence>
    </Peptide>
    <Peptide id="PTD_NPTAGR">
        <PeptideSequence>NPTAGR</PeptideSequence>
    </Peptide>
    <Peptide id="PTD_PTAGR">
        <PeptideSequence>PTAGR</PeptideSequence>
    </Peptide>
    <Peptide id="PTD_GRVQVVNSQGNSVFNDDLR">
        <PeptideSequence>GRVQVVNSQGNSVFNDDLR</PeptideSequence>
    </Peptide>
    <Peptide id="PTD_VQVVNSQGNSVFNDDLR">
        <PeptideSequence>VQVVNSQGNSVFNDDLR</PeptideSequence>
    </Peptide>
    <Peptide id="PTD_VQVVNSQGNSVFNDDLRR">
        <PeptideSequence>VQVVNSQGNSVFNDDLRR</PeptideSequence>
    </Peptide>
    <Peptide id="PTD_QVVNSQGNSVFNDDLRR">
        <PeptideSequence>QVVNSQGNSVFNDDLRR</PeptideSequence>
    </Peptide>
    <Peptide id="PTD_VVNSQGNSVFNDDLRR">
        <PeptideSequence>VVNSQGNSVFNDDLRR</PeptideSequence>
    </Peptide>
    <Peptide id="PTD_VNSQGNSVFNDDLRR">
        <PeptideSequence>VNSQGNSVFNDDLRR</PeptideSequence>
    </Peptide>
    <Peptide id="PTD_NSQGNSVFNDDLRR">
        <PeptideSequence>NSQGNSVFNDDLRR</PeptideSequence>
    </Peptide>
    <Peptide id="PTD_SQGNSVFNDDLRR">
        <PeptideSequence>SQGNSVFNDDLRR</PeptideSequence>
    </Peptide>
    <Peptide id="PTD_GNSVFNDDLRR">
        <PeptideSequence>GNSVFNDDLRR</PeptideSequence>
    </Peptide>
    <Peptide id="PTD_SVFNDDLR">
        <PeptideSequence>SVFNDDLR</PeptideSequence>
    </Peptide>
    <Peptide id="PTD_FNDDLR">
        <PeptideSequence>FNDDLR</PeptideSequence>
    </Peptide>
    <Peptide id="PTD_FNDDLRR">
        <PeptideSequence>FNDDLRR</PeptideSequence>
    </Peptide>
    <Peptide id="PTD_TNDQATTSPLKQVFR">
        <PeptideSequence>TNDQATTSPLKQVFR</PeptideSequence>
    </Peptide>
    <Peptide id="PTD_DQATTSPLKQVFR">
        <PeptideSequence>DQATTSPLKQVFR</PeptideSequence>
    </Peptide>
    <Peptide id="PTD_GIPAEVLANAFR">
        <PeptideSequence>GIPAEVLANAFR</PeptideSequence>
    </Peptide>
    <Peptide id="PTD_AEVLANAFR">
        <PeptideSequence>AEVLANAFR</PeptideSequence>
    </Peptide>
    <Peptide id="PTD_EVLANAFR">
        <PeptideSequence>EVLANAFR</PeptideSequence>
    </Peptide>
    <Peptide id="PTD_VLANAFR">
        <PeptideSequence>VLANAFR</PeptideSequence>
    </Peptide>
    <Peptide id="PTD_LANAFR">
        <PeptideSequence>LANAFR</PeptideSequence>
    </Peptide>
    <Peptide id="PTD_ANAFR">
        <PeptideSequence>ANAFR</PeptideSequence>
    </Peptide>
    <Peptide id="PTD_NAFR">
        <PeptideSequence>NAFR</PeptideSequence>
    </Peptide>
    <Peptide id="PTD_LSLNQVSELK">
        <PeptideSequence>LSLNQVSELK</PeptideSequence>
    </Peptide>
    <Peptide id="PTD_SLNQVSELK">
        <PeptideSequence>SLNQVSELK</PeptideSequence>
    </Peptide>
    <Peptide id="PTD_NQVSELK">
        <PeptideSequence>NQVSELK</PeptideSequence>
    </Peptide>
    <Peptide id="PTD_EQREEREQEQGSSSESHR">
        <PeptideSequence>EQREEREQEQGSSSESHR</PeptideSequence>
    </Peptide>
    <Peptide id="PTD_LRNPY">
        <PeptideSequence>LRNPY</PeptideSequence>
    </Peptide>
    <Peptide id="PTD_LRNPYY">
        <PeptideSequence>LRNPYY</PeptideSequence>
    </Peptide>
    <Peptide id="PTD_LRNPYYFSSER">
        <PeptideSequence>LRNPYYFSSER</PeptideSequence>
    </Peptide>
    <Peptide id="PTD_YFSSER">
        <PeptideSequence>YFSSER</PeptideSequence>
    </Peptide>
    <Peptide id="PTD_FSSER">
        <PeptideSequence>FSSER</PeptideSequence>
    </Peptide>
    <Peptide id="PTD_IVEFQSRPNTLILPK">
        <PeptideSequence>IVEFQSRPNTLILPK</PeptideSequence>
    </Peptide>
    <Peptide id="PTD_VEFQSRPNTLILPK">
        <PeptideSequence>VEFQSRPNTLILPK</PeptideSequence>
    </Peptide>
    <Peptide id="PTD_EFQSRPNTLILPK">
        <PeptideSequence>EFQSRPNTLILPK</PeptideSequence>
    </Peptide>
    <Peptide id="PTD_FQSRPNTLILPK">
        <PeptideSequence>FQSRPNTLILPK</PeptideSequence>
    </Peptide>
    <Peptide id="PTD_QSRPNTLILPK">
        <PeptideSequence>QSRPNTLILPK</PeptideSequence>
    </Peptide>
    <Peptide id="PTD_HSDADYILVVLNGR">
        <PeptideSequence>HSDADYILVVLNGR</PeptideSequence>
    </Peptide>
    <Peptide id="PTD_QAYNLEYGDALRLPAGTTSYILNPDDNQDLR">
        <PeptideSequence>QAYNLEYGDALRLPAGTTSYILNPDDNQDLR</PeptideSequence>
    </Peptide>
    <Peptide id="PTD_LPAGTTSYILN">
        <PeptideSequence>LPAGTTSYILN</PeptideSequence>
    </Peptide>
    <Peptide id="PTD_LPAGTTSYILNPDDNQDLR">
        <PeptideSequence>LPAGTTSYILNPDDNQDLR</PeptideSequence>
    </Peptide>
    <Peptide id="PTD_PDDNQDLR">
        <PeptideSequence>PDDNQDLR</PeptideSequence>
    </Peptide>
    <Peptide id="PTD_LAIPINNPGKFYDFYPSR">
        <PeptideSequence>LAIPINNPGKFYDFYPSR</PeptideSequence>
    </Peptide>
    <Peptide id="PTD_INNPGKFYDFYPSR">
        <PeptideSequence>INNPGKFYDFYPSR</PeptideSequence>
    </Peptide>
    <Peptide id="PTD_FYDFYPSR">
        <PeptideSequence>FYDFYPSR</PeptideSequence>
    </Peptide>
    <Peptide id="PTD_YDFYPSR">
        <PeptideSequence>YDFYPSR</PeptideSequence>
    </Peptide>
    <Peptide id="PTD_DFYPSR">
        <PeptideSequence>DFYPSR</PeptideSequence>
    </Peptide>
    <Peptide id="PTD_TKDQQSYFSGFSK">
        <PeptideSequence>TKDQQSYFSGFSK</PeptideSequence>
    </Peptide>
    <Peptide id="PTD_NTLEATFNTHYEEIQR">
        <PeptideSequence>NTLEATFNTHYEEIQR</PeptideSequence>
    </Peptide>
    <Peptide id="PTD_LEATFNTHYEEIQR">
        <PeptideSequence>LEATFNTHYEEIQR</PeptideSequence>
    </Peptide>
    <Peptide id="PTD_ATFNTHYEEIQR">
        <PeptideSequence>ATFNTHYEEIQR</PeptideSequence>
    </Peptide>
    <Peptide id="PTD_TFNTHYEEIQR">
        <PeptideSequence>TFNTHYEEIQR</PeptideSequence>
    </Peptide>
    <Peptide id="PTD_NTHYEEIQR">
        <PeptideSequence>NTHYEEIQR</PeptideSequence>
    </Peptide>
    <Peptide id="PTD_YEEIQR">
        <PeptideSequence>YEEIQR</PeptideSequence>
    </Peptide>
    <Peptide id="PTD_ILLGYEDEQEDEEQRR">
        <PeptideSequence>ILLGYEDEQEDEEQRR</PeptideSequence>
    </Peptide>
    <Peptide id="PTD_LGYEDEQEDEEQRR">
        <PeptideSequence>LGYEDEQEDEEQRR</PeptideSequence>
    </Peptide>
    <Peptide id="PTD_REQEQSHQDE">
        <PeptideSequence>REQEQSHQDE</PeptideSequence>
    </Peptide>
    <Peptide id="PTD_REQEQSHQDEG">
        <PeptideSequence>REQEQSHQDEG</PeptideSequence>
    </Peptide>
    <Peptide id="PTD_REQEQSHQDEGVIVR">
        <PeptideSequence>REQEQSHQDEGVIVR</PeptideSequence>
    </Peptide>
    <Peptide id="PTD_EQEQSHQDEGVIVR">
        <PeptideSequence>EQEQSHQDEGVIVR</PeptideSequence>
    </Peptide>
    <Peptide id="PTD_VSKEQIQELR">
        <PeptideSequence>VSKEQIQELR</PeptideSequence>
    </Peptide>
    <Peptide id="PTD_EQIQELR">
        <PeptideSequence>EQIQELR</PeptideSequence>
    </Peptide>
    <Peptide id="PTD_EQIQELRK">
        <PeptideSequence>EQIQELRK</PeptideSequence>
    </Peptide>
    <Peptide id="PTD_KGKPSESG">
        <PeptideSequence>KGKPSESG</PeptideSequence>
    </Peptide>
    <Peptide id="PTD_KGKPSESGPFNLR">
        <PeptideSequence>KGKPSESGPFNLR</PeptideSequence>
    </Peptide>
    <Peptide id="PTD_GKPSESGPFNLR">
        <PeptideSequence>GKPSESGPFNLR</PeptideSequence>
    </Peptide>
    <Peptide id="PTD_SGPFNLR">
        <PeptideSequence>SGPFNLR</PeptideSequence>
    </Peptide>
    <Peptide id="PTD_QQDEQEVEEVR">
        <PeptideSequence>QQDEQEVEEVR</PeptideSequence>
    </Peptide>
    <Peptide id="PTD_LSEGDILVIPAGHPLSINASSNLR">
        <PeptideSequence>LSEGDILVIPAGHPLSINASSNLR</PeptideSequence>
    </Peptide>
    <Peptide id="PTD_LSEGDILVIPAGHPLSINASSNLRLLGFGINADENQR">
        <PeptideSequence>LSEGDILVIPAGHPLSINASSNLRLLGFGINADENQR</PeptideSequence>
    </Peptide>
    <Peptide id="PTD_EVKELIF">
        <PeptideSequence>EVKELIF</PeptideSequence>
    </Peptide>
    <Peptide id="PTD_EVKELIFPGSAEDVER">
        <PeptideSequence>EVKELIFPGSAEDVER</PeptideSequence>
    </Peptide>
    <Peptide id="PTD_ELIFPGSAEDVER">
        <PeptideSequence>ELIFPGSAEDVER</PeptideSequence>
    </Peptide>
    <Peptide id="PTD_PGSAEDVER">
        <PeptideSequence>PGSAEDVER</PeptideSequence>
    </Peptide>
    <Peptide id="PTD_GSAEDVER">
        <PeptideSequence>GSAEDVER</PeptideSequence>
    </Peptide>
    <Peptide id="PTD_AEDVER">
        <PeptideSequence>AEDVER</PeptideSequence>
    </Peptide>
    <Peptide id="PTD_EDVER">
        <PeptideSequence>EDVER</PeptideSequence>
    </Peptide>
    <Peptide id="PTD_DVER">
        <PeptideSequence>DVER</PeptideSequence>
    </Peptide>
    <Peptide id="PTD_NQQQSYF">
        <PeptideSequence>NQQQSYF</PeptideSequence>
    </Peptide>
    <Peptide id="PTD_NQQQSYFANAQPQQQQQQR">
        <PeptideSequence>NQQQSYFANAQPQQQQQQR</PeptideSequence>
    </Peptide>
    <Peptide id="PTD_PQQQQQQR">
        <PeptideSequence>PQQQQQQR</PeptideSequence>
    </Peptide>
    <Peptide id="PTD_REEEEEEEEWQPR">
        <PeptideSequence>REEEEEEEEWQPR</PeptideSequence>
    </Peptide>
    <Peptide id="PTD_IVEFQSN">
        <PeptideSequence>IVEFQSN</PeptideSequence>
    </Peptide>
    <Peptide id="PTD_IVEFQSNPNTLILPK">
        <PeptideSequence>IVEFQSNPNTLILPK</PeptideSequence>
    </Peptide>
    <Peptide id="PTD_SNPNTLILPK">
        <PeptideSequence>SNPNTLILPK</PeptideSequence>
    </Peptide>
    <Peptide id="PTD_LAIPINNPSNFYDFYPSSTK">
        <PeptideSequence>LAIPINNPSNFYDFYPSSTK</PeptideSequence>
    </Peptide>
    <Peptide id="PTD_LAIPINNPSNFYDFYPSSTKDQQSYFSGFSK">
        <PeptideSequence>LAIPINNPSNFYDFYPSSTKDQQSYFSGFSK</PeptideSequence>
    </Peptide>
    <Peptide id="PTD_PINNPSNFYDFYPSSTK">
        <PeptideSequence>PINNPSNFYDFYPSSTK</PeptideSequence>
    </Peptide>
    <Peptide id="PTD_ILLGNEDEQEDEEQR">
        <PeptideSequence>ILLGNEDEQEDEEQR</PeptideSequence>
    </Peptide>
    <Peptide id="PTD_RGQEQS">
        <PeptideSequence>RGQEQS</PeptideSequence>
    </Peptide>
    <Peptide id="PTD_RGQEQSYQDEGVIVR">
        <PeptideSequence>RGQEQSYQDEGVIVR</PeptideSequence>
    </Peptide>
    <Peptide id="PTD_GQEQSYQDEGVIVR">
        <PeptideSequence>GQEQSYQDEGVIVR</PeptideSequence>
    </Peptide>
    <Peptide id="PTD_QDEGVIVR">
        <PeptideSequence>QDEGVIVR</PeptideSequence>
    </Peptide>
    <Peptide id="PTD_DEGVIVR">
        <PeptideSequence>DEGVIVR</PeptideSequence>
    </Peptide>
    <Peptide id="PTD_FGNFYEITPER">
        <PeptideSequence>FGNFYEITPER</PeptideSequence>
    </Peptide>
    <Peptide id="PTD_NFLAGSEDN">
        <PeptideSequence>NFLAGSEDN</PeptideSequence>
    </Peptide>
    <Peptide id="PTD_NFLAGSEDNVISQLDR">
        <PeptideSequence>NFLAGSEDNVISQLDR</PeptideSequence>
    </Peptide>
    <Peptide id="PTD_NFLAGSEDNVISQLDREVK">
        <PeptideSequence>NFLAGSEDNVISQLDREVK</PeptideSequence>
    </Peptide>
    <Peptide id="PTD_NFLAGSEDNVISQLDREVKELTFPGSAQDVER">
        <PeptideSequence>NFLAGSEDNVISQLDREVKELTFPGSAQDVER</PeptideSequence>
    </Peptide>
    <Peptide id="PTD_AGSEDNVISQLDREVK">
        <PeptideSequence>AGSEDNVISQLDREVK</PeptideSequence>
    </Peptide>
    <Peptide id="PTD_GSEDNVISQLDREVK">
        <PeptideSequence>GSEDNVISQLDREVK</PeptideSequence>
    </Peptide>
    <Peptide id="PTD_SEDNVISQLDREVK">
        <PeptideSequence>SEDNVISQLDREVK</PeptideSequence>
    </Peptide>
    <Peptide id="PTD_ISQLDR">
        <PeptideSequence>ISQLDR</PeptideSequence>
    </Peptide>
    <Peptide id="PTD_SQLDR">
        <PeptideSequence>SQLDR</PeptideSequence>
    </Peptide>
    <Peptide id="PTD_EVKELTFPGSAQDVER">
        <PeptideSequence>EVKELTFPGSAQDVER</PeptideSequence>
    </Peptide>
    <Peptide id="PTD_ELTFPGSAQDVER">
        <PeptideSequence>ELTFPGSAQDVER</PeptideSequence>
    </Peptide>
    <Peptide id="PTD_PGSAQDVER">
        <PeptideSequence>PGSAQDVER</PeptideSequence>
    </Peptide>
    <Peptide id="PTD_SAQDVER">
        <PeptideSequence>SAQDVER</PeptideSequence>
    </Peptide>
    <Peptide id="PTD_AQDVER">
        <PeptideSequence>AQDVER</PeptideSequence>
    </Peptide>
    <Peptide id="PTD_LIKNQQQSYFANAQPQQK">
        <PeptideSequence>LIKNQQQSYFANAQPQQK</PeptideSequence>
    </Peptide>
    <Peptide id="PTD_NQQQSYFANAQPQQK">
        <PeptideSequence>NQQQSYFANAQPQQK</PeptideSequence>
    </Peptide>
    <Peptide id="PTD_LAIPINNPGNFYDFYPSSTK">
        <PeptideSequence>LAIPINNPGNFYDFYPSSTK</PeptideSequence>
    </Peptide>
    <Peptide id="PTD_SKEQIQELR">
        <PeptideSequence>SKEQIQELR</PeptideSequence>
    </Peptide>
    <Peptide id="PTD_QELRK">
        <PeptideSequence>QELRK</PeptideSequence>
    </Peptide>
    <Peptide id="PTD_GKPSESG">
        <PeptideSequence>GKPSESG</PeptideSequence>
    </Peptide>
    <Peptide id="PTD_QLTFPGSVEDVER">
        <PeptideSequence>QLTFPGSVEDVER</PeptideSequence>
    </Peptide>
    <Peptide id="PTD_LGQCCEI_4C_5C">
        <PeptideSequence>LGQCCEI</PeptideSequence>
        <Modification location="4" residues="C" monoisotopicMassDelta="57.021461486816406">
            <cvParam cvRef="UNIMOD" accession="UNIMOD:4" name="Carbamidomethyl" value=""/>
        </Modification>
        <Modification location="5" residues="C" monoisotopicMassDelta="57.021461486816406">
            <cvParam cvRef="UNIMOD" accession="UNIMOD:4" name="Carbamidomethyl" value=""/>
        </Modification>
    </Peptide>
    <Peptide id="PTD_LGQCCEILSDLSEGCQCR_4C_5C_15C_17C">
        <PeptideSequence>LGQCCEILSDLSEGCQCR</PeptideSequence>
        <Modification location="4" residues="C" monoisotopicMassDelta="57.021461486816406">
            <cvParam cvRef="UNIMOD" accession="UNIMOD:4" name="Carbamidomethyl" value=""/>
        </Modification>
        <Modification location="5" residues="C" monoisotopicMassDelta="57.021461486816406">
            <cvParam cvRef="UNIMOD" accession="UNIMOD:4" name="Carbamidomethyl" value=""/>
        </Modification>
        <Modification location="15" residues="C" monoisotopicMassDelta="57.021461486816406">
            <cvParam cvRef="UNIMOD" accession="UNIMOD:4" name="Carbamidomethyl" value=""/>
        </Modification>
        <Modification location="17" residues="C" monoisotopicMassDelta="57.021461486816406">
            <cvParam cvRef="UNIMOD" accession="UNIMOD:4" name="Carbamidomethyl" value=""/>
        </Modification>
    </Peptide>
    <Peptide id="PTD_ALQPVMEK">
        <PeptideSequence>ALQPVMEK</PeptideSequence>
    </Peptide>
    <Peptide id="PTD_QPVMEK">
        <PeptideSequence>QPVMEK</PeptideSequence>
    </Peptide>
    <Peptide id="PTD_PVMEK">
        <PeptideSequence>PVMEK</PeptideSequence>
    </Peptide>
    <Peptide id="PTD_TPLMQVPLLLDLNGK">
        <PeptideSequence>TPLMQVPLLLDLNGK</PeptideSequence>
    </Peptide>
    <Peptide id="PTD_QGEYFIQVNAIR">
        <PeptideSequence>QGEYFIQVNAIR</PeptideSequence>
    </Peptide>
    <Peptide id="PTD_AVGPFGLCYDSR_8C">
        <PeptideSequence>AVGPFGLCYDSR</PeptideSequence>
        <Modification location="8" residues="C" monoisotopicMassDelta="57.021461486816406">
            <cvParam cvRef="UNIMOD" accession="UNIMOD:4" name="Carbamidomethyl" value=""/>
        </Modification>
    </Peptide>
    <Peptide id="PTD_ISGGAPSVDLILDKNDAVWR">
        <PeptideSequence>ISGGAPSVDLILDKNDAVWR</PeptideSequence>
    </Peptide>
    <Peptide id="PTD_SGGAPSVDLILDKNDAVWR">
        <PeptideSequence>SGGAPSVDLILDKNDAVWR</PeptideSequence>
    </Peptide>
    <Peptide id="PTD_ISSENFMVQAQDGVSCLGFVDGGVHAR_16C">
        <PeptideSequence>ISSENFMVQAQDGVSCLGFVDGGVHAR</PeptideSequence>
        <Modification location="16" residues="C" monoisotopicMassDelta="57.021461486816406">
            <cvParam cvRef="UNIMOD" accession="UNIMOD:4" name="Carbamidomethyl" value=""/>
        </Modification>
    </Peptide>
    <Peptide id="PTD_AGIALGAHHLEENL">
        <PeptideSequence>AGIALGAHHLEENL</PeptideSequence>
    </Peptide>
    <Peptide id="PTD_AGIALGAHHLEENLVVFDLER">
        <PeptideSequence>AGIALGAHHLEENLVVFDLER</PeptideSequence>
    </Peptide>
    <Peptide id="PTD_VFDLER">
        <PeptideSequence>VFDLER</PeptideSequence>
    </Peptide>
    <Peptide id="PTD_VGFNSNSLK">
        <PeptideSequence>VGFNSNSLK</PeptideSequence>
    </Peptide>
    <Peptide id="PTD_GFNSNSLK">
        <PeptideSequence>GFNSNSLK</PeptideSequence>
    </Peptide>
    <Peptide id="PTD_TCSNLFDLNNP_2C">
        <PeptideSequence>TCSNLFDLNNP</PeptideSequence>
        <Modification location="2" residues="C" monoisotopicMassDelta="57.021461486816406">
            <cvParam cvRef="UNIMOD" accession="UNIMOD:4" name="Carbamidomethyl" value=""/>
        </Modification>
    </Peptide>
    <Peptide id="PTD_TNRLE">
        <PeptideSequence>TNRLE</PeptideSequence>
    </Peptide>
    <Peptide id="PTD_TNRLEN">
        <PeptideSequence>TNRLEN</PeptideSequence>
    </Peptide>
    <Peptide id="PTD_TNRLENL">
        <PeptideSequence>TNRLENL</PeptideSequence>
    </Peptide>
    <Peptide id="PTD_NRLENLQNYR">
        <PeptideSequence>NRLENLQNYR</PeptideSequence>
    </Peptide>
    <Peptide id="PTD_ENLQNYR">
        <PeptideSequence>ENLQNYR</PeptideSequence>
    </Peptide>
    <Peptide id="PTD_NLQNYR">
        <PeptideSequence>NLQNYR</PeptideSequence>
    </Peptide>
    <Peptide id="PTD_QNYR">
        <PeptideSequence>QNYR</PeptideSequence>
    </Peptide>
    <Peptide id="PTD_NLEYGDALR">
        <PeptideSequence>NLEYGDALR</PeptideSequence>
    </Peptide>
    <Peptide id="PTD_LEATFNTR">
        <PeptideSequence>LEATFNTR</PeptideSequence>
    </Peptide>
    <Peptide id="PTD_LEATFNTRYEEIQR">
        <PeptideSequence>LEATFNTRYEEIQR</PeptideSequence>
    </Peptide>
    <Peptide id="PTD_EATFNTR">
        <PeptideSequence>EATFNTR</PeptideSequence>
    </Peptide>
    <Peptide id="PTD_EATFNTRYEEIQR">
        <PeptideSequence>EATFNTRYEEIQR</PeptideSequence>
    </Peptide>
    <Peptide id="PTD_RGQEQSHQDEG">
        <PeptideSequence>RGQEQSHQDEG</PeptideSequence>
    </Peptide>
    <Peptide id="PTD_RGQEQSHQDEGV">
        <PeptideSequence>RGQEQSHQDEGV</PeptideSequence>
    </Peptide>
    <Peptide id="PTD_YELVGIR">
        <PeptideSequence>YELVGIR</PeptideSequence>
    </Peptide>
    <Peptide id="PTD_AGSEDNVIR">
        <PeptideSequence>AGSEDNVIR</PeptideSequence>
    </Peptide>
    <Peptide id="PTD_GSEDNVIR">
        <PeptideSequence>GSEDNVIR</PeptideSequence>
    </Peptide>
    <Peptide id="PTD_SEDNVIR">
        <PeptideSequence>SEDNVIR</PeptideSequence>
    </Peptide>
    <Peptide id="PTD_EDNVIR">
        <PeptideSequence>EDNVIR</PeptideSequence>
    </Peptide>
    <Peptide id="PTD_TITLEVESSDTIDNVK">
        <PeptideSequence>TITLEVESSDTIDNVK</PeptideSequence>
    </Peptide>
    <Peptide id="PTD_TLADYNIQK">
        <PeptideSequence>TLADYNIQK</PeptideSequence>
    </Peptide>
    <Peptide id="PTD_ADYNIQK">
        <PeptideSequence>ADYNIQK</PeptideSequence>
    </Peptide>
    <Peptide id="PTD_ESTLHLVLR">
        <PeptideSequence>ESTLHLVLR</PeptideSequence>
    </Peptide>
    <Peptide id="PTD_HLVLR">
        <PeptideSequence>HLVLR</PeptideSequence>
    </Peptide>
    <Peptide id="PTD_VDDSGKVQR">
        <PeptideSequence>VDDSGKVQR</PeptideSequence>
    </Peptide>
    <Peptide id="PTD_IVMELYADTTPR">
        <PeptideSequence>IVMELYADTTPR</PeptideSequence>
    </Peptide>
    <PeptideEvidence dBSequence_ref="DBSEQ_COND1_LUPAN" peptide_ref="PTD_RQLQ" start="32" end="35" isDecoy="false" id="PTD_RQLQ_DBSEQ_COND1_LUPAN"/>
    <PeptideEvidence dBSequence_ref="DBSEQ_COND1_LUPAN" peptide_ref="PTD_RQLQQ" start="32" end="36" isDecoy="false" id="PTD_RQLQQ_DBSEQ_COND1_LUPAN"/>
    <PeptideEvidence dBSequence_ref="DBSEQ_COND1_LUPAN" peptide_ref="PTD_RQLQQVNLR" start="32" end="40" isDecoy="false" id="PTD_RQLQQVNLR_DBSEQ_COND1_LUPAN"/>
    <PeptideEvidence dBSequence_ref="DBSEQ_COND1_LUPAN" peptide_ref="PTD_QLQQVNLR" start="33" end="40" isDecoy="false" id="PTD_QLQQVNLR_DBSEQ_COND1_LUPAN"/>
    <PeptideEvidence dBSequence_ref="DBSEQ_COND1_LUPAN" peptide_ref="PTD_HKSSQESEESEELDQCCEQLNELNSQR_16C_17C" start="74" end="100" isDecoy="false" id="PTD_HKSSQESEESEELDQCCEQLNELNSQR_16C_17C_DBSEQ_COND1_LUPAN"/>
    <PeptideEvidence dBSequence_ref="DBSEQ_COND1_LUPAN" peptide_ref="PTD_SSQESEESEELDQCCEQLNELNSQR_14C_15C" start="76" end="100" isDecoy="false" id="PTD_SSQESEESEELDQCCEQLNELNSQR_14C_15C_DBSEQ_COND1_LUPAN"/>
    <PeptideEvidence dBSequence_ref="DBSEQ_COND1_LUPAN" peptide_ref="PTD_DQCCEQLNELNSQR_3C_4C" start="87" end="100" isDecoy="false" id="PTD_DQCCEQLNELNSQR_3C_4C_DBSEQ_COND1_LUPAN"/>
    <PeptideEvidence dBSequence_ref="DBSEQ_COND1_LUPAN" peptide_ref="PTD_NELNSQR" start="94" end="100" isDecoy="false" id="PTD_NELNSQR_DBSEQ_COND1_LUPAN"/>
    <PeptideEvidence dBSequence_ref="DBSEQ_COND1_LUPAN" peptide_ref="PTD_ALQQI" start="105" end="109" isDecoy="false" id="PTD_ALQQI_DBSEQ_COND1_LUPAN"/>
    <PeptideEvidence dBSequence_ref="DBSEQ_COND1_LUPAN" peptide_ref="PTD_ALQQIY" start="105" end="110" isDecoy="false" id="PTD_ALQQIY_DBSEQ_COND1_LUPAN"/>
    <PeptideEvidence dBSequence_ref="DBSEQ_COND1_LUPAN" peptide_ref="PTD_ALQQIYE" start="105" end="111" isDecoy="false" id="PTD_ALQQIYE_DBSEQ_COND1_LUPAN"/>
    <PeptideEvidence dBSequence_ref="DBSEQ_COND1_LUPAN" peptide_ref="PTD_ALQQIYES" start="105" end="112" isDecoy="false" id="PTD_ALQQIYES_DBSEQ_COND1_LUPAN"/>
    <PeptideEvidence dBSequence_ref="DBSEQ_COND1_LUPAN" peptide_ref="PTD_ALQQIYESQ" start="105" end="113" isDecoy="false" id="PTD_ALQQIYESQ_DBSEQ_COND1_LUPAN"/>
    <PeptideEvidence dBSequence_ref="DBSEQ_COND1_LUPAN" peptide_ref="PTD_ALQQIYESQSE" start="105" end="115" isDecoy="false" id="PTD_ALQQIYESQSE_DBSEQ_COND1_LUPAN"/>
    <PeptideEvidence dBSequence_ref="DBSEQ_COND1_LUPAN" peptide_ref="PTD_ALQQIYESQSEQ" start="105" end="116" isDecoy="false" id="PTD_ALQQIYESQSEQ_DBSEQ_COND1_LUPAN"/>
    <PeptideEvidence dBSequence_ref="DBSEQ_COND1_LUPAN" peptide_ref="PTD_ALQQIYESQSEQC_13C" start="105" end="117" isDecoy="false" id="PTD_ALQQIYESQSEQC_13C_DBSEQ_COND1_LUPAN"/>
    <PeptideEvidence dBSequence_ref="DBSEQ_COND1_LUPAN" peptide_ref="PTD_ALQQIYESQSEQCE_13C" start="105" end="118" isDecoy="false" id="PTD_ALQQIYESQSEQCE_13C_DBSEQ_COND1_LUPAN"/>
    <PeptideEvidence dBSequence_ref="DBSEQ_COND1_LUPAN" peptide_ref="PTD_ALQQIYESQSEQCEGR_13C" start="105" end="120" isDecoy="false" id="PTD_ALQQIYESQSEQCEGR_13C_DBSEQ_COND1_LUPAN"/>
    <PeptideEvidence dBSequence_ref="DBSEQ_COND1_LUPAN" peptide_ref="PTD_ALQQIYESQSEQCEGRQQEQQLEGELEK_13C" start="105" end="132" isDecoy="false" id="PTD_ALQQIYESQSEQCEGRQQEQQLEGELEK_13C_DBSEQ_COND1_LUPAN"/>
    <PeptideEvidence dBSequence_ref="DBSEQ_COND1_LUPAN" peptide_ref="PTD_QQIYESQSEQCEGR_11C" start="107" end="120" isDecoy="false" id="PTD_QQIYESQSEQCEGR_11C_DBSEQ_COND1_LUPAN"/>
    <PeptideEvidence dBSequence_ref="DBSEQ_COND1_LUPAN" peptide_ref="PTD_QIYESQSEQCEGR_10C" start="108" end="120" isDecoy="false" id="PTD_QIYESQSEQCEGR_10C_DBSEQ_COND1_LUPAN"/>
    <PeptideEvidence dBSequence_ref="DBSEQ_COND1_LUPAN" peptide_ref="PTD_IYESQSEQCEGR_9C" start="109" end="120" isDecoy="false" id="PTD_IYESQSEQCEGR_9C_DBSEQ_COND1_LUPAN"/>
    <PeptideEvidence dBSequence_ref="DBSEQ_COND1_LUPAN" peptide_ref="PTD_YESQSEQCEGR_8C" start="110" end="120" isDecoy="false" id="PTD_YESQSEQCEGR_8C_DBSEQ_COND1_LUPAN"/>
    <PeptideEvidence dBSequence_ref="DBSEQ_COND1_LUPAN" peptide_ref="PTD_ESQSEQCEGR_7C" start="111" end="120" isDecoy="false" id="PTD_ESQSEQCEGR_7C_DBSEQ_COND1_LUPAN"/>
    <PeptideEvidence dBSequence_ref="DBSEQ_COND1_LUPAN" peptide_ref="PTD_SQSEQCEGR_6C" start="112" end="120" isDecoy="false" id="PTD_SQSEQCEGR_6C_DBSEQ_COND1_LUPAN"/>
    <PeptideEvidence dBSequence_ref="DBSEQ_COND1_LUPAN" peptide_ref="PTD_SEQCEGR_4C" start="114" end="120" isDecoy="false" id="PTD_SEQCEGR_4C_DBSEQ_COND1_LUPAN"/>
    <PeptideEvidence dBSequence_ref="DBSEQ_COND1_LUPAN" peptide_ref="PTD_EQCEGR_3C" start="115" end="120" isDecoy="false" id="PTD_EQCEGR_3C_DBSEQ_COND1_LUPAN"/>
    <PeptideEvidence dBSequence_ref="DBSEQ_COND1_LUPAN" peptide_ref="PTD_CEGR_1C" start="117" end="120" isDecoy="false" id="PTD_CEGR_1C_DBSEQ_COND1_LUPAN"/>
    <PeptideEvidence dBSequence_ref="DBSEQ_COND1_LUPAN" peptide_ref="PTD_QQEQQLEGE" start="121" end="129" isDecoy="false" id="PTD_QQEQQLEGE_DBSEQ_COND1_LUPAN"/>
    <PeptideEvidence dBSequence_ref="DBSEQ_COND1_LUPAN" peptide_ref="PTD_QQEQQLEGELEK" start="121" end="132" isDecoy="false" id="PTD_QQEQQLEGELEK_DBSEQ_COND1_LUPAN"/>
    <PeptideEvidence dBSequence_ref="DBSEQ_COND1_LUPAN" peptide_ref="PTD_QQEQQLEGELEKLPR" start="121" end="135" isDecoy="false" id="PTD_QQEQQLEGELEKLPR_DBSEQ_COND1_LUPAN"/>
    <PeptideEvidence dBSequence_ref="DBSEQ_COND1_LUPAN" peptide_ref="PTD_QEQQLEGELEKLPR" start="122" end="135" isDecoy="false" id="PTD_QEQQLEGELEKLPR_DBSEQ_COND1_LUPAN"/>
    <PeptideEvidence dBSequence_ref="DBSEQ_COND1_LUPAN" peptide_ref="PTD_EQQLEGELEKLPR" start="123" end="135" isDecoy="false" id="PTD_EQQLEGELEKLPR_DBSEQ_COND1_LUPAN"/>
    <PeptideEvidence dBSequence_ref="DBSEQ_COND1_LUPAN" peptide_ref="PTD_QLEGELEKLPR" start="125" end="135" isDecoy="false" id="PTD_QLEGELEKLPR_DBSEQ_COND1_LUPAN"/>
    <PeptideEvidence dBSequence_ref="DBSEQ_COND1_LUPAN" peptide_ref="PTD_LEGELEKLPR" start="126" end="135" isDecoy="false" id="PTD_LEGELEKLPR_DBSEQ_COND1_LUPAN"/>
    <PeptideEvidence dBSequence_ref="DBSEQ_COND1_LUPAN" peptide_ref="PTD_EGELEKLPR" start="127" end="135" isDecoy="false" id="PTD_EGELEKLPR_DBSEQ_COND1_LUPAN"/>
    <PeptideEvidence dBSequence_ref="DBSEQ_COND1_LUPAN" peptide_ref="PTD_GELEKLPR" start="128" end="135" isDecoy="false" id="PTD_GELEKLPR_DBSEQ_COND1_LUPAN"/>
    <PeptideEvidence dBSequence_ref="DBSEQ_COND1_LUPAN" peptide_ref="PTD_ELEKLPR" start="129" end="135" isDecoy="false" id="PTD_ELEKLPR_DBSEQ_COND1_LUPAN"/>
    <PeptideEvidence dBSequence_ref="DBSEQ_COND1_LUPAN" peptide_ref="PTD_LEKLPR" start="130" end="135" isDecoy="false" id="PTD_LEKLPR_DBSEQ_COND1_LUPAN"/>
    <PeptideEvidence dBSequence_ref="DBSEQ_COND1_LUPAN" peptide_ref="PTD_EKLPR" start="131" end="135" isDecoy="false" id="PTD_EKLPR_DBSEQ_COND1_LUPAN"/>
    <PeptideEvidence dBSequence_ref="DBSEQ_COND1_LUPAN" peptide_ref="PTD_KLPR" start="132" end="135" isDecoy="false" id="PTD_KLPR_DBSEQ_COND1_LUPAN"/>
    <PeptideEvidence dBSequence_ref="DBSEQ_COND1_LUPAN" peptide_ref="PTD_ICGFGPLR_2C" start="136" end="143" isDecoy="false" id="PTD_ICGFGPLR_2C_DBSEQ_COND1_LUPAN"/>
    <PeptideEvidence dBSequence_ref="DBSEQ_COND1_LUPAN" peptide_ref="PTD_ICGFGPLRR_2C" start="136" end="144" isDecoy="false" id="PTD_ICGFGPLRR_2C_DBSEQ_COND1_LUPAN"/>
    <PeptideEvidence dBSequence_ref="DBSEQ_COND1_LUPAN" peptide_ref="PTD_GFGPLR" start="138" end="143" isDecoy="false" id="PTD_GFGPLR_DBSEQ_COND1_LUPAN"/>
    <PeptideEvidence dBSequence_ref="DBSEQ_COND1_LUPAN" peptide_ref="PTD_FGPLR" start="139" end="143" isDecoy="false" id="PTD_FGPLR_DBSEQ_COND1_LUPAN"/>
    <PeptideEvidence dBSequence_ref="DBSEQ_COND1_LUPAN" peptide_ref="PTD_GPLR" start="140" end="143" isDecoy="false" id="PTD_GPLR_DBSEQ_COND1_LUPAN"/>
    <PeptideEvidence dBSequence_ref="DBSEQ_COND1_LUPAN" peptide_ref="PTD_GPLRR" start="140" end="144" isDecoy="false" id="PTD_GPLRR_DBSEQ_COND1_LUPAN"/>
    <PeptideEvidence dBSequence_ref="DBSEQ_COND2_LUPAN" peptide_ref="PTD_RQLQQVNLR" start="32" end="40" isDecoy="false" id="PTD_RQLQQVNLR_DBSEQ_COND2_LUPAN"/>
    <PeptideEvidence dBSequence_ref="DBSEQ_COND2_LUPAN" peptide_ref="PTD_QLQQVNLR" start="33" end="40" isDecoy="false" id="PTD_QLQQVNLR_DBSEQ_COND2_LUPAN"/>
    <PeptideEvidence dBSequence_ref="DBSEQ_COND3_LUPAN" peptide_ref="PTD_RQLQQVNLR" start="32" end="40" isDecoy="false" id="PTD_RQLQQVNLR_DBSEQ_COND3_LUPAN"/>
    <PeptideEvidence dBSequence_ref="DBSEQ_COND3_LUPAN" peptide_ref="PTD_QLQQVNLR" start="33" end="40" isDecoy="false" id="PTD_QLQQVNLR_DBSEQ_COND3_LUPAN"/>
    <PeptideEvidence dBSequence_ref="DBSEQ_COND3_LUPAN" peptide_ref="PTD_HKSSQESEELDQCCEQLNELNSQR_13C_14C" start="74" end="97" isDecoy="false" id="PTD_HKSSQESEELDQCCEQLNELNSQR_13C_14C_DBSEQ_COND3_LUPAN"/>
    <PeptideEvidence dBSequence_ref="DBSEQ_COND3_LUPAN" peptide_ref="PTD_SSQESEELDQCCEQLNE_11C_12C" start="76" end="92" isDecoy="false" id="PTD_SSQESEELDQCCEQLNE_11C_12C_DBSEQ_COND3_LUPAN"/>
    <PeptideEvidence dBSequence_ref="DBSEQ_COND3_LUPAN" peptide_ref="PTD_SSQESEELDQCCEQLNELNSQR_11C_12C" start="76" end="97" isDecoy="false" id="PTD_SSQESEELDQCCEQLNELNSQR_11C_12C_DBSEQ_COND3_LUPAN"/>
    <PeptideEvidence dBSequence_ref="DBSEQ_COND3_LUPAN" peptide_ref="PTD_ALQQIYESQSEQCEGR_13C" start="102" end="117" isDecoy="false" id="PTD_ALQQIYESQSEQCEGR_13C_DBSEQ_COND3_LUPAN"/>
    <PeptideEvidence dBSequence_ref="DBSEQ_COND3_LUPAN" peptide_ref="PTD_ALQQIYESQSEQCEGRQQEQQLEGELEK_13C" start="102" end="129" isDecoy="false" id="PTD_ALQQIYESQSEQCEGRQQEQQLEGELEK_13C_DBSEQ_COND3_LUPAN"/>
    <PeptideEvidence dBSequence_ref="DBSEQ_COND3_LUPAN" peptide_ref="PTD_QQEQQLEGELEK" start="118" end="129" isDecoy="false" id="PTD_QQEQQLEGELEK_DBSEQ_COND3_LUPAN"/>
    <PeptideEvidence dBSequence_ref="DBSEQ_COND3_LUPAN" peptide_ref="PTD_QQEQQLEGELEKLPR" start="118" end="132" isDecoy="false" id="PTD_QQEQQLEGELEKLPR_DBSEQ_COND3_LUPAN"/>
    <PeptideEvidence dBSequence_ref="DBSEQ_COND3_LUPAN" peptide_ref="PTD_ICGFGPLR_2C" start="133" end="140" isDecoy="false" id="PTD_ICGFGPLR_2C_DBSEQ_COND3_LUPAN"/>
    <PeptideEvidence dBSequence_ref="DBSEQ_COND3_LUPAN" peptide_ref="PTD_ICGFGPLRR_2C" start="133" end="141" isDecoy="false" id="PTD_ICGFGPLRR_2C_DBSEQ_COND3_LUPAN"/>
    <PeptideEvidence dBSequence_ref="DBSEQ_CONA1_LUPAN" peptide_ref="PTD_QQPQQNECQFQR_8C" start="24" end="35" isDecoy="false" id="PTD_QQPQQNECQFQR_8C_DBSEQ_CONA1_LUPAN"/>
    <PeptideEvidence dBSequence_ref="DBSEQ_CONA1_LUPAN" peptide_ref="PTD_LNALEPDNSVK" start="36" end="46" isDecoy="false" id="PTD_LNALEPDNSVK_DBSEQ_CONA1_LUPAN"/>
    <PeptideEvidence dBSequence_ref="DBSEQ_CONA1_LUPAN" peptide_ref="PTD_LNALEPDNSVKSEAGTIETWNPNNDQLR" start="36" end="63" isDecoy="false" id="PTD_LNALEPDNSVKSEAGTIETWNPNNDQLR_DBSEQ_CONA1_LUPAN"/>
    <PeptideEvidence dBSequence_ref="DBSEQ_CONA1_LUPAN" peptide_ref="PTD_NALEPDNSVK" start="37" end="46" isDecoy="false" id="PTD_NALEPDNSVK_DBSEQ_CONA1_LUPAN"/>
    <PeptideEvidence dBSequence_ref="DBSEQ_CONA1_LUPAN" peptide_ref="PTD_ALEPDNSVK" start="38" end="46" isDecoy="false" id="PTD_ALEPDNSVK_DBSEQ_CONA1_LUPAN"/>
    <PeptideEvidence dBSequence_ref="DBSEQ_CONA1_LUPAN" peptide_ref="PTD_LEPDNSVK" start="39" end="46" isDecoy="false" id="PTD_LEPDNSVK_DBSEQ_CONA1_LUPAN"/>
    <PeptideEvidence dBSequence_ref="DBSEQ_CONA1_LUPAN" peptide_ref="PTD_EPDNSVK" start="40" end="46" isDecoy="false" id="PTD_EPDNSVK_DBSEQ_CONA1_LUPAN"/>
    <PeptideEvidence dBSequence_ref="DBSEQ_CONA1_LUPAN" peptide_ref="PTD_PDNSVK" start="41" end="46" isDecoy="false" id="PTD_PDNSVK_DBSEQ_CONA1_LUPAN"/>
    <PeptideEvidence dBSequence_ref="DBSEQ_CONA1_LUPAN" peptide_ref="PTD_SEAGTIETWNPNNDQLR" start="47" end="63" isDecoy="false" id="PTD_SEAGTIETWNPNNDQLR_DBSEQ_CONA1_LUPAN"/>
    <PeptideEvidence dBSequence_ref="DBSEQ_CONA1_LUPAN" peptide_ref="PTD_NPNNDQLR" start="56" end="63" isDecoy="false" id="PTD_NPNNDQLR_DBSEQ_CONA1_LUPAN"/>
    <PeptideEvidence dBSequence_ref="DBSEQ_CONA1_LUPAN" peptide_ref="PTD_CAGVALSR_1C" start="64" end="71" isDecoy="false" id="PTD_CAGVALSR_1C_DBSEQ_CONA1_LUPAN"/>
    <PeptideEvidence dBSequence_ref="DBSEQ_CONA1_LUPAN" peptide_ref="PTD_AGVALSR" start="65" end="71" isDecoy="false" id="PTD_AGVALSR_DBSEQ_CONA1_LUPAN"/>
    <PeptideEvidence dBSequence_ref="DBSEQ_CONA1_LUPAN" peptide_ref="PTD_GVALSR" start="66" end="71" isDecoy="false" id="PTD_GVALSR_DBSEQ_CONA1_LUPAN"/>
    <PeptideEvidence dBSequence_ref="DBSEQ_CONA1_LUPAN" peptide_ref="PTD_NGLRRPFYTNAPQEI" start="77" end="91" isDecoy="false" id="PTD_NGLRRPFYTNAPQEI_DBSEQ_CONA1_LUPAN"/>
    <PeptideEvidence dBSequence_ref="DBSEQ_CONA1_LUPAN" peptide_ref="PTD_NGLRRPFYTNAPQEIYIQQGR" start="77" end="97" isDecoy="false" id="PTD_NGLRRPFYTNAPQEIYIQQGR_DBSEQ_CONA1_LUPAN"/>
    <PeptideEvidence dBSequence_ref="DBSEQ_CONA1_LUPAN" peptide_ref="PTD_RPFYT" start="81" end="85" isDecoy="false" id="PTD_RPFYT_DBSEQ_CONA1_LUPAN"/>
    <PeptideEvidence dBSequence_ref="DBSEQ_CONA1_LUPAN" peptide_ref="PTD_RPFYTN" start="81" end="86" isDecoy="false" id="PTD_RPFYTN_DBSEQ_CONA1_LUPAN"/>
    <PeptideEvidence dBSequence_ref="DBSEQ_CONA1_LUPAN" peptide_ref="PTD_RPFYTNA" start="81" end="87" isDecoy="false" id="PTD_RPFYTNA_DBSEQ_CONA1_LUPAN"/>
    <PeptideEvidence dBSequence_ref="DBSEQ_CONA1_LUPAN" peptide_ref="PTD_RPFYTNAPQE" start="81" end="90" isDecoy="false" id="PTD_RPFYTNAPQE_DBSEQ_CONA1_LUPAN"/>
    <PeptideEvidence dBSequence_ref="DBSEQ_CONA1_LUPAN" peptide_ref="PTD_RPFYTNAPQEIY" start="81" end="92" isDecoy="false" id="PTD_RPFYTNAPQEIY_DBSEQ_CONA1_LUPAN"/>
    <PeptideEvidence dBSequence_ref="DBSEQ_CONA1_LUPAN" peptide_ref="PTD_RPFYTNAPQEIYIQQGR" start="81" end="97" isDecoy="false" id="PTD_RPFYTNAPQEIYIQQGR_DBSEQ_CONA1_LUPAN"/>
    <PeptideEvidence dBSequence_ref="DBSEQ_CONA1_LUPAN" peptide_ref="PTD_PQEIYIQQGR" start="88" end="97" isDecoy="false" id="PTD_PQEIYIQQGR_DBSEQ_CONA1_LUPAN"/>
    <PeptideEvidence dBSequence_ref="DBSEQ_CONA1_LUPAN" peptide_ref="PTD_QEIYIQQGR" start="89" end="97" isDecoy="false" id="PTD_QEIYIQQGR_DBSEQ_CONA1_LUPAN"/>
    <PeptideEvidence dBSequence_ref="DBSEQ_CONA1_LUPAN" peptide_ref="PTD_EIYIQQGR" start="90" end="97" isDecoy="false" id="PTD_EIYIQQGR_DBSEQ_CONA1_LUPAN"/>
    <PeptideEvidence dBSequence_ref="DBSEQ_CONA1_LUPAN" peptide_ref="PTD_IYIQQGR" start="91" end="97" isDecoy="false" id="PTD_IYIQQGR_DBSEQ_CONA1_LUPAN"/>
    <PeptideEvidence dBSequence_ref="DBSEQ_CONA1_LUPAN" peptide_ref="PTD_IQQGR" start="93" end="97" isDecoy="false" id="PTD_IQQGR_DBSEQ_CONA1_LUPAN"/>
    <PeptideEvidence dBSequence_ref="DBSEQ_CONA1_LUPAN" peptide_ref="PTD_GIFGLI" start="98" end="103" isDecoy="false" id="PTD_GIFGLI_DBSEQ_CONA1_LUPAN"/>
    <PeptideEvidence dBSequence_ref="DBSEQ_CONA1_LUPAN" peptide_ref="PTD_GIFGLIFPGCR_10C" start="98" end="108" isDecoy="false" id="PTD_GIFGLIFPGCR_10C_DBSEQ_CONA1_LUPAN"/>
    <PeptideEvidence dBSequence_ref="DBSEQ_CONA1_LUPAN" peptide_ref="PTD_GIFGLIFPGCRETYEEPQEQEQGQGPRPQDR_10C" start="98" end="128" isDecoy="false" id="PTD_GIFGLIFPGCRETYEEPQEQEQGQGPRPQDR_10C_DBSEQ_CONA1_LUPAN"/>
    <PeptideEvidence dBSequence_ref="DBSEQ_CONA1_LUPAN" peptide_ref="PTD_FGLIFPGCR_8C" start="100" end="108" isDecoy="false" id="PTD_FGLIFPGCR_8C_DBSEQ_CONA1_LUPAN"/>
    <PeptideEvidence dBSequence_ref="DBSEQ_CONA1_LUPAN" peptide_ref="PTD_GLIFPGCR_7C" start="101" end="108" isDecoy="false" id="PTD_GLIFPGCR_7C_DBSEQ_CONA1_LUPAN"/>
    <PeptideEvidence dBSequence_ref="DBSEQ_CONA1_LUPAN" peptide_ref="PTD_IFPGCR_5C" start="103" end="108" isDecoy="false" id="PTD_IFPGCR_5C_DBSEQ_CONA1_LUPAN"/>
    <PeptideEvidence dBSequence_ref="DBSEQ_CONA1_LUPAN" peptide_ref="PTD_FPGCR_4C" start="104" end="108" isDecoy="false" id="PTD_FPGCR_4C_DBSEQ_CONA1_LUPAN"/>
    <PeptideEvidence dBSequence_ref="DBSEQ_CONA1_LUPAN" peptide_ref="PTD_PGCR_3C" start="105" end="108" isDecoy="false" id="PTD_PGCR_3C_DBSEQ_CONA1_LUPAN"/>
    <PeptideEvidence dBSequence_ref="DBSEQ_CONA1_LUPAN" peptide_ref="PTD_ETYEEPQEQEQGQGPRPQDR" start="109" end="128" isDecoy="false" id="PTD_ETYEEPQEQEQGQGPRPQDR_DBSEQ_CONA1_LUPAN"/>
    <PeptideEvidence dBSequence_ref="DBSEQ_CONA1_LUPAN" peptide_ref="PTD_EEPQEQEQGQGPRPQDR" start="112" end="128" isDecoy="false" id="PTD_EEPQEQEQGQGPRPQDR_DBSEQ_CONA1_LUPAN"/>
    <PeptideEvidence dBSequence_ref="DBSEQ_CONA1_LUPAN" peptide_ref="PTD_RFYLSGN" start="180" end="186" isDecoy="false" id="PTD_RFYLSGN_DBSEQ_CONA1_LUPAN"/>
    <PeptideEvidence dBSequence_ref="DBSEQ_CONA1_LUPAN" peptide_ref="PTD_RFYLSGNQ" start="180" end="187" isDecoy="false" id="PTD_RFYLSGNQ_DBSEQ_CONA1_LUPAN"/>
    <PeptideEvidence dBSequence_ref="DBSEQ_CONA1_LUPAN" peptide_ref="PTD_RFYLSGNQE" start="180" end="188" isDecoy="false" id="PTD_RFYLSGNQE_DBSEQ_CONA1_LUPAN"/>
    <PeptideEvidence dBSequence_ref="DBSEQ_CONA1_LUPAN" peptide_ref="PTD_RFYLSGNQEQE" start="180" end="190" isDecoy="false" id="PTD_RFYLSGNQEQE_DBSEQ_CONA1_LUPAN"/>
    <PeptideEvidence dBSequence_ref="DBSEQ_CONA1_LUPAN" peptide_ref="PTD_RFYLSGNQEQEF" start="180" end="191" isDecoy="false" id="PTD_RFYLSGNQEQEF_DBSEQ_CONA1_LUPAN"/>
    <PeptideEvidence dBSequence_ref="DBSEQ_CONA1_LUPAN" peptide_ref="PTD_RFYLSGNQEQEFLQ" start="180" end="193" isDecoy="false" id="PTD_RFYLSGNQEQEFLQ_DBSEQ_CONA1_LUPAN"/>
    <PeptideEvidence dBSequence_ref="DBSEQ_CONA1_LUPAN" peptide_ref="PTD_RFYLSGNQEQEFLQYQQK" start="180" end="197" isDecoy="false" id="PTD_RFYLSGNQEQEFLQYQQK_DBSEQ_CONA1_LUPAN"/>
    <PeptideEvidence dBSequence_ref="DBSEQ_CONA1_LUPAN" peptide_ref="PTD_FYLSGNQEQEFLQYQQK" start="181" end="197" isDecoy="false" id="PTD_FYLSGNQEQEFLQYQQK_DBSEQ_CONA1_LUPAN"/>
    <PeptideEvidence dBSequence_ref="DBSEQ_CONA1_LUPAN" peptide_ref="PTD_SGNQEQEFLQYQQK" start="184" end="197" isDecoy="false" id="PTD_SGNQEQEFLQYQQK_DBSEQ_CONA1_LUPAN"/>
    <PeptideEvidence dBSequence_ref="DBSEQ_CONA1_LUPAN" peptide_ref="PTD_EFLQYQQK" start="190" end="197" isDecoy="false" id="PTD_EFLQYQQK_DBSEQ_CONA1_LUPAN"/>
    <PeptideEvidence dBSequence_ref="DBSEQ_CONA1_LUPAN" peptide_ref="PTD_FLQYQQK" start="191" end="197" isDecoy="false" id="PTD_FLQYQQK_DBSEQ_CONA1_LUPAN"/>
    <PeptideEvidence dBSequence_ref="DBSEQ_CONA1_LUPAN" peptide_ref="PTD_LQYQQK" start="192" end="197" isDecoy="false" id="PTD_LQYQQK_DBSEQ_CONA1_LUPAN"/>
    <PeptideEvidence dBSequence_ref="DBSEQ_CONA1_LUPAN" peptide_ref="PTD_QYQQK" start="193" end="197" isDecoy="false" id="PTD_QYQQK_DBSEQ_CONA1_LUPAN"/>
    <PeptideEvidence dBSequence_ref="DBSEQ_CONA1_LUPAN" peptide_ref="PTD_EGGQGQQQEGGNEGGNV" start="198" end="214" isDecoy="false" id="PTD_EGGQGQQQEGGNEGGNV_DBSEQ_CONA1_LUPAN"/>
    <PeptideEvidence dBSequence_ref="DBSEQ_CONA1_LUPAN" peptide_ref="PTD_EGGQGQQQEGGNEGGNVLSGFNDEFLEEAFSVDR" start="198" end="231" isDecoy="false" id="PTD_EGGQGQQQEGGNEGGNVLSGFNDEFLEEAFSVDR_DBSEQ_CONA1_LUPAN"/>
    <PeptideEvidence dBSequence_ref="DBSEQ_CONA1_LUPAN" peptide_ref="PTD_EGGQGQQQEGGNEGGNVLSGFNDEFLEEAFSVDREIVR" start="198" end="235" isDecoy="false" id="PTD_EGGQGQQQEGGNEGGNVLSGFNDEFLEEAFSVDREIVR_DBSEQ_CONA1_LUPAN"/>
    <PeptideEvidence dBSequence_ref="DBSEQ_CONA1_LUPAN" peptide_ref="PTD_SGFNDEFLEEAFSVDREIVR" start="216" end="235" isDecoy="false" id="PTD_SGFNDEFLEEAFSVDREIVR_DBSEQ_CONA1_LUPAN"/>
    <PeptideEvidence dBSequence_ref="DBSEQ_CONA1_LUPAN" peptide_ref="PTD_NDDREGSIVEVK" start="241" end="252" isDecoy="false" id="PTD_NDDREGSIVEVK_DBSEQ_CONA1_LUPAN"/>
    <PeptideEvidence dBSequence_ref="DBSEQ_CONA1_LUPAN" peptide_ref="PTD_NDDREGSIVEVKEGLK" start="241" end="256" isDecoy="false" id="PTD_NDDREGSIVEVKEGLK_DBSEQ_CONA1_LUPAN"/>
    <PeptideEvidence dBSequence_ref="DBSEQ_CONA1_LUPAN" peptide_ref="PTD_DDREGSIVEVK" start="242" end="252" isDecoy="false" id="PTD_DDREGSIVEVK_DBSEQ_CONA1_LUPAN"/>
    <PeptideEvidence dBSequence_ref="DBSEQ_CONA1_LUPAN" peptide_ref="PTD_DREGSIVEVK" start="243" end="252" isDecoy="false" id="PTD_DREGSIVEVK_DBSEQ_CONA1_LUPAN"/>
    <PeptideEvidence dBSequence_ref="DBSEQ_CONA1_LUPAN" peptide_ref="PTD_EGSIVEVK" start="245" end="252" isDecoy="false" id="PTD_EGSIVEVK_DBSEQ_CONA1_LUPAN"/>
    <PeptideEvidence dBSequence_ref="DBSEQ_CONA1_LUPAN" peptide_ref="PTD_EGLKV" start="253" end="257" isDecoy="false" id="PTD_EGLKV_DBSEQ_CONA1_LUPAN"/>
    <PeptideEvidence dBSequence_ref="DBSEQ_CONA1_LUPAN" peptide_ref="PTD_EGLKVISPPTLRPR" start="253" end="266" isDecoy="false" id="PTD_EGLKVISPPTLRPR_DBSEQ_CONA1_LUPAN"/>
    <PeptideEvidence dBSequence_ref="DBSEQ_CONA1_LUPAN" peptide_ref="PTD_VISPPTLRPR" start="257" end="266" isDecoy="false" id="PTD_VISPPTLRPR_DBSEQ_CONA1_LUPAN"/>
    <PeptideEvidence dBSequence_ref="DBSEQ_CONA1_LUPAN" peptide_ref="PTD_PPTLRPR" start="260" end="266" isDecoy="false" id="PTD_PPTLRPR_DBSEQ_CONA1_LUPAN"/>
    <PeptideEvidence dBSequence_ref="DBSEQ_CONA1_LUPAN" peptide_ref="PTD_TLRPR" start="262" end="266" isDecoy="false" id="PTD_TLRPR_DBSEQ_CONA1_LUPAN"/>
    <PeptideEvidence dBSequence_ref="DBSEQ_CONA1_LUPAN" peptide_ref="PTD_HRPHHHEEEEEEEEWSHQVR" start="289" end="308" isDecoy="false" id="PTD_HRPHHHEEEEEEEEWSHQVR_DBSEQ_CONA1_LUPAN"/>
    <PeptideEvidence dBSequence_ref="DBSEQ_CONA1_LUPAN" peptide_ref="PTD_LRHNIGQSTSPDAYNPQAGR" start="332" end="351" isDecoy="false" id="PTD_LRHNIGQSTSPDAYNPQAGR_DBSEQ_CONA1_LUPAN"/>
    <PeptideEvidence dBSequence_ref="DBSEQ_CONA1_LUPAN" peptide_ref="PTD_HNIGQSTS" start="334" end="341" isDecoy="false" id="PTD_HNIGQSTS_DBSEQ_CONA1_LUPAN"/>
    <PeptideEvidence dBSequence_ref="DBSEQ_CONA1_LUPAN" peptide_ref="PTD_HNIGQSTSPDAY" start="334" end="345" isDecoy="false" id="PTD_HNIGQSTSPDAY_DBSEQ_CONA1_LUPAN"/>
    <PeptideEvidence dBSequence_ref="DBSEQ_CONA1_LUPAN" peptide_ref="PTD_HNIGQSTSPDAYN" start="334" end="346" isDecoy="false" id="PTD_HNIGQSTSPDAYN_DBSEQ_CONA1_LUPAN"/>
    <PeptideEvidence dBSequence_ref="DBSEQ_CONA1_LUPAN" peptide_ref="PTD_HNIGQSTSPDAYNPQAGR" start="334" end="351" isDecoy="false" id="PTD_HNIGQSTSPDAYNPQAGR_DBSEQ_CONA1_LUPAN"/>
    <PeptideEvidence dBSequence_ref="DBSEQ_CONA1_LUPAN" peptide_ref="PTD_PDAYNPQAGR" start="342" end="351" isDecoy="false" id="PTD_PDAYNPQAGR_DBSEQ_CONA1_LUPAN"/>
    <PeptideEvidence dBSequence_ref="DBSEQ_CONA1_LUPAN" peptide_ref="PTD_DAYNPQAGR" start="343" end="351" isDecoy="false" id="PTD_DAYNPQAGR_DBSEQ_CONA1_LUPAN"/>
    <PeptideEvidence dBSequence_ref="DBSEQ_CONA1_LUPAN" peptide_ref="PTD_PQAGR" start="347" end="351" isDecoy="false" id="PTD_PQAGR_DBSEQ_CONA1_LUPAN"/>
    <PeptideEvidence dBSequence_ref="DBSEQ_CONA1_LUPAN" peptide_ref="PTD_LKTLTSLD" start="352" end="359" isDecoy="false" id="PTD_LKTLTSLD_DBSEQ_CONA1_LUPAN"/>
    <PeptideEvidence dBSequence_ref="DBSEQ_CONA1_LUPAN" peptide_ref="PTD_LKTLTSLDFPILR" start="352" end="364" isDecoy="false" id="PTD_LKTLTSLDFPILR_DBSEQ_CONA1_LUPAN"/>
    <PeptideEvidence dBSequence_ref="DBSEQ_CONA1_LUPAN" peptide_ref="PTD_TLTSLDFPILR" start="354" end="364" isDecoy="false" id="PTD_TLTSLDFPILR_DBSEQ_CONA1_LUPAN"/>
    <PeptideEvidence dBSequence_ref="DBSEQ_CONA1_LUPAN" peptide_ref="PTD_TSLDFPILR" start="356" end="364" isDecoy="false" id="PTD_TSLDFPILR_DBSEQ_CONA1_LUPAN"/>
    <PeptideEvidence dBSequence_ref="DBSEQ_CONA1_LUPAN" peptide_ref="PTD_LDFPILR" start="358" end="364" isDecoy="false" id="PTD_LDFPILR_DBSEQ_CONA1_LUPAN"/>
    <PeptideEvidence dBSequence_ref="DBSEQ_CONA1_LUPAN" peptide_ref="PTD_DFPILR" start="359" end="364" isDecoy="false" id="PTD_DFPILR_DBSEQ_CONA1_LUPAN"/>
    <PeptideEvidence dBSequence_ref="DBSEQ_CONA1_LUPAN" peptide_ref="PTD_WLGLAAEHGSIYK" start="365" end="377" isDecoy="false" id="PTD_WLGLAAEHGSIYK_DBSEQ_CONA1_LUPAN"/>
    <PeptideEvidence dBSequence_ref="DBSEQ_CONA1_LUPAN" peptide_ref="PTD_LGLAAEHGSIYK" start="366" end="377" isDecoy="false" id="PTD_LGLAAEHGSIYK_DBSEQ_CONA1_LUPAN"/>
    <PeptideEvidence dBSequence_ref="DBSEQ_CONA1_LUPAN" peptide_ref="PTD_GLAAEHGSIYK" start="367" end="377" isDecoy="false" id="PTD_GLAAEHGSIYK_DBSEQ_CONA1_LUPAN"/>
    <PeptideEvidence dBSequence_ref="DBSEQ_CONA1_LUPAN" peptide_ref="PTD_SLDDNFSYVAFK" start="435" end="446" isDecoy="false" id="PTD_SLDDNFSYVAFK_DBSEQ_CONA1_LUPAN"/>
    <PeptideEvidence dBSequence_ref="DBSEQ_CONA1_LUPAN" peptide_ref="PTD_DNFSYVAFK" start="438" end="446" isDecoy="false" id="PTD_DNFSYVAFK_DBSEQ_CONA1_LUPAN"/>
    <PeptideEvidence dBSequence_ref="DBSEQ_CONA1_LUPAN" peptide_ref="PTD_NFSYVAFK" start="439" end="446" isDecoy="false" id="PTD_NFSYVAFK_DBSEQ_CONA1_LUPAN"/>
    <PeptideEvidence dBSequence_ref="DBSEQ_CONA1_LUPAN" peptide_ref="PTD_TNDIPQ" start="447" end="452" isDecoy="false" id="PTD_TNDIPQ_DBSEQ_CONA1_LUPAN"/>
    <PeptideEvidence dBSequence_ref="DBSEQ_CONA1_LUPAN" peptide_ref="PTD_TNDIPQI" start="447" end="453" isDecoy="false" id="PTD_TNDIPQI_DBSEQ_CONA1_LUPAN"/>
    <PeptideEvidence dBSequence_ref="DBSEQ_CONA1_LUPAN" peptide_ref="PTD_TNDIPQIAA" start="447" end="455" isDecoy="false" id="PTD_TNDIPQIAA_DBSEQ_CONA1_LUPAN"/>
    <PeptideEvidence dBSequence_ref="DBSEQ_CONA1_LUPAN" peptide_ref="PTD_TNDIPQIAAL" start="447" end="456" isDecoy="false" id="PTD_TNDIPQIAAL_DBSEQ_CONA1_LUPAN"/>
    <PeptideEvidence dBSequence_ref="DBSEQ_CONA1_LUPAN" peptide_ref="PTD_TNDIPQIAALA" start="447" end="457" isDecoy="false" id="PTD_TNDIPQIAALA_DBSEQ_CONA1_LUPAN"/>
    <PeptideEvidence dBSequence_ref="DBSEQ_CONA1_LUPAN" peptide_ref="PTD_TNDIPQIAALAG" start="447" end="458" isDecoy="false" id="PTD_TNDIPQIAALAG_DBSEQ_CONA1_LUPAN"/>
    <PeptideEvidence dBSequence_ref="DBSEQ_CONA1_LUPAN" peptide_ref="PTD_TNDIPQIAALAGL" start="447" end="459" isDecoy="false" id="PTD_TNDIPQIAALAGL_DBSEQ_CONA1_LUPAN"/>
    <PeptideEvidence dBSequence_ref="DBSEQ_CONA1_LUPAN" peptide_ref="PTD_TNDIPQIAALAGLTSSIR" start="447" end="464" isDecoy="false" id="PTD_TNDIPQIAALAGLTSSIR_DBSEQ_CONA1_LUPAN"/>
    <PeptideEvidence dBSequence_ref="DBSEQ_CONA1_LUPAN" peptide_ref="PTD_PQIAALAGLTSSIR" start="451" end="464" isDecoy="false" id="PTD_PQIAALAGLTSSIR_DBSEQ_CONA1_LUPAN"/>
    <PeptideEvidence dBSequence_ref="DBSEQ_CONA1_LUPAN" peptide_ref="PTD_AALAGLTSSIR" start="454" end="464" isDecoy="false" id="PTD_AALAGLTSSIR_DBSEQ_CONA1_LUPAN"/>
    <PeptideEvidence dBSequence_ref="DBSEQ_CONA1_LUPAN" peptide_ref="PTD_ALAGLTSSIR" start="455" end="464" isDecoy="false" id="PTD_ALAGLTSSIR_DBSEQ_CONA1_LUPAN"/>
    <PeptideEvidence dBSequence_ref="DBSEQ_CONA1_LUPAN" peptide_ref="PTD_LAGLTSSIR" start="456" end="464" isDecoy="false" id="PTD_LAGLTSSIR_DBSEQ_CONA1_LUPAN"/>
    <PeptideEvidence dBSequence_ref="DBSEQ_CONA1_LUPAN" peptide_ref="PTD_AGLTSSIR" start="457" end="464" isDecoy="false" id="PTD_AGLTSSIR_DBSEQ_CONA1_LUPAN"/>
    <PeptideEvidence dBSequence_ref="DBSEQ_CONA1_LUPAN" peptide_ref="PTD_GLTSSIR" start="458" end="464" isDecoy="false" id="PTD_GLTSSIR_DBSEQ_CONA1_LUPAN"/>
    <PeptideEvidence dBSequence_ref="DBSEQ_CONA1_LUPAN" peptide_ref="PTD_LTSSIR" start="459" end="464" isDecoy="false" id="PTD_LTSSIR_DBSEQ_CONA1_LUPAN"/>
    <PeptideEvidence dBSequence_ref="DBSEQ_CONA1_LUPAN" peptide_ref="PTD_TSSIR" start="460" end="464" isDecoy="false" id="PTD_TSSIR_DBSEQ_CONA1_LUPAN"/>
    <PeptideEvidence dBSequence_ref="DBSEQ_CONA1_LUPAN" peptide_ref="PTD_ALPLDVVAHAFNLDR" start="465" end="479" isDecoy="false" id="PTD_ALPLDVVAHAFNLDR_DBSEQ_CONA1_LUPAN"/>
    <PeptideEvidence dBSequence_ref="DBSEQ_CONA1_LUPAN" peptide_ref="PTD_ALPLDVVAHAFNLDRDQAR" start="465" end="483" isDecoy="false" id="PTD_ALPLDVVAHAFNLDRDQAR_DBSEQ_CONA1_LUPAN"/>
    <PeptideEvidence dBSequence_ref="DBSEQ_CONA1_LUPAN" peptide_ref="PTD_LDVVAHAFNLDR" start="468" end="479" isDecoy="false" id="PTD_LDVVAHAFNLDR_DBSEQ_CONA1_LUPAN"/>
    <PeptideEvidence dBSequence_ref="DBSEQ_CONA1_LUPAN" peptide_ref="PTD_LDVVAHAFNLDRDQAR" start="468" end="483" isDecoy="false" id="PTD_LDVVAHAFNLDRDQAR_DBSEQ_CONA1_LUPAN"/>
    <PeptideEvidence dBSequence_ref="DBSEQ_CONA1_LUPAN" peptide_ref="PTD_DVVAHAFNLDRDQAR" start="469" end="483" isDecoy="false" id="PTD_DVVAHAFNLDRDQAR_DBSEQ_CONA1_LUPAN"/>
    <PeptideEvidence dBSequence_ref="DBSEQ_CONA1_LUPAN" peptide_ref="PTD_VVAHAFNLDRDQAR" start="470" end="483" isDecoy="false" id="PTD_VVAHAFNLDRDQAR_DBSEQ_CONA1_LUPAN"/>
    <PeptideEvidence dBSequence_ref="DBSEQ_CONA1_LUPAN" peptide_ref="PTD_VAHAFNLDRDQAR" start="471" end="483" isDecoy="false" id="PTD_VAHAFNLDRDQAR_DBSEQ_CONA1_LUPAN"/>
    <PeptideEvidence dBSequence_ref="DBSEQ_CONA1_LUPAN" peptide_ref="PTD_AHAFNLDRDQAR" start="472" end="483" isDecoy="false" id="PTD_AHAFNLDRDQAR_DBSEQ_CONA1_LUPAN"/>
    <PeptideEvidence dBSequence_ref="DBSEQ_CONA1_LUPAN" peptide_ref="PTD_HAFNLDRDQAR" start="473" end="483" isDecoy="false" id="PTD_HAFNLDRDQAR_DBSEQ_CONA1_LUPAN"/>
    <PeptideEvidence dBSequence_ref="DBSEQ_CONA1_LUPAN" peptide_ref="PTD_AFNLDRDQAR" start="474" end="483" isDecoy="false" id="PTD_AFNLDRDQAR_DBSEQ_CONA1_LUPAN"/>
    <PeptideEvidence dBSequence_ref="DBSEQ_CONA1_LUPAN" peptide_ref="PTD_FNLDRDQAR" start="475" end="483" isDecoy="false" id="PTD_FNLDRDQAR_DBSEQ_CONA1_LUPAN"/>
    <PeptideEvidence dBSequence_ref="DBSEQ_CONA1_LUPAN" peptide_ref="PTD_FLVPPPQSQLR" start="493" end="503" isDecoy="false" id="PTD_FLVPPPQSQLR_DBSEQ_CONA1_LUPAN"/>
    <PeptideEvidence dBSequence_ref="DBSEQ_CONA1_LUPAN" peptide_ref="PTD_PQSQLR" start="498" end="503" isDecoy="false" id="PTD_PQSQLR_DBSEQ_CONA1_LUPAN"/>
    <PeptideEvidence dBSequence_ref="DBSEQ_CONA1_LUPAN" peptide_ref="PTD_SQLR" start="500" end="503" isDecoy="false" id="PTD_SQLR_DBSEQ_CONA1_LUPAN"/>
    <PeptideEvidence dBSequence_ref="DBSEQ_CONA2_LUPAN" peptide_ref="PTD_LNALEPDNR" start="36" end="44" isDecoy="false" id="PTD_LNALEPDNR_DBSEQ_CONA2_LUPAN"/>
    <PeptideEvidence dBSequence_ref="DBSEQ_CONA2_LUPAN" peptide_ref="PTD_LNALEPDNRVESEGGVTETWNSNRPELR" start="36" end="63" isDecoy="false" id="PTD_LNALEPDNRVESEGGVTETWNSNRPELR_DBSEQ_CONA2_LUPAN"/>
    <PeptideEvidence dBSequence_ref="DBSEQ_CONA2_LUPAN" peptide_ref="PTD_NALEPDNRVESEGGVTETWNSNRPELR" start="37" end="63" isDecoy="false" id="PTD_NALEPDNRVESEGGVTETWNSNRPELR_DBSEQ_CONA2_LUPAN"/>
    <PeptideEvidence dBSequence_ref="DBSEQ_CONA2_LUPAN" peptide_ref="PTD_ALEPDNRVESEGGVTETWNSNRPELR" start="38" end="63" isDecoy="false" id="PTD_ALEPDNRVESEGGVTETWNSNRPELR_DBSEQ_CONA2_LUPAN"/>
    <PeptideEvidence dBSequence_ref="DBSEQ_CONA2_LUPAN" peptide_ref="PTD_LEPDNRVESEGGVTETWNSNRPELR" start="39" end="63" isDecoy="false" id="PTD_LEPDNRVESEGGVTETWNSNRPELR_DBSEQ_CONA2_LUPAN"/>
    <PeptideEvidence dBSequence_ref="DBSEQ_CONA2_LUPAN" peptide_ref="PTD_EPDNRVESEGGVTETWNSNRPELR" start="40" end="63" isDecoy="false" id="PTD_EPDNRVESEGGVTETWNSNRPELR_DBSEQ_CONA2_LUPAN"/>
    <PeptideEvidence dBSequence_ref="DBSEQ_CONA2_LUPAN" peptide_ref="PTD_NRVESEGGVTETWNSNRPELR" start="43" end="63" isDecoy="false" id="PTD_NRVESEGGVTETWNSNRPELR_DBSEQ_CONA2_LUPAN"/>
    <PeptideEvidence dBSequence_ref="DBSEQ_CONA2_LUPAN" peptide_ref="PTD_VESEGGVTETWNSNRPELR" start="45" end="63" isDecoy="false" id="PTD_VESEGGVTETWNSNRPELR_DBSEQ_CONA2_LUPAN"/>
    <PeptideEvidence dBSequence_ref="DBSEQ_CONA2_LUPAN" peptide_ref="PTD_GGVTETWNSNRPELR" start="49" end="63" isDecoy="false" id="PTD_GGVTETWNSNRPELR_DBSEQ_CONA2_LUPAN"/>
    <PeptideEvidence dBSequence_ref="DBSEQ_CONA2_LUPAN" peptide_ref="PTD_TETWNSNRPELR" start="52" end="63" isDecoy="false" id="PTD_TETWNSNRPELR_DBSEQ_CONA2_LUPAN"/>
    <PeptideEvidence dBSequence_ref="DBSEQ_CONA2_LUPAN" peptide_ref="PTD_CAGVAFEK_1C" start="64" end="71" isDecoy="false" id="PTD_CAGVAFEK_1C_DBSEQ_CONA2_LUPAN"/>
    <PeptideEvidence dBSequence_ref="DBSEQ_CONA2_LUPAN" peptide_ref="PTD_AGVAFEK" start="65" end="71" isDecoy="false" id="PTD_AGVAFEK_DBSEQ_CONA2_LUPAN"/>
    <PeptideEvidence dBSequence_ref="DBSEQ_CONA2_LUPAN" peptide_ref="PTD_EGDIIAI" start="149" end="155" isDecoy="false" id="PTD_EGDIIAI_DBSEQ_CONA2_LUPAN"/>
    <PeptideEvidence dBSequence_ref="DBSEQ_CONA2_LUPAN" peptide_ref="PTD_EGDIIAIPPGIPYWTYNYGEQR" start="149" end="170" isDecoy="false" id="PTD_EGDIIAIPPGIPYWTYNYGEQR_DBSEQ_CONA2_LUPAN"/>
    <PeptideEvidence dBSequence_ref="DBSEQ_CONA2_LUPAN" peptide_ref="PTD_PPGIPYWTYNYGEQR" start="156" end="170" isDecoy="false" id="PTD_PPGIPYWTYNYGEQR_DBSEQ_CONA2_LUPAN"/>
    <PeptideEvidence dBSequence_ref="DBSEQ_CONA2_LUPAN" peptide_ref="PTD_PYWTYNYGEQR" start="160" end="170" isDecoy="false" id="PTD_PYWTYNYGEQR_DBSEQ_CONA2_LUPAN"/>
    <PeptideEvidence dBSequence_ref="DBSEQ_CONA2_LUPAN" peptide_ref="PTD_TYNYGEQR" start="163" end="170" isDecoy="false" id="PTD_TYNYGEQR_DBSEQ_CONA2_LUPAN"/>
    <PeptideEvidence dBSequence_ref="DBSEQ_CONA2_LUPAN" peptide_ref="PTD_LVAINL" start="171" end="176" isDecoy="false" id="PTD_LVAINL_DBSEQ_CONA2_LUPAN"/>
    <PeptideEvidence dBSequence_ref="DBSEQ_CONA2_LUPAN" peptide_ref="PTD_LVAINLL" start="171" end="177" isDecoy="false" id="PTD_LVAINLL_DBSEQ_CONA2_LUPAN"/>
    <PeptideEvidence dBSequence_ref="DBSEQ_CONA2_LUPAN" peptide_ref="PTD_LVAINLLD" start="171" end="178" isDecoy="false" id="PTD_LVAINLLD_DBSEQ_CONA2_LUPAN"/>
    <PeptideEvidence dBSequence_ref="DBSEQ_CONA2_LUPAN" peptide_ref="PTD_LVAINLLDT" start="171" end="179" isDecoy="false" id="PTD_LVAINLLDT_DBSEQ_CONA2_LUPAN"/>
    <PeptideEvidence dBSequence_ref="DBSEQ_CONA2_LUPAN" peptide_ref="PTD_LVAINLLDTT" start="171" end="180" isDecoy="false" id="PTD_LVAINLLDTT_DBSEQ_CONA2_LUPAN"/>
    <PeptideEvidence dBSequence_ref="DBSEQ_CONA2_LUPAN" peptide_ref="PTD_LVAINLLDTTS" start="171" end="181" isDecoy="false" id="PTD_LVAINLLDTTS_DBSEQ_CONA2_LUPAN"/>
    <PeptideEvidence dBSequence_ref="DBSEQ_CONA2_LUPAN" peptide_ref="PTD_LVAINLLDTTSL" start="171" end="182" isDecoy="false" id="PTD_LVAINLLDTTSL_DBSEQ_CONA2_LUPAN"/>
    <PeptideEvidence dBSequence_ref="DBSEQ_CONA2_LUPAN" peptide_ref="PTD_LVAINLLDTTSLLN" start="171" end="184" isDecoy="false" id="PTD_LVAINLLDTTSLLN_DBSEQ_CONA2_LUPAN"/>
    <PeptideEvidence dBSequence_ref="DBSEQ_CONA2_LUPAN" peptide_ref="PTD_LVAINLLDTTSLLNQ" start="171" end="185" isDecoy="false" id="PTD_LVAINLLDTTSLLNQ_DBSEQ_CONA2_LUPAN"/>
    <PeptideEvidence dBSequence_ref="DBSEQ_CONA2_LUPAN" peptide_ref="PTD_LVAINLLDTTSLLNQL" start="171" end="186" isDecoy="false" id="PTD_LVAINLLDTTSLLNQL_DBSEQ_CONA2_LUPAN"/>
    <PeptideEvidence dBSequence_ref="DBSEQ_CONA2_LUPAN" peptide_ref="PTD_LVAINLLDTTSLLNQLD" start="171" end="187" isDecoy="false" id="PTD_LVAINLLDTTSLLNQLD_DBSEQ_CONA2_LUPAN"/>
    <PeptideEvidence dBSequence_ref="DBSEQ_CONA2_LUPAN" peptide_ref="PTD_LVAINLLDTTSLLNQLDPSPR" start="171" end="191" isDecoy="false" id="PTD_LVAINLLDTTSLLNQLDPSPR_DBSEQ_CONA2_LUPAN"/>
    <PeptideEvidence dBSequence_ref="DBSEQ_CONA2_LUPAN" peptide_ref="PTD_LVAINLLDTTSLLNQLDPSPRR" start="171" end="192" isDecoy="false" id="PTD_LVAINLLDTTSLLNQLDPSPRR_DBSEQ_CONA2_LUPAN"/>
    <PeptideEvidence dBSequence_ref="DBSEQ_CONA2_LUPAN" peptide_ref="PTD_AINLLDTTSLLNQLDPSPRR" start="173" end="192" isDecoy="false" id="PTD_AINLLDTTSLLNQLDPSPRR_DBSEQ_CONA2_LUPAN"/>
    <PeptideEvidence dBSequence_ref="DBSEQ_CONA2_LUPAN" peptide_ref="PTD_INLLDTTSLLNQLDPSPRR" start="174" end="192" isDecoy="false" id="PTD_INLLDTTSLLNQLDPSPRR_DBSEQ_CONA2_LUPAN"/>
    <PeptideEvidence dBSequence_ref="DBSEQ_CONA2_LUPAN" peptide_ref="PTD_NLLDTTSLLNQLDPSPRR" start="175" end="192" isDecoy="false" id="PTD_NLLDTTSLLNQLDPSPRR_DBSEQ_CONA2_LUPAN"/>
    <PeptideEvidence dBSequence_ref="DBSEQ_CONA2_LUPAN" peptide_ref="PTD_LLDTTSLLNQLDPSPR" start="176" end="191" isDecoy="false" id="PTD_LLDTTSLLNQLDPSPR_DBSEQ_CONA2_LUPAN"/>
    <PeptideEvidence dBSequence_ref="DBSEQ_CONA2_LUPAN" peptide_ref="PTD_LLDTTSLLNQLDPSPRR" start="176" end="192" isDecoy="false" id="PTD_LLDTTSLLNQLDPSPRR_DBSEQ_CONA2_LUPAN"/>
    <PeptideEvidence dBSequence_ref="DBSEQ_CONA2_LUPAN" peptide_ref="PTD_LDTTSLLNQLDPSPR" start="177" end="191" isDecoy="false" id="PTD_LDTTSLLNQLDPSPR_DBSEQ_CONA2_LUPAN"/>
    <PeptideEvidence dBSequence_ref="DBSEQ_CONA2_LUPAN" peptide_ref="PTD_DTTSLLNQLDPSPRR" start="178" end="192" isDecoy="false" id="PTD_DTTSLLNQLDPSPRR_DBSEQ_CONA2_LUPAN"/>
    <PeptideEvidence dBSequence_ref="DBSEQ_CONA2_LUPAN" peptide_ref="PTD_SLLNQLDPSPRR" start="181" end="192" isDecoy="false" id="PTD_SLLNQLDPSPRR_DBSEQ_CONA2_LUPAN"/>
    <PeptideEvidence dBSequence_ref="DBSEQ_CONA2_LUPAN" peptide_ref="PTD_LLNQLDPSPR" start="182" end="191" isDecoy="false" id="PTD_LLNQLDPSPR_DBSEQ_CONA2_LUPAN"/>
    <PeptideEvidence dBSequence_ref="DBSEQ_CONA2_LUPAN" peptide_ref="PTD_LNQLDPSPR" start="183" end="191" isDecoy="false" id="PTD_LNQLDPSPR_DBSEQ_CONA2_LUPAN"/>
    <PeptideEvidence dBSequence_ref="DBSEQ_CONA2_LUPAN" peptide_ref="PTD_NQLDPSPR" start="184" end="191" isDecoy="false" id="PTD_NQLDPSPR_DBSEQ_CONA2_LUPAN"/>
    <PeptideEvidence dBSequence_ref="DBSEQ_CONA2_LUPAN" peptide_ref="PTD_QLDPSPR" start="185" end="191" isDecoy="false" id="PTD_QLDPSPR_DBSEQ_CONA2_LUPAN"/>
    <PeptideEvidence dBSequence_ref="DBSEQ_CONA2_LUPAN" peptide_ref="PTD_LDPSPR" start="186" end="191" isDecoy="false" id="PTD_LDPSPR_DBSEQ_CONA2_LUPAN"/>
    <PeptideEvidence dBSequence_ref="DBSEQ_CONA2_LUPAN" peptide_ref="PTD_DPSPR" start="187" end="191" isDecoy="false" id="PTD_DPSPR_DBSEQ_CONA2_LUPAN"/>
    <PeptideEvidence dBSequence_ref="DBSEQ_CONA2_LUPAN" peptide_ref="PTD_PSPR" start="188" end="191" isDecoy="false" id="PTD_PSPR_DBSEQ_CONA2_LUPAN"/>
    <PeptideEvidence dBSequence_ref="DBSEQ_CONA2_LUPAN" peptide_ref="PTD_RFYIA" start="192" end="196" isDecoy="false" id="PTD_RFYIA_DBSEQ_CONA2_LUPAN"/>
    <PeptideEvidence dBSequence_ref="DBSEQ_CONA2_LUPAN" peptide_ref="PTD_RFYIAG" start="192" end="197" isDecoy="false" id="PTD_RFYIAG_DBSEQ_CONA2_LUPAN"/>
    <PeptideEvidence dBSequence_ref="DBSEQ_CONA2_LUPAN" peptide_ref="PTD_RFYIAGN" start="192" end="198" isDecoy="false" id="PTD_RFYIAGN_DBSEQ_CONA2_LUPAN"/>
    <PeptideEvidence dBSequence_ref="DBSEQ_CONA2_LUPAN" peptide_ref="PTD_RFYIAGNPEEEHPET" start="192" end="206" isDecoy="false" id="PTD_RFYIAGNPEEEHPET_DBSEQ_CONA2_LUPAN"/>
    <PeptideEvidence dBSequence_ref="DBSEQ_CONA2_LUPAN" peptide_ref="PTD_RFYIAGNPEEEHPETQ" start="192" end="207" isDecoy="false" id="PTD_RFYIAGNPEEEHPETQ_DBSEQ_CONA2_LUPAN"/>
    <PeptideEvidence dBSequence_ref="DBSEQ_CONA2_LUPAN" peptide_ref="PTD_RFYIAGNPEEEHPETQE" start="192" end="208" isDecoy="false" id="PTD_RFYIAGNPEEEHPETQE_DBSEQ_CONA2_LUPAN"/>
    <PeptideEvidence dBSequence_ref="DBSEQ_CONA2_LUPAN" peptide_ref="PTD_RFYIAGNPEEEHPETQEQ" start="192" end="209" isDecoy="false" id="PTD_RFYIAGNPEEEHPETQEQ_DBSEQ_CONA2_LUPAN"/>
    <PeptideEvidence dBSequence_ref="DBSEQ_CONA2_LUPAN" peptide_ref="PTD_RFYIAGNPEEEHPETQEQQGQQR" start="192" end="214" isDecoy="false" id="PTD_RFYIAGNPEEEHPETQEQQGQQR_DBSEQ_CONA2_LUPAN"/>
    <PeptideEvidence dBSequence_ref="DBSEQ_CONA2_LUPAN" peptide_ref="PTD_FYIAGNPEEEHPETQEQQGQQR" start="193" end="214" isDecoy="false" id="PTD_FYIAGNPEEEHPETQEQQGQQR_DBSEQ_CONA2_LUPAN"/>
    <PeptideEvidence dBSequence_ref="DBSEQ_CONA2_LUPAN" peptide_ref="PTD_FYIAGNPEEEHPETQEQQGQQREQQQGAGGR" start="193" end="223" isDecoy="false" id="PTD_FYIAGNPEEEHPETQEQQGQQREQQQGAGGR_DBSEQ_CONA2_LUPAN"/>
    <PeptideEvidence dBSequence_ref="DBSEQ_CONA2_LUPAN" peptide_ref="PTD_AGNPEEEHPETQEQQGQQR" start="196" end="214" isDecoy="false" id="PTD_AGNPEEEHPETQEQQGQQR_DBSEQ_CONA2_LUPAN"/>
    <PeptideEvidence dBSequence_ref="DBSEQ_CONA2_LUPAN" peptide_ref="PTD_GNPEEEHPETQEQQGQQR" start="197" end="214" isDecoy="false" id="PTD_GNPEEEHPETQEQQGQQR_DBSEQ_CONA2_LUPAN"/>
    <PeptideEvidence dBSequence_ref="DBSEQ_CONA2_LUPAN" peptide_ref="PTD_NPEEEHPETQEQQGQQR" start="198" end="214" isDecoy="false" id="PTD_NPEEEHPETQEQQGQQR_DBSEQ_CONA2_LUPAN"/>
    <PeptideEvidence dBSequence_ref="DBSEQ_CONA2_LUPAN" peptide_ref="PTD_PEEEHPETQEQQGQQR" start="199" end="214" isDecoy="false" id="PTD_PEEEHPETQEQQGQQR_DBSEQ_CONA2_LUPAN"/>
    <PeptideEvidence dBSequence_ref="DBSEQ_CONA2_LUPAN" peptide_ref="PTD_EEEHPETQEQQGQQR" start="200" end="214" isDecoy="false" id="PTD_EEEHPETQEQQGQQR_DBSEQ_CONA2_LUPAN"/>
    <PeptideEvidence dBSequence_ref="DBSEQ_CONA2_LUPAN" peptide_ref="PTD_EEHPETQEQQGQQR" start="201" end="214" isDecoy="false" id="PTD_EEHPETQEQQGQQR_DBSEQ_CONA2_LUPAN"/>
    <PeptideEvidence dBSequence_ref="DBSEQ_CONA2_LUPAN" peptide_ref="PTD_EQQGQQR" start="208" end="214" isDecoy="false" id="PTD_EQQGQQR_DBSEQ_CONA2_LUPAN"/>
    <PeptideEvidence dBSequence_ref="DBSEQ_CONA2_LUPAN" peptide_ref="PTD_QQGQQR" start="209" end="214" isDecoy="false" id="PTD_QQGQQR_DBSEQ_CONA2_LUPAN"/>
    <PeptideEvidence dBSequence_ref="DBSEQ_CONA2_LUPAN" peptide_ref="PTD_QGQQR" start="210" end="214" isDecoy="false" id="PTD_QGQQR_DBSEQ_CONA2_LUPAN"/>
    <PeptideEvidence dBSequence_ref="DBSEQ_CONA2_LUPAN" peptide_ref="PTD_HQQEQEEEGKNNVLSGFD" start="228" end="245" isDecoy="false" id="PTD_HQQEQEEEGKNNVLSGFD_DBSEQ_CONA2_LUPAN"/>
    <PeptideEvidence dBSequence_ref="DBSEQ_CONA2_LUPAN" peptide_ref="PTD_HQQEQEEEGKNNVLSGFDPQFLTQA" start="228" end="252" isDecoy="false" id="PTD_HQQEQEEEGKNNVLSGFDPQFLTQA_DBSEQ_CONA2_LUPAN"/>
    <PeptideEvidence dBSequence_ref="DBSEQ_CONA2_LUPAN" peptide_ref="PTD_HQQEQEEEGKNNVLSGFDPQFLTQAFNVDEEIINR" start="228" end="262" isDecoy="false" id="PTD_HQQEQEEEGKNNVLSGFDPQFLTQAFNVDEEIINR_DBSEQ_CONA2_LUPAN"/>
    <PeptideEvidence dBSequence_ref="DBSEQ_CONA2_LUPAN" peptide_ref="PTD_RGLSIIS" start="278" end="284" isDecoy="false" id="PTD_RGLSIIS_DBSEQ_CONA2_LUPAN"/>
    <PeptideEvidence dBSequence_ref="DBSEQ_CONA2_LUPAN" peptide_ref="PTD_RGLSIISPK" start="278" end="286" isDecoy="false" id="PTD_RGLSIISPK_DBSEQ_CONA2_LUPAN"/>
    <PeptideEvidence dBSequence_ref="DBSEQ_CONA2_LUPAN" peptide_ref="PTD_GLSII" start="279" end="283" isDecoy="false" id="PTD_GLSII_DBSEQ_CONA2_LUPAN"/>
    <PeptideEvidence dBSequence_ref="DBSEQ_CONA2_LUPAN" peptide_ref="PTD_GLSIISPK" start="279" end="286" isDecoy="false" id="PTD_GLSIISPK_DBSEQ_CONA2_LUPAN"/>
    <PeptideEvidence dBSequence_ref="DBSEQ_CONA2_LUPAN" peptide_ref="PTD_SIISPK" start="281" end="286" isDecoy="false" id="PTD_SIISPK_DBSEQ_CONA2_LUPAN"/>
    <PeptideEvidence dBSequence_ref="DBSEQ_CONA2_LUPAN" peptide_ref="PTD_IISPK" start="282" end="286" isDecoy="false" id="PTD_IISPK_DBSEQ_CONA2_LUPAN"/>
    <PeptideEvidence dBSequence_ref="DBSEQ_CONA2_LUPAN" peptide_ref="PTD_ISPK" start="283" end="286" isDecoy="false" id="PTD_ISPK_DBSEQ_CONA2_LUPAN"/>
    <PeptideEvidence dBSequence_ref="DBSEQ_CONA2_LUPAN" peptide_ref="PTD_GRGQEQGQEQGQEQEQEEEQQEGR" start="398" end="421" isDecoy="false" id="PTD_GRGQEQGQEQGQEQEQEEEQQEGR_DBSEQ_CONA2_LUPAN"/>
    <PeptideEvidence dBSequence_ref="DBSEQ_CONA2_LUPAN" peptide_ref="PTD_NGLEETICTAR_8C" start="457" end="467" isDecoy="false" id="PTD_NGLEETICTAR_8C_DBSEQ_CONA2_LUPAN"/>
    <PeptideEvidence dBSequence_ref="DBSEQ_CONA2_LUPAN" peptide_ref="PTD_LLENIAKPSR" start="468" end="477" isDecoy="false" id="PTD_LLENIAKPSR_DBSEQ_CONA2_LUPAN"/>
    <PeptideEvidence dBSequence_ref="DBSEQ_CONA2_LUPAN" peptide_ref="PTD_LLENIAKPSRADL" start="468" end="480" isDecoy="false" id="PTD_LLENIAKPSRADL_DBSEQ_CONA2_LUPAN"/>
    <PeptideEvidence dBSequence_ref="DBSEQ_CONA2_LUPAN" peptide_ref="PTD_LLENIAKPSRADLY" start="468" end="481" isDecoy="false" id="PTD_LLENIAKPSRADLY_DBSEQ_CONA2_LUPAN"/>
    <PeptideEvidence dBSequence_ref="DBSEQ_CONA2_LUPAN" peptide_ref="PTD_LLENIAKPSRADLYN" start="468" end="482" isDecoy="false" id="PTD_LLENIAKPSRADLYN_DBSEQ_CONA2_LUPAN"/>
    <PeptideEvidence dBSequence_ref="DBSEQ_CONA2_LUPAN" peptide_ref="PTD_LLENIAKPSRADLYNPNAGR" start="468" end="487" isDecoy="false" id="PTD_LLENIAKPSRADLYNPNAGR_DBSEQ_CONA2_LUPAN"/>
    <PeptideEvidence dBSequence_ref="DBSEQ_CONA2_LUPAN" peptide_ref="PTD_LENIAKPSR" start="469" end="477" isDecoy="false" id="PTD_LENIAKPSR_DBSEQ_CONA2_LUPAN"/>
    <PeptideEvidence dBSequence_ref="DBSEQ_CONA2_LUPAN" peptide_ref="PTD_ENIAKPSR" start="470" end="477" isDecoy="false" id="PTD_ENIAKPSR_DBSEQ_CONA2_LUPAN"/>
    <PeptideEvidence dBSequence_ref="DBSEQ_CONA2_LUPAN" peptide_ref="PTD_ENIAKPSRADLYNPNAGR" start="470" end="487" isDecoy="false" id="PTD_ENIAKPSRADLYNPNAGR_DBSEQ_CONA2_LUPAN"/>
    <PeptideEvidence dBSequence_ref="DBSEQ_CONA2_LUPAN" peptide_ref="PTD_NIAKPSR" start="471" end="477" isDecoy="false" id="PTD_NIAKPSR_DBSEQ_CONA2_LUPAN"/>
    <PeptideEvidence dBSequence_ref="DBSEQ_CONA2_LUPAN" peptide_ref="PTD_NIAKPSRADLYNPNAGR" start="471" end="487" isDecoy="false" id="PTD_NIAKPSRADLYNPNAGR_DBSEQ_CONA2_LUPAN"/>
    <PeptideEvidence dBSequence_ref="DBSEQ_CONA2_LUPAN" peptide_ref="PTD_IAKPSR" start="472" end="477" isDecoy="false" id="PTD_IAKPSR_DBSEQ_CONA2_LUPAN"/>
    <PeptideEvidence dBSequence_ref="DBSEQ_CONA2_LUPAN" peptide_ref="PTD_AKPSR" start="473" end="477" isDecoy="false" id="PTD_AKPSR_DBSEQ_CONA2_LUPAN"/>
    <PeptideEvidence dBSequence_ref="DBSEQ_CONA2_LUPAN" peptide_ref="PTD_AKPSRADLYNPNAGR" start="473" end="487" isDecoy="false" id="PTD_AKPSRADLYNPNAGR_DBSEQ_CONA2_LUPAN"/>
    <PeptideEvidence dBSequence_ref="DBSEQ_CONA2_LUPAN" peptide_ref="PTD_KPSR" start="474" end="477" isDecoy="false" id="PTD_KPSR_DBSEQ_CONA2_LUPAN"/>
    <PeptideEvidence dBSequence_ref="DBSEQ_CONA2_LUPAN" peptide_ref="PTD_KPSRADLYNPNAGR" start="474" end="487" isDecoy="false" id="PTD_KPSRADLYNPNAGR_DBSEQ_CONA2_LUPAN"/>
    <PeptideEvidence dBSequence_ref="DBSEQ_CONA2_LUPAN" peptide_ref="PTD_ADLYNPNAGR" start="478" end="487" isDecoy="false" id="PTD_ADLYNPNAGR_DBSEQ_CONA2_LUPAN"/>
    <PeptideEvidence dBSequence_ref="DBSEQ_CONA2_LUPAN" peptide_ref="PTD_YNPNAGR" start="481" end="487" isDecoy="false" id="PTD_YNPNAGR_DBSEQ_CONA2_LUPAN"/>
    <PeptideEvidence dBSequence_ref="DBSEQ_CONA2_LUPAN" peptide_ref="PTD_NPNAGR" start="482" end="487" isDecoy="false" id="PTD_NPNAGR_DBSEQ_CONA2_LUPAN"/>
    <PeptideEvidence dBSequence_ref="DBSEQ_CONA2_LUPAN" peptide_ref="PTD_PNAGR" start="483" end="487" isDecoy="false" id="PTD_PNAGR_DBSEQ_CONA2_LUPAN"/>
    <PeptideEvidence dBSequence_ref="DBSEQ_CONA2_LUPAN" peptide_ref="PTD_ISSVNSLTLPILR" start="488" end="500" isDecoy="false" id="PTD_ISSVNSLTLPILR_DBSEQ_CONA2_LUPAN"/>
    <PeptideEvidence dBSequence_ref="DBSEQ_CONA2_LUPAN" peptide_ref="PTD_WFQLSADYVNLYR" start="501" end="513" isDecoy="false" id="PTD_WFQLSADYVNLYR_DBSEQ_CONA2_LUPAN"/>
    <PeptideEvidence dBSequence_ref="DBSEQ_CONA2_LUPAN" peptide_ref="PTD_NGIYAPHWNINANSVIFVTR" start="514" end="533" isDecoy="false" id="PTD_NGIYAPHWNINANSVIFVTR_DBSEQ_CONA2_LUPAN"/>
    <PeptideEvidence dBSequence_ref="DBSEQ_CONA2_LUPAN" peptide_ref="PTD_GRVQVVNCQGNSVFNDDLR_8C" start="536" end="554" isDecoy="false" id="PTD_GRVQVVNCQGNSVFNDDLR_8C_DBSEQ_CONA2_LUPAN"/>
    <PeptideEvidence dBSequence_ref="DBSEQ_CONA2_LUPAN" peptide_ref="PTD_VQVVNCQGNSVFNDDLR_6C" start="538" end="554" isDecoy="false" id="PTD_VQVVNCQGNSVFNDDLR_6C_DBSEQ_CONA2_LUPAN"/>
    <PeptideEvidence dBSequence_ref="DBSEQ_CONA2_LUPAN" peptide_ref="PTD_VQVVNCQGNSVFNDDLRR_6C" start="538" end="555" isDecoy="false" id="PTD_VQVVNCQGNSVFNDDLRR_6C_DBSEQ_CONA2_LUPAN"/>
    <PeptideEvidence dBSequence_ref="DBSEQ_CONA2_LUPAN" peptide_ref="PTD_VVNCQGNSVFNDDLRR_4C" start="540" end="555" isDecoy="false" id="PTD_VVNCQGNSVFNDDLRR_4C_DBSEQ_CONA2_LUPAN"/>
    <PeptideEvidence dBSequence_ref="DBSEQ_CONA2_LUPAN" peptide_ref="PTD_RGQLLVV" start="555" end="561" isDecoy="false" id="PTD_RGQLLVV_DBSEQ_CONA2_LUPAN"/>
    <PeptideEvidence dBSequence_ref="DBSEQ_CONA2_LUPAN" peptide_ref="PTD_RGQLLVVPQNFVVAHQAGDEGFEFIAFK" start="555" end="582" isDecoy="false" id="PTD_RGQLLVVPQNFVVAHQAGDEGFEFIAFK_DBSEQ_CONA2_LUPAN"/>
    <PeptideEvidence dBSequence_ref="DBSEQ_CONA2_LUPAN" peptide_ref="PTD_GQLLVVPQNFVVAHQAGDEGFEFIAFK" start="556" end="582" isDecoy="false" id="PTD_GQLLVVPQNFVVAHQAGDEGFEFIAFK_DBSEQ_CONA2_LUPAN"/>
    <PeptideEvidence dBSequence_ref="DBSEQ_CONA2_LUPAN" peptide_ref="PTD_VPQNFVVAHQAGDEGFEFIAFK" start="561" end="582" isDecoy="false" id="PTD_VPQNFVVAHQAGDEGFEFIAFK_DBSEQ_CONA2_LUPAN"/>
    <PeptideEvidence dBSequence_ref="DBSEQ_CONA2_LUPAN" peptide_ref="PTD_PQNFVVAHQAGDEGFEFIAFK" start="562" end="582" isDecoy="false" id="PTD_PQNFVVAHQAGDEGFEFIAFK_DBSEQ_CONA2_LUPAN"/>
    <PeptideEvidence dBSequence_ref="DBSEQ_CONA2_LUPAN" peptide_ref="PTD_NFVVAHQAGDEGFEFIAFK" start="564" end="582" isDecoy="false" id="PTD_NFVVAHQAGDEGFEFIAFK_DBSEQ_CONA2_LUPAN"/>
    <PeptideEvidence dBSequence_ref="DBSEQ_CONA2_LUPAN" peptide_ref="PTD_VVAHQAGDEGFEFIAFK" start="566" end="582" isDecoy="false" id="PTD_VVAHQAGDEGFEFIAFK_DBSEQ_CONA2_LUPAN"/>
    <PeptideEvidence dBSequence_ref="DBSEQ_CONA2_LUPAN" peptide_ref="PTD_VAHQAGDEGFEFIAFK" start="567" end="582" isDecoy="false" id="PTD_VAHQAGDEGFEFIAFK_DBSEQ_CONA2_LUPAN"/>
    <PeptideEvidence dBSequence_ref="DBSEQ_CONA2_LUPAN" peptide_ref="PTD_TNDLAATSPVK" start="583" end="593" isDecoy="false" id="PTD_TNDLAATSPVK_DBSEQ_CONA2_LUPAN"/>
    <PeptideEvidence dBSequence_ref="DBSEQ_CONA2_LUPAN" peptide_ref="PTD_TNDLAATSPVKQVFR" start="583" end="597" isDecoy="false" id="PTD_TNDLAATSPVKQVFR_DBSEQ_CONA2_LUPAN"/>
    <PeptideEvidence dBSequence_ref="DBSEQ_CONA2_LUPAN" peptide_ref="PTD_DLAATSPVK" start="585" end="593" isDecoy="false" id="PTD_DLAATSPVK_DBSEQ_CONA2_LUPAN"/>
    <PeptideEvidence dBSequence_ref="DBSEQ_CONA2_LUPAN" peptide_ref="PTD_AATSPVK" start="587" end="593" isDecoy="false" id="PTD_AATSPVK_DBSEQ_CONA2_LUPAN"/>
    <PeptideEvidence dBSequence_ref="DBSEQ_CONA2_LUPAN" peptide_ref="PTD_AATSPVKQVFR" start="587" end="597" isDecoy="false" id="PTD_AATSPVKQVFR_DBSEQ_CONA2_LUPAN"/>
    <PeptideEvidence dBSequence_ref="DBSEQ_CONA2_LUPAN" peptide_ref="PTD_GIPAEVLANAFGLR" start="598" end="611" isDecoy="false" id="PTD_GIPAEVLANAFGLR_DBSEQ_CONA2_LUPAN"/>
    <PeptideEvidence dBSequence_ref="DBSEQ_CONA2_LUPAN" peptide_ref="PTD_GIPAEVLANAFGLRLNQVSQLK" start="598" end="619" isDecoy="false" id="PTD_GIPAEVLANAFGLRLNQVSQLK_DBSEQ_CONA2_LUPAN"/>
    <PeptideEvidence dBSequence_ref="DBSEQ_CONA2_LUPAN" peptide_ref="PTD_AEVLANAFGLR" start="601" end="611" isDecoy="false" id="PTD_AEVLANAFGLR_DBSEQ_CONA2_LUPAN"/>
    <PeptideEvidence dBSequence_ref="DBSEQ_CONA2_LUPAN" peptide_ref="PTD_EVLANAFGLR" start="602" end="611" isDecoy="false" id="PTD_EVLANAFGLR_DBSEQ_CONA2_LUPAN"/>
    <PeptideEvidence dBSequence_ref="DBSEQ_CONA2_LUPAN" peptide_ref="PTD_VLANAFGLR" start="603" end="611" isDecoy="false" id="PTD_VLANAFGLR_DBSEQ_CONA2_LUPAN"/>
    <PeptideEvidence dBSequence_ref="DBSEQ_CONA2_LUPAN" peptide_ref="PTD_LANAFGLR" start="604" end="611" isDecoy="false" id="PTD_LANAFGLR_DBSEQ_CONA2_LUPAN"/>
    <PeptideEvidence dBSequence_ref="DBSEQ_CONA2_LUPAN" peptide_ref="PTD_ANAFGLR" start="605" end="611" isDecoy="false" id="PTD_ANAFGLR_DBSEQ_CONA2_LUPAN"/>
    <PeptideEvidence dBSequence_ref="DBSEQ_CONA2_LUPAN" peptide_ref="PTD_NAFGLR" start="606" end="611" isDecoy="false" id="PTD_NAFGLR_DBSEQ_CONA2_LUPAN"/>
    <PeptideEvidence dBSequence_ref="DBSEQ_CONA2_LUPAN" peptide_ref="PTD_LNQVSQLK" start="612" end="619" isDecoy="false" id="PTD_LNQVSQLK_DBSEQ_CONA2_LUPAN"/>
    <PeptideEvidence dBSequence_ref="DBSEQ_CONA2_LUPAN" peptide_ref="PTD_NQVSQLK" start="613" end="619" isDecoy="false" id="PTD_NQVSQLK_DBSEQ_CONA2_LUPAN"/>
    <PeptideEvidence dBSequence_ref="DBSEQ_CONB1_LUPAN" peptide_ref="PTD_RQEEEEEEEEWQPR" start="111" end="124" isDecoy="false" id="PTD_RQEEEEEEEEWQPR_DBSEQ_CONB1_LUPAN"/>
    <PeptideEvidence dBSequence_ref="DBSEQ_CONB1_LUPAN" peptide_ref="PTD_QEEEEEEEEWQPR" start="112" end="124" isDecoy="false" id="PTD_QEEEEEEEEWQPR_DBSEQ_CONB1_LUPAN"/>
    <PeptideEvidence dBSequence_ref="DBSEQ_CONB1_LUPAN" peptide_ref="PTD_QEEEEEEEEWQPRR" start="112" end="125" isDecoy="false" id="PTD_QEEEEEEEEWQPRR_DBSEQ_CONB1_LUPAN"/>
    <PeptideEvidence dBSequence_ref="DBSEQ_CONB1_LUPAN" peptide_ref="PTD_FQTYYR" start="193" end="198" isDecoy="false" id="PTD_FQTYYR_DBSEQ_CONB1_LUPAN"/>
    <PeptideEvidence dBSequence_ref="DBSEQ_CONB1_LUPAN" peptide_ref="PTD_QTYYR" start="194" end="198" isDecoy="false" id="PTD_QTYYR_DBSEQ_CONB1_LUPAN"/>
    <PeptideEvidence dBSequence_ref="DBSEQ_CONB1_LUPAN" peptide_ref="PTD_TYYR" start="195" end="198" isDecoy="false" id="PTD_TYYR_DBSEQ_CONB1_LUPAN"/>
    <PeptideEvidence dBSequence_ref="DBSEQ_CONB1_LUPAN" peptide_ref="PTD_TNRLENLQNYR" start="214" end="224" isDecoy="false" id="PTD_TNRLENLQNYR_DBSEQ_CONB1_LUPAN"/>
    <PeptideEvidence dBSequence_ref="DBSEQ_CONB1_LUPAN" peptide_ref="PTD_LENLQNYR" start="217" end="224" isDecoy="false" id="PTD_LENLQNYR_DBSEQ_CONB1_LUPAN"/>
    <PeptideEvidence dBSequence_ref="DBSEQ_CONB1_LUPAN" peptide_ref="PTD_IIEFQSKPNT" start="225" end="234" isDecoy="false" id="PTD_IIEFQSKPNT_DBSEQ_CONB1_LUPAN"/>
    <PeptideEvidence dBSequence_ref="DBSEQ_CONB1_LUPAN" peptide_ref="PTD_IIEFQSKPNTLILPK" start="225" end="239" isDecoy="false" id="PTD_IIEFQSKPNTLILPK_DBSEQ_CONB1_LUPAN"/>
    <PeptideEvidence dBSequence_ref="DBSEQ_CONB1_LUPAN" peptide_ref="PTD_IEFQSKPNTLILPK" start="226" end="239" isDecoy="false" id="PTD_IEFQSKPNTLILPK_DBSEQ_CONB1_LUPAN"/>
    <PeptideEvidence dBSequence_ref="DBSEQ_CONB1_LUPAN" peptide_ref="PTD_EFQSKPNTLILPK" start="227" end="239" isDecoy="false" id="PTD_EFQSKPNTLILPK_DBSEQ_CONB1_LUPAN"/>
    <PeptideEvidence dBSequence_ref="DBSEQ_CONB1_LUPAN" peptide_ref="PTD_FQSKPNTLILPK" start="228" end="239" isDecoy="false" id="PTD_FQSKPNTLILPK_DBSEQ_CONB1_LUPAN"/>
    <PeptideEvidence dBSequence_ref="DBSEQ_CONB1_LUPAN" peptide_ref="PTD_SKPNTLILPK" start="230" end="239" isDecoy="false" id="PTD_SKPNTLILPK_DBSEQ_CONB1_LUPAN"/>
    <PeptideEvidence dBSequence_ref="DBSEQ_CONB1_LUPAN" peptide_ref="PTD_PNTLILPK" start="232" end="239" isDecoy="false" id="PTD_PNTLILPK_DBSEQ_CONB1_LUPAN"/>
    <PeptideEvidence dBSequence_ref="DBSEQ_CONB1_LUPAN" peptide_ref="PTD_HSDADFILVVLNGR" start="240" end="253" isDecoy="false" id="PTD_HSDADFILVVLNGR_DBSEQ_CONB1_LUPAN"/>
    <PeptideEvidence dBSequence_ref="DBSEQ_CONB1_LUPAN" peptide_ref="PTD_ATITIVNPDKR" start="254" end="264" isDecoy="false" id="PTD_ATITIVNPDKR_DBSEQ_CONB1_LUPAN"/>
    <PeptideEvidence dBSequence_ref="DBSEQ_CONB1_LUPAN" peptide_ref="PTD_ITIVNPDKR" start="256" end="264" isDecoy="false" id="PTD_ITIVNPDKR_DBSEQ_CONB1_LUPAN"/>
    <PeptideEvidence dBSequence_ref="DBSEQ_CONB1_LUPAN" peptide_ref="PTD_TIVNPDKR" start="257" end="264" isDecoy="false" id="PTD_TIVNPDKR_DBSEQ_CONB1_LUPAN"/>
    <PeptideEvidence dBSequence_ref="DBSEQ_CONB1_LUPAN" peptide_ref="PTD_IVNPDKR" start="258" end="264" isDecoy="false" id="PTD_IVNPDKR_DBSEQ_CONB1_LUPAN"/>
    <PeptideEvidence dBSequence_ref="DBSEQ_CONB1_LUPAN" peptide_ref="PTD_VNPDKR" start="259" end="264" isDecoy="false" id="PTD_VNPDKR_DBSEQ_CONB1_LUPAN"/>
    <PeptideEvidence dBSequence_ref="DBSEQ_CONB1_LUPAN" peptide_ref="PTD_NPDKR" start="260" end="264" isDecoy="false" id="PTD_NPDKR_DBSEQ_CONB1_LUPAN"/>
    <PeptideEvidence dBSequence_ref="DBSEQ_CONB1_LUPAN" peptide_ref="PTD_PDKR" start="261" end="264" isDecoy="false" id="PTD_PDKR_DBSEQ_CONB1_LUPAN"/>
    <PeptideEvidence dBSequence_ref="DBSEQ_CONB1_LUPAN" peptide_ref="PTD_QVYNLEQGDALR" start="265" end="276" isDecoy="false" id="PTD_QVYNLEQGDALR_DBSEQ_CONB1_LUPAN"/>
    <PeptideEvidence dBSequence_ref="DBSEQ_CONB1_LUPAN" peptide_ref="PTD_QVYNLEQGDALRLPAGTTSYI" start="265" end="285" isDecoy="false" id="PTD_QVYNLEQGDALRLPAGTTSYI_DBSEQ_CONB1_LUPAN"/>
    <PeptideEvidence dBSequence_ref="DBSEQ_CONB1_LUPAN" peptide_ref="PTD_QVYNLEQGDALRLPAGTTSYILNPDDNQNLR" start="265" end="295" isDecoy="false" id="PTD_QVYNLEQGDALRLPAGTTSYILNPDDNQNLR_DBSEQ_CONB1_LUPAN"/>
    <PeptideEvidence dBSequence_ref="DBSEQ_CONB1_LUPAN" peptide_ref="PTD_LPAGTTSYI" start="277" end="285" isDecoy="false" id="PTD_LPAGTTSYI_DBSEQ_CONB1_LUPAN"/>
    <PeptideEvidence dBSequence_ref="DBSEQ_CONB1_LUPAN" peptide_ref="PTD_LPAGTTSYIL" start="277" end="286" isDecoy="false" id="PTD_LPAGTTSYIL_DBSEQ_CONB1_LUPAN"/>
    <PeptideEvidence dBSequence_ref="DBSEQ_CONB1_LUPAN" peptide_ref="PTD_LPAGTTSYILNPDDNQNLR" start="277" end="295" isDecoy="false" id="PTD_LPAGTTSYILNPDDNQNLR_DBSEQ_CONB1_LUPAN"/>
    <PeptideEvidence dBSequence_ref="DBSEQ_CONB1_LUPAN" peptide_ref="PTD_NPDDNQNLR" start="287" end="295" isDecoy="false" id="PTD_NPDDNQNLR_DBSEQ_CONB1_LUPAN"/>
    <PeptideEvidence dBSequence_ref="DBSEQ_CONB1_LUPAN" peptide_ref="PTD_PDDNQNLR" start="288" end="295" isDecoy="false" id="PTD_PDDNQNLR_DBSEQ_CONB1_LUPAN"/>
    <PeptideEvidence dBSequence_ref="DBSEQ_CONB1_LUPAN" peptide_ref="PTD_DDNQNLR" start="289" end="295" isDecoy="false" id="PTD_DDNQNLR_DBSEQ_CONB1_LUPAN"/>
    <PeptideEvidence dBSequence_ref="DBSEQ_CONB1_LUPAN" peptide_ref="PTD_LAIPINNPGK" start="299" end="308" isDecoy="false" id="PTD_LAIPINNPGK_DBSEQ_CONB1_LUPAN"/>
    <PeptideEvidence dBSequence_ref="DBSEQ_CONB1_LUPAN" peptide_ref="PTD_LAIPINNPGKLYDFYPSTTK" start="299" end="318" isDecoy="false" id="PTD_LAIPINNPGKLYDFYPSTTK_DBSEQ_CONB1_LUPAN"/>
    <PeptideEvidence dBSequence_ref="DBSEQ_CONB1_LUPAN" peptide_ref="PTD_AIPINNPGK" start="300" end="308" isDecoy="false" id="PTD_AIPINNPGK_DBSEQ_CONB1_LUPAN"/>
    <PeptideEvidence dBSequence_ref="DBSEQ_CONB1_LUPAN" peptide_ref="PTD_PINNPGK" start="302" end="308" isDecoy="false" id="PTD_PINNPGK_DBSEQ_CONB1_LUPAN"/>
    <PeptideEvidence dBSequence_ref="DBSEQ_CONB1_LUPAN" peptide_ref="PTD_INNPGK" start="303" end="308" isDecoy="false" id="PTD_INNPGK_DBSEQ_CONB1_LUPAN"/>
    <PeptideEvidence dBSequence_ref="DBSEQ_CONB1_LUPAN" peptide_ref="PTD_LYDFYPSTTK" start="309" end="318" isDecoy="false" id="PTD_LYDFYPSTTK_DBSEQ_CONB1_LUPAN"/>
    <PeptideEvidence dBSequence_ref="DBSEQ_CONB1_LUPAN" peptide_ref="PTD_LYDFYPSTTKDQQSYFSGFSK" start="309" end="329" isDecoy="false" id="PTD_LYDFYPSTTKDQQSYFSGFSK_DBSEQ_CONB1_LUPAN"/>
    <PeptideEvidence dBSequence_ref="DBSEQ_CONB1_LUPAN" peptide_ref="PTD_YDFYPSTTK" start="310" end="318" isDecoy="false" id="PTD_YDFYPSTTK_DBSEQ_CONB1_LUPAN"/>
    <PeptideEvidence dBSequence_ref="DBSEQ_CONB1_LUPAN" peptide_ref="PTD_DFYPSTTK" start="311" end="318" isDecoy="false" id="PTD_DFYPSTTK_DBSEQ_CONB1_LUPAN"/>
    <PeptideEvidence dBSequence_ref="DBSEQ_CONB1_LUPAN" peptide_ref="PTD_FYPSTTK" start="312" end="318" isDecoy="false" id="PTD_FYPSTTK_DBSEQ_CONB1_LUPAN"/>
    <PeptideEvidence dBSequence_ref="DBSEQ_CONB1_LUPAN" peptide_ref="PTD_DQQSYFSGFSK" start="319" end="329" isDecoy="false" id="PTD_DQQSYFSGFSK_DBSEQ_CONB1_LUPAN"/>
    <PeptideEvidence dBSequence_ref="DBSEQ_CONB1_LUPAN" peptide_ref="PTD_QSYFSGFSK" start="321" end="329" isDecoy="false" id="PTD_QSYFSGFSK_DBSEQ_CONB1_LUPAN"/>
    <PeptideEvidence dBSequence_ref="DBSEQ_CONB1_LUPAN" peptide_ref="PTD_NTLEATFNTR" start="330" end="339" isDecoy="false" id="PTD_NTLEATFNTR_DBSEQ_CONB1_LUPAN"/>
    <PeptideEvidence dBSequence_ref="DBSEQ_CONB1_LUPAN" peptide_ref="PTD_NTLEATFNTRYEEIER" start="330" end="345" isDecoy="false" id="PTD_NTLEATFNTRYEEIER_DBSEQ_CONB1_LUPAN"/>
    <PeptideEvidence dBSequence_ref="DBSEQ_CONB1_LUPAN" peptide_ref="PTD_EATFNTRYEEIER" start="333" end="345" isDecoy="false" id="PTD_EATFNTRYEEIER_DBSEQ_CONB1_LUPAN"/>
    <PeptideEvidence dBSequence_ref="DBSEQ_CONB1_LUPAN" peptide_ref="PTD_ATFNTRYEEIER" start="334" end="345" isDecoy="false" id="PTD_ATFNTRYEEIER_DBSEQ_CONB1_LUPAN"/>
    <PeptideEvidence dBSequence_ref="DBSEQ_CONB1_LUPAN" peptide_ref="PTD_TFNTRYEEIER" start="335" end="345" isDecoy="false" id="PTD_TFNTRYEEIER_DBSEQ_CONB1_LUPAN"/>
    <PeptideEvidence dBSequence_ref="DBSEQ_CONB1_LUPAN" peptide_ref="PTD_RGQEQSHQDEGVIVR" start="361" end="375" isDecoy="false" id="PTD_RGQEQSHQDEGVIVR_DBSEQ_CONB1_LUPAN"/>
    <PeptideEvidence dBSequence_ref="DBSEQ_CONB1_LUPAN" peptide_ref="PTD_GQEQSHQDEGVIVR" start="362" end="375" isDecoy="false" id="PTD_GQEQSHQDEGVIVR_DBSEQ_CONB1_LUPAN"/>
    <PeptideEvidence dBSequence_ref="DBSEQ_CONB1_LUPAN" peptide_ref="PTD_KQIQELR" start="379" end="385" isDecoy="false" id="PTD_KQIQELR_DBSEQ_CONB1_LUPAN"/>
    <PeptideEvidence dBSequence_ref="DBSEQ_CONB1_LUPAN" peptide_ref="PTD_KHAQSSSGEGKPSESGPFNLR" start="386" end="406" isDecoy="false" id="PTD_KHAQSSSGEGKPSESGPFNLR_DBSEQ_CONB1_LUPAN"/>
    <PeptideEvidence dBSequence_ref="DBSEQ_CONB1_LUPAN" peptide_ref="PTD_HAQSSSGEGKPSE" start="387" end="399" isDecoy="false" id="PTD_HAQSSSGEGKPSE_DBSEQ_CONB1_LUPAN"/>
    <PeptideEvidence dBSequence_ref="DBSEQ_CONB1_LUPAN" peptide_ref="PTD_HAQSSSGEGKPSESGPFNLR" start="387" end="406" isDecoy="false" id="PTD_HAQSSSGEGKPSESGPFNLR_DBSEQ_CONB1_LUPAN"/>
    <PeptideEvidence dBSequence_ref="DBSEQ_CONB1_LUPAN" peptide_ref="PTD_PFNLR" start="402" end="406" isDecoy="false" id="PTD_PFNLR_DBSEQ_CONB1_LUPAN"/>
    <PeptideEvidence dBSequence_ref="DBSEQ_CONB1_LUPAN" peptide_ref="PTD_FNLR" start="403" end="406" isDecoy="false" id="PTD_FNLR_DBSEQ_CONB1_LUPAN"/>
    <PeptideEvidence dBSequence_ref="DBSEQ_CONB1_LUPAN" peptide_ref="PTD_AIFIVVVDEGEGNYELVGIRDQQR" start="456" end="479" isDecoy="false" id="PTD_AIFIVVVDEGEGNYELVGIRDQQR_DBSEQ_CONB1_LUPAN"/>
    <PeptideEvidence dBSequence_ref="DBSEQ_CONB1_LUPAN" peptide_ref="PTD_QQDEQEEEYEQGEEEVRR" start="480" end="497" isDecoy="false" id="PTD_QQDEQEEEYEQGEEEVRR_DBSEQ_CONB1_LUPAN"/>
    <PeptideEvidence dBSequence_ref="DBSEQ_CONB1_LUPAN" peptide_ref="PTD_GDVFIIPAGHPLSINASSNLR" start="505" end="525" isDecoy="false" id="PTD_GDVFIIPAGHPLSINASSNLR_DBSEQ_CONB1_LUPAN"/>
    <PeptideEvidence dBSequence_ref="DBSEQ_CONB1_LUPAN" peptide_ref="PTD_IPAGHPLSINASSNLR" start="510" end="525" isDecoy="false" id="PTD_IPAGHPLSINASSNLR_DBSEQ_CONB1_LUPAN"/>
    <PeptideEvidence dBSequence_ref="DBSEQ_CONB1_LUPAN" peptide_ref="PTD_LLGFGI" start="526" end="531" isDecoy="false" id="PTD_LLGFGI_DBSEQ_CONB1_LUPAN"/>
    <PeptideEvidence dBSequence_ref="DBSEQ_CONB1_LUPAN" peptide_ref="PTD_LLGFGINA" start="526" end="533" isDecoy="false" id="PTD_LLGFGINA_DBSEQ_CONB1_LUPAN"/>
    <PeptideEvidence dBSequence_ref="DBSEQ_CONB1_LUPAN" peptide_ref="PTD_LLGFGINAN" start="526" end="534" isDecoy="false" id="PTD_LLGFGINAN_DBSEQ_CONB1_LUPAN"/>
    <PeptideEvidence dBSequence_ref="DBSEQ_CONB1_LUPAN" peptide_ref="PTD_LLGFGINANENQR" start="526" end="538" isDecoy="false" id="PTD_LLGFGINANENQR_DBSEQ_CONB1_LUPAN"/>
    <PeptideEvidence dBSequence_ref="DBSEQ_CONB1_LUPAN" peptide_ref="PTD_LGFGINANENQR" start="527" end="538" isDecoy="false" id="PTD_LGFGINANENQR_DBSEQ_CONB1_LUPAN"/>
    <PeptideEvidence dBSequence_ref="DBSEQ_CONB1_LUPAN" peptide_ref="PTD_GINANENQR" start="530" end="538" isDecoy="false" id="PTD_GINANENQR_DBSEQ_CONB1_LUPAN"/>
    <PeptideEvidence dBSequence_ref="DBSEQ_CONB1_LUPAN" peptide_ref="PTD_INANENQR" start="531" end="538" isDecoy="false" id="PTD_INANENQR_DBSEQ_CONB1_LUPAN"/>
    <PeptideEvidence dBSequence_ref="DBSEQ_CONB1_LUPAN" peptide_ref="PTD_NANENQR" start="532" end="538" isDecoy="false" id="PTD_NANENQR_DBSEQ_CONB1_LUPAN"/>
    <PeptideEvidence dBSequence_ref="DBSEQ_CONB1_LUPAN" peptide_ref="PTD_ANENQR" start="533" end="538" isDecoy="false" id="PTD_ANENQR_DBSEQ_CONB1_LUPAN"/>
    <PeptideEvidence dBSequence_ref="DBSEQ_CONB1_LUPAN" peptide_ref="PTD_NENQR" start="534" end="538" isDecoy="false" id="PTD_NENQR_DBSEQ_CONB1_LUPAN"/>
    <PeptideEvidence dBSequence_ref="DBSEQ_CONB1_LUPAN" peptide_ref="PTD_ENQR" start="535" end="538" isDecoy="false" id="PTD_ENQR_DBSEQ_CONB1_LUPAN"/>
    <PeptideEvidence dBSequence_ref="DBSEQ_CONB1_LUPAN" peptide_ref="PTD_NFLAGSEDNVIK" start="539" end="550" isDecoy="false" id="PTD_NFLAGSEDNVIK_DBSEQ_CONB1_LUPAN"/>
    <PeptideEvidence dBSequence_ref="DBSEQ_CONB1_LUPAN" peptide_ref="PTD_NFLAGSEDNVIKQLDR" start="539" end="554" isDecoy="false" id="PTD_NFLAGSEDNVIKQLDR_DBSEQ_CONB1_LUPAN"/>
    <PeptideEvidence dBSequence_ref="DBSEQ_CONB1_LUPAN" peptide_ref="PTD_LAGSEDNVIKQLDR" start="541" end="554" isDecoy="false" id="PTD_LAGSEDNVIKQLDR_DBSEQ_CONB1_LUPAN"/>
    <PeptideEvidence dBSequence_ref="DBSEQ_CONB1_LUPAN" peptide_ref="PTD_AGSEDNVIK" start="542" end="550" isDecoy="false" id="PTD_AGSEDNVIK_DBSEQ_CONB1_LUPAN"/>
    <PeptideEvidence dBSequence_ref="DBSEQ_CONB1_LUPAN" peptide_ref="PTD_AGSEDNVIKQLDR" start="542" end="554" isDecoy="false" id="PTD_AGSEDNVIKQLDR_DBSEQ_CONB1_LUPAN"/>
    <PeptideEvidence dBSequence_ref="DBSEQ_CONB1_LUPAN" peptide_ref="PTD_GSEDNVIK" start="543" end="550" isDecoy="false" id="PTD_GSEDNVIK_DBSEQ_CONB1_LUPAN"/>
    <PeptideEvidence dBSequence_ref="DBSEQ_CONB1_LUPAN" peptide_ref="PTD_SEDNVIK" start="544" end="550" isDecoy="false" id="PTD_SEDNVIK_DBSEQ_CONB1_LUPAN"/>
    <PeptideEvidence dBSequence_ref="DBSEQ_CONB1_LUPAN" peptide_ref="PTD_QLDREVKELTFPGSIEDVER" start="551" end="570" isDecoy="false" id="PTD_QLDREVKELTFPGSIEDVER_DBSEQ_CONB1_LUPAN"/>
    <PeptideEvidence dBSequence_ref="DBSEQ_CONB1_LUPAN" peptide_ref="PTD_EVKELTFPGSIEDVER" start="555" end="570" isDecoy="false" id="PTD_EVKELTFPGSIEDVER_DBSEQ_CONB1_LUPAN"/>
    <PeptideEvidence dBSequence_ref="DBSEQ_CONB1_LUPAN" peptide_ref="PTD_ELTFPGSIEDVER" start="558" end="570" isDecoy="false" id="PTD_ELTFPGSIEDVER_DBSEQ_CONB1_LUPAN"/>
    <PeptideEvidence dBSequence_ref="DBSEQ_CONB1_LUPAN" peptide_ref="PTD_PGSIEDVER" start="562" end="570" isDecoy="false" id="PTD_PGSIEDVER_DBSEQ_CONB1_LUPAN"/>
    <PeptideEvidence dBSequence_ref="DBSEQ_CONB1_LUPAN" peptide_ref="PTD_GSIEDVER" start="563" end="570" isDecoy="false" id="PTD_GSIEDVER_DBSEQ_CONB1_LUPAN"/>
    <PeptideEvidence dBSequence_ref="DBSEQ_CONB1_LUPAN" peptide_ref="PTD_IEDVER" start="565" end="570" isDecoy="false" id="PTD_IEDVER_DBSEQ_CONB1_LUPAN"/>
    <PeptideEvidence dBSequence_ref="DBSEQ_CONB1_LUPAN" peptide_ref="PTD_LIKNQQQSYFANAQ" start="571" end="584" isDecoy="false" id="PTD_LIKNQQQSYFANAQ_DBSEQ_CONB1_LUPAN"/>
    <PeptideEvidence dBSequence_ref="DBSEQ_CONB1_LUPAN" peptide_ref="PTD_LIKNQQQSYFANAQPQQQQQR" start="571" end="591" isDecoy="false" id="PTD_LIKNQQQSYFANAQPQQQQQR_DBSEQ_CONB1_LUPAN"/>
    <PeptideEvidence dBSequence_ref="DBSEQ_CONB1_LUPAN" peptide_ref="PTD_NQQQSYFANAQ" start="574" end="584" isDecoy="false" id="PTD_NQQQSYFANAQ_DBSEQ_CONB1_LUPAN"/>
    <PeptideEvidence dBSequence_ref="DBSEQ_CONB1_LUPAN" peptide_ref="PTD_NQQQSYFANAQPQQQQQR" start="574" end="591" isDecoy="false" id="PTD_NQQQSYFANAQPQQQQQR_DBSEQ_CONB1_LUPAN"/>
    <PeptideEvidence dBSequence_ref="DBSEQ_CONB1_LUPAN" peptide_ref="PTD_PQQQQQR" start="585" end="591" isDecoy="false" id="PTD_PQQQQQR_DBSEQ_CONB1_LUPAN"/>
    <PeptideEvidence dBSequence_ref="DBSEQ_CONB3_LUPAN" peptide_ref="PTD_NPYYFSSER" start="162" end="170" isDecoy="false" id="PTD_NPYYFSSER_DBSEQ_CONB3_LUPAN"/>
    <PeptideEvidence dBSequence_ref="DBSEQ_CONB3_LUPAN" peptide_ref="PTD_TNRLENLQNYR" start="192" end="202" isDecoy="false" id="PTD_TNRLENLQNYR_DBSEQ_CONB3_LUPAN"/>
    <PeptideEvidence dBSequence_ref="DBSEQ_CONB3_LUPAN" peptide_ref="PTD_LENLQNYR" start="195" end="202" isDecoy="false" id="PTD_LENLQNYR_DBSEQ_CONB3_LUPAN"/>
    <PeptideEvidence dBSequence_ref="DBSEQ_CONB3_LUPAN" peptide_ref="PTD_LPAGTTSYILNPDDNQNLR" start="255" end="273" isDecoy="false" id="PTD_LPAGTTSYILNPDDNQNLR_DBSEQ_CONB3_LUPAN"/>
    <PeptideEvidence dBSequence_ref="DBSEQ_CONB3_LUPAN" peptide_ref="PTD_DQQSYFSGFSK" start="297" end="307" isDecoy="false" id="PTD_DQQSYFSGFSK_DBSEQ_CONB3_LUPAN"/>
    <PeptideEvidence dBSequence_ref="DBSEQ_CONB3_LUPAN" peptide_ref="PTD_NTLEATFNTR" start="308" end="317" isDecoy="false" id="PTD_NTLEATFNTR_DBSEQ_CONB3_LUPAN"/>
    <PeptideEvidence dBSequence_ref="DBSEQ_CONB3_LUPAN" peptide_ref="PTD_FGNFYEITPDR" start="394" end="404" isDecoy="false" id="PTD_FGNFYEITPDR_DBSEQ_CONB3_LUPAN"/>
    <PeptideEvidence dBSequence_ref="DBSEQ_CONB3_LUPAN" peptide_ref="PTD_LLGFGINADENQR" start="495" end="507" isDecoy="false" id="PTD_LLGFGINADENQR_DBSEQ_CONB3_LUPAN"/>
    <PeptideEvidence dBSequence_ref="DBSEQ_CONB3_LUPAN" peptide_ref="PTD_LLGFGINADENQRNFLAGSEDNVIR" start="495" end="519" isDecoy="false" id="PTD_LLGFGINADENQRNFLAGSEDNVIR_DBSEQ_CONB3_LUPAN"/>
    <PeptideEvidence dBSequence_ref="DBSEQ_CONB3_LUPAN" peptide_ref="PTD_NFLAGSEDNVIR" start="508" end="519" isDecoy="false" id="PTD_NFLAGSEDNVIR_DBSEQ_CONB3_LUPAN"/>
    <PeptideEvidence dBSequence_ref="DBSEQ_CONB3_LUPAN" peptide_ref="PTD_NFLAGSEDNVIRQLDR" start="508" end="523" isDecoy="false" id="PTD_NFLAGSEDNVIRQLDR_DBSEQ_CONB3_LUPAN"/>
    <PeptideEvidence dBSequence_ref="DBSEQ_CONB3_LUPAN" peptide_ref="PTD_LIKNQQQSYFANAQPQQQQQR" start="540" end="560" isDecoy="false" id="PTD_LIKNQQQSYFANAQPQQQQQR_DBSEQ_CONB3_LUPAN"/>
    <PeptideEvidence dBSequence_ref="DBSEQ_CONB3_LUPAN" peptide_ref="PTD_NQQQSYFANAQPQQQQQR" start="543" end="560" isDecoy="false" id="PTD_NQQQSYFANAQPQQQQQR_DBSEQ_CONB3_LUPAN"/>
    <PeptideEvidence dBSequence_ref="DBSEQ_CONB4_LUPAN" peptide_ref="PTD_NPYYFSSER" start="172" end="180" isDecoy="false" id="PTD_NPYYFSSER_DBSEQ_CONB4_LUPAN"/>
    <PeptideEvidence dBSequence_ref="DBSEQ_CONB4_LUPAN" peptide_ref="PTD_LENLQNYR" start="205" end="212" isDecoy="false" id="PTD_LENLQNYR_DBSEQ_CONB4_LUPAN"/>
    <PeptideEvidence dBSequence_ref="DBSEQ_CONB4_LUPAN" peptide_ref="PTD_LPAGTTSYILNPDDNQNLR" start="265" end="283" isDecoy="false" id="PTD_LPAGTTSYILNPDDNQNLR_DBSEQ_CONB4_LUPAN"/>
    <PeptideEvidence dBSequence_ref="DBSEQ_CONB4_LUPAN" peptide_ref="PTD_NTLEATFNTR" start="318" end="327" isDecoy="false" id="PTD_NTLEATFNTR_DBSEQ_CONB4_LUPAN"/>
    <PeptideEvidence dBSequence_ref="DBSEQ_CONB4_LUPAN" peptide_ref="PTD_NTLEATFNTRYEEIQR" start="318" end="333" isDecoy="false" id="PTD_NTLEATFNTRYEEIQR_DBSEQ_CONB4_LUPAN"/>
    <PeptideEvidence dBSequence_ref="DBSEQ_CONB4_LUPAN" peptide_ref="PTD_LLGFGINADENQR" start="505" end="517" isDecoy="false" id="PTD_LLGFGINADENQR_DBSEQ_CONB4_LUPAN"/>
    <PeptideEvidence dBSequence_ref="DBSEQ_CONB4_LUPAN" peptide_ref="PTD_LLGFGINADENQRNFLAGSEDNVIR" start="505" end="529" isDecoy="false" id="PTD_LLGFGINADENQRNFLAGSEDNVIR_DBSEQ_CONB4_LUPAN"/>
    <PeptideEvidence dBSequence_ref="DBSEQ_CONB4_LUPAN" peptide_ref="PTD_NFLAGSEDNVIR" start="518" end="529" isDecoy="false" id="PTD_NFLAGSEDNVIR_DBSEQ_CONB4_LUPAN"/>
    <PeptideEvidence dBSequence_ref="DBSEQ_CONB4_LUPAN" peptide_ref="PTD_LIKNQQQSYFANAQPQQQQQR" start="550" end="570" isDecoy="false" id="PTD_LIKNQQQSYFANAQPQQQQQR_DBSEQ_CONB4_LUPAN"/>
    <PeptideEvidence dBSequence_ref="DBSEQ_CONB4_LUPAN" peptide_ref="PTD_NQQQSYFANAQPQQQQQR" start="553" end="570" isDecoy="false" id="PTD_NQQQSYFANAQPQQQQQR_DBSEQ_CONB4_LUPAN"/>
    <PeptideEvidence dBSequence_ref="DBSEQ_CONB6_LUPAN" peptide_ref="PTD_NPYYFSSER" start="175" end="183" isDecoy="false" id="PTD_NPYYFSSER_DBSEQ_CONB6_LUPAN"/>
    <PeptideEvidence dBSequence_ref="DBSEQ_CONB6_LUPAN" peptide_ref="PTD_LENLQNYR" start="208" end="215" isDecoy="false" id="PTD_LENLQNYR_DBSEQ_CONB6_LUPAN"/>
    <PeptideEvidence dBSequence_ref="DBSEQ_CONB6_LUPAN" peptide_ref="PTD_LPAGTTSYILNPDDNQNLR" start="268" end="286" isDecoy="false" id="PTD_LPAGTTSYILNPDDNQNLR_DBSEQ_CONB6_LUPAN"/>
    <PeptideEvidence dBSequence_ref="DBSEQ_CONB6_LUPAN" peptide_ref="PTD_NTLEATFNTR" start="321" end="330" isDecoy="false" id="PTD_NTLEATFNTR_DBSEQ_CONB6_LUPAN"/>
    <PeptideEvidence dBSequence_ref="DBSEQ_CONB6_LUPAN" peptide_ref="PTD_NTLEATFNTRYEEIQR" start="321" end="336" isDecoy="false" id="PTD_NTLEATFNTRYEEIQR_DBSEQ_CONB6_LUPAN"/>
    <PeptideEvidence dBSequence_ref="DBSEQ_CONB6_LUPAN" peptide_ref="PTD_LLGFGINADENQR" start="508" end="520" isDecoy="false" id="PTD_LLGFGINADENQR_DBSEQ_CONB6_LUPAN"/>
    <PeptideEvidence dBSequence_ref="DBSEQ_CONB6_LUPAN" peptide_ref="PTD_LIKNQQQSYFANAQPQQQQQR" start="553" end="573" isDecoy="false" id="PTD_LIKNQQQSYFANAQPQQQQQR_DBSEQ_CONB6_LUPAN"/>
    <PeptideEvidence dBSequence_ref="DBSEQ_CONB6_LUPAN" peptide_ref="PTD_NQQQSYFANAQPQQQQQR" start="556" end="573" isDecoy="false" id="PTD_NQQQSYFANAQPQQQQQR_DBSEQ_CONB6_LUPAN"/>
    <PeptideEvidence dBSequence_ref="DBSEQ_CONB2_LUPAL" peptide_ref="PTD_TNRLENLQNYR" start="143" end="153" isDecoy="false" id="PTD_TNRLENLQNYR_DBSEQ_CONB2_LUPAL"/>
    <PeptideEvidence dBSequence_ref="DBSEQ_CONB2_LUPAL" peptide_ref="PTD_LENLQNYR" start="146" end="153" isDecoy="false" id="PTD_LENLQNYR_DBSEQ_CONB2_LUPAL"/>
    <PeptideEvidence dBSequence_ref="DBSEQ_CONB2_LUPAL" peptide_ref="PTD_QAYNLEYGDALR" start="194" end="205" isDecoy="false" id="PTD_QAYNLEYGDALR_DBSEQ_CONB2_LUPAL"/>
    <PeptideEvidence dBSequence_ref="DBSEQ_CONB2_LUPAL" peptide_ref="PTD_NTLEATFNTR" start="259" end="268" isDecoy="false" id="PTD_NTLEATFNTR_DBSEQ_CONB2_LUPAL"/>
    <PeptideEvidence dBSequence_ref="DBSEQ_CONB2_LUPAL" peptide_ref="PTD_NTLEATFNTRYEEIQR" start="259" end="274" isDecoy="false" id="PTD_NTLEATFNTRYEEIQR_DBSEQ_CONB2_LUPAL"/>
    <PeptideEvidence dBSequence_ref="DBSEQ_CONB2_LUPAL" peptide_ref="PTD_LLGFGI" start="451" end="456" isDecoy="false" id="PTD_LLGFGI_DBSEQ_CONB2_LUPAL"/>
    <PeptideEvidence dBSequence_ref="DBSEQ_CONB2_LUPAL" peptide_ref="PTD_LLGFGINADENQR" start="451" end="463" isDecoy="false" id="PTD_LLGFGINADENQR_DBSEQ_CONB2_LUPAL"/>
    <PeptideEvidence dBSequence_ref="DBSEQ_CONB2_LUPAL" peptide_ref="PTD_GINADENQR" start="455" end="463" isDecoy="false" id="PTD_GINADENQR_DBSEQ_CONB2_LUPAL"/>
    <PeptideEvidence dBSequence_ref="DBSEQ_CONB2_LUPAL" peptide_ref="PTD_NADENQR" start="457" end="463" isDecoy="false" id="PTD_NADENQR_DBSEQ_CONB2_LUPAL"/>
    <PeptideEvidence dBSequence_ref="DBSEQ_CONB2_LUPAL" peptide_ref="PTD_ADENQR" start="458" end="463" isDecoy="false" id="PTD_ADENQR_DBSEQ_CONB2_LUPAL"/>
    <PeptideEvidence dBSequence_ref="DBSEQ_CONB2_LUPAL" peptide_ref="PTD_DENQR" start="459" end="463" isDecoy="false" id="PTD_DENQR_DBSEQ_CONB2_LUPAL"/>
    <PeptideEvidence dBSequence_ref="DBSEQ_CONA3_LUPAN" peptide_ref="PTD_FNECQLDR_4C" start="29" end="36" isDecoy="false" id="PTD_FNECQLDR_4C_DBSEQ_CONA3_LUPAN"/>
    <PeptideEvidence dBSequence_ref="DBSEQ_CONA3_LUPAN" peptide_ref="PTD_NECQLDR_3C" start="30" end="36" isDecoy="false" id="PTD_NECQLDR_3C_DBSEQ_CONA3_LUPAN"/>
    <PeptideEvidence dBSequence_ref="DBSEQ_CONA3_LUPAN" peptide_ref="PTD_LNALEPDNR" start="37" end="45" isDecoy="false" id="PTD_LNALEPDNR_DBSEQ_CONA3_LUPAN"/>
    <PeptideEvidence dBSequence_ref="DBSEQ_CONA3_LUPAN" peptide_ref="PTD_LNALEPDNRIESEGGVTETWNSNKPELR" start="37" end="64" isDecoy="false" id="PTD_LNALEPDNRIESEGGVTETWNSNKPELR_DBSEQ_CONA3_LUPAN"/>
    <PeptideEvidence dBSequence_ref="DBSEQ_CONA3_LUPAN" peptide_ref="PTD_NALEPDNRIESEGGVTETWNSNKPELR" start="38" end="64" isDecoy="false" id="PTD_NALEPDNRIESEGGVTETWNSNKPELR_DBSEQ_CONA3_LUPAN"/>
    <PeptideEvidence dBSequence_ref="DBSEQ_CONA3_LUPAN" peptide_ref="PTD_ALEPDNRIESEGGVTETWNSNKPELR" start="39" end="64" isDecoy="false" id="PTD_ALEPDNRIESEGGVTETWNSNKPELR_DBSEQ_CONA3_LUPAN"/>
    <PeptideEvidence dBSequence_ref="DBSEQ_CONA3_LUPAN" peptide_ref="PTD_LEPDNRIESEGGVTETWNSNKPELR" start="40" end="64" isDecoy="false" id="PTD_LEPDNRIESEGGVTETWNSNKPELR_DBSEQ_CONA3_LUPAN"/>
    <PeptideEvidence dBSequence_ref="DBSEQ_CONA3_LUPAN" peptide_ref="PTD_EPDNRIESEGGVTETWNSNKPELR" start="41" end="64" isDecoy="false" id="PTD_EPDNRIESEGGVTETWNSNKPELR_DBSEQ_CONA3_LUPAN"/>
    <PeptideEvidence dBSequence_ref="DBSEQ_CONA3_LUPAN" peptide_ref="PTD_PDNRIESEGGVTETWNSNKPELR" start="42" end="64" isDecoy="false" id="PTD_PDNRIESEGGVTETWNSNKPELR_DBSEQ_CONA3_LUPAN"/>
    <PeptideEvidence dBSequence_ref="DBSEQ_CONA3_LUPAN" peptide_ref="PTD_IESEGGVTETWNSNKPELR" start="46" end="64" isDecoy="false" id="PTD_IESEGGVTETWNSNKPELR_DBSEQ_CONA3_LUPAN"/>
    <PeptideEvidence dBSequence_ref="DBSEQ_CONA3_LUPAN" peptide_ref="PTD_SEGGVTETWNSNKPELR" start="48" end="64" isDecoy="false" id="PTD_SEGGVTETWNSNKPELR_DBSEQ_CONA3_LUPAN"/>
    <PeptideEvidence dBSequence_ref="DBSEQ_CONA3_LUPAN" peptide_ref="PTD_TETWNSNKPELR" start="53" end="64" isDecoy="false" id="PTD_TETWNSNKPELR_DBSEQ_CONA3_LUPAN"/>
    <PeptideEvidence dBSequence_ref="DBSEQ_CONA3_LUPAN" peptide_ref="PTD_CAGVAFEK_1C" start="65" end="72" isDecoy="false" id="PTD_CAGVAFEK_1C_DBSEQ_CONA3_LUPAN"/>
    <PeptideEvidence dBSequence_ref="DBSEQ_CONA3_LUPAN" peptide_ref="PTD_RFYLAG" start="190" end="195" isDecoy="false" id="PTD_RFYLAG_DBSEQ_CONA3_LUPAN"/>
    <PeptideEvidence dBSequence_ref="DBSEQ_CONA3_LUPAN" peptide_ref="PTD_RFYLAGN" start="190" end="196" isDecoy="false" id="PTD_RFYLAGN_DBSEQ_CONA3_LUPAN"/>
    <PeptideEvidence dBSequence_ref="DBSEQ_CONA3_LUPAN" peptide_ref="PTD_RFYLAGNPEEE" start="190" end="200" isDecoy="false" id="PTD_RFYLAGNPEEE_DBSEQ_CONA3_LUPAN"/>
    <PeptideEvidence dBSequence_ref="DBSEQ_CONA3_LUPAN" peptide_ref="PTD_RFYLAGNPEEEY" start="190" end="201" isDecoy="false" id="PTD_RFYLAGNPEEEY_DBSEQ_CONA3_LUPAN"/>
    <PeptideEvidence dBSequence_ref="DBSEQ_CONA3_LUPAN" peptide_ref="PTD_RFYLAGNPEEEYPETQQQR" start="190" end="208" isDecoy="false" id="PTD_RFYLAGNPEEEYPETQQQR_DBSEQ_CONA3_LUPAN"/>
    <PeptideEvidence dBSequence_ref="DBSEQ_CONA3_LUPAN" peptide_ref="PTD_FYLAGN" start="191" end="196" isDecoy="false" id="PTD_FYLAGN_DBSEQ_CONA3_LUPAN"/>
    <PeptideEvidence dBSequence_ref="DBSEQ_CONA3_LUPAN" peptide_ref="PTD_FYLAGNPEE" start="191" end="199" isDecoy="false" id="PTD_FYLAGNPEE_DBSEQ_CONA3_LUPAN"/>
    <PeptideEvidence dBSequence_ref="DBSEQ_CONA3_LUPAN" peptide_ref="PTD_FYLAGNPEEE" start="191" end="200" isDecoy="false" id="PTD_FYLAGNPEEE_DBSEQ_CONA3_LUPAN"/>
    <PeptideEvidence dBSequence_ref="DBSEQ_CONA3_LUPAN" peptide_ref="PTD_FYLAGNPEEEY" start="191" end="201" isDecoy="false" id="PTD_FYLAGNPEEEY_DBSEQ_CONA3_LUPAN"/>
    <PeptideEvidence dBSequence_ref="DBSEQ_CONA3_LUPAN" peptide_ref="PTD_FYLAGNPEEEYPETQQQR" start="191" end="208" isDecoy="false" id="PTD_FYLAGNPEEEYPETQQQR_DBSEQ_CONA3_LUPAN"/>
    <PeptideEvidence dBSequence_ref="DBSEQ_CONA3_LUPAN" peptide_ref="PTD_PEEEYPETQQQR" start="197" end="208" isDecoy="false" id="PTD_PEEEYPETQQQR_DBSEQ_CONA3_LUPAN"/>
    <PeptideEvidence dBSequence_ref="DBSEQ_CONA3_LUPAN" peptide_ref="PTD_YPETQQQR" start="201" end="208" isDecoy="false" id="PTD_YPETQQQR_DBSEQ_CONA3_LUPAN"/>
    <PeptideEvidence dBSequence_ref="DBSEQ_CONA3_LUPAN" peptide_ref="PTD_PETQQQR" start="202" end="208" isDecoy="false" id="PTD_PETQQQR_DBSEQ_CONA3_LUPAN"/>
    <PeptideEvidence dBSequence_ref="DBSEQ_CONA3_LUPAN" peptide_ref="PTD_ETQQQR" start="203" end="208" isDecoy="false" id="PTD_ETQQQR_DBSEQ_CONA3_LUPAN"/>
    <PeptideEvidence dBSequence_ref="DBSEQ_CONA3_LUPAN" peptide_ref="PTD_EEEQEGKNNILSGFDPQFLSQALNIDEDTVHK" start="228" end="259" isDecoy="false" id="PTD_EEEQEGKNNILSGFDPQFLSQALNIDEDTVHK_DBSEQ_CONA3_LUPAN"/>
    <PeptideEvidence dBSequence_ref="DBSEQ_CONA3_LUPAN" peptide_ref="PTD_NNILSGFDPQFLSQALNIDEDTVHK" start="235" end="259" isDecoy="false" id="PTD_NNILSGFDPQFLSQALNIDEDTVHK_DBSEQ_CONA3_LUPAN"/>
    <PeptideEvidence dBSequence_ref="DBSEQ_CONA3_LUPAN" peptide_ref="PTD_NNILSGFDPQFLSQALNIDEDTVHKLQNPNER" start="235" end="266" isDecoy="false" id="PTD_NNILSGFDPQFLSQALNIDEDTVHKLQNPNER_DBSEQ_CONA3_LUPAN"/>
    <PeptideEvidence dBSequence_ref="DBSEQ_CONA3_LUPAN" peptide_ref="PTD_QIIRVEEG" start="269" end="276" isDecoy="false" id="PTD_QIIRVEEG_DBSEQ_CONA3_LUPAN"/>
    <PeptideEvidence dBSequence_ref="DBSEQ_CONA3_LUPAN" peptide_ref="PTD_QIIRVEEGLGVISPK" start="269" end="283" isDecoy="false" id="PTD_QIIRVEEGLGVISPK_DBSEQ_CONA3_LUPAN"/>
    <PeptideEvidence dBSequence_ref="DBSEQ_CONA3_LUPAN" peptide_ref="PTD_IRVEEGLGVISPK" start="271" end="283" isDecoy="false" id="PTD_IRVEEGLGVISPK_DBSEQ_CONA3_LUPAN"/>
    <PeptideEvidence dBSequence_ref="DBSEQ_CONA3_LUPAN" peptide_ref="PTD_VEEGLGVI" start="273" end="280" isDecoy="false" id="PTD_VEEGLGVI_DBSEQ_CONA3_LUPAN"/>
    <PeptideEvidence dBSequence_ref="DBSEQ_CONA3_LUPAN" peptide_ref="PTD_VEEGLGVISPK" start="273" end="283" isDecoy="false" id="PTD_VEEGLGVISPK_DBSEQ_CONA3_LUPAN"/>
    <PeptideEvidence dBSequence_ref="DBSEQ_CONA3_LUPAN" peptide_ref="PTD_EEGLGVISPK" start="274" end="283" isDecoy="false" id="PTD_EEGLGVISPK_DBSEQ_CONA3_LUPAN"/>
    <PeptideEvidence dBSequence_ref="DBSEQ_CONA3_LUPAN" peptide_ref="PTD_EGLGVISPK" start="275" end="283" isDecoy="false" id="PTD_EGLGVISPK_DBSEQ_CONA3_LUPAN"/>
    <PeptideEvidence dBSequence_ref="DBSEQ_CONA3_LUPAN" peptide_ref="PTD_GVISPK" start="278" end="283" isDecoy="false" id="PTD_GVISPK_DBSEQ_CONA3_LUPAN"/>
    <PeptideEvidence dBSequence_ref="DBSEQ_CONA3_LUPAN" peptide_ref="PTD_WQEQEEEEEEKEEPR" start="284" end="298" isDecoy="false" id="PTD_WQEQEEEEEEKEEPR_DBSEQ_CONA3_LUPAN"/>
    <PeptideEvidence dBSequence_ref="DBSEQ_CONA3_LUPAN" peptide_ref="PTD_QEQEEEEEEKEEPR" start="285" end="298" isDecoy="false" id="PTD_QEQEEEEEEKEEPR_DBSEQ_CONA3_LUPAN"/>
    <PeptideEvidence dBSequence_ref="DBSEQ_CONA3_LUPAN" peptide_ref="PTD_EQEEEEEEKEEPR" start="286" end="298" isDecoy="false" id="PTD_EQEEEEEEKEEPR_DBSEQ_CONA3_LUPAN"/>
    <PeptideEvidence dBSequence_ref="DBSEQ_CONA3_LUPAN" peptide_ref="PTD_NGLEETICTAILR_8C" start="399" end="411" isDecoy="false" id="PTD_NGLEETICTAILR_8C_DBSEQ_CONA3_LUPAN"/>
    <PeptideEvidence dBSequence_ref="DBSEQ_CONA3_LUPAN" peptide_ref="PTD_ENIADPTRADLYN" start="412" end="424" isDecoy="false" id="PTD_ENIADPTRADLYN_DBSEQ_CONA3_LUPAN"/>
    <PeptideEvidence dBSequence_ref="DBSEQ_CONA3_LUPAN" peptide_ref="PTD_ENIADPTRADLYNPTAGR" start="412" end="429" isDecoy="false" id="PTD_ENIADPTRADLYNPTAGR_DBSEQ_CONA3_LUPAN"/>
    <PeptideEvidence dBSequence_ref="DBSEQ_CONA3_LUPAN" peptide_ref="PTD_IADPTRADLYNPTAGR" start="414" end="429" isDecoy="false" id="PTD_IADPTRADLYNPTAGR_DBSEQ_CONA3_LUPAN"/>
    <PeptideEvidence dBSequence_ref="DBSEQ_CONA3_LUPAN" peptide_ref="PTD_ADPTRADLYNPTAGR" start="415" end="429" isDecoy="false" id="PTD_ADPTRADLYNPTAGR_DBSEQ_CONA3_LUPAN"/>
    <PeptideEvidence dBSequence_ref="DBSEQ_CONA3_LUPAN" peptide_ref="PTD_DPTRADLYNPTAGR" start="416" end="429" isDecoy="false" id="PTD_DPTRADLYNPTAGR_DBSEQ_CONA3_LUPAN"/>
    <PeptideEvidence dBSequence_ref="DBSEQ_CONA3_LUPAN" peptide_ref="PTD_ADLYNPTAGR" start="420" end="429" isDecoy="false" id="PTD_ADLYNPTAGR_DBSEQ_CONA3_LUPAN"/>
    <PeptideEvidence dBSequence_ref="DBSEQ_CONA3_LUPAN" peptide_ref="PTD_YNPTAGR" start="423" end="429" isDecoy="false" id="PTD_YNPTAGR_DBSEQ_CONA3_LUPAN"/>
    <PeptideEvidence dBSequence_ref="DBSEQ_CONA3_LUPAN" peptide_ref="PTD_NPTAGR" start="424" end="429" isDecoy="false" id="PTD_NPTAGR_DBSEQ_CONA3_LUPAN"/>
    <PeptideEvidence dBSequence_ref="DBSEQ_CONA3_LUPAN" peptide_ref="PTD_PTAGR" start="425" end="429" isDecoy="false" id="PTD_PTAGR_DBSEQ_CONA3_LUPAN"/>
    <PeptideEvidence dBSequence_ref="DBSEQ_CONA3_LUPAN" peptide_ref="PTD_GRVQVVNSQGNSVFNDDLR" start="478" end="496" isDecoy="false" id="PTD_GRVQVVNSQGNSVFNDDLR_DBSEQ_CONA3_LUPAN"/>
    <PeptideEvidence dBSequence_ref="DBSEQ_CONA3_LUPAN" peptide_ref="PTD_VQVVNSQGNSVFNDDLR" start="480" end="496" isDecoy="false" id="PTD_VQVVNSQGNSVFNDDLR_DBSEQ_CONA3_LUPAN"/>
    <PeptideEvidence dBSequence_ref="DBSEQ_CONA3_LUPAN" peptide_ref="PTD_VQVVNSQGNSVFNDDLRR" start="480" end="497" isDecoy="false" id="PTD_VQVVNSQGNSVFNDDLRR_DBSEQ_CONA3_LUPAN"/>
    <PeptideEvidence dBSequence_ref="DBSEQ_CONA3_LUPAN" peptide_ref="PTD_QVVNSQGNSVFNDDLRR" start="481" end="497" isDecoy="false" id="PTD_QVVNSQGNSVFNDDLRR_DBSEQ_CONA3_LUPAN"/>
    <PeptideEvidence dBSequence_ref="DBSEQ_CONA3_LUPAN" peptide_ref="PTD_VVNSQGNSVFNDDLRR" start="482" end="497" isDecoy="false" id="PTD_VVNSQGNSVFNDDLRR_DBSEQ_CONA3_LUPAN"/>
    <PeptideEvidence dBSequence_ref="DBSEQ_CONA3_LUPAN" peptide_ref="PTD_VNSQGNSVFNDDLRR" start="483" end="497" isDecoy="false" id="PTD_VNSQGNSVFNDDLRR_DBSEQ_CONA3_LUPAN"/>
    <PeptideEvidence dBSequence_ref="DBSEQ_CONA3_LUPAN" peptide_ref="PTD_NSQGNSVFNDDLRR" start="484" end="497" isDecoy="false" id="PTD_NSQGNSVFNDDLRR_DBSEQ_CONA3_LUPAN"/>
    <PeptideEvidence dBSequence_ref="DBSEQ_CONA3_LUPAN" peptide_ref="PTD_SQGNSVFNDDLRR" start="485" end="497" isDecoy="false" id="PTD_SQGNSVFNDDLRR_DBSEQ_CONA3_LUPAN"/>
    <PeptideEvidence dBSequence_ref="DBSEQ_CONA3_LUPAN" peptide_ref="PTD_GNSVFNDDLRR" start="487" end="497" isDecoy="false" id="PTD_GNSVFNDDLRR_DBSEQ_CONA3_LUPAN"/>
    <PeptideEvidence dBSequence_ref="DBSEQ_CONA3_LUPAN" peptide_ref="PTD_SVFNDDLR" start="489" end="496" isDecoy="false" id="PTD_SVFNDDLR_DBSEQ_CONA3_LUPAN"/>
    <PeptideEvidence dBSequence_ref="DBSEQ_CONA3_LUPAN" peptide_ref="PTD_FNDDLR" start="491" end="496" isDecoy="false" id="PTD_FNDDLR_DBSEQ_CONA3_LUPAN"/>
    <PeptideEvidence dBSequence_ref="DBSEQ_CONA3_LUPAN" peptide_ref="PTD_FNDDLRR" start="491" end="497" isDecoy="false" id="PTD_FNDDLRR_DBSEQ_CONA3_LUPAN"/>
    <PeptideEvidence dBSequence_ref="DBSEQ_CONA3_LUPAN" peptide_ref="PTD_RGQLLVVPQNFVVAHQAGDEGFEFIAFK" start="497" end="524" isDecoy="false" id="PTD_RGQLLVVPQNFVVAHQAGDEGFEFIAFK_DBSEQ_CONA3_LUPAN"/>
    <PeptideEvidence dBSequence_ref="DBSEQ_CONA3_LUPAN" peptide_ref="PTD_GQLLVVPQNFVVAHQAGDEGFEFIAFK" start="498" end="524" isDecoy="false" id="PTD_GQLLVVPQNFVVAHQAGDEGFEFIAFK_DBSEQ_CONA3_LUPAN"/>
    <PeptideEvidence dBSequence_ref="DBSEQ_CONA3_LUPAN" peptide_ref="PTD_TNDQATTSPLKQVFR" start="525" end="539" isDecoy="false" id="PTD_TNDQATTSPLKQVFR_DBSEQ_CONA3_LUPAN"/>
    <PeptideEvidence dBSequence_ref="DBSEQ_CONA3_LUPAN" peptide_ref="PTD_DQATTSPLKQVFR" start="527" end="539" isDecoy="false" id="PTD_DQATTSPLKQVFR_DBSEQ_CONA3_LUPAN"/>
    <PeptideEvidence dBSequence_ref="DBSEQ_CONA3_LUPAN" peptide_ref="PTD_GIPAEVLANAFR" start="540" end="551" isDecoy="false" id="PTD_GIPAEVLANAFR_DBSEQ_CONA3_LUPAN"/>
    <PeptideEvidence dBSequence_ref="DBSEQ_CONA3_LUPAN" peptide_ref="PTD_AEVLANAFR" start="543" end="551" isDecoy="false" id="PTD_AEVLANAFR_DBSEQ_CONA3_LUPAN"/>
    <PeptideEvidence dBSequence_ref="DBSEQ_CONA3_LUPAN" peptide_ref="PTD_EVLANAFR" start="544" end="551" isDecoy="false" id="PTD_EVLANAFR_DBSEQ_CONA3_LUPAN"/>
    <PeptideEvidence dBSequence_ref="DBSEQ_CONA3_LUPAN" peptide_ref="PTD_VLANAFR" start="545" end="551" isDecoy="false" id="PTD_VLANAFR_DBSEQ_CONA3_LUPAN"/>
    <PeptideEvidence dBSequence_ref="DBSEQ_CONA3_LUPAN" peptide_ref="PTD_LANAFR" start="546" end="551" isDecoy="false" id="PTD_LANAFR_DBSEQ_CONA3_LUPAN"/>
    <PeptideEvidence dBSequence_ref="DBSEQ_CONA3_LUPAN" peptide_ref="PTD_ANAFR" start="547" end="551" isDecoy="false" id="PTD_ANAFR_DBSEQ_CONA3_LUPAN"/>
    <PeptideEvidence dBSequence_ref="DBSEQ_CONA3_LUPAN" peptide_ref="PTD_NAFR" start="548" end="551" isDecoy="false" id="PTD_NAFR_DBSEQ_CONA3_LUPAN"/>
    <PeptideEvidence dBSequence_ref="DBSEQ_CONA3_LUPAN" peptide_ref="PTD_LSLNQVSELK" start="552" end="561" isDecoy="false" id="PTD_LSLNQVSELK_DBSEQ_CONA3_LUPAN"/>
    <PeptideEvidence dBSequence_ref="DBSEQ_CONA3_LUPAN" peptide_ref="PTD_SLNQVSELK" start="553" end="561" isDecoy="false" id="PTD_SLNQVSELK_DBSEQ_CONA3_LUPAN"/>
    <PeptideEvidence dBSequence_ref="DBSEQ_CONA3_LUPAN" peptide_ref="PTD_NQVSELK" start="555" end="561" isDecoy="false" id="PTD_NQVSELK_DBSEQ_CONA3_LUPAN"/>
    <PeptideEvidence dBSequence_ref="DBSEQ_CONB5_LUPAN" peptide_ref="PTD_EQREEREQEQGSSSESHR" start="195" end="212" isDecoy="false" id="PTD_EQREEREQEQGSSSESHR_DBSEQ_CONB5_LUPAN"/>
    <PeptideEvidence dBSequence_ref="DBSEQ_CONB5_LUPAN" peptide_ref="PTD_LRNPY" start="213" end="217" isDecoy="false" id="PTD_LRNPY_DBSEQ_CONB5_LUPAN"/>
    <PeptideEvidence dBSequence_ref="DBSEQ_CONB5_LUPAN" peptide_ref="PTD_LRNPYY" start="213" end="218" isDecoy="false" id="PTD_LRNPYY_DBSEQ_CONB5_LUPAN"/>
    <PeptideEvidence dBSequence_ref="DBSEQ_CONB5_LUPAN" peptide_ref="PTD_LRNPYYFSSER" start="213" end="223" isDecoy="false" id="PTD_LRNPYYFSSER_DBSEQ_CONB5_LUPAN"/>
    <PeptideEvidence dBSequence_ref="DBSEQ_CONB5_LUPAN" peptide_ref="PTD_NPYYFSSER" start="215" end="223" isDecoy="false" id="PTD_NPYYFSSER_DBSEQ_CONB5_LUPAN"/>
    <PeptideEvidence dBSequence_ref="DBSEQ_CONB5_LUPAN" peptide_ref="PTD_YFSSER" start="218" end="223" isDecoy="false" id="PTD_YFSSER_DBSEQ_CONB5_LUPAN"/>
    <PeptideEvidence dBSequence_ref="DBSEQ_CONB5_LUPAN" peptide_ref="PTD_FSSER" start="219" end="223" isDecoy="false" id="PTD_FSSER_DBSEQ_CONB5_LUPAN"/>
    <PeptideEvidence dBSequence_ref="DBSEQ_CONB5_LUPAN" peptide_ref="PTD_TNRLENLQNYR" start="245" end="255" isDecoy="false" id="PTD_TNRLENLQNYR_DBSEQ_CONB5_LUPAN"/>
    <PeptideEvidence dBSequence_ref="DBSEQ_CONB5_LUPAN" peptide_ref="PTD_LENLQNYR" start="248" end="255" isDecoy="false" id="PTD_LENLQNYR_DBSEQ_CONB5_LUPAN"/>
    <PeptideEvidence dBSequence_ref="DBSEQ_CONB5_LUPAN" peptide_ref="PTD_IVEFQSRPNTLILPK" start="256" end="270" isDecoy="false" id="PTD_IVEFQSRPNTLILPK_DBSEQ_CONB5_LUPAN"/>
    <PeptideEvidence dBSequence_ref="DBSEQ_CONB5_LUPAN" peptide_ref="PTD_VEFQSRPNTLILPK" start="257" end="270" isDecoy="false" id="PTD_VEFQSRPNTLILPK_DBSEQ_CONB5_LUPAN"/>
    <PeptideEvidence dBSequence_ref="DBSEQ_CONB5_LUPAN" peptide_ref="PTD_EFQSRPNTLILPK" start="258" end="270" isDecoy="false" id="PTD_EFQSRPNTLILPK_DBSEQ_CONB5_LUPAN"/>
    <PeptideEvidence dBSequence_ref="DBSEQ_CONB5_LUPAN" peptide_ref="PTD_FQSRPNTLILPK" start="259" end="270" isDecoy="false" id="PTD_FQSRPNTLILPK_DBSEQ_CONB5_LUPAN"/>
    <PeptideEvidence dBSequence_ref="DBSEQ_CONB5_LUPAN" peptide_ref="PTD_QSRPNTLILPK" start="260" end="270" isDecoy="false" id="PTD_QSRPNTLILPK_DBSEQ_CONB5_LUPAN"/>
    <PeptideEvidence dBSequence_ref="DBSEQ_CONB5_LUPAN" peptide_ref="PTD_HSDADYILVVLNGR" start="271" end="284" isDecoy="false" id="PTD_HSDADYILVVLNGR_DBSEQ_CONB5_LUPAN"/>
    <PeptideEvidence dBSequence_ref="DBSEQ_CONB5_LUPAN" peptide_ref="PTD_ATITIVNPDKR" start="285" end="295" isDecoy="false" id="PTD_ATITIVNPDKR_DBSEQ_CONB5_LUPAN"/>
    <PeptideEvidence dBSequence_ref="DBSEQ_CONB5_LUPAN" peptide_ref="PTD_QAYNLEYGDALR" start="296" end="307" isDecoy="false" id="PTD_QAYNLEYGDALR_DBSEQ_CONB5_LUPAN"/>
    <PeptideEvidence dBSequence_ref="DBSEQ_CONB5_LUPAN" peptide_ref="PTD_QAYNLEYGDALRLPAGTTSYILNPDDNQDLR" start="296" end="326" isDecoy="false" id="PTD_QAYNLEYGDALRLPAGTTSYILNPDDNQDLR_DBSEQ_CONB5_LUPAN"/>
    <PeptideEvidence dBSequence_ref="DBSEQ_CONB5_LUPAN" peptide_ref="PTD_LPAGTTSYIL" start="308" end="317" isDecoy="false" id="PTD_LPAGTTSYIL_DBSEQ_CONB5_LUPAN"/>
    <PeptideEvidence dBSequence_ref="DBSEQ_CONB5_LUPAN" peptide_ref="PTD_LPAGTTSYILN" start="308" end="318" isDecoy="false" id="PTD_LPAGTTSYILN_DBSEQ_CONB5_LUPAN"/>
    <PeptideEvidence dBSequence_ref="DBSEQ_CONB5_LUPAN" peptide_ref="PTD_LPAGTTSYILNPDDNQDLR" start="308" end="326" isDecoy="false" id="PTD_LPAGTTSYILNPDDNQDLR_DBSEQ_CONB5_LUPAN"/>
    <PeptideEvidence dBSequence_ref="DBSEQ_CONB5_LUPAN" peptide_ref="PTD_PDDNQDLR" start="319" end="326" isDecoy="false" id="PTD_PDDNQDLR_DBSEQ_CONB5_LUPAN"/>
    <PeptideEvidence dBSequence_ref="DBSEQ_CONB5_LUPAN" peptide_ref="PTD_LAIPINNPGK" start="330" end="339" isDecoy="false" id="PTD_LAIPINNPGK_DBSEQ_CONB5_LUPAN"/>
    <PeptideEvidence dBSequence_ref="DBSEQ_CONB5_LUPAN" peptide_ref="PTD_LAIPINNPGKFYDFYPSR" start="330" end="347" isDecoy="false" id="PTD_LAIPINNPGKFYDFYPSR_DBSEQ_CONB5_LUPAN"/>
    <PeptideEvidence dBSequence_ref="DBSEQ_CONB5_LUPAN" peptide_ref="PTD_INNPGKFYDFYPSR" start="334" end="347" isDecoy="false" id="PTD_INNPGKFYDFYPSR_DBSEQ_CONB5_LUPAN"/>
    <PeptideEvidence dBSequence_ref="DBSEQ_CONB5_LUPAN" peptide_ref="PTD_FYDFYPSR" start="340" end="347" isDecoy="false" id="PTD_FYDFYPSR_DBSEQ_CONB5_LUPAN"/>
    <PeptideEvidence dBSequence_ref="DBSEQ_CONB5_LUPAN" peptide_ref="PTD_YDFYPSR" start="341" end="347" isDecoy="false" id="PTD_YDFYPSR_DBSEQ_CONB5_LUPAN"/>
    <PeptideEvidence dBSequence_ref="DBSEQ_CONB5_LUPAN" peptide_ref="PTD_DFYPSR" start="342" end="347" isDecoy="false" id="PTD_DFYPSR_DBSEQ_CONB5_LUPAN"/>
    <PeptideEvidence dBSequence_ref="DBSEQ_CONB5_LUPAN" peptide_ref="PTD_TKDQQSYFSGFSK" start="348" end="360" isDecoy="false" id="PTD_TKDQQSYFSGFSK_DBSEQ_CONB5_LUPAN"/>
    <PeptideEvidence dBSequence_ref="DBSEQ_CONB5_LUPAN" peptide_ref="PTD_DQQSYFSGFSK" start="350" end="360" isDecoy="false" id="PTD_DQQSYFSGFSK_DBSEQ_CONB5_LUPAN"/>
    <PeptideEvidence dBSequence_ref="DBSEQ_CONB5_LUPAN" peptide_ref="PTD_NTLEATFNTHYEEIQR" start="361" end="376" isDecoy="false" id="PTD_NTLEATFNTHYEEIQR_DBSEQ_CONB5_LUPAN"/>
    <PeptideEvidence dBSequence_ref="DBSEQ_CONB5_LUPAN" peptide_ref="PTD_LEATFNTHYEEIQR" start="363" end="376" isDecoy="false" id="PTD_LEATFNTHYEEIQR_DBSEQ_CONB5_LUPAN"/>
    <PeptideEvidence dBSequence_ref="DBSEQ_CONB5_LUPAN" peptide_ref="PTD_ATFNTHYEEIQR" start="365" end="376" isDecoy="false" id="PTD_ATFNTHYEEIQR_DBSEQ_CONB5_LUPAN"/>
    <PeptideEvidence dBSequence_ref="DBSEQ_CONB5_LUPAN" peptide_ref="PTD_TFNTHYEEIQR" start="366" end="376" isDecoy="false" id="PTD_TFNTHYEEIQR_DBSEQ_CONB5_LUPAN"/>
    <PeptideEvidence dBSequence_ref="DBSEQ_CONB5_LUPAN" peptide_ref="PTD_NTHYEEIQR" start="368" end="376" isDecoy="false" id="PTD_NTHYEEIQR_DBSEQ_CONB5_LUPAN"/>
    <PeptideEvidence dBSequence_ref="DBSEQ_CONB5_LUPAN" peptide_ref="PTD_YEEIQR" start="371" end="376" isDecoy="false" id="PTD_YEEIQR_DBSEQ_CONB5_LUPAN"/>
    <PeptideEvidence dBSequence_ref="DBSEQ_CONB5_LUPAN" peptide_ref="PTD_ILLGYEDEQEDEEQRR" start="377" end="392" isDecoy="false" id="PTD_ILLGYEDEQEDEEQRR_DBSEQ_CONB5_LUPAN"/>
    <PeptideEvidence dBSequence_ref="DBSEQ_CONB5_LUPAN" peptide_ref="PTD_LGYEDEQEDEEQRR" start="379" end="392" isDecoy="false" id="PTD_LGYEDEQEDEEQRR_DBSEQ_CONB5_LUPAN"/>
    <PeptideEvidence dBSequence_ref="DBSEQ_CONB5_LUPAN" peptide_ref="PTD_REQEQSHQDE" start="392" end="401" isDecoy="false" id="PTD_REQEQSHQDE_DBSEQ_CONB5_LUPAN"/>
    <PeptideEvidence dBSequence_ref="DBSEQ_CONB5_LUPAN" peptide_ref="PTD_REQEQSHQDEG" start="392" end="402" isDecoy="false" id="PTD_REQEQSHQDEG_DBSEQ_CONB5_LUPAN"/>
    <PeptideEvidence dBSequence_ref="DBSEQ_CONB5_LUPAN" peptide_ref="PTD_REQEQSHQDEGVIVR" start="392" end="406" isDecoy="false" id="PTD_REQEQSHQDEGVIVR_DBSEQ_CONB5_LUPAN"/>
    <PeptideEvidence dBSequence_ref="DBSEQ_CONB5_LUPAN" peptide_ref="PTD_EQEQSHQDEGVIVR" start="393" end="406" isDecoy="false" id="PTD_EQEQSHQDEGVIVR_DBSEQ_CONB5_LUPAN"/>
    <PeptideEvidence dBSequence_ref="DBSEQ_CONB5_LUPAN" peptide_ref="PTD_VSKEQIQELR" start="407" end="416" isDecoy="false" id="PTD_VSKEQIQELR_DBSEQ_CONB5_LUPAN"/>
    <PeptideEvidence dBSequence_ref="DBSEQ_CONB5_LUPAN" peptide_ref="PTD_EQIQELR" start="410" end="416" isDecoy="false" id="PTD_EQIQELR_DBSEQ_CONB5_LUPAN"/>
    <PeptideEvidence dBSequence_ref="DBSEQ_CONB5_LUPAN" peptide_ref="PTD_EQIQELRK" start="410" end="417" isDecoy="false" id="PTD_EQIQELRK_DBSEQ_CONB5_LUPAN"/>
    <PeptideEvidence dBSequence_ref="DBSEQ_CONB5_LUPAN" peptide_ref="PTD_KGKPSESG" start="425" end="432" isDecoy="false" id="PTD_KGKPSESG_DBSEQ_CONB5_LUPAN"/>
    <PeptideEvidence dBSequence_ref="DBSEQ_CONB5_LUPAN" peptide_ref="PTD_KGKPSESGPFNLR" start="425" end="437" isDecoy="false" id="PTD_KGKPSESGPFNLR_DBSEQ_CONB5_LUPAN"/>
    <PeptideEvidence dBSequence_ref="DBSEQ_CONB5_LUPAN" peptide_ref="PTD_GKPSESGPFNLR" start="426" end="437" isDecoy="false" id="PTD_GKPSESGPFNLR_DBSEQ_CONB5_LUPAN"/>
    <PeptideEvidence dBSequence_ref="DBSEQ_CONB5_LUPAN" peptide_ref="PTD_SGPFNLR" start="431" end="437" isDecoy="false" id="PTD_SGPFNLR_DBSEQ_CONB5_LUPAN"/>
    <PeptideEvidence dBSequence_ref="DBSEQ_CONB5_LUPAN" peptide_ref="PTD_PFNLR" start="433" end="437" isDecoy="false" id="PTD_PFNLR_DBSEQ_CONB5_LUPAN"/>
    <PeptideEvidence dBSequence_ref="DBSEQ_CONB5_LUPAN" peptide_ref="PTD_FNLR" start="434" end="437" isDecoy="false" id="PTD_FNLR_DBSEQ_CONB5_LUPAN"/>
    <PeptideEvidence dBSequence_ref="DBSEQ_CONB5_LUPAN" peptide_ref="PTD_FGNFYEITPDR" start="447" end="457" isDecoy="false" id="PTD_FGNFYEITPDR_DBSEQ_CONB5_LUPAN"/>
    <PeptideEvidence dBSequence_ref="DBSEQ_CONB5_LUPAN" peptide_ref="PTD_QQDEQEVEEVR" start="511" end="521" isDecoy="false" id="PTD_QQDEQEVEEVR_DBSEQ_CONB5_LUPAN"/>
    <PeptideEvidence dBSequence_ref="DBSEQ_CONB5_LUPAN" peptide_ref="PTD_LSEGDILVIPAGHPLSINASSNLR" start="527" end="550" isDecoy="false" id="PTD_LSEGDILVIPAGHPLSINASSNLR_DBSEQ_CONB5_LUPAN"/>
    <PeptideEvidence dBSequence_ref="DBSEQ_CONB5_LUPAN" peptide_ref="PTD_LSEGDILVIPAGHPLSINASSNLRLLGFGINADENQR" start="527" end="563" isDecoy="false" id="PTD_LSEGDILVIPAGHPLSINASSNLRLLGFGINADENQR_DBSEQ_CONB5_LUPAN"/>
    <PeptideEvidence dBSequence_ref="DBSEQ_CONB5_LUPAN" peptide_ref="PTD_LLGFGINADENQR" start="551" end="563" isDecoy="false" id="PTD_LLGFGINADENQR_DBSEQ_CONB5_LUPAN"/>
    <PeptideEvidence dBSequence_ref="DBSEQ_CONB5_LUPAN" peptide_ref="PTD_LLGFGINADENQRNFLAGSEDNVIR" start="551" end="575" isDecoy="false" id="PTD_LLGFGINADENQRNFLAGSEDNVIR_DBSEQ_CONB5_LUPAN"/>
    <PeptideEvidence dBSequence_ref="DBSEQ_CONB5_LUPAN" peptide_ref="PTD_NFLAGSEDNVIR" start="564" end="575" isDecoy="false" id="PTD_NFLAGSEDNVIR_DBSEQ_CONB5_LUPAN"/>
    <PeptideEvidence dBSequence_ref="DBSEQ_CONB5_LUPAN" peptide_ref="PTD_NFLAGSEDNVIRQLDR" start="564" end="579" isDecoy="false" id="PTD_NFLAGSEDNVIRQLDR_DBSEQ_CONB5_LUPAN"/>
    <PeptideEvidence dBSequence_ref="DBSEQ_CONB5_LUPAN" peptide_ref="PTD_EVKELIF" start="580" end="586" isDecoy="false" id="PTD_EVKELIF_DBSEQ_CONB5_LUPAN"/>
    <PeptideEvidence dBSequence_ref="DBSEQ_CONB5_LUPAN" peptide_ref="PTD_EVKELIFPGSAEDVER" start="580" end="595" isDecoy="false" id="PTD_EVKELIFPGSAEDVER_DBSEQ_CONB5_LUPAN"/>
    <PeptideEvidence dBSequence_ref="DBSEQ_CONB5_LUPAN" peptide_ref="PTD_ELIFPGSAEDVER" start="583" end="595" isDecoy="false" id="PTD_ELIFPGSAEDVER_DBSEQ_CONB5_LUPAN"/>
    <PeptideEvidence dBSequence_ref="DBSEQ_CONB5_LUPAN" peptide_ref="PTD_PGSAEDVER" start="587" end="595" isDecoy="false" id="PTD_PGSAEDVER_DBSEQ_CONB5_LUPAN"/>
    <PeptideEvidence dBSequence_ref="DBSEQ_CONB5_LUPAN" peptide_ref="PTD_GSAEDVER" start="588" end="595" isDecoy="false" id="PTD_GSAEDVER_DBSEQ_CONB5_LUPAN"/>
    <PeptideEvidence dBSequence_ref="DBSEQ_CONB5_LUPAN" peptide_ref="PTD_AEDVER" start="590" end="595" isDecoy="false" id="PTD_AEDVER_DBSEQ_CONB5_LUPAN"/>
    <PeptideEvidence dBSequence_ref="DBSEQ_CONB5_LUPAN" peptide_ref="PTD_EDVER" start="591" end="595" isDecoy="false" id="PTD_EDVER_DBSEQ_CONB5_LUPAN"/>
    <PeptideEvidence dBSequence_ref="DBSEQ_CONB5_LUPAN" peptide_ref="PTD_DVER" start="592" end="595" isDecoy="false" id="PTD_DVER_DBSEQ_CONB5_LUPAN"/>
    <PeptideEvidence dBSequence_ref="DBSEQ_CONB5_LUPAN" peptide_ref="PTD_NQQQSYF" start="599" end="605" isDecoy="false" id="PTD_NQQQSYF_DBSEQ_CONB5_LUPAN"/>
    <PeptideEvidence dBSequence_ref="DBSEQ_CONB5_LUPAN" peptide_ref="PTD_NQQQSYFANAQPQQQQQQR" start="599" end="617" isDecoy="false" id="PTD_NQQQSYFANAQPQQQQQQR_DBSEQ_CONB5_LUPAN"/>
    <PeptideEvidence dBSequence_ref="DBSEQ_CONB5_LUPAN" peptide_ref="PTD_PQQQQQQR" start="610" end="617" isDecoy="false" id="PTD_PQQQQQQR_DBSEQ_CONB5_LUPAN"/>
    <PeptideEvidence dBSequence_ref="DBSEQ_CONB7_LUPAN" peptide_ref="PTD_REEEEEEEEWQPR" start="113" end="125" isDecoy="false" id="PTD_REEEEEEEEWQPR_DBSEQ_CONB7_LUPAN"/>
    <PeptideEvidence dBSequence_ref="DBSEQ_CONB7_LUPAN" peptide_ref="PTD_TNRLENLQNYR" start="212" end="222" isDecoy="false" id="PTD_TNRLENLQNYR_DBSEQ_CONB7_LUPAN"/>
    <PeptideEvidence dBSequence_ref="DBSEQ_CONB7_LUPAN" peptide_ref="PTD_LENLQNYR" start="215" end="222" isDecoy="false" id="PTD_LENLQNYR_DBSEQ_CONB7_LUPAN"/>
    <PeptideEvidence dBSequence_ref="DBSEQ_CONB7_LUPAN" peptide_ref="PTD_IVEFQSN" start="223" end="229" isDecoy="false" id="PTD_IVEFQSN_DBSEQ_CONB7_LUPAN"/>
    <PeptideEvidence dBSequence_ref="DBSEQ_CONB7_LUPAN" peptide_ref="PTD_IVEFQSNPNTLILPK" start="223" end="237" isDecoy="false" id="PTD_IVEFQSNPNTLILPK_DBSEQ_CONB7_LUPAN"/>
    <PeptideEvidence dBSequence_ref="DBSEQ_CONB7_LUPAN" peptide_ref="PTD_SNPNTLILPK" start="228" end="237" isDecoy="false" id="PTD_SNPNTLILPK_DBSEQ_CONB7_LUPAN"/>
    <PeptideEvidence dBSequence_ref="DBSEQ_CONB7_LUPAN" peptide_ref="PTD_PNTLILPK" start="230" end="237" isDecoy="false" id="PTD_PNTLILPK_DBSEQ_CONB7_LUPAN"/>
    <PeptideEvidence dBSequence_ref="DBSEQ_CONB7_LUPAN" peptide_ref="PTD_HSDADYILVVLNGR" start="238" end="251" isDecoy="false" id="PTD_HSDADYILVVLNGR_DBSEQ_CONB7_LUPAN"/>
    <PeptideEvidence dBSequence_ref="DBSEQ_CONB7_LUPAN" peptide_ref="PTD_ATITIVNPDKR" start="252" end="262" isDecoy="false" id="PTD_ATITIVNPDKR_DBSEQ_CONB7_LUPAN"/>
    <PeptideEvidence dBSequence_ref="DBSEQ_CONB7_LUPAN" peptide_ref="PTD_QAYNLEYGDALR" start="263" end="274" isDecoy="false" id="PTD_QAYNLEYGDALR_DBSEQ_CONB7_LUPAN"/>
    <PeptideEvidence dBSequence_ref="DBSEQ_CONB7_LUPAN" peptide_ref="PTD_LAIPINNPSNFYDFYPSSTK" start="297" end="316" isDecoy="false" id="PTD_LAIPINNPSNFYDFYPSSTK_DBSEQ_CONB7_LUPAN"/>
    <PeptideEvidence dBSequence_ref="DBSEQ_CONB7_LUPAN" peptide_ref="PTD_LAIPINNPSNFYDFYPSSTKDQQSYFSGFSK" start="297" end="327" isDecoy="false" id="PTD_LAIPINNPSNFYDFYPSSTKDQQSYFSGFSK_DBSEQ_CONB7_LUPAN"/>
    <PeptideEvidence dBSequence_ref="DBSEQ_CONB7_LUPAN" peptide_ref="PTD_PINNPSNFYDFYPSSTK" start="300" end="316" isDecoy="false" id="PTD_PINNPSNFYDFYPSSTK_DBSEQ_CONB7_LUPAN"/>
    <PeptideEvidence dBSequence_ref="DBSEQ_CONB7_LUPAN" peptide_ref="PTD_DQQSYFSGFSK" start="317" end="327" isDecoy="false" id="PTD_DQQSYFSGFSK_DBSEQ_CONB7_LUPAN"/>
    <PeptideEvidence dBSequence_ref="DBSEQ_CONB7_LUPAN" peptide_ref="PTD_NTLEATFNTR" start="328" end="337" isDecoy="false" id="PTD_NTLEATFNTR_DBSEQ_CONB7_LUPAN"/>
    <PeptideEvidence dBSequence_ref="DBSEQ_CONB7_LUPAN" peptide_ref="PTD_NTLEATFNTRYEEIQR" start="328" end="343" isDecoy="false" id="PTD_NTLEATFNTRYEEIQR_DBSEQ_CONB7_LUPAN"/>
    <PeptideEvidence dBSequence_ref="DBSEQ_CONB7_LUPAN" peptide_ref="PTD_ILLGNEDEQEDEEQR" start="344" end="358" isDecoy="false" id="PTD_ILLGNEDEQEDEEQR_DBSEQ_CONB7_LUPAN"/>
    <PeptideEvidence dBSequence_ref="DBSEQ_CONB7_LUPAN" peptide_ref="PTD_RGQEQS" start="359" end="364" isDecoy="false" id="PTD_RGQEQS_DBSEQ_CONB7_LUPAN"/>
    <PeptideEvidence dBSequence_ref="DBSEQ_CONB7_LUPAN" peptide_ref="PTD_RGQEQSYQDEGVIVR" start="359" end="373" isDecoy="false" id="PTD_RGQEQSYQDEGVIVR_DBSEQ_CONB7_LUPAN"/>
    <PeptideEvidence dBSequence_ref="DBSEQ_CONB7_LUPAN" peptide_ref="PTD_GQEQSYQDEGVIVR" start="360" end="373" isDecoy="false" id="PTD_GQEQSYQDEGVIVR_DBSEQ_CONB7_LUPAN"/>
    <PeptideEvidence dBSequence_ref="DBSEQ_CONB7_LUPAN" peptide_ref="PTD_QDEGVIVR" start="366" end="373" isDecoy="false" id="PTD_QDEGVIVR_DBSEQ_CONB7_LUPAN"/>
    <PeptideEvidence dBSequence_ref="DBSEQ_CONB7_LUPAN" peptide_ref="PTD_DEGVIVR" start="367" end="373" isDecoy="false" id="PTD_DEGVIVR_DBSEQ_CONB7_LUPAN"/>
    <PeptideEvidence dBSequence_ref="DBSEQ_CONB7_LUPAN" peptide_ref="PTD_VSKEQIQELR" start="374" end="383" isDecoy="false" id="PTD_VSKEQIQELR_DBSEQ_CONB7_LUPAN"/>
    <PeptideEvidence dBSequence_ref="DBSEQ_CONB7_LUPAN" peptide_ref="PTD_EQIQELR" start="377" end="383" isDecoy="false" id="PTD_EQIQELR_DBSEQ_CONB7_LUPAN"/>
    <PeptideEvidence dBSequence_ref="DBSEQ_CONB7_LUPAN" peptide_ref="PTD_EQIQELRK" start="377" end="384" isDecoy="false" id="PTD_EQIQELRK_DBSEQ_CONB7_LUPAN"/>
    <PeptideEvidence dBSequence_ref="DBSEQ_CONB7_LUPAN" peptide_ref="PTD_KGKPSESGPFNLR" start="392" end="404" isDecoy="false" id="PTD_KGKPSESGPFNLR_DBSEQ_CONB7_LUPAN"/>
    <PeptideEvidence dBSequence_ref="DBSEQ_CONB7_LUPAN" peptide_ref="PTD_GKPSESGPFNLR" start="393" end="404" isDecoy="false" id="PTD_GKPSESGPFNLR_DBSEQ_CONB7_LUPAN"/>
    <PeptideEvidence dBSequence_ref="DBSEQ_CONB7_LUPAN" peptide_ref="PTD_FGNFYEITPER" start="414" end="424" isDecoy="false" id="PTD_FGNFYEITPER_DBSEQ_CONB7_LUPAN"/>
    <PeptideEvidence dBSequence_ref="DBSEQ_CONB7_LUPAN" peptide_ref="PTD_AIFIVVVDEGEGNYELVGIRDQQR" start="454" end="477" isDecoy="false" id="PTD_AIFIVVVDEGEGNYELVGIRDQQR_DBSEQ_CONB7_LUPAN"/>
    <PeptideEvidence dBSequence_ref="DBSEQ_CONB7_LUPAN" peptide_ref="PTD_LLGFGINANENQR" start="520" end="532" isDecoy="false" id="PTD_LLGFGINANENQR_DBSEQ_CONB7_LUPAN"/>
    <PeptideEvidence dBSequence_ref="DBSEQ_CONB7_LUPAN" peptide_ref="PTD_NFLAGSEDN" start="533" end="541" isDecoy="false" id="PTD_NFLAGSEDN_DBSEQ_CONB7_LUPAN"/>
    <PeptideEvidence dBSequence_ref="DBSEQ_CONB7_LUPAN" peptide_ref="PTD_NFLAGSEDNVISQLDR" start="533" end="548" isDecoy="false" id="PTD_NFLAGSEDNVISQLDR_DBSEQ_CONB7_LUPAN"/>
    <PeptideEvidence dBSequence_ref="DBSEQ_CONB7_LUPAN" peptide_ref="PTD_NFLAGSEDNVISQLDREVK" start="533" end="551" isDecoy="false" id="PTD_NFLAGSEDNVISQLDREVK_DBSEQ_CONB7_LUPAN"/>
    <PeptideEvidence dBSequence_ref="DBSEQ_CONB7_LUPAN" peptide_ref="PTD_NFLAGSEDNVISQLDREVKELTFPGSAQDVER" start="533" end="564" isDecoy="false" id="PTD_NFLAGSEDNVISQLDREVKELTFPGSAQDVER_DBSEQ_CONB7_LUPAN"/>
    <PeptideEvidence dBSequence_ref="DBSEQ_CONB7_LUPAN" peptide_ref="PTD_AGSEDNVISQLDREVK" start="536" end="551" isDecoy="false" id="PTD_AGSEDNVISQLDREVK_DBSEQ_CONB7_LUPAN"/>
    <PeptideEvidence dBSequence_ref="DBSEQ_CONB7_LUPAN" peptide_ref="PTD_GSEDNVISQLDREVK" start="537" end="551" isDecoy="false" id="PTD_GSEDNVISQLDREVK_DBSEQ_CONB7_LUPAN"/>
    <PeptideEvidence dBSequence_ref="DBSEQ_CONB7_LUPAN" peptide_ref="PTD_SEDNVISQLDREVK" start="538" end="551" isDecoy="false" id="PTD_SEDNVISQLDREVK_DBSEQ_CONB7_LUPAN"/>
    <PeptideEvidence dBSequence_ref="DBSEQ_CONB7_LUPAN" peptide_ref="PTD_ISQLDR" start="543" end="548" isDecoy="false" id="PTD_ISQLDR_DBSEQ_CONB7_LUPAN"/>
    <PeptideEvidence dBSequence_ref="DBSEQ_CONB7_LUPAN" peptide_ref="PTD_SQLDR" start="544" end="548" isDecoy="false" id="PTD_SQLDR_DBSEQ_CONB7_LUPAN"/>
    <PeptideEvidence dBSequence_ref="DBSEQ_CONB7_LUPAN" peptide_ref="PTD_EVKELTFPGSAQDVER" start="549" end="564" isDecoy="false" id="PTD_EVKELTFPGSAQDVER_DBSEQ_CONB7_LUPAN"/>
    <PeptideEvidence dBSequence_ref="DBSEQ_CONB7_LUPAN" peptide_ref="PTD_ELTFPGSAQDVER" start="552" end="564" isDecoy="false" id="PTD_ELTFPGSAQDVER_DBSEQ_CONB7_LUPAN"/>
    <PeptideEvidence dBSequence_ref="DBSEQ_CONB7_LUPAN" peptide_ref="PTD_PGSAQDVER" start="556" end="564" isDecoy="false" id="PTD_PGSAQDVER_DBSEQ_CONB7_LUPAN"/>
    <PeptideEvidence dBSequence_ref="DBSEQ_CONB7_LUPAN" peptide_ref="PTD_SAQDVER" start="558" end="564" isDecoy="false" id="PTD_SAQDVER_DBSEQ_CONB7_LUPAN"/>
    <PeptideEvidence dBSequence_ref="DBSEQ_CONB7_LUPAN" peptide_ref="PTD_AQDVER" start="559" end="564" isDecoy="false" id="PTD_AQDVER_DBSEQ_CONB7_LUPAN"/>
    <PeptideEvidence dBSequence_ref="DBSEQ_CONB7_LUPAN" peptide_ref="PTD_LIKNQQQSYFANAQPQQK" start="565" end="582" isDecoy="false" id="PTD_LIKNQQQSYFANAQPQQK_DBSEQ_CONB7_LUPAN"/>
    <PeptideEvidence dBSequence_ref="DBSEQ_CONB7_LUPAN" peptide_ref="PTD_NQQQSYFANAQPQQK" start="568" end="582" isDecoy="false" id="PTD_NQQQSYFANAQPQQK_DBSEQ_CONB7_LUPAN"/>
    <PeptideEvidence dBSequence_ref="DBSEQ_CONB2_LUPAN" peptide_ref="PTD_TNRLENLQNYR" start="205" end="215" isDecoy="false" id="PTD_TNRLENLQNYR_DBSEQ_CONB2_LUPAN"/>
    <PeptideEvidence dBSequence_ref="DBSEQ_CONB2_LUPAN" peptide_ref="PTD_LENLQNYR" start="208" end="215" isDecoy="false" id="PTD_LENLQNYR_DBSEQ_CONB2_LUPAN"/>
    <PeptideEvidence dBSequence_ref="DBSEQ_CONB2_LUPAN" peptide_ref="PTD_HSDADYILVVLNGR" start="231" end="244" isDecoy="false" id="PTD_HSDADYILVVLNGR_DBSEQ_CONB2_LUPAN"/>
    <PeptideEvidence dBSequence_ref="DBSEQ_CONB2_LUPAN" peptide_ref="PTD_ATITIVNPDKR" start="245" end="255" isDecoy="false" id="PTD_ATITIVNPDKR_DBSEQ_CONB2_LUPAN"/>
    <PeptideEvidence dBSequence_ref="DBSEQ_CONB2_LUPAN" peptide_ref="PTD_LPAGTTSYILNPDDNQNLR" start="268" end="286" isDecoy="false" id="PTD_LPAGTTSYILNPDDNQNLR_DBSEQ_CONB2_LUPAN"/>
    <PeptideEvidence dBSequence_ref="DBSEQ_CONB2_LUPAN" peptide_ref="PTD_LAIPINNPGNFYDFYPSSTK" start="290" end="309" isDecoy="false" id="PTD_LAIPINNPGNFYDFYPSSTK_DBSEQ_CONB2_LUPAN"/>
    <PeptideEvidence dBSequence_ref="DBSEQ_CONB2_LUPAN" peptide_ref="PTD_NTLEATFNTR" start="321" end="330" isDecoy="false" id="PTD_NTLEATFNTR_DBSEQ_CONB2_LUPAN"/>
    <PeptideEvidence dBSequence_ref="DBSEQ_CONB2_LUPAN" peptide_ref="PTD_NTLEATFNTRYEEIQR" start="321" end="336" isDecoy="false" id="PTD_NTLEATFNTRYEEIQR_DBSEQ_CONB2_LUPAN"/>
    <PeptideEvidence dBSequence_ref="DBSEQ_CONB2_LUPAN" peptide_ref="PTD_VSKEQIQELR" start="367" end="376" isDecoy="false" id="PTD_VSKEQIQELR_DBSEQ_CONB2_LUPAN"/>
    <PeptideEvidence dBSequence_ref="DBSEQ_CONB2_LUPAN" peptide_ref="PTD_SKEQIQELR" start="368" end="376" isDecoy="false" id="PTD_SKEQIQELR_DBSEQ_CONB2_LUPAN"/>
    <PeptideEvidence dBSequence_ref="DBSEQ_CONB2_LUPAN" peptide_ref="PTD_EQIQELR" start="370" end="376" isDecoy="false" id="PTD_EQIQELR_DBSEQ_CONB2_LUPAN"/>
    <PeptideEvidence dBSequence_ref="DBSEQ_CONB2_LUPAN" peptide_ref="PTD_EQIQELRK" start="370" end="377" isDecoy="false" id="PTD_EQIQELRK_DBSEQ_CONB2_LUPAN"/>
    <PeptideEvidence dBSequence_ref="DBSEQ_CONB2_LUPAN" peptide_ref="PTD_QELRK" start="373" end="377" isDecoy="false" id="PTD_QELRK_DBSEQ_CONB2_LUPAN"/>
    <PeptideEvidence dBSequence_ref="DBSEQ_CONB2_LUPAN" peptide_ref="PTD_GKPSESG" start="386" end="392" isDecoy="false" id="PTD_GKPSESG_DBSEQ_CONB2_LUPAN"/>
    <PeptideEvidence dBSequence_ref="DBSEQ_CONB2_LUPAN" peptide_ref="PTD_GKPSESGPFNLR" start="386" end="397" isDecoy="false" id="PTD_GKPSESGPFNLR_DBSEQ_CONB2_LUPAN"/>
    <PeptideEvidence dBSequence_ref="DBSEQ_CONB2_LUPAN" peptide_ref="PTD_PFNLR" start="393" end="397" isDecoy="false" id="PTD_PFNLR_DBSEQ_CONB2_LUPAN"/>
    <PeptideEvidence dBSequence_ref="DBSEQ_CONB2_LUPAN" peptide_ref="PTD_FNLR" start="394" end="397" isDecoy="false" id="PTD_FNLR_DBSEQ_CONB2_LUPAN"/>
    <PeptideEvidence dBSequence_ref="DBSEQ_CONB2_LUPAN" peptide_ref="PTD_FGNFYEITPDR" start="407" end="417" isDecoy="false" id="PTD_FGNFYEITPDR_DBSEQ_CONB2_LUPAN"/>
    <PeptideEvidence dBSequence_ref="DBSEQ_CONB2_LUPAN" peptide_ref="PTD_LLGFGINADENQR" start="511" end="523" isDecoy="false" id="PTD_LLGFGINADENQR_DBSEQ_CONB2_LUPAN"/>
    <PeptideEvidence dBSequence_ref="DBSEQ_CONB2_LUPAN" peptide_ref="PTD_LLGFGINADENQRNFLAGSEDNVIR" start="511" end="535" isDecoy="false" id="PTD_LLGFGINADENQRNFLAGSEDNVIR_DBSEQ_CONB2_LUPAN"/>
    <PeptideEvidence dBSequence_ref="DBSEQ_CONB2_LUPAN" peptide_ref="PTD_NFLAGSEDNVIR" start="524" end="535" isDecoy="false" id="PTD_NFLAGSEDNVIR_DBSEQ_CONB2_LUPAN"/>
    <PeptideEvidence dBSequence_ref="DBSEQ_CONB2_LUPAN" peptide_ref="PTD_QLTFPGSVEDVER" start="543" end="555" isDecoy="false" id="PTD_QLTFPGSVEDVER_DBSEQ_CONB2_LUPAN"/>
    <PeptideEvidence dBSequence_ref="DBSEQ_CONB2_LUPAN" peptide_ref="PTD_LIKNQQQSYFANAQPQQQQQR" start="556" end="576" isDecoy="false" id="PTD_LIKNQQQSYFANAQPQQQQQR_DBSEQ_CONB2_LUPAN"/>
    <PeptideEvidence dBSequence_ref="DBSEQ_CONB2_LUPAN" peptide_ref="PTD_NQQQSYFANAQPQQQQQR" start="559" end="576" isDecoy="false" id="PTD_NQQQSYFANAQPQQQQQR_DBSEQ_CONB2_LUPAN"/>
    <PeptideEvidence dBSequence_ref="DBSEQ_COND4_LUPAN" peptide_ref="PTD_LGQCCEI_4C_5C" start="64" end="70" isDecoy="false" id="PTD_LGQCCEI_4C_5C_DBSEQ_COND4_LUPAN"/>
    <PeptideEvidence dBSequence_ref="DBSEQ_COND4_LUPAN" peptide_ref="PTD_LGQCCEILSDLSEGCQCR_4C_5C_15C_17C" start="64" end="81" isDecoy="false" id="PTD_LGQCCEILSDLSEGCQCR_4C_5C_15C_17C_DBSEQ_COND4_LUPAN"/>
    <PeptideEvidence dBSequence_ref="DBSEQ_COND4_LUPAN" peptide_ref="PTD_ALQPVMEK" start="82" end="89" isDecoy="false" id="PTD_ALQPVMEK_DBSEQ_COND4_LUPAN"/>
    <PeptideEvidence dBSequence_ref="DBSEQ_COND4_LUPAN" peptide_ref="PTD_QPVMEK" start="84" end="89" isDecoy="false" id="PTD_QPVMEK_DBSEQ_COND4_LUPAN"/>
    <PeptideEvidence dBSequence_ref="DBSEQ_COND4_LUPAN" peptide_ref="PTD_PVMEK" start="85" end="89" isDecoy="false" id="PTD_PVMEK_DBSEQ_COND4_LUPAN"/>
    <PeptideEvidence dBSequence_ref="DBSEQ_CONG1_LUPAN" peptide_ref="PTD_TPLMQVPLLLDLNGK" start="68" end="82" isDecoy="false" id="PTD_TPLMQVPLLLDLNGK_DBSEQ_CONG1_LUPAN"/>
    <PeptideEvidence dBSequence_ref="DBSEQ_CONG1_LUPAN" peptide_ref="PTD_QGEYFIQVNAIR" start="267" end="278" isDecoy="false" id="PTD_QGEYFIQVNAIR_DBSEQ_CONG1_LUPAN"/>
    <PeptideEvidence dBSequence_ref="DBSEQ_CONG1_LUPAN" peptide_ref="PTD_AVGPFGLCYDSR_8C" start="343" end="354" isDecoy="false" id="PTD_AVGPFGLCYDSR_8C_DBSEQ_CONG1_LUPAN"/>
    <PeptideEvidence dBSequence_ref="DBSEQ_CONG1_LUPAN" peptide_ref="PTD_ISGGAPSVDLILDKNDAVWR" start="356" end="375" isDecoy="false" id="PTD_ISGGAPSVDLILDKNDAVWR_DBSEQ_CONG1_LUPAN"/>
    <PeptideEvidence dBSequence_ref="DBSEQ_CONG1_LUPAN" peptide_ref="PTD_SGGAPSVDLILDKNDAVWR" start="357" end="375" isDecoy="false" id="PTD_SGGAPSVDLILDKNDAVWR_DBSEQ_CONG1_LUPAN"/>
    <PeptideEvidence dBSequence_ref="DBSEQ_CONG1_LUPAN" peptide_ref="PTD_ISSENFMVQAQDGVSCLGFVDGGVHAR_16C" start="376" end="402" isDecoy="false" id="PTD_ISSENFMVQAQDGVSCLGFVDGGVHAR_16C_DBSEQ_CONG1_LUPAN"/>
    <PeptideEvidence dBSequence_ref="DBSEQ_CONG1_LUPAN" peptide_ref="PTD_AGIALGAHHLEENL" start="403" end="416" isDecoy="false" id="PTD_AGIALGAHHLEENL_DBSEQ_CONG1_LUPAN"/>
    <PeptideEvidence dBSequence_ref="DBSEQ_CONG1_LUPAN" peptide_ref="PTD_AGIALGAHHLEENLVVFDLER" start="403" end="423" isDecoy="false" id="PTD_AGIALGAHHLEENLVVFDLER_DBSEQ_CONG1_LUPAN"/>
    <PeptideEvidence dBSequence_ref="DBSEQ_CONG1_LUPAN" peptide_ref="PTD_VFDLER" start="418" end="423" isDecoy="false" id="PTD_VFDLER_DBSEQ_CONG1_LUPAN"/>
    <PeptideEvidence dBSequence_ref="DBSEQ_CONG1_LUPAN" peptide_ref="PTD_VGFNSNSLK" start="426" end="434" isDecoy="false" id="PTD_VGFNSNSLK_DBSEQ_CONG1_LUPAN"/>
    <PeptideEvidence dBSequence_ref="DBSEQ_CONG1_LUPAN" peptide_ref="PTD_GFNSNSLK" start="427" end="434" isDecoy="false" id="PTD_GFNSNSLK_DBSEQ_CONG1_LUPAN"/>
    <PeptideEvidence dBSequence_ref="DBSEQ_CONG1_LUPAN" peptide_ref="PTD_TCSNLFDLNNP_2C" start="439" end="449" isDecoy="false" id="PTD_TCSNLFDLNNP_2C_DBSEQ_CONG1_LUPAN"/>
    <PeptideEvidence dBSequence_ref="DBSEQ_CONB1_LUPAL" peptide_ref="PTD_TNRLE" start="143" end="147" isDecoy="false" id="PTD_TNRLE_DBSEQ_CONB1_LUPAL"/>
    <PeptideEvidence dBSequence_ref="DBSEQ_CONB1_LUPAL" peptide_ref="PTD_TNRLEN" start="143" end="148" isDecoy="false" id="PTD_TNRLEN_DBSEQ_CONB1_LUPAL"/>
    <PeptideEvidence dBSequence_ref="DBSEQ_CONB1_LUPAL" peptide_ref="PTD_TNRLENL" start="143" end="149" isDecoy="false" id="PTD_TNRLENL_DBSEQ_CONB1_LUPAL"/>
    <PeptideEvidence dBSequence_ref="DBSEQ_CONB1_LUPAL" peptide_ref="PTD_TNRLENLQNYR" start="143" end="153" isDecoy="false" id="PTD_TNRLENLQNYR_DBSEQ_CONB1_LUPAL"/>
    <PeptideEvidence dBSequence_ref="DBSEQ_CONB1_LUPAL" peptide_ref="PTD_NRLENLQNYR" start="144" end="153" isDecoy="false" id="PTD_NRLENLQNYR_DBSEQ_CONB1_LUPAL"/>
    <PeptideEvidence dBSequence_ref="DBSEQ_CONB1_LUPAL" peptide_ref="PTD_LENLQNYR" start="146" end="153" isDecoy="false" id="PTD_LENLQNYR_DBSEQ_CONB1_LUPAL"/>
    <PeptideEvidence dBSequence_ref="DBSEQ_CONB1_LUPAL" peptide_ref="PTD_ENLQNYR" start="147" end="153" isDecoy="false" id="PTD_ENLQNYR_DBSEQ_CONB1_LUPAL"/>
    <PeptideEvidence dBSequence_ref="DBSEQ_CONB1_LUPAL" peptide_ref="PTD_NLQNYR" start="148" end="153" isDecoy="false" id="PTD_NLQNYR_DBSEQ_CONB1_LUPAL"/>
    <PeptideEvidence dBSequence_ref="DBSEQ_CONB1_LUPAL" peptide_ref="PTD_QNYR" start="150" end="153" isDecoy="false" id="PTD_QNYR_DBSEQ_CONB1_LUPAL"/>
    <PeptideEvidence dBSequence_ref="DBSEQ_CONB1_LUPAL" peptide_ref="PTD_QAYNLEYGDALR" start="194" end="205" isDecoy="false" id="PTD_QAYNLEYGDALR_DBSEQ_CONB1_LUPAL"/>
    <PeptideEvidence dBSequence_ref="DBSEQ_CONB1_LUPAL" peptide_ref="PTD_NLEYGDALR" start="197" end="205" isDecoy="false" id="PTD_NLEYGDALR_DBSEQ_CONB1_LUPAL"/>
    <PeptideEvidence dBSequence_ref="DBSEQ_CONB1_LUPAL" peptide_ref="PTD_NTLEATFNTR" start="259" end="268" isDecoy="false" id="PTD_NTLEATFNTR_DBSEQ_CONB1_LUPAL"/>
    <PeptideEvidence dBSequence_ref="DBSEQ_CONB1_LUPAL" peptide_ref="PTD_NTLEATFNTRYEEIQR" start="259" end="274" isDecoy="false" id="PTD_NTLEATFNTRYEEIQR_DBSEQ_CONB1_LUPAL"/>
    <PeptideEvidence dBSequence_ref="DBSEQ_CONB1_LUPAL" peptide_ref="PTD_LEATFNTR" start="261" end="268" isDecoy="false" id="PTD_LEATFNTR_DBSEQ_CONB1_LUPAL"/>
    <PeptideEvidence dBSequence_ref="DBSEQ_CONB1_LUPAL" peptide_ref="PTD_LEATFNTRYEEIQR" start="261" end="274" isDecoy="false" id="PTD_LEATFNTRYEEIQR_DBSEQ_CONB1_LUPAL"/>
    <PeptideEvidence dBSequence_ref="DBSEQ_CONB1_LUPAL" peptide_ref="PTD_EATFNTR" start="262" end="268" isDecoy="false" id="PTD_EATFNTR_DBSEQ_CONB1_LUPAL"/>
    <PeptideEvidence dBSequence_ref="DBSEQ_CONB1_LUPAL" peptide_ref="PTD_EATFNTRYEEIQR" start="262" end="274" isDecoy="false" id="PTD_EATFNTRYEEIQR_DBSEQ_CONB1_LUPAL"/>
    <PeptideEvidence dBSequence_ref="DBSEQ_CONB1_LUPAL" peptide_ref="PTD_RGQEQSHQDEG" start="290" end="300" isDecoy="false" id="PTD_RGQEQSHQDEG_DBSEQ_CONB1_LUPAL"/>
    <PeptideEvidence dBSequence_ref="DBSEQ_CONB1_LUPAL" peptide_ref="PTD_RGQEQSHQDEGV" start="290" end="301" isDecoy="false" id="PTD_RGQEQSHQDEGV_DBSEQ_CONB1_LUPAL"/>
    <PeptideEvidence dBSequence_ref="DBSEQ_CONB1_LUPAL" peptide_ref="PTD_RGQEQSHQDEGVIVR" start="290" end="304" isDecoy="false" id="PTD_RGQEQSHQDEGVIVR_DBSEQ_CONB1_LUPAL"/>
    <PeptideEvidence dBSequence_ref="DBSEQ_CONB1_LUPAL" peptide_ref="PTD_GQEQSHQDEGVIVR" start="291" end="304" isDecoy="false" id="PTD_GQEQSHQDEGVIVR_DBSEQ_CONB1_LUPAL"/>
    <PeptideEvidence dBSequence_ref="DBSEQ_CONB1_LUPAL" peptide_ref="PTD_YELVGIR" start="398" end="404" isDecoy="false" id="PTD_YELVGIR_DBSEQ_CONB1_LUPAL"/>
    <PeptideEvidence dBSequence_ref="DBSEQ_CONB1_LUPAL" peptide_ref="PTD_NFLAGSEDNVIR" start="464" end="475" isDecoy="false" id="PTD_NFLAGSEDNVIR_DBSEQ_CONB1_LUPAL"/>
    <PeptideEvidence dBSequence_ref="DBSEQ_CONB1_LUPAL" peptide_ref="PTD_NFLAGSEDNVIRQLDR" start="464" end="479" isDecoy="false" id="PTD_NFLAGSEDNVIRQLDR_DBSEQ_CONB1_LUPAL"/>
    <PeptideEvidence dBSequence_ref="DBSEQ_CONB1_LUPAL" peptide_ref="PTD_AGSEDNVIR" start="467" end="475" isDecoy="false" id="PTD_AGSEDNVIR_DBSEQ_CONB1_LUPAL"/>
    <PeptideEvidence dBSequence_ref="DBSEQ_CONB1_LUPAL" peptide_ref="PTD_GSEDNVIR" start="468" end="475" isDecoy="false" id="PTD_GSEDNVIR_DBSEQ_CONB1_LUPAL"/>
    <PeptideEvidence dBSequence_ref="DBSEQ_CONB1_LUPAL" peptide_ref="PTD_SEDNVIR" start="469" end="475" isDecoy="false" id="PTD_SEDNVIR_DBSEQ_CONB1_LUPAL"/>
    <PeptideEvidence dBSequence_ref="DBSEQ_CONB1_LUPAL" peptide_ref="PTD_EDNVIR" start="470" end="475" isDecoy="false" id="PTD_EDNVIR_DBSEQ_CONB1_LUPAL"/>
    <PeptideEvidence dBSequence_ref="DBSEQ_RS27A_LUPAL" peptide_ref="PTD_TITLEVESSDTIDNVK" start="12" end="27" isDecoy="false" id="PTD_TITLEVESSDTIDNVK_DBSEQ_RS27A_LUPAL"/>
    <PeptideEvidence dBSequence_ref="DBSEQ_RS27A_LUPAL" peptide_ref="PTD_TLADYNIQK" start="55" end="63" isDecoy="false" id="PTD_TLADYNIQK_DBSEQ_RS27A_LUPAL"/>
    <PeptideEvidence dBSequence_ref="DBSEQ_RS27A_LUPAL" peptide_ref="PTD_ADYNIQK" start="57" end="63" isDecoy="false" id="PTD_ADYNIQK_DBSEQ_RS27A_LUPAL"/>
    <PeptideEvidence dBSequence_ref="DBSEQ_RS27A_LUPAL" peptide_ref="PTD_ESTLHLVLR" start="64" end="72" isDecoy="false" id="PTD_ESTLHLVLR_DBSEQ_RS27A_LUPAL"/>
    <PeptideEvidence dBSequence_ref="DBSEQ_RS27A_LUPAL" peptide_ref="PTD_HLVLR" start="68" end="72" isDecoy="false" id="PTD_HLVLR_DBSEQ_RS27A_LUPAL"/>
    <PeptideEvidence dBSequence_ref="DBSEQ_RS27A_LUPAL" peptide_ref="PTD_VDDSGKVQR" start="108" end="116" isDecoy="false" id="PTD_VDDSGKVQR_DBSEQ_RS27A_LUPAL"/>
    <PeptideEvidence dBSequence_ref="DBSEQ_UBIQ_LUPPO" peptide_ref="PTD_TITLEVESSDTIDNVK" start="12" end="27" isDecoy="false" id="PTD_TITLEVESSDTIDNVK_DBSEQ_UBIQ_LUPPO"/>
    <PeptideEvidence dBSequence_ref="DBSEQ_UBIQ_LUPPO" peptide_ref="PTD_TLADYNIQK" start="55" end="63" isDecoy="false" id="PTD_TLADYNIQK_DBSEQ_UBIQ_LUPPO"/>
    <PeptideEvidence dBSequence_ref="DBSEQ_UBIQ_LUPPO" peptide_ref="PTD_ESTLHLVLR" start="64" end="72" isDecoy="false" id="PTD_ESTLHLVLR_DBSEQ_UBIQ_LUPPO"/>
    <PeptideEvidence dBSequence_ref="DBSEQ_CYPH_LUPLU" peptide_ref="PTD_IVMELYADTTPR" start="20" end="31" isDecoy="false" id="PTD_IVMELYADTTPR_DBSEQ_CYPH_LUPLU"/>
</SequenceCollection><AnalysisCollection xmlns="http://psidev.info/psi/pi/mzIdentML/1.1">
    <SpectrumIdentification spectrumIdentificationProtocol_ref="SIP_1" spectrumIdentificationList_ref="SIL_220" id="SD_1">
        <InputSpectra spectraData_ref="SD_1"/>
        <SearchDatabaseRef searchDatabase_ref="SDB_LupineRew110E"/>
    </SpectrumIdentification>
    <ProteinDetection proteinDetectionList_ref="PDL_1" proteinDetectionProtocol_ref="PDP_1" id="PD_1">
        <InputSpectrumIdentifications spectrumIdentificationList_ref="SIL_220"/>
    </ProteinDetection>
</AnalysisCollection><AnalysisProtocolCollection xmlns="http://psidev.info/psi/pi/mzIdentML/1.1">
    <SpectrumIdentificationProtocol analysisSoftware_ref="ProteinLynx_Global_Server" id="SIP_1">
        <SearchType>
            <cvParam cvRef="PSI-MS" accession="MS:1001083" name="ms-ms search" value=""/>
        </SearchType>
        <AdditionalSearchParams>
            <cvParam cvRef="PSI-MS" accession="MS:1001256" name="fragment mass type mono"/>
            <cvParam cvRef="PSI-MS" accession="MS:1001211" name="parent mass type mono"/>
        </AdditionalSearchParams>
        <ModificationParams>
            <SearchModification fixedMod="false" massDelta="15.9949" residues="M">
                <cvParam cvRef="UNIMOD" accession="UNIMOD:35" name="Oxidation" value=""/>
            </SearchModification>
            <SearchModification fixedMod="true" massDelta="57.0215" residues="C">
                <cvParam cvRef="UNIMOD" accession="UNIMOD:4" name="Carbamidomethyl" value=""/>
            </SearchModification>
        </ModificationParams>
        <Enzymes>
            <Enzyme cTermGain="KR" missedCleavages="1" id="ENZ_0" name="Trypsin">
                <SiteRegexp>[K](?![P])|[R](?![P])</SiteRegexp>
                <EnzymeName>
                    <cvParam cvRef="PSI-MS" accession="MS:1001251" name="Trypsin"/>
                </EnzymeName>
            </Enzyme>
        </Enzymes>
        <FragmentTolerance>
            <cvParam cvRef="PSI-MS" accession="MS:1001412" name="search tolerance plus value" value="1.0" unitAccession="UO:0000169" unitName="parts per million" unitCvRef="UO"/>
            <cvParam cvRef="PSI-MS" accession="MS:1001413" name="search tolerance minus value" value="1.0" unitAccession="UO:0000169" unitName="parts per million" unitCvRef="UO"/>
        </FragmentTolerance>
        <ParentTolerance>
            <cvParam cvRef="PSI-MS" accession="MS:1001412" name="search tolerance plus value" value="1.0" unitAccession="UO:0000169" unitName="parts per million" unitCvRef="UO"/>
            <cvParam cvRef="PSI-MS" accession="MS:1001413" name="search tolerance minus value" value="1.0" unitAccession="UO:0000169" unitName="parts per million" unitCvRef="UO"/>
        </ParentTolerance>
        <Threshold>
            <cvParam cvRef="PSI-MS" accession="MS:1001448" name="pep:FDR threshold" value="4"/>
        </Threshold>
    </SpectrumIdentificationProtocol>
    <ProteinDetectionProtocol analysisSoftware_ref="ProteinLynx_Global_Server" id="PDP_1">
        <Threshold>
            <cvParam cvRef="PSI-MS" accession="MS:1001447" name="prot:FDR threshold" value="4"/>
        </Threshold>
    </ProteinDetectionProtocol>
</AnalysisProtocolCollection><DataCollection xmlns="http://psidev.info/psi/pi/mzIdentML/1.1">
    <Inputs>
        <SourceFile location="file:/D:/Waters/PLGS/databases/default_database/root/Proj__16705758460550_2676284684200687/_16807793237550_45402449331254335/_16807793237550_45402449331254335_WorkflowResults/_16807881127210_21930163964994454.xml" id="SF_1">
            <FileFormat>
                <cvParam cvRef="PSI-MS" accession="MS:1001566" name="ProteinLynx XML"/>
            </FileFormat>
        </SourceFile>
        <SearchDatabase version="Lupine_110Entries_reviewed.fasta_def" location="file:/D:/Fasta_files/Lupine_110Entries_reviewed.fasta_def" id="SDB_LupineRew110E" name="LupineRew110E">
            <FileFormat>
                <cvParam cvRef="PSI-MS" accession="MS:1001348" name="FASTA format"/>
            </FileFormat>
            <DatabaseName>
                <userParam name="Lupine_110Entries_reviewed.fasta_def"/>
            </DatabaseName>
            <cvParam cvRef="PSI-MS" accession="MS:1001073" name="database type amino acid"/>
        </SearchDatabase>
        <SpectraData location="file:///Lupine178C_C.mgf" id="SD_1" name="Lupine178C_C">
            <FileFormat>
                <cvParam cvRef="PSI-MS" accession="MS:1001062" name="Mascot MGF file"/>
            </FileFormat>
            <SpectrumIDFormat>
                <cvParam cvRef="PSI-MS" accession="MS:1000774" name="multiple peak list nativeID format"/>
            </SpectrumIDFormat>
        </SpectraData>
    </Inputs>
    <AnalysisData>
        <SpectrumIdentificationList numSequencesSearched="220" id="SIL_220">
            <FragmentationTable>
                <Measure id="m_mz">
                    <cvParam cvRef="PSI-MS" accession="MS:1001225" name="product ion m/z" unitAccession="MS:1000040" unitName="m/z" unitCvRef="PSI-MS"/>
                </Measure>
                <Measure id="m_intensity">
                    <cvParam cvRef="PSI-MS" accession="MS:1001226" name="product ion intensity" unitAccession="MS:1000131" unitName="number of counts" unitCvRef="UO"/>
                </Measure>
                <Measure id="m_error">
                    <cvParam cvRef="PSI-MS" accession="MS:1001227" name="product ion m/z error" unitAccession="MS:1000040" unitName="m/z" unitCvRef="PSI-MS"/>
                </Measure>
            </FragmentationTable>
            <SpectrumIdentificationResult spectrumID="index=355" spectraData_ref="SD_1" id="SIR_SD_1_0">
                <SpectrumIdentificationItem chargeState="1" experimentalMassToCharge="526.3093872070312" calculatedMassToCharge="526.3095703125" peptide_ref="PTD_RQLQ" rank="1" passThreshold="true" id="SII_PTD_RQLQ_526X3094">
                    <PeptideEvidenceRef peptideEvidence_ref="PTD_RQLQ_DBSEQ_COND1_LUPAN"/>
                    <Fragmentation>
                        <IonType index="3 4" charge="1">
                            <FragmentArray values="398.2485 526.3101" measure_ref="m_mz"/>
                            <FragmentArray values="36.0 531.0" measure_ref="m_intensity"/>
                            <FragmentArray values="-0.0026 2.0E-4" measure_ref="m_error"/>
                            <cvParam cvRef="PSI-MS" accession="MS:1001224" name="frag: b ion"/>
                        </IonType>
                    </Fragmentation>
                    <cvParam cvRef="PSI-MS" accession="MS:1001569" name="IdentityE Score" value="0.0"/>
                </SpectrumIdentificationItem>
            </SpectrumIdentificationResult>
            <SpectrumIdentificationResult spectrumID="index=358" spectraData_ref="SD_1" id="SIR_SD_1_1">
                <SpectrumIdentificationItem chargeState="1" experimentalMassToCharge="654.3677978515625" calculatedMassToCharge="654.3682250976562" peptide_ref="PTD_RQLQQ" rank="1" passThreshold="true" id="SII_PTD_RQLQQ_654X3678">
                    <PeptideEvidenceRef peptideEvidence_ref="PTD_RQLQQ_DBSEQ_COND1_LUPAN"/>
                    <Fragmentation>
                        <IonType index="4 5" charge="1">
                            <FragmentArray values="526.3161 654.3701" measure_ref="m_mz"/>
                            <FragmentArray values="26.0 567.0" measure_ref="m_intensity"/>
                            <FragmentArray values="0.0061 0.0013" measure_ref="m_error"/>
                            <cvParam cvRef="PSI-MS" accession="MS:1001224" name="frag: b ion"/>
                        </IonType>
                    </Fragmentation>
                    <cvParam cvRef="PSI-MS" accession="MS:1001569" name="IdentityE Score" value="0.0"/>
                </SpectrumIdentificationItem>
            </SpectrumIdentificationResult>
            <SpectrumIdentificationResult spectrumID="index=356" spectraData_ref="SD_1" id="SIR_SD_1_2">
                <SpectrumIdentificationItem chargeState="1" experimentalMassToCharge="1154.6744384765625" calculatedMassToCharge="1154.67529296875" peptide_ref="PTD_RQLQQVNLR" rank="1" passThreshold="true" id="SII_PTD_RQLQQVNLR_1154X6744">
                    <PeptideEvidenceRef peptideEvidence_ref="PTD_RQLQQVNLR_DBSEQ_COND1_LUPAN"/>
                    <PeptideEvidenceRef peptideEvidence_ref="PTD_RQLQQVNLR_DBSEQ_COND2_LUPAN"/>
                    <PeptideEvidenceRef peptideEvidence_ref="PTD_RQLQQVNLR_DBSEQ_COND3_LUPAN"/>
                    <Fragmentation>
                        <IonType index="7 8" charge="1">
                            <FragmentArray values="870.5117 998.5756" measure_ref="m_mz"/>
                            <FragmentArray values="43.0 98.0" measure_ref="m_intensity"/>
                            <FragmentArray values="-0.0052 -5.0E-4" measure_ref="m_error"/>
                            <cvParam cvRef="PSI-MS" accession="MS:1001220" name="frag: y ion"/>
                        </IonType>
                        <IonType index="4 5 6" charge="1">
                            <FragmentArray values="526.3044 654.3646 753.4305" measure_ref="m_mz"/>
                            <FragmentArray values="31.0 73.0 30.0" measure_ref="m_intensity"/>
                            <FragmentArray values="-0.0056 -0.0043 -0.0071" measure_ref="m_error"/>
                            <cvParam cvRef="PSI-MS" accession="MS:1001224" name="frag: b ion"/>
                        </IonType>
                    </Fragmentation>
                    <cvParam cvRef="PSI-MS" accession="MS:1001569" name="IdentityE Score" value="6.6938"/>
                </SpectrumIdentificationItem>
            </SpectrumIdentificationResult>
            <SpectrumIdentificationResult spectrumID="index=803" spectraData_ref="SD_1" id="SIR_SD_1_3">
                <SpectrumIdentificationItem chargeState="1" experimentalMassToCharge="998.5728149414062" calculatedMassToCharge="998.57421875" peptide_ref="PTD_QLQQVNLR" rank="1" passThreshold="true" id="SII_PTD_QLQQVNLR_998X5728">
                    <PeptideEvidenceRef peptideEvidence_ref="PTD_QLQQVNLR_DBSEQ_COND1_LUPAN"/>
                    <PeptideEvidenceRef peptideEvidence_ref="PTD_QLQQVNLR_DBSEQ_COND2_LUPAN"/>
                    <PeptideEvidenceRef peptideEvidence_ref="PTD_QLQQVNLR_DBSEQ_COND3_LUPAN"/>
                    <Fragmentation>
                        <IonType index="4 5 6" charge="1">
                            <FragmentArray values="484.2878 612.349 740.4018" measure_ref="m_mz"/>
                            <FragmentArray values="28.0 146.0 106.0" measure_ref="m_intensity"/>
                            <FragmentArray values="-2.0E-4 0.0021 -0.004" measure_ref="m_error"/>
                            <cvParam cvRef="PSI-MS" accession="MS:1001233" name="frag: y ion - NH3"/>
                        </IonType>
                        <IonType index="3 4 5 6 7" charge="1">
                            <FragmentArray values="402.2457 501.3112 629.3703 757.434 870.5288" measure_ref="m_mz"/>
                            <FragmentArray values="161.0 258.0 258.0 596.0 110.0" measure_ref="m_intensity"/>
                            <FragmentArray values="-4.0E-4 -0.0035 -0.0033 0.0015 0.0118" measure_ref="m_error"/>
                            <cvParam cvRef="PSI-MS" accession="MS:1001220" name="frag: y ion"/>
                        </IonType>
                        <IonType index="3" charge="1">
                            <FragmentArray values="353.179" measure_ref="m_mz"/>
                            <FragmentArray values="99.0" measure_ref="m_intensity"/>
                            <FragmentArray values="-0.003" measure_ref="m_error"/>
                            <cvParam cvRef="PSI-MS" accession="MS:1001232" name="frag: b ion - NH3"/>
                        </IonType>
                        <IonType index="3" charge="1">
                            <FragmentArray values="370.2093" measure_ref="m_mz"/>
                            <FragmentArray values="110.0" measure_ref="m_intensity"/>
                            <FragmentArray values="7.0E-4" measure_ref="m_error"/>
                            <cvParam cvRef="PSI-MS" accession="MS:1001224" name="frag: b ion"/>
                        </IonType>
                    </Fragmentation>
                    <cvParam cvRef="PSI-MS" accession="MS:1001569" name="IdentityE Score" value="7.2717"/>
                </SpectrumIdentificationItem>
            </SpectrumIdentificationResult>
            <SpectrumIdentificationResult spectrumID="index=2950" spectraData_ref="SD_1" id="SIR_SD_1_4">
                <SpectrumIdentificationItem chargeState="1" experimentalMassToCharge="3293.386962890625" calculatedMassToCharge="3293.391845703125" peptide_ref="PTD_HKSSQESEESEELDQCCEQLNELNSQR_16C_17C" rank="1" passThreshold="true" id="SII_PTD_HKSSQESEESEELDQCCEQLNELNSQR_16C_17C_3293X387">
                    <PeptideEvidenceRef peptideEvidence_ref="PTD_HKSSQESEESEELDQCCEQLNELNSQR_16C_17C_DBSEQ_COND1_LUPAN"/>
                    <Fragmentation>
                        <IonType index="9 10" charge="1">
                            <FragmentArray values="1084.5232 1213.5803" measure_ref="m_mz"/>
                            <FragmentArray values="27.0 27.0" measure_ref="m_intensity"/>
                            <FragmentArray values="-0.0173 -0.0035" measure_ref="m_error"/>
                            <cvParam cvRef="PSI-MS" accession="MS:1001233" name="frag: y ion - NH3"/>
                        </IonType>
                        <IonType index="3 6 7 8 9 10" charge="1">
                            <FragmentArray values="390.2022 746.3726 860.4232 973.5149 1101.5779 1230.6222" measure_ref="m_mz"/>
                            <FragmentArray values="55.0 83.0 188.0 179.0 69.0 26.0" measure_ref="m_intensity"/>
                            <FragmentArray values="-0.0075 -0.0075 -2.0E-4 0.0069 0.0107 0.0117" measure_ref="m_error"/>
                            <cvParam cvRef="PSI-MS" accession="MS:1001220" name="frag: y ion"/>
                        </IonType>
                        <IonType index="11 12 18 19" charge="2">
                            <FragmentArray values="1258.514 1387.563 2192.8093 2320.8904" measure_ref="m_mz"/>
                            <FragmentArray values="50.0 164.0 78.0 216.0" measure_ref="m_intensity"/>
                            <FragmentArray values="-0.0031 0.003 -0.0275 -0.0057" measure_ref="m_error"/>
                            <cvParam cvRef="PSI-MS" accession="MS:1001224" name="frag: b ion"/>
                        </IonType>
                        <IonType index="6" charge="1">
                            <FragmentArray values="728.3736" measure_ref="m_mz"/>
                            <FragmentArray values="38.0" measure_ref="m_intensity"/>
                            <FragmentArray values="0.0042" measure_ref="m_error"/>
                            <cvParam cvRef="PSI-MS" accession="MS:1001223" name="frag: y ion - H2O"/>
                        </IonType>
                        <IonType index="11" charge="2">
                            <FragmentArray values="1240.5118" measure_ref="m_mz"/>
                            <FragmentArray values="41.0" measure_ref="m_intensity"/>
                            <FragmentArray values="0.0054" measure_ref="m_error"/>
                            <cvParam cvRef="PSI-MS" accession="MS:1001222" name="frag: b ion - H2O"/>
                        </IonType>
                        <IonType index="6 9" charge="1">
                            <FragmentArray values="697.3374 1042.4294" measure_ref="m_mz"/>
                            <FragmentArray values="23.0 32.0" measure_ref="m_intensity"/>
                            <FragmentArray values="0.0102 -0.0163" measure_ref="m_error"/>
                            <cvParam cvRef="PSI-MS" accession="MS:1001224" name="frag: b ion"/>
                        </IonType>
                    </Fragmentation>
                    <cvParam cvRef="PSI-MS" accession="MS:1001569" name="IdentityE Score" value="7.1895"/>
                </SpectrumIdentificationItem>
            </SpectrumIdentificationResult>
            <SpectrumIdentificationResult spectrumID="index=4869" spectraData_ref="SD_1" id="SIR_SD_1_5">
                <SpectrumIdentificationItem chargeState="1" experimentalMassToCharge="3010.22607421875" calculatedMassToCharge="3010.227294921875" peptide_ref="PTD_SSQESEESEELDQCCEQLNELNSQR_14C_15C" rank="1" passThreshold="true" id="SII_PTD_SSQESEESEELDQCCEQLNELNSQR_14C_15C_3010X226">
                    <PeptideEvidenceRef peptideEvidence_ref="PTD_SSQESEESEELDQCCEQLNELNSQR_14C_15C_DBSEQ_COND1_LUPAN"/>
                    <Fragmentation>
                        <IonType index="13" charge="2">
                            <FragmentArray values="1660.712" measure_ref="m_mz"/>
                            <FragmentArray values="124.0" measure_ref="m_intensity"/>
                            <FragmentArray values="-0.0047" measure_ref="m_error"/>
                            <cvParam cvRef="PSI-MS" accession="MS:1001223" name="frag: y ion - H2O"/>
                        </IonType>
                        <IonType index="5 13" charge="1">
                            <FragmentArray values="600.3184 1661.7013" measure_ref="m_mz"/>
                            <FragmentArray values="100.0 59.0" measure_ref="m_intensity"/>
                            <FragmentArray values="0.0079 -0.0056" measure_ref="m_error"/>
                            <cvParam cvRef="PSI-MS" accession="MS:1001233" name="frag: y ion - NH3"/>
                        </IonType>
                        <IonType index="9 10" charge="1">
                            <FragmentArray values="975.3413 1104.3997" measure_ref="m_mz"/>
                            <FragmentArray values="129.0 177.0" measure_ref="m_intensity"/>
                            <FragmentArray values="-0.0143 8.0E-4" measure_ref="m_error"/>
                            <cvParam cvRef="PSI-MS" accession="MS:1001222" name="frag: b ion - H2O"/>
                        </IonType>
                    </Fragmentation>
                    <cvParam cvRef="PSI-MS" accession="MS:1001569" name="IdentityE Score" value="0.0"/>
                </SpectrumIdentificationItem>
            </SpectrumIdentificationResult>
            <SpectrumIdentificationResult spectrumID="index=4874" spectraData_ref="SD_1" id="SIR_SD_1_6">
                <SpectrumIdentificationItem chargeState="1" experimentalMassToCharge="3028.237060546875" calculatedMassToCharge="3028.23779296875" peptide_ref="PTD_SSQESEESEELDQCCEQLNELNSQR_14C_15C" rank="1" passThreshold="true" id="SII_PTD_SSQESEESEELDQCCEQLNELNSQR_14C_15C_3028X237">
                    <PeptideEvidenceRef peptideEvidence_ref="PTD_SSQESEESEELDQCCEQLNELNSQR_14C_15C_DBSEQ_COND1_LUPAN"/>
                    <Fragmentation>
                        <IonType index="18" charge="2">
                            <FragmentArray values="2151.7659" measure_ref="m_mz"/>
                            <FragmentArray values="36.0" measure_ref="m_intensity"/>
                            <FragmentArray values="-0.0329" measure_ref="m_error"/>
                            <cvParam cvRef="PSI-MS" accession="MS:1001232" name="frag: b ion - NH3"/>
                        </IonType>
                        <IonType index="18 20" charge="2">
                            <FragmentArray values="2168.845 2411.932" measure_ref="m_mz"/>
                            <FragmentArray values="89.0 143.0" measure_ref="m_intensity"/>
                            <FragmentArray values="0.0196 0.0196" measure_ref="m_error"/>
                            <cvParam cvRef="PSI-MS" accession="MS:1001224" name="frag: b ion"/>
                        </IonType>
                        <IonType index="9" charge="1">
                            <FragmentArray values="1101.566" measure_ref="m_mz"/>
                            <FragmentArray values="716.0" measure_ref="m_intensity"/>
                            <FragmentArray values="-0.0012" measure_ref="m_error"/>
                            <cvParam cvRef="PSI-MS" accession="MS:1001220" name="frag: y ion"/>
                        </IonType>
                        <IonType index="11" charge="1">
                            <FragmentArray values="1373.613" measure_ref="m_mz"/>
                            <FragmentArray values="200.0" measure_ref="m_intensity"/>
                            <FragmentArray values="-0.0025" measure_ref="m_error"/>
                            <cvParam cvRef="PSI-MS" accession="MS:1001233" name="frag: y ion - NH3"/>
                        </IonType>
                        <IonType index="11" charge="1">
                            <FragmentArray values="1390.6581" measure_ref="m_mz"/>
                            <FragmentArray values="421.0" measure_ref="m_intensity"/>
                            <FragmentArray values="0.016" measure_ref="m_error"/>
                            <cvParam cvRef="PSI-MS" accession="MS:1001220" name="frag: y ion"/>
                        </IonType>
                        <IonType index="14 17" charge="2">
                            <FragmentArray values="1776.7422 2147.9119" measure_ref="m_mz"/>
                            <FragmentArray values="139.0 61.0" measure_ref="m_intensity"/>
                            <FragmentArray values="0.0141 0.0127" measure_ref="m_error"/>
                            <cvParam cvRef="PSI-MS" accession="MS:1001233" name="frag: y ion - NH3"/>
                        </IonType>
                        <IonType index="9 12 15" charge="2">
                            <FragmentArray values="1083.5464 1532.654 1888.8315" measure_ref="m_mz"/>
                            <FragmentArray values="97.0 227.0 85.0" measure_ref="m_intensity"/>
                            <FragmentArray values="-0.0064 -0.0036 0.0029" measure_ref="m_error"/>
                            <cvParam cvRef="PSI-MS" accession="MS:1001223" name="frag: y ion - H2O"/>
                        </IonType>
                        <IonType index="4 5 6 7 8 9 10 12" charge="1">
                            <FragmentArray values="487.2332 600.3069 729.356 843.4049 956.4874 1084.5487 1213.5897 1533.6261" measure_ref="m_mz"/>
                            <FragmentArray values="94.0 55.0 36.0 202.0 188.0 163.0 153.0 82.0" measure_ref="m_intensity"/>
                            <FragmentArray values="0.007 -0.0036 0.0025 0.0081 0.006 0.0082 0.0059 -0.0213" measure_ref="m_error"/>
                            <cvParam cvRef="PSI-MS" accession="MS:1001233" name="frag: y ion - NH3"/>
                        </IonType>
                        <IonType index="4 5 13 14" charge="1">
                            <FragmentArray values="415.1496 502.1733 1461.544 1621.601" measure_ref="m_mz"/>
                            <FragmentArray values="60.0 30.0 51.0 44.0" measure_ref="m_intensity"/>
                            <FragmentArray values="0.0035 -0.005 -0.0106 0.0144" measure_ref="m_error"/>
                            <cvParam cvRef="PSI-MS" accession="MS:1001232" name="frag: b ion - NH3"/>
                        </IonType>
                        <IonType index="3 4 5 6 7 8 10 14" charge="1">
                            <FragmentArray values="390.2097 504.2518 617.3373 746.3822 860.4234 973.5084 1230.6034 1793.7784" measure_ref="m_mz"/>
                            <FragmentArray values="549.0 837.0 663.0 624.0 1715.0 846.0 312.0 59.0" measure_ref="m_intensity"/>
                            <FragmentArray values="0.0 -0.001 2.0E-4 0.0021 0.0 4.0E-4 -0.0071 0.0169" measure_ref="m_error"/>
                            <cvParam cvRef="PSI-MS" accession="MS:1001220" name="frag: y ion"/>
                        </IonType>
                        <IonType index="4 5 6 7 8 9 11 13" charge="1">
                            <FragmentArray values="414.1561 501.1952 630.2357 759.2665 846.3035 975.3596 1217.4774 1460.5793" measure_ref="m_mz"/>
                            <FragmentArray values="50.0 74.0 242.0 124.0 126.0 195.0 239.0 59.0" measure_ref="m_intensity"/>
                            <FragmentArray values="-0.006 9.0E-4 -0.0015 -0.0136 -0.0089 0.004 -0.0062 0.0088" measure_ref="m_error"/>
                            <cvParam cvRef="PSI-MS" accession="MS:1001222" name="frag: b ion - H2O"/>
                        </IonType>
                        <IonType index="4 7 8 10" charge="1">
                            <FragmentArray values="486.2374 842.4214 955.5055 1212.6049" measure_ref="m_mz"/>
                            <FragmentArray values="32.0 71.0 45.0 54.0" measure_ref="m_intensity"/>
                            <FragmentArray values="-0.0048 0.0086 0.0081 0.005" measure_ref="m_error"/>
                            <cvParam cvRef="PSI-MS" accession="MS:1001223" name="frag: y ion - H2O"/>
                        </IonType>
                        <IonType index="12 15 16" charge="2">
                            <FragmentArray values="1550.673 1906.8556 2035.8822" measure_ref="m_mz"/>
                            <FragmentArray values="262.0 241.0 216.0" measure_ref="m_intensity"/>
                            <FragmentArray values="0.0046 0.0164 -2.0E-4" measure_ref="m_error"/>
                            <cvParam cvRef="PSI-MS" accession="MS:1001220" name="frag: y ion"/>
                        </IonType>
                        <IonType index="4 5 6 7 8 9 10 11 12 13" charge="1">
                            <FragmentArray values="432.1768 519.2032 648.2442 777.2948 864.3219 993.3661 1122.4143 1235.4917 1350.5156 1478.5665" measure_ref="m_mz"/>
                            <FragmentArray values="214.0 103.0 201.0 469.0 230.0 241.0 503.0 424.0 227.0 199.0" measure_ref="m_intensity"/>
                            <FragmentArray values="0.0041 -0.0017 -0.0035 0.0041 -0.0013 -2.0E-4 0.0049 -0.0025 -0.0062 -0.0149" measure_ref="m_error"/>
                            <cvParam cvRef="PSI-MS" accession="MS:1001224" name="frag: b ion"/>
                        </IonType>
                    </Fragmentation>
                    <cvParam cvRef="PSI-MS" accession="MS:1001569" name="IdentityE Score" value="8.2138"/>
                </SpectrumIdentificationItem>
            </SpectrumIdentificationResult>
            <SpectrumIdentificationResult spectrumID="index=4890" spectraData_ref="SD_1" id="SIR_SD_1_7">
                <SpectrumIdentificationItem chargeState="1" experimentalMassToCharge="1793.7490234375" calculatedMassToCharge="1793.754150390625" peptide_ref="PTD_DQCCEQLNELNSQR_3C_4C" rank="1" passThreshold="true" id="SII_PTD_DQCCEQLNELNSQR_3C_4C_1793X749">
                    <PeptideEvidenceRef peptideEvidence_ref="PTD_DQCCEQLNELNSQR_3C_4C_DBSEQ_COND1_LUPAN"/>
                    <Fragmentation>
                        <IonType index="3 4 7" charge="1">
                            <FragmentArray values="390.2149 504.2559 860.4364" measure_ref="m_mz"/>
                            <FragmentArray values="39.0 33.0 45.0" measure_ref="m_intensity"/>
                            <FragmentArray values="0.0053 0.0031 0.013" measure_ref="m_error"/>
                            <cvParam cvRef="PSI-MS" accession="MS:1001220" name="frag: y ion"/>
                        </IonType>
                    </Fragmentation>
                    <cvParam cvRef="PSI-MS" accession="MS:1001569" name="IdentityE Score" value="0.0"/>
                </SpectrumIdentificationItem>
            </SpectrumIdentificationResult>
            <SpectrumIdentificationResult spectrumID="index=4876" spectraData_ref="SD_1" id="SIR_SD_1_8">
                <SpectrumIdentificationItem chargeState="1" experimentalMassToCharge="860.4229736328125" calculatedMassToCharge="860.422119140625" peptide_ref="PTD_NELNSQR" rank="1" passThreshold="true" id="SII_PTD_NELNSQR_860X423">
                    <PeptideEvidenceRef peptideEvidence_ref="PTD_NELNSQR_DBSEQ_COND1_LUPAN"/>
                    <Fragmentation>
                        <IonType index="7" charge="1">
                            <FragmentArray values="860.4293" measure_ref="m_mz"/>
                            <FragmentArray values="185.0" measure_ref="m_intensity"/>
                            <FragmentArray values="0.0059" measure_ref="m_error"/>
                            <cvParam cvRef="PSI-MS" accession="MS:1001220" name="frag: y ion"/>
                        </IonType>
                    </Fragmentation>
                    <cvParam cvRef="PSI-MS" accession="MS:1001569" name="IdentityE Score" value="0.0"/>
                </SpectrumIdentificationItem>
            </SpectrumIdentificationResult>
            <SpectrumIdentificationResult spectrumID="index=1993" spectraData_ref="SD_1" id="SIR_SD_1_9">
                <SpectrumIdentificationItem chargeState="1" experimentalMassToCharge="554.3297729492188" calculatedMassToCharge="554.3297119140625" peptide_ref="PTD_ALQQI" rank="1" passThreshold="true" id="SII_PTD_ALQQI_554X3298">
                    <PeptideEvidenceRef peptideEvidence_ref="PTD_ALQQI_DBSEQ_COND1_LUPAN"/>
                    <Fragmentation>
                        <IonType index="4" charge="1">
                            <FragmentArray values="424.2131" measure_ref="m_mz"/>
                            <FragmentArray values="25.0" measure_ref="m_intensity"/>
                            <FragmentArray values="-0.0061" measure_ref="m_error"/>
                            <cvParam cvRef="PSI-MS" accession="MS:1001232" name="frag: b ion - NH3"/>
                        </IonType>
                        <IonType index="4 5" charge="1">
                            <FragmentArray values="441.2471 554.3225" measure_ref="m_mz"/>
                            <FragmentArray values="75.0 22.0" measure_ref="m_intensity"/>
                            <FragmentArray values="0.0013 -0.0076" measure_ref="m_error"/>
                            <cvParam cvRef="PSI-MS" accession="MS:1001224" name="frag: b ion"/>
                        </IonType>
                    </Fragmentation>
                    <cvParam cvRef="PSI-MS" accession="MS:1001569" name="IdentityE Score" value="0.0"/>
                </SpectrumIdentificationItem>
            </SpectrumIdentificationResult>
            <SpectrumIdentificationResult spectrumID="index=1992" spectraData_ref="SD_1" id="SIR_SD_1_10">
                <SpectrumIdentificationItem chargeState="1" experimentalMassToCharge="717.393798828125" calculatedMassToCharge="717.3930053710938" peptide_ref="PTD_ALQQIY" rank="1" passThreshold="true" id="SII_PTD_ALQQIY_717X3938">
                    <PeptideEvidenceRef peptideEvidence_ref="PTD_ALQQIY_DBSEQ_COND1_LUPAN"/>
                    <Fragmentation>
                        <IonType index="5" charge="1">
                            <FragmentArray values="554.3294" measure_ref="m_mz"/>
                            <FragmentArray values="48.0" measure_ref="m_intensity"/>
                            <FragmentArray values="-7.0E-4" measure_ref="m_error"/>
                            <cvParam cvRef="PSI-MS" accession="MS:1001224" name="frag: b ion"/>
                        </IonType>
                    </Fragmentation>
                    <cvParam cvRef="PSI-MS" accession="MS:1001569" name="IdentityE Score" value="0.0"/>
                </SpectrumIdentificationItem>
            </SpectrumIdentificationResult>
            <SpectrumIdentificationResult spectrumID="index=2012" spectraData_ref="SD_1" id="SIR_SD_1_11">
                <SpectrumIdentificationItem chargeState="1" experimentalMassToCharge="846.439208984375" calculatedMassToCharge="846.4356079101562" peptide_ref="PTD_ALQQIYE" rank="1" passThreshold="true" id="SII_PTD_ALQQIYE_846X4392">
                    <PeptideEvidenceRef peptideEvidence_ref="PTD_ALQQIYE_DBSEQ_COND1_LUPAN"/>
                    <cvParam cvRef="PSI-MS" accession="MS:1001569" name="IdentityE Score" value="0.0"/>
                </SpectrumIdentificationItem>
            </SpectrumIdentificationResult>
            <SpectrumIdentificationResult spectrumID="index=2045" spectraData_ref="SD_1" id="SIR_SD_1_12">
                <SpectrumIdentificationItem chargeState="1" experimentalMassToCharge="915.45849609375" calculatedMassToCharge="915.4570922851562" peptide_ref="PTD_ALQQIYES" rank="1" passThreshold="true" id="SII_PTD_ALQQIYES_915X4585">
                    <PeptideEvidenceRef peptideEvidence_ref="PTD_ALQQIYES_DBSEQ_COND1_LUPAN"/>
                    <Fragmentation>
                        <IonType index="4 5" charge="1">
                            <FragmentArray values="441.2484 554.3308" measure_ref="m_mz"/>
                            <FragmentArray values="25.0 31.0" measure_ref="m_intensity"/>
                            <FragmentArray values="0.0026 7.0E-4" measure_ref="m_error"/>
                            <cvParam cvRef="PSI-MS" accession="MS:1001224" name="frag: b ion"/>
                        </IonType>
                    </Fragmentation>
                    <cvParam cvRef="PSI-MS" accession="MS:1001569" name="IdentityE Score" value="0.0"/>
                </SpectrumIdentificationItem>
            </SpectrumIdentificationResult>
            <SpectrumIdentificationResult spectrumID="index=2038" spectraData_ref="SD_1" id="SIR_SD_1_13">
                <SpectrumIdentificationItem chargeState="1" experimentalMassToCharge="933.4719848632812" calculatedMassToCharge="933.4675903320312" peptide_ref="PTD_ALQQIYES" rank="1" passThreshold="true" id="SII_PTD_ALQQIYES_933X472">
                    <PeptideEvidenceRef peptideEvidence_ref="PTD_ALQQIYES_DBSEQ_COND1_LUPAN"/>
                    <cvParam cvRef="PSI-MS" accession="MS:1001569" name="IdentityE Score" value="0.0"/>
                </SpectrumIdentificationItem>
            </SpectrumIdentificationResult>
            <SpectrumIdentificationResult spectrumID="index=1967" spectraData_ref="SD_1" id="SIR_SD_1_14">
                <SpectrumIdentificationItem chargeState="1" experimentalMassToCharge="1043.521240234375" calculatedMassToCharge="1043.515625" peptide_ref="PTD_ALQQIYESQ" rank="1" passThreshold="true" id="SII_PTD_ALQQIYESQ_1043X5212">
                    <PeptideEvidenceRef peptideEvidence_ref="PTD_ALQQIYESQ_DBSEQ_COND1_LUPAN"/>
                    <Fragmentation>
                        <IonType index="4" charge="1">
                            <FragmentArray values="441.2491" measure_ref="m_mz"/>
                            <FragmentArray values="23.0" measure_ref="m_intensity"/>
                            <FragmentArray values="0.0033" measure_ref="m_error"/>
                            <cvParam cvRef="PSI-MS" accession="MS:1001224" name="frag: b ion"/>
                        </IonType>
                    </Fragmentation>
                    <cvParam cvRef="PSI-MS" accession="MS:1001569" name="IdentityE Score" value="0.0"/>
                </SpectrumIdentificationItem>
            </SpectrumIdentificationResult>
            <SpectrumIdentificationResult spectrumID="index=1972" spectraData_ref="SD_1" id="SIR_SD_1_15">
                <SpectrumIdentificationItem chargeState="1" experimentalMassToCharge="1061.5308837890625" calculatedMassToCharge="1061.5262451171875" peptide_ref="PTD_ALQQIYESQ" rank="1" passThreshold="true" id="SII_PTD_ALQQIYESQ_1061X5309">
                    <PeptideEvidenceRef peptideEvidence_ref="PTD_ALQQIYESQ_DBSEQ_COND1_LUPAN"/>
                    <Fragmentation>
                        <IonType index="9" charge="1">
                            <FragmentArray values="1043.5024" measure_ref="m_mz"/>
                            <FragmentArray values="53.0" measure_ref="m_intensity"/>
                            <FragmentArray values="-0.0154" measure_ref="m_error"/>
                            <cvParam cvRef="PSI-MS" accession="MS:1001222" name="frag: b ion - H2O"/>
                        </IonType>
                        <IonType index="4 5 8" charge="1">
                            <FragmentArray values="441.2385 554.3324 933.4735" measure_ref="m_mz"/>
                            <FragmentArray values="21.0 85.0 22.0" measure_ref="m_intensity"/>
                            <FragmentArray values="-0.0073 0.0023 0.0042" measure_ref="m_error"/>
                            <cvParam cvRef="PSI-MS" accession="MS:1001224" name="frag: b ion"/>
                        </IonType>
                    </Fragmentation>
                    <cvParam cvRef="PSI-MS" accession="MS:1001569" name="IdentityE Score" value="0.0"/>
                </SpectrumIdentificationItem>
            </SpectrumIdentificationResult>
            <SpectrumIdentificationResult spectrumID="index=2008" spectraData_ref="SD_1" id="SIR_SD_1_16">
                <SpectrumIdentificationItem chargeState="1" experimentalMassToCharge="1277.5960693359375" calculatedMassToCharge="1277.600830078125" peptide_ref="PTD_ALQQIYESQSE" rank="1" passThreshold="true" id="SII_PTD_ALQQIYESQSE_1277X5961">
                    <PeptideEvidenceRef peptideEvidence_ref="PTD_ALQQIYESQSE_DBSEQ_COND1_LUPAN"/>
                    <Fragmentation>
                        <IonType index="4 6 9" charge="1">
                            <FragmentArray values="432.1706 724.275 1093.4766" measure_ref="m_mz"/>
                            <FragmentArray values="120.0 148.0 68.0" measure_ref="m_intensity"/>
                            <FragmentArray values="-0.0021 -0.0043 -0.0055" measure_ref="m_error"/>
                            <cvParam cvRef="PSI-MS" accession="MS:1001223" name="frag: y ion - H2O"/>
                        </IonType>
                        <IonType index="9 10" charge="1">
                            <FragmentArray values="1043.5089 1130.5616" measure_ref="m_mz"/>
                            <FragmentArray values="183.0 85.0" measure_ref="m_intensity"/>
                            <FragmentArray values="-0.0089 0.0114" measure_ref="m_error"/>
                            <cvParam cvRef="PSI-MS" accession="MS:1001222" name="frag: b ion - H2O"/>
                        </IonType>
                        <IonType index="9 10" charge="1">
                            <FragmentArray values="1061.529 1148.5537" measure_ref="m_mz"/>
                            <FragmentArray values="154.0 139.0" measure_ref="m_intensity"/>
                            <FragmentArray values="6.0E-4 -0.0073" measure_ref="m_error"/>
                            <cvParam cvRef="PSI-MS" accession="MS:1001224" name="frag: b ion"/>
                        </IonType>
                    </Fragmentation>
                    <cvParam cvRef="PSI-MS" accession="MS:1001569" name="IdentityE Score" value="0.0"/>
                </SpectrumIdentificationItem>
            </SpectrumIdentificationResult>
            <SpectrumIdentificationResult spectrumID="index=1995" spectraData_ref="SD_1" id="SIR_SD_1_17">
                <SpectrumIdentificationItem chargeState="1" experimentalMassToCharge="1405.6568603515625" calculatedMassToCharge="1405.659423828125" peptide_ref="PTD_ALQQIYESQSEQ" rank="1" passThreshold="true" id="SII_PTD_ALQQIYESQSEQ_1405X6569">
                    <PeptideEvidenceRef peptideEvidence_ref="PTD_ALQQIYESQSEQ_DBSEQ_COND1_LUPAN"/>
                    <Fragmentation>
                        <IonType index="4" charge="1">
                            <FragmentArray values="441.2438" measure_ref="m_mz"/>
                            <FragmentArray values="53.0" measure_ref="m_intensity"/>
                            <FragmentArray values="-0.002" measure_ref="m_error"/>
                            <cvParam cvRef="PSI-MS" accession="MS:1001224" name="frag: b ion"/>
                        </IonType>
                    </Fragmentation>
                    <cvParam cvRef="PSI-MS" accession="MS:1001569" name="IdentityE Score" value="0.0"/>
                </SpectrumIdentificationItem>
            </SpectrumIdentificationResult>
            <SpectrumIdentificationResult spectrumID="index=2007" spectraData_ref="SD_1" id="SIR_SD_1_18">
                <SpectrumIdentificationItem chargeState="1" experimentalMassToCharge="1565.6922607421875" calculatedMassToCharge="1565.6900634765625" peptide_ref="PTD_ALQQIYESQSEQC_13C" rank="1" passThreshold="true" id="SII_PTD_ALQQIYESQSEQC_13C_1565X6923">
                    <PeptideEvidenceRef peptideEvidence_ref="PTD_ALQQIYESQSEQC_13C_DBSEQ_COND1_LUPAN"/>
                    <Fragmentation>
                        <IonType index="4 5" charge="1">
                            <FragmentArray values="441.2392 554.3214" measure_ref="m_mz"/>
                            <FragmentArray values="38.0 28.0" measure_ref="m_intensity"/>
                            <FragmentArray values="-0.0067 -0.0086" measure_ref="m_error"/>
                            <cvParam cvRef="PSI-MS" accession="MS:1001224" name="frag: b ion"/>
                        </IonType>
                    </Fragmentation>
                    <cvParam cvRef="PSI-MS" accession="MS:1001569" name="IdentityE Score" value="0.0"/>
                </SpectrumIdentificationItem>
            </SpectrumIdentificationResult>
            <SpectrumIdentificationResult spectrumID="index=2025" spectraData_ref="SD_1" id="SIR_SD_1_19">
                <SpectrumIdentificationItem chargeState="1" experimentalMassToCharge="1694.7264404296875" calculatedMassToCharge="1694.732666015625" peptide_ref="PTD_ALQQIYESQSEQCE_13C" rank="1" passThreshold="true" id="SII_PTD_ALQQIYESQSEQCE_13C_1694X7264">
                    <PeptideEvidenceRef peptideEvidence_ref="PTD_ALQQIYESQSEQCE_13C_DBSEQ_COND1_LUPAN"/>
                    <Fragmentation>
                        <IonType index="7" charge="1">
                            <FragmentArray values="829.4178" measure_ref="m_mz"/>
                            <FragmentArray values="56.0" measure_ref="m_intensity"/>
                            <FragmentArray values="0.0075" measure_ref="m_error"/>
                            <cvParam cvRef="PSI-MS" accession="MS:1001232" name="frag: b ion - NH3"/>
                        </IonType>
                        <IonType index="7" charge="1">
                            <FragmentArray values="828.437" measure_ref="m_mz"/>
                            <FragmentArray values="58.0" measure_ref="m_intensity"/>
                            <FragmentArray values="0.0107" measure_ref="m_error"/>
                            <cvParam cvRef="PSI-MS" accession="MS:1001222" name="frag: b ion - H2O"/>
                        </IonType>
                        <IonType index="4 5 6 7" charge="1">
                            <FragmentArray values="441.2447 554.327 717.3858 846.4505" measure_ref="m_mz"/>
                            <FragmentArray values="65.0 70.0 68.0 47.0" measure_ref="m_intensity"/>
                            <FragmentArray values="-0.0011 -0.0031 -0.008 0.0136" measure_ref="m_error"/>
                            <cvParam cvRef="PSI-MS" accession="MS:1001224" name="frag: b ion"/>
                        </IonType>
                    </Fragmentation>
                    <cvParam cvRef="PSI-MS" accession="MS:1001569" name="IdentityE Score" value="0.0"/>
                </SpectrumIdentificationItem>
            </SpectrumIdentificationResult>
            <SpectrumIdentificationResult spectrumID="index=2026" spectraData_ref="SD_1" id="SIR_SD_1_20">
                <SpectrumIdentificationItem chargeState="1" experimentalMassToCharge="1907.845703125" calculatedMassToCharge="1907.855224609375" peptide_ref="PTD_ALQQIYESQSEQCEGR_13C" rank="1" passThreshold="true" id="SII_PTD_ALQQIYESQSEQCEGR_13C_1907X8457">
                    <PeptideEvidenceRef peptideEvidence_ref="PTD_ALQQIYESQSEQCEGR_13C_DBSEQ_COND1_LUPAN"/>
                    <Fragmentation>
                        <IonType index="9" charge="1">
                            <FragmentArray values="1080.4406" measure_ref="m_mz"/>
                            <FragmentArray values="4219.0" measure_ref="m_intensity"/>
                            <FragmentArray values="7.0E-4" measure_ref="m_error"/>
                            <cvParam cvRef="PSI-MS" accession="MS:1001220" name="frag: y ion"/>
                        </IonType>
                        <IonType index="10 12" charge="1">
                            <FragmentArray values="1209.4806 1485.616" measure_ref="m_mz"/>
                            <FragmentArray values="1297.0 300.0" measure_ref="m_intensity"/>
                            <FragmentArray values="-0.0025 -0.0163" measure_ref="m_error"/>
                            <cvParam cvRef="PSI-MS" accession="MS:1001220" name="frag: y ion"/>
                        </IonType>
                        <IonType index="6 7" charge="1">
                            <FragmentArray values="700.3669 829.4168" measure_ref="m_mz"/>
                            <FragmentArray values="279.0 241.0" measure_ref="m_intensity"/>
                            <FragmentArray values="-4.0E-4 0.0065" measure_ref="m_error"/>
                            <cvParam cvRef="PSI-MS" accession="MS:1001232" name="frag: b ion - NH3"/>
                        </IonType>
                        <IonType index="7 8" charge="1">
                            <FragmentArray values="828.4384 915.4526" measure_ref="m_mz"/>
                            <FragmentArray values="53.0 89.0" measure_ref="m_intensity"/>
                            <FragmentArray values="0.0121 -0.0061" measure_ref="m_error"/>
                            <cvParam cvRef="PSI-MS" accession="MS:1001222" name="frag: b ion - H2O"/>
                        </IonType>
                        <IonType index="8" charge="1">
                            <FragmentArray values="933.4658" measure_ref="m_mz"/>
                            <FragmentArray values="543.0" measure_ref="m_intensity"/>
                            <FragmentArray values="-0.0034" measure_ref="m_error"/>
                            <cvParam cvRef="PSI-MS" accession="MS:1001224" name="frag: b ion"/>
                        </IonType>
                    </Fragmentation>
                    <cvParam cvRef="PSI-MS" accession="MS:1001569" name="IdentityE Score" value="0.0"/>
                </SpectrumIdentificationItem>
            </SpectrumIdentificationResult>
            <SpectrumIdentificationResult spectrumID="index=2027" spectraData_ref="SD_1" id="SIR_SD_1_21">
                <SpectrumIdentificationItem chargeState="1" experimentalMassToCharge="1925.86474609375" calculatedMassToCharge="1925.8658447265625" peptide_ref="PTD_ALQQIYESQSEQCEGR_13C" rank="1" passThreshold="true" id="SII_PTD_ALQQIYESQSEQCEGR_13C_1925X8647">
                    <PeptideEvidenceRef peptideEvidence_ref="PTD_ALQQIYESQSEQCEGR_13C_DBSEQ_COND1_LUPAN"/>
                    <PeptideEvidenceRef peptideEvidence_ref="PTD_ALQQIYESQSEQCEGR_13C_DBSEQ_COND3_LUPAN"/>
                    <Fragmentation>
                        <IonType index="8" charge="1">
                            <FragmentArray values="976.3813" measure_ref="m_mz"/>
                            <FragmentArray values="1814.0" measure_ref="m_intensity"/>
                            <FragmentArray values="6.0E-4" measure_ref="m_error"/>
                            <cvParam cvRef="PSI-MS" accession="MS:1001233" name="frag: y ion - NH3"/>
                        </IonType>
                        <IonType index="11" charge="1">
                            <FragmentArray values="1372.5441" measure_ref="m_mz"/>
                            <FragmentArray values="1527.0" measure_ref="m_intensity"/>
                            <FragmentArray values="-0.0034" measure_ref="m_error"/>
                            <cvParam cvRef="PSI-MS" accession="MS:1001220" name="frag: y ion"/>
                        </IonType>
                        <IonType index="6 7" charge="1">
                            <FragmentArray values="778.3162 865.3501" measure_ref="m_mz"/>
                            <FragmentArray values="7186.0 22168.0" measure_ref="m_intensity"/>
                            <FragmentArray values="3.0E-4 0.0018" measure_ref="m_error"/>
                            <cvParam cvRef="PSI-MS" accession="MS:1001220" name="frag: y ion"/>
                        </IonType>
                        <IonType index="8" charge="1">
                            <FragmentArray values="933.4702" measure_ref="m_mz"/>
                            <FragmentArray values="589.0" measure_ref="m_intensity"/>
                            <FragmentArray values="0.001" measure_ref="m_error"/>
                            <cvParam cvRef="PSI-MS" accession="MS:1001224" name="frag: b ion"/>
                        </IonType>
                        <IonType index="11" charge="1">
                            <FragmentArray values="1355.5237" measure_ref="m_mz"/>
                            <FragmentArray values="676.0" measure_ref="m_intensity"/>
                            <FragmentArray values="0.0029" measure_ref="m_error"/>
                            <cvParam cvRef="PSI-MS" accession="MS:1001233" name="frag: y ion - NH3"/>
                        </IonType>
                        <IonType index="7" charge="1">
                            <FragmentArray values="847.3299" measure_ref="m_mz"/>
                            <FragmentArray values="1802.0" measure_ref="m_intensity"/>
                            <FragmentArray values="-0.0077" measure_ref="m_error"/>
                            <cvParam cvRef="PSI-MS" accession="MS:1001223" name="frag: y ion - H2O"/>
                        </IonType>
                        <IonType index="12" charge="1">
                            <FragmentArray values="1467.6119" measure_ref="m_mz"/>
                            <FragmentArray values="358.0" measure_ref="m_intensity"/>
                            <FragmentArray values="-0.0097" measure_ref="m_error"/>
                            <cvParam cvRef="PSI-MS" accession="MS:1001223" name="frag: y ion - H2O"/>
                        </IonType>
                        <IonType index="8" charge="1">
                            <FragmentArray values="993.4092" measure_ref="m_mz"/>
                            <FragmentArray values="1785.0" measure_ref="m_intensity"/>
                            <FragmentArray values="0.0018" measure_ref="m_error"/>
                            <cvParam cvRef="PSI-MS" accession="MS:1001220" name="frag: y ion"/>
                        </IonType>
                        <IonType index="9" charge="1">
                            <FragmentArray values="1062.4219" measure_ref="m_mz"/>
                            <FragmentArray values="2101.0" measure_ref="m_intensity"/>
                            <FragmentArray values="-0.0073" measure_ref="m_error"/>
                            <cvParam cvRef="PSI-MS" accession="MS:1001223" name="frag: y ion - H2O"/>
                        </IonType>
                        <IonType index="13 14" charge="2">
                            <FragmentArray values="1595.6802 1723.7393" measure_ref="m_mz"/>
                            <FragmentArray values="583.0 614.0" measure_ref="m_intensity"/>
                            <FragmentArray values="0.0049 0.005" measure_ref="m_error"/>
                            <cvParam cvRef="PSI-MS" accession="MS:1001223" name="frag: y ion - H2O"/>
                        </IonType>
                        <IonType index="5 9 14" charge="1">
                            <FragmentArray values="632.2474 1063.4137 1724.7395" measure_ref="m_mz"/>
                            <FragmentArray values="3240.0 337.0 122.0" measure_ref="m_intensity"/>
                            <FragmentArray values="0.0011 5.0E-4 0.0147" measure_ref="m_error"/>
                            <cvParam cvRef="PSI-MS" accession="MS:1001233" name="frag: y ion - NH3"/>
                        </IonType>
                        <IonType index="10" charge="1">
                            <FragmentArray values="1191.4723" measure_ref="m_mz"/>
                            <FragmentArray values="1098.0" measure_ref="m_intensity"/>
                            <FragmentArray values="-2.0E-4" measure_ref="m_error"/>
                            <cvParam cvRef="PSI-MS" accession="MS:1001223" name="frag: y ion - H2O"/>
                        </IonType>
                        <IonType index="4 5 6 7 8 10 14" charge="1">
                            <FragmentArray values="424.2189 537.304 700.3684 829.4087 916.4452 1131.5422 1677.722" measure_ref="m_mz"/>
                            <FragmentArray values="847.0 1031.0 509.0 366.0 153.0 81.0 94.0" measure_ref="m_intensity"/>
                            <FragmentArray values="-3.0E-4 5.0E-4 0.0012 -0.0015 0.0025 0.0079 0.0096" measure_ref="m_error"/>
                            <cvParam cvRef="PSI-MS" accession="MS:1001232" name="frag: b ion - NH3"/>
                        </IonType>
                        <IonType index="3 4 5 9 10 12 14" charge="1">
                            <FragmentArray values="361.1816 521.2144 649.2735 1080.4415 1209.4847 1485.6329 1741.7491" measure_ref="m_mz"/>
                            <FragmentArray values="1406.0 6855.0 13294.0 6364.0 5521.0 3877.0 74.0" measure_ref="m_intensity"/>
                            <FragmentArray values="-0.0015 4.0E-4 5.0E-4 0.0016 0.0017 5.0E-4 -0.0024" measure_ref="m_error"/>
                            <cvParam cvRef="PSI-MS" accession="MS:1001220" name="frag: y ion"/>
                        </IonType>
                        <IonType index="7 8 9 10 11 12" charge="1">
                            <FragmentArray values="828.4294 915.4563 1043.5176 1130.5352 1259.591 1387.6667" measure_ref="m_mz"/>
                            <FragmentArray values="116.0 295.0 353.0 136.0 309.0 129.0" measure_ref="m_intensity"/>
                            <FragmentArray values="0.0032 -0.0024 -2.0E-4 -0.0151 -0.0027 0.0137" measure_ref="m_error"/>
                            <cvParam cvRef="PSI-MS" accession="MS:1001222" name="frag: b ion - H2O"/>
                        </IonType>
                        <IonType index="4 5 6 8 11" charge="1">
                            <FragmentArray values="503.2037 631.262 760.3014 975.4 1354.5546" measure_ref="m_mz"/>
                            <FragmentArray values="176.0 1377.0 1195.0 339.0 212.0" measure_ref="m_intensity"/>
                            <FragmentArray values="2.0E-4 -3.0E-4 -0.0039 0.0032 0.0178" measure_ref="m_error"/>
                            <cvParam cvRef="PSI-MS" accession="MS:1001223" name="frag: y ion - H2O"/>
                        </IonType>
                        <IonType index="4 5 6 7 9 10 11 12 13 14" charge="1">
                            <FragmentArray values="441.2457 554.3298 717.3921 846.4352 1061.5355 1148.5613 1277.613 1405.6624 1565.6896 1694.753" measure_ref="m_mz"/>
                            <FragmentArray values="3139.0 4515.0 1742.0 1502.0 517.0 295.0 256.0 289.0 191.0 190.0" measure_ref="m_intensity"/>
                            <FragmentArray values="-1.0E-4 -2.0E-4 -0.0018 -0.0017 0.007 4.0E-4 0.0087 -0.0014 -0.006 0.0138" measure_ref="m_error"/>
                            <cvParam cvRef="PSI-MS" accession="MS:1001224" name="frag: b ion"/>
                        </IonType>
                    </Fragmentation>
                    <cvParam cvRef="PSI-MS" accession="MS:1001569" name="IdentityE Score" value="8.1782"/>
                </SpectrumIdentificationItem>
            </SpectrumIdentificationResult>
            <SpectrumIdentificationResult spectrumID="index=5209" spectraData_ref="SD_1" id="SIR_SD_1_22">
                <SpectrumIdentificationItem chargeState="1" experimentalMassToCharge="3365.554931640625" calculatedMassToCharge="3365.554931640625" peptide_ref="PTD_ALQQIYESQSEQCEGRQQEQQLEGELEK_13C" rank="1" passThreshold="true" id="SII_PTD_ALQQIYESQSEQCEGRQQEQQLEGELEK_13C_3365X555">
                    <PeptideEvidenceRef peptideEvidence_ref="PTD_ALQQIYESQSEQCEGRQQEQQLEGELEK_13C_DBSEQ_COND1_LUPAN"/>
                    <PeptideEvidenceRef peptideEvidence_ref="PTD_ALQQIYESQSEQCEGRQQEQQLEGELEK_13C_DBSEQ_COND3_LUPAN"/>
                    <Fragmentation>
                        <IonType index="6" charge="1">
                            <FragmentArray values="704.3454" measure_ref="m_mz"/>
                            <FragmentArray values="25.0" measure_ref="m_intensity"/>
                            <FragmentArray values="-0.0015" measure_ref="m_error"/>
                            <cvParam cvRef="PSI-MS" accession="MS:1001220" name="frag: y ion"/>
                        </IonType>
                        <IonType index="23" charge="2">
                            <FragmentArray values="2812.2598" measure_ref="m_mz"/>
                            <FragmentArray values="134.0" measure_ref="m_intensity"/>
                            <FragmentArray values="0.0204" measure_ref="m_error"/>
                            <cvParam cvRef="PSI-MS" accession="MS:1001220" name="frag: y ion"/>
                        </IonType>
                        <IonType index="5" charge="1">
                            <FragmentArray values="554.3288" measure_ref="m_mz"/>
                            <FragmentArray values="23.0" measure_ref="m_intensity"/>
                            <FragmentArray values="-0.0013" measure_ref="m_error"/>
                            <cvParam cvRef="PSI-MS" accession="MS:1001224" name="frag: b ion"/>
                        </IonType>
                    </Fragmentation>
                    <cvParam cvRef="PSI-MS" accession="MS:1001569" name="IdentityE Score" value="6.6957"/>
                </SpectrumIdentificationItem>
            </SpectrumIdentificationResult>
            <SpectrumIdentificationResult spectrumID="index=1979" spectraData_ref="SD_1" id="SIR_SD_1_23">
                <SpectrumIdentificationItem chargeState="1" experimentalMassToCharge="1741.7442626953125" calculatedMassToCharge="1741.74462890625" peptide_ref="PTD_QQIYESQSEQCEGR_11C" rank="1" passThreshold="true" id="SII_PTD_QQIYESQSEQCEGR_11C_1741X7443">
                    <PeptideEvidenceRef peptideEvidence_ref="PTD_QQIYESQSEQCEGR_11C_DBSEQ_COND1_LUPAN"/>
                    <Fragmentation>
                        <IonType index="5 9" charge="1">
                            <FragmentArray values="632.2525 1063.4003" measure_ref="m_mz"/>
                            <FragmentArray values="39.0 21.0" measure_ref="m_intensity"/>
                            <FragmentArray values="0.0062 -0.0129" measure_ref="m_error"/>
                            <cvParam cvRef="PSI-MS" accession="MS:1001233" name="frag: y ion - NH3"/>
                        </IonType>
                        <IonType index="4 5 6 9 10 11" charge="1">
                            <FragmentArray values="521.2059 649.273 778.3171 1080.4375 1209.4976 1372.5482" measure_ref="m_mz"/>
                            <FragmentArray values="33.0 116.0 60.0 188.0 53.0 221.0" measure_ref="m_intensity"/>
                            <FragmentArray values="-0.0082 0.0 0.0012 -0.0023 0.0145 7.0E-4" measure_ref="m_error"/>
                            <cvParam cvRef="PSI-MS" accession="MS:1001220" name="frag: y ion"/>
                        </IonType>
                        <IonType index="3 4 5" charge="1">
                            <FragmentArray values="353.1785 516.2473 645.2862" measure_ref="m_mz"/>
                            <FragmentArray values="90.0 66.0 39.0" measure_ref="m_intensity"/>
                            <FragmentArray values="-0.0035 0.0017 -0.0023" measure_ref="m_error"/>
                            <cvParam cvRef="PSI-MS" accession="MS:1001232" name="frag: b ion - NH3"/>
                        </IonType>
                        <IonType index="9 10" charge="1">
                            <FragmentArray values="1062.4346 1191.4916" measure_ref="m_mz"/>
                            <FragmentArray values="48.0 31.0" measure_ref="m_intensity"/>
                            <FragmentArray values="0.0055 0.0191" measure_ref="m_error"/>
                            <cvParam cvRef="PSI-MS" accession="MS:1001223" name="frag: y ion - H2O"/>
                        </IonType>
                        <IonType index="3" charge="1">
                            <FragmentArray values="370.2097" measure_ref="m_mz"/>
                            <FragmentArray values="42.0" measure_ref="m_intensity"/>
                            <FragmentArray values="0.0012" measure_ref="m_error"/>
                            <cvParam cvRef="PSI-MS" accession="MS:1001224" name="frag: b ion"/>
                        </IonType>
                    </Fragmentation>
                    <cvParam cvRef="PSI-MS" accession="MS:1001569" name="IdentityE Score" value="0.0"/>
                </SpectrumIdentificationItem>
            </SpectrumIdentificationResult>
            <SpectrumIdentificationResult spectrumID="index=2048" spectraData_ref="SD_1" id="SIR_SD_1_24">
                <SpectrumIdentificationItem chargeState="1" experimentalMassToCharge="1595.6728515625" calculatedMassToCharge="1595.675537109375" peptide_ref="PTD_QIYESQSEQCEGR_10C" rank="1" passThreshold="true" id="SII_PTD_QIYESQSEQCEGR_10C_1595X6729">
                    <PeptideEvidenceRef peptideEvidence_ref="PTD_QIYESQSEQCEGR_10C_DBSEQ_COND1_LUPAN"/>
                    <Fragmentation>
                        <IonType index="7 11" charge="1">
                            <FragmentArray values="848.3344 1355.5239" measure_ref="m_mz"/>
                            <FragmentArray values="25.0 50.0" measure_ref="m_intensity"/>
                            <FragmentArray values="0.0128 0.0031" measure_ref="m_error"/>
                            <cvParam cvRef="PSI-MS" accession="MS:1001233" name="frag: y ion - NH3"/>
                        </IonType>
                        <IonType index="4 7 9 10 11" charge="1">
                            <FragmentArray values="521.2179 865.3479 1080.431 1209.4829 1372.5494" measure_ref="m_mz"/>
                            <FragmentArray values="45.0 141.0 153.0 71.0 213.0" measure_ref="m_intensity"/>
                            <FragmentArray values="0.0039 -4.0E-4 -0.0088 -3.0E-4 0.0019" measure_ref="m_error"/>
                            <cvParam cvRef="PSI-MS" accession="MS:1001220" name="frag: y ion"/>
                        </IonType>
                        <IonType index="13" charge="2">
                            <FragmentArray values="1595.6696" measure_ref="m_mz"/>
                            <FragmentArray values="271.0" measure_ref="m_intensity"/>
                            <FragmentArray values="-0.0057" measure_ref="m_error"/>
                            <cvParam cvRef="PSI-MS" accession="MS:1001224" name="frag: b ion"/>
                        </IonType>
                    </Fragmentation>
                    <cvParam cvRef="PSI-MS" accession="MS:1001569" name="IdentityE Score" value="0.0"/>
                </SpectrumIdentificationItem>
            </SpectrumIdentificationResult>
            <SpectrumIdentificationResult spectrumID="index=2034" spectraData_ref="SD_1" id="SIR_SD_1_25">
                <SpectrumIdentificationItem chargeState="1" experimentalMassToCharge="1485.62451171875" calculatedMassToCharge="1485.62744140625" peptide_ref="PTD_IYESQSEQCEGR_9C" rank="1" passThreshold="true" id="SII_PTD_IYESQSEQCEGR_9C_1485X6245">
                    <PeptideEvidenceRef peptideEvidence_ref="PTD_IYESQSEQCEGR_9C_DBSEQ_COND1_LUPAN"/>
                    <Fragmentation>
                        <IonType index="5" charge="1">
                            <FragmentArray values="632.2477" measure_ref="m_mz"/>
                            <FragmentArray values="35.0" measure_ref="m_intensity"/>
                            <FragmentArray values="0.0013" measure_ref="m_error"/>
                            <cvParam cvRef="PSI-MS" accession="MS:1001233" name="frag: y ion - NH3"/>
                        </IonType>
                        <IonType index="4 5 8 9" charge="1">
                            <FragmentArray values="521.2108 649.2772 993.3907 1080.4366" measure_ref="m_mz"/>
                            <FragmentArray values="42.0 83.0 25.0 81.0" measure_ref="m_intensity"/>
                            <FragmentArray values="-0.0033 0.0043 -0.0167 -0.0031" measure_ref="m_error"/>
                            <cvParam cvRef="PSI-MS" accession="MS:1001220" name="frag: y ion"/>
                        </IonType>
                    </Fragmentation>
                    <cvParam cvRef="PSI-MS" accession="MS:1001569" name="IdentityE Score" value="0.0"/>
                </SpectrumIdentificationItem>
            </SpectrumIdentificationResult>
            <SpectrumIdentificationResult spectrumID="index=2030" spectraData_ref="SD_1" id="SIR_SD_1_26">
                <SpectrumIdentificationItem chargeState="1" experimentalMassToCharge="1372.5439453125" calculatedMassToCharge="1372.54345703125" peptide_ref="PTD_YESQSEQCEGR_8C" rank="1" passThreshold="true" id="SII_PTD_YESQSEQCEGR_8C_1372X544">
                    <PeptideEvidenceRef peptideEvidence_ref="PTD_YESQSEQCEGR_8C_DBSEQ_COND1_LUPAN"/>
                    <Fragmentation>
                        <IonType index="9" charge="1">
                            <FragmentArray values="1080.4327" measure_ref="m_mz"/>
                            <FragmentArray values="294.0" measure_ref="m_intensity"/>
                            <FragmentArray values="-0.007" measure_ref="m_error"/>
                            <cvParam cvRef="PSI-MS" accession="MS:1001220" name="frag: y ion"/>
                        </IonType>
                    </Fragmentation>
                    <cvParam cvRef="PSI-MS" accession="MS:1001569" name="IdentityE Score" value="0.0"/>
                </SpectrumIdentificationItem>
            </SpectrumIdentificationResult>
            <SpectrumIdentificationResult spectrumID="index=2033" spectraData_ref="SD_1" id="SIR_SD_1_27">
                <SpectrumIdentificationItem chargeState="1" experimentalMassToCharge="1209.47802734375" calculatedMassToCharge="1209.4801025390625" peptide_ref="PTD_ESQSEQCEGR_7C" rank="1" passThreshold="true" id="SII_PTD_ESQSEQCEGR_7C_1209X478">
                    <PeptideEvidenceRef peptideEvidence_ref="PTD_ESQSEQCEGR_7C_DBSEQ_COND1_LUPAN"/>
                    <Fragmentation>
                        <IonType index="4" charge="1">
                            <FragmentArray values="521.2142" measure_ref="m_mz"/>
                            <FragmentArray values="74.0" measure_ref="m_intensity"/>
                            <FragmentArray values="2.0E-4" measure_ref="m_error"/>
                            <cvParam cvRef="PSI-MS" accession="MS:1001220" name="frag: y ion"/>
                        </IonType>
                    </Fragmentation>
                    <cvParam cvRef="PSI-MS" accession="MS:1001569" name="IdentityE Score" value="0.0"/>
                </SpectrumIdentificationItem>
            </SpectrumIdentificationResult>
            <SpectrumIdentificationResult spectrumID="index=1990" spectraData_ref="SD_1" id="SIR_SD_1_28">
                <SpectrumIdentificationItem chargeState="1" experimentalMassToCharge="1063.414306640625" calculatedMassToCharge="1063.410888671875" peptide_ref="PTD_SQSEQCEGR_6C" rank="1" passThreshold="true" id="SII_PTD_SQSEQCEGR_6C_1063X4143">
                    <PeptideEvidenceRef peptideEvidence_ref="PTD_SQSEQCEGR_6C_DBSEQ_COND1_LUPAN"/>
                    <Fragmentation>
                        <IonType index="6" charge="1">
                            <FragmentArray values="761.3" measure_ref="m_mz"/>
                            <FragmentArray values="21.0" measure_ref="m_intensity"/>
                            <FragmentArray values="0.0107" measure_ref="m_error"/>
                            <cvParam cvRef="PSI-MS" accession="MS:1001233" name="frag: y ion - NH3"/>
                        </IonType>
                        <IonType index="5 6" charge="1">
                            <FragmentArray values="649.2743 778.3178" measure_ref="m_mz"/>
                            <FragmentArray values="21.0 61.0" measure_ref="m_intensity"/>
                            <FragmentArray values="0.0014 0.0019" measure_ref="m_error"/>
                            <cvParam cvRef="PSI-MS" accession="MS:1001220" name="frag: y ion"/>
                        </IonType>
                        <IonType index="5" charge="1">
                            <FragmentArray values="631.2716" measure_ref="m_mz"/>
                            <FragmentArray values="29.0" measure_ref="m_intensity"/>
                            <FragmentArray values="0.0093" measure_ref="m_error"/>
                            <cvParam cvRef="PSI-MS" accession="MS:1001223" name="frag: y ion - H2O"/>
                        </IonType>
                    </Fragmentation>
                    <cvParam cvRef="PSI-MS" accession="MS:1001569" name="IdentityE Score" value="0.0"/>
                </SpectrumIdentificationItem>
            </SpectrumIdentificationResult>
            <SpectrumIdentificationResult spectrumID="index=2006" spectraData_ref="SD_1" id="SIR_SD_1_29">
                <SpectrumIdentificationItem chargeState="1" experimentalMassToCharge="1080.4383544921875" calculatedMassToCharge="1080.4375" peptide_ref="PTD_SQSEQCEGR_6C" rank="1" passThreshold="true" id="SII_PTD_SQSEQCEGR_6C_1080X4384">
                    <PeptideEvidenceRef peptideEvidence_ref="PTD_SQSEQCEGR_6C_DBSEQ_COND1_LUPAN"/>
                    <cvParam cvRef="PSI-MS" accession="MS:1001569" name="IdentityE Score" value="0.0"/>
                </SpectrumIdentificationItem>
            </SpectrumIdentificationResult>
            <SpectrumIdentificationResult spectrumID="index=1996" spectraData_ref="SD_1" id="SIR_SD_1_30">
                <SpectrumIdentificationItem chargeState="1" experimentalMassToCharge="865.3496704101562" calculatedMassToCharge="865.346923828125" peptide_ref="PTD_SEQCEGR_4C" rank="1" passThreshold="true" id="SII_PTD_SEQCEGR_4C_865X3497">
                    <PeptideEvidenceRef peptideEvidence_ref="PTD_SEQCEGR_4C_DBSEQ_COND1_LUPAN"/>
                    <Fragmentation>
                        <IonType index="7" charge="1">
                            <FragmentArray values="865.35" measure_ref="m_mz"/>
                            <FragmentArray values="6777.0" measure_ref="m_intensity"/>
                            <FragmentArray values="0.0017" measure_ref="m_error"/>
                            <cvParam cvRef="PSI-MS" accession="MS:1001220" name="frag: y ion"/>
                        </IonType>
                    </Fragmentation>
                    <cvParam cvRef="PSI-MS" accession="MS:1001569" name="IdentityE Score" value="0.0"/>
                </SpectrumIdentificationItem>
            </SpectrumIdentificationResult>
            <SpectrumIdentificationResult spectrumID="index=1962" spectraData_ref="SD_1" id="SIR_SD_1_31">
                <SpectrumIdentificationItem chargeState="1" experimentalMassToCharge="760.3035278320312" calculatedMassToCharge="760.3043212890625" peptide_ref="PTD_EQCEGR_3C" rank="1" passThreshold="true" id="SII_PTD_EQCEGR_3C_760X3035">
                    <PeptideEvidenceRef peptideEvidence_ref="PTD_EQCEGR_3C_DBSEQ_COND1_LUPAN"/>
                    <Fragmentation>
                        <IonType index="6" charge="1">
                            <FragmentArray values="743.2736" measure_ref="m_mz"/>
                            <FragmentArray values="169.0" measure_ref="m_intensity"/>
                            <FragmentArray values="-0.0051" measure_ref="m_error"/>
                            <cvParam cvRef="PSI-MS" accession="MS:1001232" name="frag: b ion - NH3"/>
                        </IonType>
                    </Fragmentation>
                    <cvParam cvRef="PSI-MS" accession="MS:1001569" name="IdentityE Score" value="0.0"/>
                </SpectrumIdentificationItem>
            </SpectrumIdentificationResult>
            <SpectrumIdentificationResult spectrumID="index=1987" spectraData_ref="SD_1" id="SIR_SD_1_32">
                <SpectrumIdentificationItem chargeState="1" experimentalMassToCharge="778.317626953125" calculatedMassToCharge="778.3148803710938" peptide_ref="PTD_EQCEGR_3C" rank="1" passThreshold="true" id="SII_PTD_EQCEGR_3C_778X3176">
                    <PeptideEvidenceRef peptideEvidence_ref="PTD_EQCEGR_3C_DBSEQ_COND1_LUPAN"/>
                    <Fragmentation>
                        <IonType index="3 5 6" charge="1">
                            <FragmentArray values="361.1798 649.2852 778.3148" measure_ref="m_mz"/>
                            <FragmentArray values="43.0 57.0 2299.0" measure_ref="m_intensity"/>
                            <FragmentArray values="-0.0033 0.0122 -0.0011" measure_ref="m_error"/>
                            <cvParam cvRef="PSI-MS" accession="MS:1001220" name="frag: y ion"/>
                        </IonType>
                    </Fragmentation>
                    <cvParam cvRef="PSI-MS" accession="MS:1001569" name="IdentityE Score" value="0.0"/>
                </SpectrumIdentificationItem>
            </SpectrumIdentificationResult>
            <SpectrumIdentificationResult spectrumID="index=1994" spectraData_ref="SD_1" id="SIR_SD_1_33">
                <SpectrumIdentificationItem chargeState="1" experimentalMassToCharge="521.2133178710938" calculatedMassToCharge="521.2136840820312" peptide_ref="PTD_CEGR_1C" rank="1" passThreshold="true" id="SII_PTD_CEGR_1C_521X2133">
                    <PeptideEvidenceRef peptideEvidence_ref="PTD_CEGR_1C_DBSEQ_COND1_LUPAN"/>
                    <Fragmentation>
                        <IonType index="4" charge="1">
                            <FragmentArray values="521.2123" measure_ref="m_mz"/>
                            <FragmentArray values="1034.0" measure_ref="m_intensity"/>
                            <FragmentArray values="-0.0018" measure_ref="m_error"/>
                            <cvParam cvRef="PSI-MS" accession="MS:1001220" name="frag: y ion"/>
                        </IonType>
                        <IonType index="4" charge="1">
                            <FragmentArray values="503.2042" measure_ref="m_mz"/>
                            <FragmentArray values="42.0" measure_ref="m_intensity"/>
                            <FragmentArray values="7.0E-4" measure_ref="m_error"/>
                            <cvParam cvRef="PSI-MS" accession="MS:1001224" name="frag: b ion"/>
                        </IonType>
                    </Fragmentation>
                    <cvParam cvRef="PSI-MS" accession="MS:1001569" name="IdentityE Score" value="0.0"/>
                </SpectrumIdentificationItem>
            </SpectrumIdentificationResult>
            <SpectrumIdentificationResult spectrumID="index=4509" spectraData_ref="SD_1" id="SIR_SD_1_34">
                <SpectrumIdentificationItem chargeState="1" experimentalMassToCharge="1052.465576171875" calculatedMassToCharge="1052.46435546875" peptide_ref="PTD_QQEQQLEGE" rank="1" passThreshold="true" id="SII_PTD_QQEQQLEGE_1052X4656">
                    <PeptideEvidenceRef peptideEvidence_ref="PTD_QQEQQLEGE_DBSEQ_COND1_LUPAN"/>
                    <Fragmentation>
                        <IonType index="9" charge="1">
                            <FragmentArray values="1052.4714" measure_ref="m_mz"/>
                            <FragmentArray values="124.0" measure_ref="m_intensity"/>
                            <FragmentArray values="0.0049" measure_ref="m_error"/>
                            <cvParam cvRef="PSI-MS" accession="MS:1001222" name="frag: b ion - H2O"/>
                        </IonType>
                        <IonType index="8" charge="1">
                            <FragmentArray values="941.4429" measure_ref="m_mz"/>
                            <FragmentArray values="28.0" measure_ref="m_intensity"/>
                            <FragmentArray values="0.0089" measure_ref="m_error"/>
                            <cvParam cvRef="PSI-MS" accession="MS:1001224" name="frag: b ion"/>
                        </IonType>
                    </Fragmentation>
                    <cvParam cvRef="PSI-MS" accession="MS:1001569" name="IdentityE Score" value="0.0"/>
                </SpectrumIdentificationItem>
            </SpectrumIdentificationResult>
            <SpectrumIdentificationResult spectrumID="index=4499" spectraData_ref="SD_1" id="SIR_SD_1_35">
                <SpectrumIdentificationItem chargeState="1" experimentalMassToCharge="1070.474609375" calculatedMassToCharge="1070.474853515625" peptide_ref="PTD_QQEQQLEGE" rank="1" passThreshold="true" id="SII_PTD_QQEQQLEGE_1070X4746">
                    <PeptideEvidenceRef peptideEvidence_ref="PTD_QQEQQLEGE_DBSEQ_COND1_LUPAN"/>
                    <Fragmentation>
                        <IonType index="5 9" charge="1">
                            <FragmentArray values="625.2698 1053.4579" measure_ref="m_mz"/>
                            <FragmentArray values="37.0 142.0" measure_ref="m_intensity"/>
                            <FragmentArray values="0.0116 0.0074" measure_ref="m_error"/>
                            <cvParam cvRef="PSI-MS" accession="MS:1001232" name="frag: b ion - NH3"/>
                        </IonType>
                        <IonType index="9" charge="1">
                            <FragmentArray values="1070.4761" measure_ref="m_mz"/>
                            <FragmentArray values="83.0" measure_ref="m_intensity"/>
                            <FragmentArray values="-0.0011" measure_ref="m_error"/>
                            <cvParam cvRef="PSI-MS" accession="MS:1001224" name="frag: b ion"/>
                        </IonType>
                    </Fragmentation>
                    <cvParam cvRef="PSI-MS" accession="MS:1001569" name="IdentityE Score" value="0.0"/>
                </SpectrumIdentificationItem>
            </SpectrumIdentificationResult>
            <SpectrumIdentificationResult spectrumID="index=1332" spectraData_ref="SD_1" id="SIR_SD_1_36">
                <SpectrumIdentificationItem chargeState="1" experimentalMassToCharge="1458.7069091796875" calculatedMassToCharge="1458.7071533203125" peptide_ref="PTD_QQEQQLEGELEK" rank="1" passThreshold="true" id="SII_PTD_QQEQQLEGELEK_1458X7069">
                    <PeptideEvidenceRef peptideEvidence_ref="PTD_QQEQQLEGELEK_DBSEQ_COND1_LUPAN"/>
                    <PeptideEvidenceRef peptideEvidence_ref="PTD_QQEQQLEGELEK_DBSEQ_COND3_LUPAN"/>
                    <Fragmentation>
                        <IonType index="8 9" charge="1">
                            <FragmentArray values="928.465 1056.5345" measure_ref="m_mz"/>
                            <FragmentArray values="156.0 67.0" measure_ref="m_intensity"/>
                            <FragmentArray values="0.0012 0.0115" measure_ref="m_error"/>
                            <cvParam cvRef="PSI-MS" accession="MS:1001233" name="frag: y ion - NH3"/>
                        </IonType>
                        <IonType index="3 5 6 7 8 9 10" charge="1">
                            <FragmentArray values="389.2345 575.3069 704.35 817.4318 945.4896 1073.5416 1202.5955" measure_ref="m_mz"/>
                            <FragmentArray values="68.0 355.0 364.0 353.0 284.0 150.0 417.0" measure_ref="m_intensity"/>
                            <FragmentArray values="-0.005 0.0029 0.0031 4.0E-4 -8.0E-4 -0.008 0.0025" measure_ref="m_error"/>
                            <cvParam cvRef="PSI-MS" accession="MS:1001220" name="frag: y ion"/>
                        </IonType>
                        <IonType index="3 4 5 6" charge="1">
                            <FragmentArray values="369.1402 497.198 625.2679 738.3477" measure_ref="m_mz"/>
                            <FragmentArray values="88.0 89.0 141.0 157.0" measure_ref="m_intensity"/>
                            <FragmentArray values="-4.0E-4 -0.0013 0.0096 0.0051" measure_ref="m_error"/>
                            <cvParam cvRef="PSI-MS" accession="MS:1001232" name="frag: b ion - NH3"/>
                        </IonType>
                        <IonType index="6 8 9" charge="1">
                            <FragmentArray values="686.3285 927.491 1055.5563" measure_ref="m_mz"/>
                            <FragmentArray values="111.0 43.0 26.0" measure_ref="m_intensity"/>
                            <FragmentArray values="-0.0078 0.0112 0.0173" measure_ref="m_error"/>
                            <cvParam cvRef="PSI-MS" accession="MS:1001223" name="frag: y ion - H2O"/>
                        </IonType>
                        <IonType index="3 4 5 9 10 11" charge="1">
                            <FragmentArray values="368.156 496.2165 624.282 1052.4648 1165.5571 1294.5936" measure_ref="m_mz"/>
                            <FragmentArray values="48.0 98.0 36.0 97.0 46.0 91.0" measure_ref="m_intensity"/>
                            <FragmentArray values="-5.0E-4 0.0012 0.0078 -0.0017 0.0059 -0.001" measure_ref="m_error"/>
                            <cvParam cvRef="PSI-MS" accession="MS:1001222" name="frag: b ion - H2O"/>
                        </IonType>
                        <IonType index="4 7 8" charge="1">
                            <FragmentArray values="514.2241 884.4001 941.4172" measure_ref="m_mz"/>
                            <FragmentArray values="31.0 22.0 21.0" measure_ref="m_intensity"/>
                            <FragmentArray values="-0.0018 -0.0122 -0.0168" measure_ref="m_error"/>
                            <cvParam cvRef="PSI-MS" accession="MS:1001224" name="frag: b ion"/>
                        </IonType>
                    </Fragmentation>
                    <cvParam cvRef="PSI-MS" accession="MS:1001569" name="IdentityE Score" value="7.6268"/>
                </SpectrumIdentificationItem>
            </SpectrumIdentificationResult>
            <SpectrumIdentificationResult spectrumID="index=4538" spectraData_ref="SD_1" id="SIR_SD_1_37">
                <SpectrumIdentificationItem chargeState="1" experimentalMassToCharge="1806.9276123046875" calculatedMassToCharge="1806.9344482421875" peptide_ref="PTD_QQEQQLEGELEKLPR" rank="1" passThreshold="true" id="SII_PTD_QQEQQLEGELEKLPR_1806X9276">
                    <PeptideEvidenceRef peptideEvidence_ref="PTD_QQEQQLEGELEKLPR_DBSEQ_COND1_LUPAN"/>
                    <Fragmentation>
                        <IonType index="15" charge="3">
                            <FragmentArray values="1806.9308" measure_ref="m_mz"/>
                            <FragmentArray values="24608.0" measure_ref="m_intensity"/>
                            <FragmentArray values="-0.0013" measure_ref="m_error"/>
                            <cvParam cvRef="PSI-MS" accession="MS:1001224" name="frag: b ion"/>
                        </IonType>
                        <IonType index="11" charge="1">
                            <FragmentArray values="1294.6942" measure_ref="m_mz"/>
                            <FragmentArray values="32.0" measure_ref="m_intensity"/>
                            <FragmentArray values="-0.0095" measure_ref="m_error"/>
                            <cvParam cvRef="PSI-MS" accession="MS:1001233" name="frag: y ion - NH3"/>
                        </IonType>
                        <IonType index="3 6 9 10 11" charge="1">
                            <FragmentArray values="385.2519 755.4817 1070.5906 1183.6674 1311.7238" measure_ref="m_mz"/>
                            <FragmentArray values="217.0 173.0 502.0 311.0 271.0" measure_ref="m_intensity"/>
                            <FragmentArray values="-0.004 0.0033 0.0043 -0.0037 -0.0066" measure_ref="m_error"/>
                            <cvParam cvRef="PSI-MS" accession="MS:1001220" name="frag: y ion"/>
                        </IonType>
                        <IonType index="3" charge="1">
                            <FragmentArray values="369.1399" measure_ref="m_mz"/>
                            <FragmentArray values="54.0" measure_ref="m_intensity"/>
                            <FragmentArray values="-7.0E-4" measure_ref="m_error"/>
                            <cvParam cvRef="PSI-MS" accession="MS:1001232" name="frag: b ion - NH3"/>
                        </IonType>
                        <IonType index="9" charge="1">
                            <FragmentArray values="1052.5941" measure_ref="m_mz"/>
                            <FragmentArray values="23.0" measure_ref="m_intensity"/>
                            <FragmentArray values="0.0184" measure_ref="m_error"/>
                            <cvParam cvRef="PSI-MS" accession="MS:1001223" name="frag: y ion - H2O"/>
                        </IonType>
                        <IonType index="4 5 6 7 8" charge="1">
                            <FragmentArray values="496.2156 624.2776 737.3704 866.4072 923.4367" measure_ref="m_mz"/>
                            <FragmentArray values="46.0 45.0 23.0 58.0 112.0" measure_ref="m_intensity"/>
                            <FragmentArray values="3.0E-4 0.0034 0.0118 0.0055 0.0134" measure_ref="m_error"/>
                            <cvParam cvRef="PSI-MS" accession="MS:1001222" name="frag: b ion - H2O"/>
                        </IonType>
                        <IonType index="4 5 6 9" charge="1">
                            <FragmentArray values="514.2206 642.2761 755.3616 1070.4801" measure_ref="m_mz"/>
                            <FragmentArray values="51.0 31.0 100.0 79.0" measure_ref="m_intensity"/>
                            <FragmentArray values="-0.0054 -0.0087 -0.0076 0.0029" measure_ref="m_error"/>
                            <cvParam cvRef="PSI-MS" accession="MS:1001224" name="frag: b ion"/>
                        </IonType>
                    </Fragmentation>
                    <cvParam cvRef="PSI-MS" accession="MS:1001569" name="IdentityE Score" value="0.0"/>
                </SpectrumIdentificationItem>
            </SpectrumIdentificationResult>
            <SpectrumIdentificationResult spectrumID="index=4496" spectraData_ref="SD_1" id="SIR_SD_1_38">
                <SpectrumIdentificationItem chargeState="1" experimentalMassToCharge="1807.906494140625" calculatedMassToCharge="1807.91845703125" peptide_ref="PTD_QQEQQLEGELEKLPR" rank="1" passThreshold="true" id="SII_PTD_QQEQQLEGELEKLPR_1807X9065">
                    <PeptideEvidenceRef peptideEvidence_ref="PTD_QQEQQLEGELEKLPR_DBSEQ_COND1_LUPAN"/>
                    <Fragmentation>
                        <IonType index="8" charge="2">
                            <FragmentArray values="923.5188" measure_ref="m_mz"/>
                            <FragmentArray values="37.0" measure_ref="m_intensity"/>
                            <FragmentArray values="-0.0107" measure_ref="m_error"/>
                            <cvParam cvRef="PSI-MS" accession="MS:1001223" name="frag: y ion - H2O"/>
                        </IonType>
                        <IonType index="9" charge="1">
                            <FragmentArray values="1070.5946" measure_ref="m_mz"/>
                            <FragmentArray values="69.0" measure_ref="m_intensity"/>
                            <FragmentArray values="0.0082" measure_ref="m_error"/>
                            <cvParam cvRef="PSI-MS" accession="MS:1001220" name="frag: y ion"/>
                        </IonType>
                        <IonType index="4" charge="1">
                            <FragmentArray values="497.1919" measure_ref="m_mz"/>
                            <FragmentArray values="22.0" measure_ref="m_intensity"/>
                            <FragmentArray values="-0.0075" measure_ref="m_error"/>
                            <cvParam cvRef="PSI-MS" accession="MS:1001232" name="frag: b ion - NH3"/>
                        </IonType>
                        <IonType index="3" charge="1">
                            <FragmentArray values="368.1539" measure_ref="m_mz"/>
                            <FragmentArray values="153.0" measure_ref="m_intensity"/>
                            <FragmentArray values="-0.0026" measure_ref="m_error"/>
                            <cvParam cvRef="PSI-MS" accession="MS:1001222" name="frag: b ion - H2O"/>
                        </IonType>
                    </Fragmentation>
                    <cvParam cvRef="PSI-MS" accession="MS:1001569" name="IdentityE Score" value="0.0"/>
                </SpectrumIdentificationItem>
            </SpectrumIdentificationResult>
            <SpectrumIdentificationResult spectrumID="index=4533" spectraData_ref="SD_1" id="SIR_SD_1_39">
                <SpectrumIdentificationItem chargeState="1" experimentalMassToCharge="1824.9471435546875" calculatedMassToCharge="1824.9449462890625" peptide_ref="PTD_QQEQQLEGELEKLPR" rank="1" passThreshold="true" id="SII_PTD_QQEQQLEGELEKLPR_1824X9471">
                    <PeptideEvidenceRef peptideEvidence_ref="PTD_QQEQQLEGELEKLPR_DBSEQ_COND1_LUPAN"/>
                    <PeptideEvidenceRef peptideEvidence_ref="PTD_QQEQQLEGELEKLPR_DBSEQ_COND3_LUPAN"/>
                    <Fragmentation>
                        <IonType index="6 10" charge="1">
                            <FragmentArray values="737.3546 1165.5526" measure_ref="m_mz"/>
                            <FragmentArray values="5071.0 1249.0" measure_ref="m_intensity"/>
                            <FragmentArray values="-0.004 0.0014" measure_ref="m_error"/>
                            <cvParam cvRef="PSI-MS" accession="MS:1001222" name="frag: b ion - H2O"/>
                        </IonType>
                        <IonType index="9" charge="1">
                            <FragmentArray values="1070.5876" measure_ref="m_mz"/>
                            <FragmentArray values="27562.0" measure_ref="m_intensity"/>
                            <FragmentArray values="0.0014" measure_ref="m_error"/>
                            <cvParam cvRef="PSI-MS" accession="MS:1001220" name="frag: y ion"/>
                        </IonType>
                        <IonType index="11" charge="1">
                            <FragmentArray values="1311.7242" measure_ref="m_mz"/>
                            <FragmentArray values="5963.0" measure_ref="m_intensity"/>
                            <FragmentArray values="-0.0015" measure_ref="m_error"/>
                            <cvParam cvRef="PSI-MS" accession="MS:1001220" name="frag: y ion"/>
                        </IonType>
                        <IonType index="6" charge="1">
                            <FragmentArray values="755.4786" measure_ref="m_mz"/>
                            <FragmentArray values="14360.0" measure_ref="m_intensity"/>
                            <FragmentArray values="2.0E-4" measure_ref="m_error"/>
                            <cvParam cvRef="PSI-MS" accession="MS:1001220" name="frag: y ion"/>
                        </IonType>
                        <IonType index="6" charge="1">
                            <FragmentArray values="755.373" measure_ref="m_mz"/>
                            <FragmentArray values="501.0" measure_ref="m_intensity"/>
                            <FragmentArray values="0.0037" measure_ref="m_error"/>
                            <cvParam cvRef="PSI-MS" accession="MS:1001224" name="frag: b ion"/>
                        </IonType>
                        <IonType index="14" charge="2">
                            <FragmentArray values="1633.7864" measure_ref="m_mz"/>
                            <FragmentArray values="61.0" measure_ref="m_intensity"/>
                            <FragmentArray values="-0.0203" measure_ref="m_error"/>
                            <cvParam cvRef="PSI-MS" accession="MS:1001232" name="frag: b ion - NH3"/>
                        </IonType>
                        <IonType index="14" charge="2">
                            <FragmentArray values="1650.823" measure_ref="m_mz"/>
                            <FragmentArray values="47.0" measure_ref="m_intensity"/>
                            <FragmentArray values="-0.0103" measure_ref="m_error"/>
                            <cvParam cvRef="PSI-MS" accession="MS:1001224" name="frag: b ion"/>
                        </IonType>
                        <IonType index="8" charge="1">
                            <FragmentArray values="923.5291" measure_ref="m_mz"/>
                            <FragmentArray values="1359.0" measure_ref="m_intensity"/>
                            <FragmentArray values="-0.0034" measure_ref="m_error"/>
                            <cvParam cvRef="PSI-MS" accession="MS:1001223" name="frag: y ion - H2O"/>
                        </IonType>
                        <IonType index="7" charge="1">
                            <FragmentArray values="884.5198" measure_ref="m_mz"/>
                            <FragmentArray values="3269.0" measure_ref="m_intensity"/>
                            <FragmentArray values="-0.0016" measure_ref="m_error"/>
                            <cvParam cvRef="PSI-MS" accession="MS:1001220" name="frag: y ion"/>
                        </IonType>
                        <IonType index="3 4 5" charge="1">
                            <FragmentArray values="385.2553 513.3508 642.3945" measure_ref="m_mz"/>
                            <FragmentArray values="6131.0 12126.0 15190.0" measure_ref="m_intensity"/>
                            <FragmentArray values="-6.0E-4 -3.0E-4 5.0E-4" measure_ref="m_error"/>
                            <cvParam cvRef="PSI-MS" accession="MS:1001220" name="frag: y ion"/>
                        </IonType>
                        <IonType index="5 6 11" charge="1">
                            <FragmentArray values="624.3828 737.467 1293.7056" measure_ref="m_mz"/>
                            <FragmentArray values="443.0 72.0 86.0" measure_ref="m_intensity"/>
                            <FragmentArray values="-6.0E-4 -7.0E-4 -0.0141" measure_ref="m_error"/>
                            <cvParam cvRef="PSI-MS" accession="MS:1001223" name="frag: y ion - H2O"/>
                        </IonType>
                        <IonType index="8" charge="1">
                            <FragmentArray values="941.544" measure_ref="m_mz"/>
                            <FragmentArray values="38582.0" measure_ref="m_intensity"/>
                            <FragmentArray values="9.0E-4" measure_ref="m_error"/>
                            <cvParam cvRef="PSI-MS" accession="MS:1001220" name="frag: y ion"/>
                        </IonType>
                        <IonType index="7" charge="1">
                            <FragmentArray values="884.4134" measure_ref="m_mz"/>
                            <FragmentArray values="303.0" measure_ref="m_intensity"/>
                            <FragmentArray values="0.0011" measure_ref="m_error"/>
                            <cvParam cvRef="PSI-MS" accession="MS:1001224" name="frag: b ion"/>
                        </IonType>
                        <IonType index="7" charge="1">
                            <FragmentArray values="866.5061" measure_ref="m_mz"/>
                            <FragmentArray values="966.0" measure_ref="m_intensity"/>
                            <FragmentArray values="-0.0019" measure_ref="m_error"/>
                            <cvParam cvRef="PSI-MS" accession="MS:1001223" name="frag: y ion - H2O"/>
                        </IonType>
                        <IonType index="7" charge="1">
                            <FragmentArray values="866.3987" measure_ref="m_mz"/>
                            <FragmentArray values="3710.0" measure_ref="m_intensity"/>
                            <FragmentArray values="-0.0029" measure_ref="m_error"/>
                            <cvParam cvRef="PSI-MS" accession="MS:1001222" name="frag: b ion - H2O"/>
                        </IonType>
                        <IonType index="9" charge="1">
                            <FragmentArray values="1052.4653" measure_ref="m_mz"/>
                            <FragmentArray values="5868.0" measure_ref="m_intensity"/>
                            <FragmentArray values="-0.0012" measure_ref="m_error"/>
                            <cvParam cvRef="PSI-MS" accession="MS:1001222" name="frag: b ion - H2O"/>
                        </IonType>
                        <IonType index="8" charge="1">
                            <FragmentArray values="923.4215" measure_ref="m_mz"/>
                            <FragmentArray values="2570.0" measure_ref="m_intensity"/>
                            <FragmentArray values="-0.0019" measure_ref="m_error"/>
                            <cvParam cvRef="PSI-MS" accession="MS:1001222" name="frag: b ion - H2O"/>
                        </IonType>
                        <IonType index="9" charge="1">
                            <FragmentArray values="1052.5697" measure_ref="m_mz"/>
                            <FragmentArray values="6699.0" measure_ref="m_intensity"/>
                            <FragmentArray values="-0.0025" measure_ref="m_error"/>
                            <cvParam cvRef="PSI-MS" accession="MS:1001223" name="frag: y ion - H2O"/>
                        </IonType>
                        <IonType index="10" charge="1">
                            <FragmentArray values="1165.6532" measure_ref="m_mz"/>
                            <FragmentArray values="438.0" measure_ref="m_intensity"/>
                            <FragmentArray values="-0.0031" measure_ref="m_error"/>
                            <cvParam cvRef="PSI-MS" accession="MS:1001223" name="frag: y ion - H2O"/>
                        </IonType>
                        <IonType index="11" charge="2">
                            <FragmentArray values="1294.7083" measure_ref="m_mz"/>
                            <FragmentArray values="58.0" measure_ref="m_intensity"/>
                            <FragmentArray values="0.0092" measure_ref="m_error"/>
                            <cvParam cvRef="PSI-MS" accession="MS:1001233" name="frag: y ion - NH3"/>
                        </IonType>
                        <IonType index="13" charge="2">
                            <FragmentArray values="1550.8163" measure_ref="m_mz"/>
                            <FragmentArray values="4436.0" measure_ref="m_intensity"/>
                            <FragmentArray values="-6.0E-4" measure_ref="m_error"/>
                            <cvParam cvRef="PSI-MS" accession="MS:1001223" name="frag: y ion - H2O"/>
                        </IonType>
                        <IonType index="3 4 5 6 7 9 11 13" charge="1">
                            <FragmentArray values="369.1418 497.2015 625.2599 738.3397 867.3831 1053.4594 1295.5967 1536.7631" measure_ref="m_mz"/>
                            <FragmentArray values="3624.0 2086.0 199.0 210.0 93.0 55.0 601.0 266.0" measure_ref="m_intensity"/>
                            <FragmentArray values="0.0012 0.0022 0.0017 -0.0029 -0.0025 0.0088 0.0181 0.0038" measure_ref="m_error"/>
                            <cvParam cvRef="PSI-MS" accession="MS:1001232" name="frag: b ion - NH3"/>
                        </IonType>
                        <IonType index="3 4 5" charge="1">
                            <FragmentArray values="368.1563 496.2136 624.2715" measure_ref="m_mz"/>
                            <FragmentArray values="3103.0 2156.0 10773.0" measure_ref="m_intensity"/>
                            <FragmentArray values="-3.0E-4 -0.0018 -0.0027" measure_ref="m_error"/>
                            <cvParam cvRef="PSI-MS" accession="MS:1001222" name="frag: b ion - H2O"/>
                        </IonType>
                        <IonType index="13 14" charge="2">
                            <FragmentArray values="1568.8282 1696.883" measure_ref="m_mz"/>
                            <FragmentArray values="6370.0 670.0" measure_ref="m_intensity"/>
                            <FragmentArray values="7.0E-4 -0.0035" measure_ref="m_error"/>
                            <cvParam cvRef="PSI-MS" accession="MS:1001220" name="frag: y ion"/>
                        </IonType>
                        <IonType index="3 4 5 8 9 11 13" charge="1">
                            <FragmentArray values="386.1662 514.2288 642.2806 941.4265 1070.4662 1312.5955 1553.8019" measure_ref="m_mz"/>
                            <FragmentArray values="2071.0 803.0 998.0 152.0 298.0 138.0 302.0" measure_ref="m_intensity"/>
                            <FragmentArray values="-9.0E-4 0.0029 -0.0042 -0.0074 -0.011 -0.0097 0.016" measure_ref="m_error"/>
                            <cvParam cvRef="PSI-MS" accession="MS:1001224" name="frag: b ion"/>
                        </IonType>
                        <IonType index="10" charge="1">
                            <FragmentArray values="1183.6667" measure_ref="m_mz"/>
                            <FragmentArray values="17793.0" measure_ref="m_intensity"/>
                            <FragmentArray values="-2.0E-4" measure_ref="m_error"/>
                            <cvParam cvRef="PSI-MS" accession="MS:1001220" name="frag: y ion"/>
                        </IonType>
                    </Fragmentation>
                    <cvParam cvRef="PSI-MS" accession="MS:1001569" name="IdentityE Score" value="8.0495"/>
                </SpectrumIdentificationItem>
            </SpectrumIdentificationResult>
            <SpectrumIdentificationResult spectrumID="index=4511" spectraData_ref="SD_1" id="SIR_SD_1_40">
                <SpectrumIdentificationItem chargeState="1" experimentalMassToCharge="1696.886962890625" calculatedMassToCharge="1696.8863525390625" peptide_ref="PTD_QEQQLEGELEKLPR" rank="1" passThreshold="true" id="SII_PTD_QEQQLEGELEKLPR_1696X887">
                    <PeptideEvidenceRef peptideEvidence_ref="PTD_QEQQLEGELEKLPR_DBSEQ_COND1_LUPAN"/>
                    <Fragmentation>
                        <IonType index="3 4 8 9 11" charge="1">
                            <FragmentArray values="385.2539 513.3514 941.5485 1070.5867 1311.7539" measure_ref="m_mz"/>
                            <FragmentArray values="45.0 24.0 108.0 131.0 36.0" measure_ref="m_intensity"/>
                            <FragmentArray values="-0.002 3.0E-4 0.0054 4.0E-4 0.0235" measure_ref="m_error"/>
                            <cvParam cvRef="PSI-MS" accession="MS:1001220" name="frag: y ion"/>
                        </IonType>
                        <IonType index="3 5" charge="1">
                            <FragmentArray values="369.1362 610.2867" measure_ref="m_mz"/>
                            <FragmentArray values="29.0 38.0" measure_ref="m_intensity"/>
                            <FragmentArray values="-0.0044 0.003" measure_ref="m_error"/>
                            <cvParam cvRef="PSI-MS" accession="MS:1001232" name="frag: b ion - NH3"/>
                        </IonType>
                        <IonType index="7" charge="1">
                            <FragmentArray values="866.4976" measure_ref="m_mz"/>
                            <FragmentArray values="73.0" measure_ref="m_intensity"/>
                            <FragmentArray values="-0.0132" measure_ref="m_error"/>
                            <cvParam cvRef="PSI-MS" accession="MS:1001223" name="frag: y ion - H2O"/>
                        </IonType>
                        <IonType index="14" charge="2">
                            <FragmentArray values="1696.8906" measure_ref="m_mz"/>
                            <FragmentArray values="907.0" measure_ref="m_intensity"/>
                            <FragmentArray values="0.0041" measure_ref="m_error"/>
                            <cvParam cvRef="PSI-MS" accession="MS:1001220" name="frag: y ion"/>
                        </IonType>
                        <IonType index="6" charge="1">
                            <FragmentArray values="756.3497" measure_ref="m_mz"/>
                            <FragmentArray values="21.0" measure_ref="m_intensity"/>
                            <FragmentArray values="-0.0035" measure_ref="m_error"/>
                            <cvParam cvRef="PSI-MS" accession="MS:1001224" name="frag: b ion"/>
                        </IonType>
                    </Fragmentation>
                    <cvParam cvRef="PSI-MS" accession="MS:1001569" name="IdentityE Score" value="0.0"/>
                </SpectrumIdentificationItem>
            </SpectrumIdentificationResult>
            <SpectrumIdentificationResult spectrumID="index=4515" spectraData_ref="SD_1" id="SIR_SD_1_41">
                <SpectrumIdentificationItem chargeState="1" experimentalMassToCharge="1568.827392578125" calculatedMassToCharge="1568.827880859375" peptide_ref="PTD_EQQLEGELEKLPR" rank="1" passThreshold="true" id="SII_PTD_EQQLEGELEKLPR_1568X8274">
                    <PeptideEvidenceRef peptideEvidence_ref="PTD_EQQLEGELEKLPR_DBSEQ_COND1_LUPAN"/>
                    <Fragmentation>
                        <IonType index="9" charge="2">
                            <FragmentArray values="1052.5728" measure_ref="m_mz"/>
                            <FragmentArray values="222.0" measure_ref="m_intensity"/>
                            <FragmentArray values="6.0E-4" measure_ref="m_error"/>
                            <cvParam cvRef="PSI-MS" accession="MS:1001223" name="frag: y ion - H2O"/>
                        </IonType>
                        <IonType index="11" charge="1">
                            <FragmentArray values="1294.7286" measure_ref="m_mz"/>
                            <FragmentArray values="23.0" measure_ref="m_intensity"/>
                            <FragmentArray values="0.0249" measure_ref="m_error"/>
                            <cvParam cvRef="PSI-MS" accession="MS:1001233" name="frag: y ion - NH3"/>
                        </IonType>
                        <IonType index="3 4 5 6 7 8" charge="1">
                            <FragmentArray values="385.2494 513.345 642.3984 755.4729 884.5307 941.5437" measure_ref="m_mz"/>
                            <FragmentArray values="78.0 107.0 93.0 52.0 42.0 400.0" measure_ref="m_intensity"/>
                            <FragmentArray values="-0.0065 -0.006 0.0044 -0.0055 0.0093 6.0E-4" measure_ref="m_error"/>
                            <cvParam cvRef="PSI-MS" accession="MS:1001220" name="frag: y ion"/>
                        </IonType>
                        <IonType index="8" charge="1">
                            <FragmentArray values="923.5273" measure_ref="m_mz"/>
                            <FragmentArray values="22.0" measure_ref="m_intensity"/>
                            <FragmentArray values="-0.0052" measure_ref="m_error"/>
                            <cvParam cvRef="PSI-MS" accession="MS:1001223" name="frag: y ion - H2O"/>
                        </IonType>
                        <IonType index="3 5 6 11" charge="1">
                            <FragmentArray values="368.1546 610.2813 667.3159 1279.6667" measure_ref="m_mz"/>
                            <FragmentArray values="118.0 31.0 23.0 27.0" measure_ref="m_intensity"/>
                            <FragmentArray values="-0.002 -0.0024 0.0106 0.0104" measure_ref="m_error"/>
                            <cvParam cvRef="PSI-MS" accession="MS:1001222" name="frag: b ion - H2O"/>
                        </IonType>
                        <IonType index="9" charge="2">
                            <FragmentArray values="1070.5809" measure_ref="m_mz"/>
                            <FragmentArray values="175.0" measure_ref="m_intensity"/>
                            <FragmentArray values="-0.0018" measure_ref="m_error"/>
                            <cvParam cvRef="PSI-MS" accession="MS:1001220" name="frag: y ion"/>
                        </IonType>
                        <IonType index="3 4 5 11" charge="1">
                            <FragmentArray values="386.1659 499.2465 628.2894 1297.6436" measure_ref="m_mz"/>
                            <FragmentArray values="52.0 29.0 39.0 74.0" measure_ref="m_intensity"/>
                            <FragmentArray values="-0.0012 -0.0049 -0.0049 -0.0235" measure_ref="m_error"/>
                            <cvParam cvRef="PSI-MS" accession="MS:1001224" name="frag: b ion"/>
                        </IonType>
                    </Fragmentation>
                    <cvParam cvRef="PSI-MS" accession="MS:1001569" name="IdentityE Score" value="0.0"/>
                </SpectrumIdentificationItem>
            </SpectrumIdentificationResult>
            <SpectrumIdentificationResult spectrumID="index=4539" spectraData_ref="SD_1" id="SIR_SD_1_42">
                <SpectrumIdentificationItem chargeState="1" experimentalMassToCharge="1294.7010498046875" calculatedMassToCharge="1294.7000732421875" peptide_ref="PTD_QLEGELEKLPR" rank="1" passThreshold="true" id="SII_PTD_QLEGELEKLPR_1294X701">
                    <PeptideEvidenceRef peptideEvidence_ref="PTD_QLEGELEKLPR_DBSEQ_COND1_LUPAN"/>
                    <cvParam cvRef="PSI-MS" accession="MS:1001569" name="IdentityE Score" value="0.0"/>
                </SpectrumIdentificationItem>
            </SpectrumIdentificationResult>
            <SpectrumIdentificationResult spectrumID="index=4536" spectraData_ref="SD_1" id="SIR_SD_1_43">
                <SpectrumIdentificationItem chargeState="1" experimentalMassToCharge="1311.723876953125" calculatedMassToCharge="1311.7266845703125" peptide_ref="PTD_QLEGELEKLPR" rank="1" passThreshold="true" id="SII_PTD_QLEGELEKLPR_1311X7239">
                    <PeptideEvidenceRef peptideEvidence_ref="PTD_QLEGELEKLPR_DBSEQ_COND1_LUPAN"/>
                    <Fragmentation>
                        <IonType index="5 9" charge="1">
                            <FragmentArray values="642.3935 1070.575" measure_ref="m_mz"/>
                            <FragmentArray values="1479.0 175.0" measure_ref="m_intensity"/>
                            <FragmentArray values="-5.0E-4 -0.0113" measure_ref="m_error"/>
                            <cvParam cvRef="PSI-MS" accession="MS:1001220" name="frag: y ion"/>
                        </IonType>
                        <IonType index="4" charge="1">
                            <FragmentArray values="411.1864" measure_ref="m_mz"/>
                            <FragmentArray values="49.0" measure_ref="m_intensity"/>
                            <FragmentArray values="-0.0012" measure_ref="m_error"/>
                            <cvParam cvRef="PSI-MS" accession="MS:1001232" name="frag: b ion - NH3"/>
                        </IonType>
                        <IonType index="9" charge="1">
                            <FragmentArray values="1052.5626" measure_ref="m_mz"/>
                            <FragmentArray values="41.0" measure_ref="m_intensity"/>
                            <FragmentArray values="-0.0131" measure_ref="m_error"/>
                            <cvParam cvRef="PSI-MS" accession="MS:1001223" name="frag: y ion - H2O"/>
                        </IonType>
                        <IonType index="6" charge="1">
                            <FragmentArray values="652.3245" measure_ref="m_mz"/>
                            <FragmentArray values="63.0" measure_ref="m_intensity"/>
                            <FragmentArray values="-0.0062" measure_ref="m_error"/>
                            <cvParam cvRef="PSI-MS" accession="MS:1001222" name="frag: b ion - H2O"/>
                        </IonType>
                    </Fragmentation>
                    <cvParam cvRef="PSI-MS" accession="MS:1001569" name="IdentityE Score" value="0.0"/>
                </SpectrumIdentificationItem>
            </SpectrumIdentificationResult>
            <SpectrumIdentificationResult spectrumID="index=4520" spectraData_ref="SD_1" id="SIR_SD_1_44">
                <SpectrumIdentificationItem chargeState="1" experimentalMassToCharge="1183.665283203125" calculatedMassToCharge="1183.6680908203125" peptide_ref="PTD_LEGELEKLPR" rank="1" passThreshold="true" id="SII_PTD_LEGELEKLPR_1183X6653">
                    <PeptideEvidenceRef peptideEvidence_ref="PTD_LEGELEKLPR_DBSEQ_COND1_LUPAN"/>
                    <Fragmentation>
                        <IonType index="8" charge="1">
                            <FragmentArray values="894.4797" measure_ref="m_mz"/>
                            <FragmentArray values="64.0" measure_ref="m_intensity"/>
                            <FragmentArray values="-0.0149" measure_ref="m_error"/>
                            <cvParam cvRef="PSI-MS" accession="MS:1001222" name="frag: b ion - H2O"/>
                        </IonType>
                    </Fragmentation>
                    <cvParam cvRef="PSI-MS" accession="MS:1001569" name="IdentityE Score" value="0.0"/>
                </SpectrumIdentificationItem>
            </SpectrumIdentificationResult>
            <SpectrumIdentificationResult spectrumID="index=4504" spectraData_ref="SD_1" id="SIR_SD_1_45">
                <SpectrumIdentificationItem chargeState="1" experimentalMassToCharge="1052.57177734375" calculatedMassToCharge="1052.573486328125" peptide_ref="PTD_EGELEKLPR" rank="1" passThreshold="true" id="SII_PTD_EGELEKLPR_1052X5718">
                    <PeptideEvidenceRef peptideEvidence_ref="PTD_EGELEKLPR_DBSEQ_COND1_LUPAN"/>
                    <cvParam cvRef="PSI-MS" accession="MS:1001569" name="IdentityE Score" value="0.0"/>
                </SpectrumIdentificationItem>
            </SpectrumIdentificationResult>
            <SpectrumIdentificationResult spectrumID="index=4513" spectraData_ref="SD_1" id="SIR_SD_1_46">
                <SpectrumIdentificationItem chargeState="1" experimentalMassToCharge="1070.586669921875" calculatedMassToCharge="1070.5841064453125" peptide_ref="PTD_EGELEKLPR" rank="1" passThreshold="true" id="SII_PTD_EGELEKLPR_1070X5867">
                    <PeptideEvidenceRef peptideEvidence_ref="PTD_EGELEKLPR_DBSEQ_COND1_LUPAN"/>
                    <cvParam cvRef="PSI-MS" accession="MS:1001569" name="IdentityE Score" value="0.0"/>
                </SpectrumIdentificationItem>
            </SpectrumIdentificationResult>
            <SpectrumIdentificationResult spectrumID="index=4507" spectraData_ref="SD_1" id="SIR_SD_1_47">
                <SpectrumIdentificationItem chargeState="1" experimentalMassToCharge="923.5352172851562" calculatedMassToCharge="923.5308837890625" peptide_ref="PTD_GELEKLPR" rank="1" passThreshold="true" id="SII_PTD_GELEKLPR_923X5352">
                    <PeptideEvidenceRef peptideEvidence_ref="PTD_GELEKLPR_DBSEQ_COND1_LUPAN"/>
                    <Fragmentation>
                        <IonType index="4 5" charge="1">
                            <FragmentArray values="513.3473 642.392" measure_ref="m_mz"/>
                            <FragmentArray values="199.0 119.0" measure_ref="m_intensity"/>
                            <FragmentArray values="-0.0038 -0.002" measure_ref="m_error"/>
                            <cvParam cvRef="PSI-MS" accession="MS:1001220" name="frag: y ion"/>
                        </IonType>
                        <IonType index="8" charge="1">
                            <FragmentArray values="923.5222" measure_ref="m_mz"/>
                            <FragmentArray values="228.0" measure_ref="m_intensity"/>
                            <FragmentArray values="-0.0103" measure_ref="m_error"/>
                            <cvParam cvRef="PSI-MS" accession="MS:1001224" name="frag: b ion"/>
                        </IonType>
                    </Fragmentation>
                    <cvParam cvRef="PSI-MS" accession="MS:1001569" name="IdentityE Score" value="0.0"/>
                </SpectrumIdentificationItem>
            </SpectrumIdentificationResult>
            <SpectrumIdentificationResult spectrumID="index=4516" spectraData_ref="SD_1" id="SIR_SD_1_48">
                <SpectrumIdentificationItem chargeState="1" experimentalMassToCharge="941.5441284179688" calculatedMassToCharge="941.54150390625" peptide_ref="PTD_GELEKLPR" rank="1" passThreshold="true" id="SII_PTD_GELEKLPR_941X5441">
                    <PeptideEvidenceRef peptideEvidence_ref="PTD_GELEKLPR_DBSEQ_COND1_LUPAN"/>
                    <Fragmentation>
                        <IonType index="3 7" charge="1">
                            <FragmentArray values="385.2555 884.5343" measure_ref="m_mz"/>
                            <FragmentArray values="753.0 55.0" measure_ref="m_intensity"/>
                            <FragmentArray values="-4.0E-4 0.0129" measure_ref="m_error"/>
                            <cvParam cvRef="PSI-MS" accession="MS:1001220" name="frag: y ion"/>
                        </IonType>
                        <IonType index="5" charge="1">
                            <FragmentArray values="624.3889" measure_ref="m_mz"/>
                            <FragmentArray values="108.0" measure_ref="m_intensity"/>
                            <FragmentArray values="0.0055" measure_ref="m_error"/>
                            <cvParam cvRef="PSI-MS" accession="MS:1001223" name="frag: y ion - H2O"/>
                        </IonType>
                        <IonType index="4" charge="1">
                            <FragmentArray values="411.1899" measure_ref="m_mz"/>
                            <FragmentArray values="33.0" measure_ref="m_intensity"/>
                            <FragmentArray values="0.0024" measure_ref="m_error"/>
                            <cvParam cvRef="PSI-MS" accession="MS:1001222" name="frag: b ion - H2O"/>
                        </IonType>
                        <IonType index="8" charge="2">
                            <FragmentArray values="941.5361" measure_ref="m_mz"/>
                            <FragmentArray values="283.0" measure_ref="m_intensity"/>
                            <FragmentArray values="-0.0039" measure_ref="m_error"/>
                            <cvParam cvRef="PSI-MS" accession="MS:1001220" name="frag: y ion"/>
                        </IonType>
                        <IonType index="4 6" charge="1">
                            <FragmentArray values="429.1982 670.3748" measure_ref="m_mz"/>
                            <FragmentArray values="32.0 50.0" measure_ref="m_intensity"/>
                            <FragmentArray values="0.0 -0.0029" measure_ref="m_error"/>
                            <cvParam cvRef="PSI-MS" accession="MS:1001224" name="frag: b ion"/>
                        </IonType>
                    </Fragmentation>
                    <cvParam cvRef="PSI-MS" accession="MS:1001569" name="IdentityE Score" value="0.0"/>
                </SpectrumIdentificationItem>
            </SpectrumIdentificationResult>
            <SpectrumIdentificationResult spectrumID="index=4537" spectraData_ref="SD_1" id="SIR_SD_1_49">
                <SpectrumIdentificationItem chargeState="1" experimentalMassToCharge="884.523193359375" calculatedMassToCharge="884.52001953125" peptide_ref="PTD_ELEKLPR" rank="1" passThreshold="true" id="SII_PTD_ELEKLPR_884X5232">
                    <PeptideEvidenceRef peptideEvidence_ref="PTD_ELEKLPR_DBSEQ_COND1_LUPAN"/>
                    <Fragmentation>
                        <IonType index="7" charge="1">
                            <FragmentArray values="884.5233" measure_ref="m_mz"/>
                            <FragmentArray values="671.0" measure_ref="m_intensity"/>
                            <FragmentArray values="0.0018" measure_ref="m_error"/>
                            <cvParam cvRef="PSI-MS" accession="MS:1001220" name="frag: y ion"/>
                        </IonType>
                    </Fragmentation>
                    <cvParam cvRef="PSI-MS" accession="MS:1001569" name="IdentityE Score" value="0.0"/>
                </SpectrumIdentificationItem>
            </SpectrumIdentificationResult>
            <SpectrumIdentificationResult spectrumID="index=4543" spectraData_ref="SD_1" id="SIR_SD_1_50">
                <SpectrumIdentificationItem chargeState="1" experimentalMassToCharge="755.47900390625" calculatedMassToCharge="755.4774169921875" peptide_ref="PTD_LEKLPR" rank="1" passThreshold="true" id="SII_PTD_LEKLPR_755X479">
                    <PeptideEvidenceRef peptideEvidence_ref="PTD_LEKLPR_DBSEQ_COND1_LUPAN"/>
                    <Fragmentation>
                        <IonType index="6" charge="1">
                            <FragmentArray values="755.4782" measure_ref="m_mz"/>
                            <FragmentArray values="1951.0" measure_ref="m_intensity"/>
                            <FragmentArray values="-2.0E-4" measure_ref="m_error"/>
                            <cvParam cvRef="PSI-MS" accession="MS:1001220" name="frag: y ion"/>
                        </IonType>
                        <IonType index="6" charge="1">
                            <FragmentArray values="737.4669" measure_ref="m_mz"/>
                            <FragmentArray values="69.0" measure_ref="m_intensity"/>
                            <FragmentArray values="-8.0E-4" measure_ref="m_error"/>
                            <cvParam cvRef="PSI-MS" accession="MS:1001224" name="frag: b ion"/>
                        </IonType>
                    </Fragmentation>
                    <cvParam cvRef="PSI-MS" accession="MS:1001569" name="IdentityE Score" value="0.0"/>
                </SpectrumIdentificationItem>
            </SpectrumIdentificationResult>
            <SpectrumIdentificationResult spectrumID="index=4542" spectraData_ref="SD_1" id="SIR_SD_1_51">
                <SpectrumIdentificationItem chargeState="1" experimentalMassToCharge="642.3933715820312" calculatedMassToCharge="642.393310546875" peptide_ref="PTD_EKLPR" rank="1" passThreshold="true" id="SII_PTD_EKLPR_642X3934">
                    <PeptideEvidenceRef peptideEvidence_ref="PTD_EKLPR_DBSEQ_COND1_LUPAN"/>
                    <cvParam cvRef="PSI-MS" accession="MS:1001569" name="IdentityE Score" value="0.0"/>
                </SpectrumIdentificationItem>
            </SpectrumIdentificationResult>
            <SpectrumIdentificationResult spectrumID="index=4541" spectraData_ref="SD_1" id="SIR_SD_1_52">
                <SpectrumIdentificationItem chargeState="1" experimentalMassToCharge="513.3494262695312" calculatedMassToCharge="513.3507080078125" peptide_ref="PTD_KLPR" rank="1" passThreshold="true" id="SII_PTD_KLPR_513X3494">
                    <PeptideEvidenceRef peptideEvidence_ref="PTD_KLPR_DBSEQ_COND1_LUPAN"/>
                    <Fragmentation>
                        <IonType index="4" charge="1">
                            <FragmentArray values="513.351" measure_ref="m_mz"/>
                            <FragmentArray values="650.0" measure_ref="m_intensity"/>
                            <FragmentArray values="0.0" measure_ref="m_error"/>
                            <cvParam cvRef="PSI-MS" accession="MS:1001220" name="frag: y ion"/>
                        </IonType>
                    </Fragmentation>
                    <cvParam cvRef="PSI-MS" accession="MS:1001569" name="IdentityE Score" value="0.0"/>
                </SpectrumIdentificationItem>
            </SpectrumIdentificationResult>
            <SpectrumIdentificationResult spectrumID="index=3641" spectraData_ref="SD_1" id="SIR_SD_1_53">
                <SpectrumIdentificationItem chargeState="1" experimentalMassToCharge="919.4780883789062" calculatedMassToCharge="919.4818725585938" peptide_ref="PTD_ICGFGPLR_2C" rank="1" passThreshold="true" id="SII_PTD_ICGFGPLR_2C_919X4781">
                    <PeptideEvidenceRef peptideEvidence_ref="PTD_ICGFGPLR_2C_DBSEQ_COND1_LUPAN"/>
                    <PeptideEvidenceRef peptideEvidence_ref="PTD_ICGFGPLR_2C_DBSEQ_COND3_LUPAN"/>
                    <Fragmentation>
                        <IonType index="3 4 5 6" charge="1">
                            <FragmentArray values="385.2547 442.2774 589.3459 646.3685" measure_ref="m_mz"/>
                            <FragmentArray values="982.0 6191.0 4385.0 45139.0" measure_ref="m_intensity"/>
                            <FragmentArray values="-0.0012 -1.0E-4 -3.0E-4 8.0E-4" measure_ref="m_error"/>
                            <cvParam cvRef="PSI-MS" accession="MS:1001220" name="frag: y ion"/>
                        </IonType>
                        <IonType index="8" charge="2">
                            <FragmentArray values="919.473" measure_ref="m_mz"/>
                            <FragmentArray values="72.0" measure_ref="m_intensity"/>
                            <FragmentArray values="-0.0075" measure_ref="m_error"/>
                            <cvParam cvRef="PSI-MS" accession="MS:1001220" name="frag: y ion"/>
                        </IonType>
                        <IonType index="5 6" charge="1">
                            <FragmentArray values="535.237 632.2899" measure_ref="m_mz"/>
                            <FragmentArray values="28.0 133.0" measure_ref="m_intensity"/>
                            <FragmentArray values="0.0033 0.0032" measure_ref="m_error"/>
                            <cvParam cvRef="PSI-MS" accession="MS:1001224" name="frag: b ion"/>
                        </IonType>
                    </Fragmentation>
                    <cvParam cvRef="PSI-MS" accession="MS:1001569" name="IdentityE Score" value="6.9821"/>
                </SpectrumIdentificationItem>
            </SpectrumIdentificationResult>
            <SpectrumIdentificationResult spectrumID="index=1736" spectraData_ref="SD_1" id="SIR_SD_1_54">
                <SpectrumIdentificationItem chargeState="1" experimentalMassToCharge="1075.5784912109375" calculatedMassToCharge="1075.5830078125" peptide_ref="PTD_ICGFGPLRR_2C" rank="1" passThreshold="true" id="SII_PTD_ICGFGPLRR_2C_1075X5785">
                    <PeptideEvidenceRef peptideEvidence_ref="PTD_ICGFGPLRR_2C_DBSEQ_COND1_LUPAN"/>
                    <PeptideEvidenceRef peptideEvidence_ref="PTD_ICGFGPLRR_2C_DBSEQ_COND3_LUPAN"/>
                    <Fragmentation>
                        <IonType index="4 5 6" charge="1">
                            <FragmentArray values="541.3536 598.3808 745.4413" measure_ref="m_mz"/>
                            <FragmentArray values="476.0 407.0 138.0" measure_ref="m_intensity"/>
                            <FragmentArray values="-0.0037 0.002 -0.0064" measure_ref="m_error"/>
                            <cvParam cvRef="PSI-MS" accession="MS:1001220" name="frag: y ion"/>
                        </IonType>
                        <IonType index="4 6" charge="1">
                            <FragmentArray values="478.217 632.2854" measure_ref="m_mz"/>
                            <FragmentArray values="82.0 36.0" measure_ref="m_intensity"/>
                            <FragmentArray values="0.0049 -0.0013" measure_ref="m_error"/>
                            <cvParam cvRef="PSI-MS" accession="MS:1001224" name="frag: b ion"/>
                        </IonType>
                    </Fragmentation>
                    <cvParam cvRef="PSI-MS" accession="MS:1001569" name="IdentityE Score" value="6.8528"/>
                </SpectrumIdentificationItem>
            </SpectrumIdentificationResult>
            <SpectrumIdentificationResult spectrumID="index=3642" spectraData_ref="SD_1" id="SIR_SD_1_55">
                <SpectrumIdentificationItem chargeState="1" experimentalMassToCharge="646.3687744140625" calculatedMassToCharge="646.3671264648438" peptide_ref="PTD_GFGPLR" rank="1" passThreshold="true" id="SII_PTD_GFGPLR_646X3688">
                    <PeptideEvidenceRef peptideEvidence_ref="PTD_GFGPLR_DBSEQ_COND1_LUPAN"/>
                    <Fragmentation>
                        <IonType index="4 6" charge="1">
                            <FragmentArray values="442.2794 646.3683" measure_ref="m_mz"/>
                            <FragmentArray values="53.0 15659.0" measure_ref="m_intensity"/>
                            <FragmentArray values="0.002 6.0E-4" measure_ref="m_error"/>
                            <cvParam cvRef="PSI-MS" accession="MS:1001220" name="frag: y ion"/>
                        </IonType>
                        <IonType index="5 6" charge="1">
                            <FragmentArray values="472.2616 628.3464" measure_ref="m_mz"/>
                            <FragmentArray values="22.0 45.0" measure_ref="m_intensity"/>
                            <FragmentArray values="0.0059 -0.0108" measure_ref="m_error"/>
                            <cvParam cvRef="PSI-MS" accession="MS:1001224" name="frag: b ion"/>
                        </IonType>
                    </Fragmentation>
                    <cvParam cvRef="PSI-MS" accession="MS:1001569" name="IdentityE Score" value="0.0"/>
                </SpectrumIdentificationItem>
            </SpectrumIdentificationResult>
            <SpectrumIdentificationResult spectrumID="index=3637" spectraData_ref="SD_1" id="SIR_SD_1_56">
                <SpectrumIdentificationItem chargeState="1" experimentalMassToCharge="589.34521484375" calculatedMassToCharge="589.345703125" peptide_ref="PTD_FGPLR" rank="1" passThreshold="true" id="SII_PTD_FGPLR_589X3452">
                    <PeptideEvidenceRef peptideEvidence_ref="PTD_FGPLR_DBSEQ_COND1_LUPAN"/>
                    <Fragmentation>
                        <IonType index="4 5" charge="1">
                            <FragmentArray values="442.2752 589.3461" measure_ref="m_mz"/>
                            <FragmentArray values="27.0 1227.0" measure_ref="m_intensity"/>
                            <FragmentArray values="-0.0022 -1.0E-4" measure_ref="m_error"/>
                            <cvParam cvRef="PSI-MS" accession="MS:1001220" name="frag: y ion"/>
                        </IonType>
                    </Fragmentation>
                    <cvParam cvRef="PSI-MS" accession="MS:1001569" name="IdentityE Score" value="0.0"/>
                </SpectrumIdentificationItem>
            </SpectrumIdentificationResult>
            <SpectrumIdentificationResult spectrumID="index=3639" spectraData_ref="SD_1" id="SIR_SD_1_57">
                <SpectrumIdentificationItem chargeState="1" experimentalMassToCharge="442.2764892578125" calculatedMassToCharge="442.2771911621094" peptide_ref="PTD_GPLR" rank="1" passThreshold="true" id="SII_PTD_GPLR_442X2765">
                    <PeptideEvidenceRef peptideEvidence_ref="PTD_GPLR_DBSEQ_COND1_LUPAN"/>
                    <Fragmentation>
                        <IonType index="4" charge="1">
                            <FragmentArray values="424.2685" measure_ref="m_mz"/>
                            <FragmentArray values="41.0" measure_ref="m_intensity"/>
                            <FragmentArray values="0.0016" measure_ref="m_error"/>
                            <cvParam cvRef="PSI-MS" accession="MS:1001224" name="frag: b ion"/>
                        </IonType>
                    </Fragmentation>
                    <cvParam cvRef="PSI-MS" accession="MS:1001569" name="IdentityE Score" value="0.0"/>
                </SpectrumIdentificationItem>
            </SpectrumIdentificationResult>
            <SpectrumIdentificationResult spectrumID="index=1720" spectraData_ref="SD_1" id="SIR_SD_1_58">
                <SpectrumIdentificationItem chargeState="1" experimentalMassToCharge="598.3792114257812" calculatedMassToCharge="598.37841796875" peptide_ref="PTD_GPLRR" rank="1" passThreshold="true" id="SII_PTD_GPLRR_598X3792">
                    <PeptideEvidenceRef peptideEvidence_ref="PTD_GPLRR_DBSEQ_COND1_LUPAN"/>
                    <Fragmentation>
                        <IonType index="5" charge="1">
                            <FragmentArray values="598.3793" measure_ref="m_mz"/>
                            <FragmentArray values="1754.0" measure_ref="m_intensity"/>
                            <FragmentArray values="5.0E-4" measure_ref="m_error"/>
                            <cvParam cvRef="PSI-MS" accession="MS:1001220" name="frag: y ion"/>
                        </IonType>
                        <IonType index="4" charge="1">
                            <FragmentArray values="424.2653" measure_ref="m_mz"/>
                            <FragmentArray values="179.0" measure_ref="m_intensity"/>
                            <FragmentArray values="-0.0015" measure_ref="m_error"/>
                            <cvParam cvRef="PSI-MS" accession="MS:1001224" name="frag: b ion"/>
                        </IonType>
                    </Fragmentation>
                    <cvParam cvRef="PSI-MS" accession="MS:1001569" name="IdentityE Score" value="0.0"/>
                </SpectrumIdentificationItem>
            </SpectrumIdentificationResult>
            <SpectrumIdentificationResult spectrumID="index=2424" spectraData_ref="SD_1" id="SIR_SD_1_59">
                <SpectrumIdentificationItem chargeState="1" experimentalMassToCharge="2948.27099609375" calculatedMassToCharge="2948.274658203125" peptide_ref="PTD_HKSSQESEELDQCCEQLNELNSQR_13C_14C" rank="1" passThreshold="true" id="SII_PTD_HKSSQESEELDQCCEQLNELNSQR_13C_14C_2948X271">
                    <PeptideEvidenceRef peptideEvidence_ref="PTD_HKSSQESEELDQCCEQLNELNSQR_13C_14C_DBSEQ_COND3_LUPAN"/>
                    <Fragmentation>
                        <IonType index="4 5 6 7 8 9" charge="1">
                            <FragmentArray values="487.2301 600.3193 729.3422 843.3946 956.4889 1084.5425" measure_ref="m_mz"/>
                            <FragmentArray values="32.0 32.0 38.0 152.0 31.0 66.0" measure_ref="m_intensity"/>
                            <FragmentArray values="0.0039 0.0088 -0.0113 -0.0022 0.0075 0.002" measure_ref="m_error"/>
                            <cvParam cvRef="PSI-MS" accession="MS:1001233" name="frag: y ion - NH3"/>
                        </IonType>
                        <IonType index="11" charge="1">
                            <FragmentArray values="1270.5524" measure_ref="m_mz"/>
                            <FragmentArray values="246.0" measure_ref="m_intensity"/>
                            <FragmentArray values="-0.0011" measure_ref="m_error"/>
                            <cvParam cvRef="PSI-MS" accession="MS:1001224" name="frag: b ion"/>
                        </IonType>
                        <IonType index="3 4 5 6 7 8 9" charge="1">
                            <FragmentArray values="390.2103 504.2532 617.3418 746.3914 860.4234 973.5071 1101.565" measure_ref="m_mz"/>
                            <FragmentArray values="55.0 177.0 177.0 183.0 379.0 185.0 100.0" measure_ref="m_intensity"/>
                            <FragmentArray values="6.0E-4 4.0E-4 0.0047 0.0113 0.0 -8.0E-4 -0.0022" measure_ref="m_error"/>
                            <cvParam cvRef="PSI-MS" accession="MS:1001220" name="frag: y ion"/>
                        </IonType>
                        <IonType index="9 10 12 13 14 16" charge="2">
                            <FragmentArray values="1042.4427 1155.5264 1398.6005 1558.631 1718.6969 1975.7771" measure_ref="m_mz"/>
                            <FragmentArray values="81.0 97.0 92.0 118.0 78.0 212.0" measure_ref="m_intensity"/>
                            <FragmentArray values="5.0E-4 0.0 -0.0119 -0.0125 0.0222 1.0E-4" measure_ref="m_error"/>
                            <cvParam cvRef="PSI-MS" accession="MS:1001224" name="frag: b ion"/>
                        </IonType>
                        <IonType index="7" charge="1">
                            <FragmentArray values="842.4171" measure_ref="m_mz"/>
                            <FragmentArray values="37.0" measure_ref="m_intensity"/>
                            <FragmentArray values="0.0044" measure_ref="m_error"/>
                            <cvParam cvRef="PSI-MS" accession="MS:1001223" name="frag: y ion - H2O"/>
                        </IonType>
                        <IonType index="13" charge="2">
                            <FragmentArray values="1540.6365" measure_ref="m_mz"/>
                            <FragmentArray values="63.0" measure_ref="m_intensity"/>
                            <FragmentArray values="0.0036" measure_ref="m_error"/>
                            <cvParam cvRef="PSI-MS" accession="MS:1001222" name="frag: b ion - H2O"/>
                        </IonType>
                        <IonType index="5 7" charge="1">
                            <FragmentArray values="568.274 784.3654" measure_ref="m_mz"/>
                            <FragmentArray values="25.0 28.0" measure_ref="m_intensity"/>
                            <FragmentArray values="-0.0102 0.0059" measure_ref="m_error"/>
                            <cvParam cvRef="PSI-MS" accession="MS:1001224" name="frag: b ion"/>
                        </IonType>
                    </Fragmentation>
                    <cvParam cvRef="PSI-MS" accession="MS:1001569" name="IdentityE Score" value="7.419"/>
                </SpectrumIdentificationItem>
            </SpectrumIdentificationResult>
            <SpectrumIdentificationResult spectrumID="index=4185" spectraData_ref="SD_1" id="SIR_SD_1_60">
                <SpectrumIdentificationItem chargeState="1" experimentalMassToCharge="2066.793212890625" calculatedMassToCharge="2066.79150390625" peptide_ref="PTD_SSQESEELDQCCEQLNE_11C_12C" rank="1" passThreshold="true" id="SII_PTD_SSQESEELDQCCEQLNE_11C_12C_2066X7932">
                    <PeptideEvidenceRef peptideEvidence_ref="PTD_SSQESEELDQCCEQLNE_11C_12C_DBSEQ_COND3_LUPAN"/>
                    <cvParam cvRef="PSI-MS" accession="MS:1001569" name="IdentityE Score" value="0.0"/>
                </SpectrumIdentificationItem>
            </SpectrumIdentificationResult>
            <SpectrumIdentificationResult spectrumID="index=4176" spectraData_ref="SD_1" id="SIR_SD_1_61">
                <SpectrumIdentificationItem chargeState="1" experimentalMassToCharge="2683.117919921875" calculatedMassToCharge="2683.12060546875" peptide_ref="PTD_SSQESEELDQCCEQLNELNSQR_11C_12C" rank="1" passThreshold="true" id="SII_PTD_SSQESEELDQCCEQLNELNSQR_11C_12C_2683X118">
                    <PeptideEvidenceRef peptideEvidence_ref="PTD_SSQESEELDQCCEQLNELNSQR_11C_12C_DBSEQ_COND3_LUPAN"/>
                    <Fragmentation>
                        <IonType index="12" charge="1">
                            <FragmentArray values="1533.6444" measure_ref="m_mz"/>
                            <FragmentArray values="307.0" measure_ref="m_intensity"/>
                            <FragmentArray values="0.0027" measure_ref="m_error"/>
                            <cvParam cvRef="PSI-MS" accession="MS:1001233" name="frag: y ion - NH3"/>
                        </IonType>
                        <IonType index="13" charge="2">
                            <FragmentArray values="1661.7195" measure_ref="m_mz"/>
                            <FragmentArray values="178.0" measure_ref="m_intensity"/>
                            <FragmentArray values="0.0188" measure_ref="m_error"/>
                            <cvParam cvRef="PSI-MS" accession="MS:1001233" name="frag: y ion - NH3"/>
                        </IonType>
                        <IonType index="7 8 9 10" charge="1">
                            <FragmentArray values="843.4019 956.4687 1084.5245 1213.5872" measure_ref="m_mz"/>
                            <FragmentArray values="396.0 23.0 75.0 175.0" measure_ref="m_intensity"/>
                            <FragmentArray values="0.0051 -0.0127 -0.016 0.0033" measure_ref="m_error"/>
                            <cvParam cvRef="PSI-MS" accession="MS:1001233" name="frag: y ion - NH3"/>
                        </IonType>
                        <IonType index="9" charge="1">
                            <FragmentArray values="1101.5695" measure_ref="m_mz"/>
                            <FragmentArray values="748.0" measure_ref="m_intensity"/>
                            <FragmentArray values="0.0023" measure_ref="m_error"/>
                            <cvParam cvRef="PSI-MS" accession="MS:1001220" name="frag: y ion"/>
                        </IonType>
                        <IonType index="3 4 5 6 7 8 10" charge="1">
                            <FragmentArray values="390.2078 504.2527 617.3388 746.378 860.4224 973.5029 1230.6115" measure_ref="m_mz"/>
                            <FragmentArray values="355.0 800.0 845.0 750.0 1935.0 1060.0 452.0" measure_ref="m_intensity"/>
                            <FragmentArray values="-0.0018 -1.0E-4 0.0016 -0.0021 -0.001 -0.0051 0.001" measure_ref="m_error"/>
                            <cvParam cvRef="PSI-MS" accession="MS:1001220" name="frag: y ion"/>
                        </IonType>
                        <IonType index="17" charge="2">
                            <FragmentArray values="2066.791" measure_ref="m_mz"/>
                            <FragmentArray values="74.0" measure_ref="m_intensity"/>
                            <FragmentArray values="-0.0022" measure_ref="m_error"/>
                            <cvParam cvRef="PSI-MS" accession="MS:1001224" name="frag: b ion"/>
                        </IonType>
                        <IonType index="4 10" charge="1">
                            <FragmentArray values="415.1459 1116.4468" measure_ref="m_mz"/>
                            <FragmentArray values="57.0 112.0" measure_ref="m_intensity"/>
                            <FragmentArray values="-2.0E-4 0.0115" measure_ref="m_error"/>
                            <cvParam cvRef="PSI-MS" accession="MS:1001232" name="frag: b ion - NH3"/>
                        </IonType>
                        <IonType index="11" charge="1">
                            <FragmentArray values="1373.627" measure_ref="m_mz"/>
                            <FragmentArray values="168.0" measure_ref="m_intensity"/>
                            <FragmentArray values="0.0114" measure_ref="m_error"/>
                            <cvParam cvRef="PSI-MS" accession="MS:1001233" name="frag: y ion - NH3"/>
                        </IonType>
                        <IonType index="6 7 8 9 12" charge="1">
                            <FragmentArray values="728.3655 842.4071 955.5037 1083.5684 1532.6584" measure_ref="m_mz"/>
                            <FragmentArray values="151.0 56.0 32.0 32.0 38.0" measure_ref="m_intensity"/>
                            <FragmentArray values="-0.004 -0.0057 0.0064 0.0119 -0.0049" measure_ref="m_error"/>
                            <cvParam cvRef="PSI-MS" accession="MS:1001223" name="frag: y ion - H2O"/>
                        </IonType>
                        <IonType index="15" charge="2">
                            <FragmentArray values="1805.7152" measure_ref="m_mz"/>
                            <FragmentArray values="40.0" measure_ref="m_intensity"/>
                            <FragmentArray values="0.0193" measure_ref="m_error"/>
                            <cvParam cvRef="PSI-MS" accession="MS:1001222" name="frag: b ion - H2O"/>
                        </IonType>
                        <IonType index="4 5 6 7 8 10" charge="1">
                            <FragmentArray values="414.1566 501.2009 630.2355 759.2786 872.3607 1115.4679" measure_ref="m_mz"/>
                            <FragmentArray values="61.0 61.0 241.0 215.0 293.0 54.0" measure_ref="m_intensity"/>
                            <FragmentArray values="-0.0055 0.0066 -0.0017 -0.0015 -0.0039 0.0166" measure_ref="m_error"/>
                            <cvParam cvRef="PSI-MS" accession="MS:1001222" name="frag: b ion - H2O"/>
                        </IonType>
                        <IonType index="12 13 14 15" charge="2">
                            <FragmentArray values="1550.6617 1678.7126 1793.7457 1906.8281" measure_ref="m_mz"/>
                            <FragmentArray values="217.0 81.0 104.0 153.0" measure_ref="m_intensity"/>
                            <FragmentArray values="-0.0065 -0.0147 -0.009 -0.0111" measure_ref="m_error"/>
                            <cvParam cvRef="PSI-MS" accession="MS:1001220" name="frag: y ion"/>
                        </IonType>
                        <IonType index="4 5 6 7 8 9 10 11 14" charge="1">
                            <FragmentArray values="432.1686 519.2071 648.2465 777.2938 890.3729 1005.3999 1133.472 1293.4954 1710.6403" measure_ref="m_mz"/>
                            <FragmentArray values="280.0 100.0 162.0 383.0 480.0 283.0 153.0 145.0 123.0" measure_ref="m_intensity"/>
                            <FragmentArray values="-0.0041 0.0022 -0.0013 0.003 -0.0024 -0.0028 0.0101 0.0018 0.0119" measure_ref="m_error"/>
                            <cvParam cvRef="PSI-MS" accession="MS:1001224" name="frag: b ion"/>
                        </IonType>
                    </Fragmentation>
                    <cvParam cvRef="PSI-MS" accession="MS:1001569" name="IdentityE Score" value="7.8211"/>
                </SpectrumIdentificationItem>
            </SpectrumIdentificationResult>
            <SpectrumIdentificationResult spectrumID="index=235" spectraData_ref="SD_1" id="SIR_SD_1_62">
                <SpectrumIdentificationItem chargeState="1" experimentalMassToCharge="1590.7027587890625" calculatedMassToCharge="1590.707763671875" peptide_ref="PTD_QQPQQNECQFQR_8C" rank="1" passThreshold="false" id="SII_PTD_QQPQQNECQFQR_8C_1590X7028">
                    <PeptideEvidenceRef peptideEvidence_ref="PTD_QQPQQNECQFQR_8C_DBSEQ_CONA1_LUPAN"/>
                    <Fragmentation>
                        <IonType index="6 7" charge="1">
                            <FragmentArray values="867.3939 981.4369" measure_ref="m_mz"/>
                            <FragmentArray values="27.0 42.0" measure_ref="m_intensity"/>
                            <FragmentArray values="0.0147 0.0143" measure_ref="m_error"/>
                            <cvParam cvRef="PSI-MS" accession="MS:1001220" name="frag: y ion"/>
                        </IonType>
                        <IonType index="3" charge="1">
                            <FragmentArray values="354.1741" measure_ref="m_mz"/>
                            <FragmentArray values="51.0" measure_ref="m_intensity"/>
                            <FragmentArray values="-0.0031" measure_ref="m_error"/>
                            <cvParam cvRef="PSI-MS" accession="MS:1001224" name="frag: b ion"/>
                        </IonType>
                    </Fragmentation>
                    <cvParam cvRef="PSI-MS" accession="MS:1001569" name="IdentityE Score" value="5.7645"/>
                </SpectrumIdentificationItem>
            </SpectrumIdentificationResult>
            <SpectrumIdentificationResult spectrumID="index=1496" spectraData_ref="SD_1" id="SIR_SD_1_63">
                <SpectrumIdentificationItem chargeState="1" experimentalMassToCharge="1182.6021728515625" calculatedMassToCharge="1182.60009765625" peptide_ref="PTD_LNALEPDNSVK" rank="1" passThreshold="true" id="SII_PTD_LNALEPDNSVK_1182X6022">
                    <PeptideEvidenceRef peptideEvidence_ref="PTD_LNALEPDNSVK_DBSEQ_CONA1_LUPAN"/>
                    <cvParam cvRef="PSI-MS" accession="MS:1001569" name="IdentityE Score" value="0.0"/>
                </SpectrumIdentificationItem>
            </SpectrumIdentificationResult>
            <SpectrumIdentificationResult spectrumID="index=1502" spectraData_ref="SD_1" id="SIR_SD_1_64">
                <SpectrumIdentificationItem chargeState="1" experimentalMassToCharge="1199.6263427734375" calculatedMassToCharge="1199.6265869140625" peptide_ref="PTD_LNALEPDNSVK" rank="1" passThreshold="true" id="SII_PTD_LNALEPDNSVK_1199X6263">
                    <PeptideEvidenceRef peptideEvidence_ref="PTD_LNALEPDNSVK_DBSEQ_CONA1_LUPAN"/>
                    <Fragmentation>
                        <IonType index="4 5 6 8 9 10" charge="1">
                            <FragmentArray values="430.2311 545.2588 642.3201 884.4359 955.4879 1069.5059" measure_ref="m_mz"/>
                            <FragmentArray values="57.0 83.0 213.0 78.0 155.0 142.0" measure_ref="m_intensity"/>
                            <FragmentArray values="0.0013 0.0019 0.0102 -0.0015 0.0131 -0.0125" measure_ref="m_error"/>
                            <cvParam cvRef="PSI-MS" accession="MS:1001233" name="frag: y ion - NH3"/>
                        </IonType>
                        <IonType index="4 5 6 7 8 9 10" charge="1">
                            <FragmentArray values="447.255 562.2798 659.3364 788.3791 901.4644 972.5021 1086.5458" measure_ref="m_mz"/>
                            <FragmentArray values="545.0 234.0 9526.0 4029.0 3479.0 4879.0 744.0" measure_ref="m_intensity"/>
                            <FragmentArray values="-0.0014 -0.0038 -2.0E-4 -4.0E-4 3.0E-4 7.0E-4 8.0E-4" measure_ref="m_error"/>
                            <cvParam cvRef="PSI-MS" accession="MS:1001220" name="frag: y ion"/>
                        </IonType>
                        <IonType index="4 5" charge="1">
                            <FragmentArray values="395.2277 524.271" measure_ref="m_mz"/>
                            <FragmentArray values="130.0 96.0" measure_ref="m_intensity"/>
                            <FragmentArray values="-0.0014 -9.0E-4" measure_ref="m_error"/>
                            <cvParam cvRef="PSI-MS" accession="MS:1001232" name="frag: b ion - NH3"/>
                        </IonType>
                        <IonType index="7 8" charge="1">
                            <FragmentArray values="770.3661 883.4578" measure_ref="m_mz"/>
                            <FragmentArray values="1990.0 62.0" measure_ref="m_intensity"/>
                            <FragmentArray values="-0.0029 0.0044" measure_ref="m_error"/>
                            <cvParam cvRef="PSI-MS" accession="MS:1001223" name="frag: y ion - H2O"/>
                        </IonType>
                        <IonType index="5" charge="1">
                            <FragmentArray values="523.2925" measure_ref="m_mz"/>
                            <FragmentArray values="28.0" measure_ref="m_intensity"/>
                            <FragmentArray values="0.0047" measure_ref="m_error"/>
                            <cvParam cvRef="PSI-MS" accession="MS:1001222" name="frag: b ion - H2O"/>
                        </IonType>
                        <IonType index="4 5 7" charge="1">
                            <FragmentArray values="412.2595 541.2976 753.3898" measure_ref="m_mz"/>
                            <FragmentArray values="104.0 146.0 23.0" measure_ref="m_intensity"/>
                            <FragmentArray values="0.0039 -8.0E-4 0.0111" measure_ref="m_error"/>
                            <cvParam cvRef="PSI-MS" accession="MS:1001224" name="frag: b ion"/>
                        </IonType>
                    </Fragmentation>
                    <cvParam cvRef="PSI-MS" accession="MS:1001569" name="IdentityE Score" value="7.5438"/>
                </SpectrumIdentificationItem>
            </SpectrumIdentificationResult>
            <SpectrumIdentificationResult spectrumID="index=7750" spectraData_ref="SD_1" id="SIR_SD_1_65">
                <SpectrumIdentificationItem chargeState="1" experimentalMassToCharge="3108.484619140625" calculatedMassToCharge="3108.48681640625" peptide_ref="PTD_LNALEPDNSVKSEAGTIETWNPNNDQLR" rank="1" passThreshold="true" id="SII_PTD_LNALEPDNSVKSEAGTIETWNPNNDQLR_3108X4846">
                    <PeptideEvidenceRef peptideEvidence_ref="PTD_LNALEPDNSVKSEAGTIETWNPNNDQLR_DBSEQ_CONA1_LUPAN"/>
                    <Fragmentation>
                        <IonType index="7" charge="1">
                            <FragmentArray values="839.4041" measure_ref="m_mz"/>
                            <FragmentArray values="53.0" measure_ref="m_intensity"/>
                            <FragmentArray values="0.0022" measure_ref="m_error"/>
                            <cvParam cvRef="PSI-MS" accession="MS:1001233" name="frag: y ion - NH3"/>
                        </IonType>
                        <IonType index="16" charge="2">
                            <FragmentArray values="1626.7874" measure_ref="m_mz"/>
                            <FragmentArray values="69.0" measure_ref="m_intensity"/>
                            <FragmentArray values="-0.0095" measure_ref="m_error"/>
                            <cvParam cvRef="PSI-MS" accession="MS:1001224" name="frag: b ion"/>
                        </IonType>
                        <IonType index="5" charge="1">
                            <FragmentArray values="524.2806" measure_ref="m_mz"/>
                            <FragmentArray values="32.0" measure_ref="m_intensity"/>
                            <FragmentArray values="0.0088" measure_ref="m_error"/>
                            <cvParam cvRef="PSI-MS" accession="MS:1001232" name="frag: b ion - NH3"/>
                        </IonType>
                        <IonType index="4 5 8" charge="1">
                            <FragmentArray values="412.2596 541.2907 867.4175" measure_ref="m_mz"/>
                            <FragmentArray values="35.0 130.0 28.0" measure_ref="m_intensity"/>
                            <FragmentArray values="0.004 -0.0078 -0.0046" measure_ref="m_error"/>
                            <cvParam cvRef="PSI-MS" accession="MS:1001224" name="frag: b ion"/>
                        </IonType>
                    </Fragmentation>
                    <cvParam cvRef="PSI-MS" accession="MS:1001569" name="IdentityE Score" value="0.0"/>
                </SpectrumIdentificationItem>
            </SpectrumIdentificationResult>
            <SpectrumIdentificationResult spectrumID="index=7741" spectraData_ref="SD_1" id="SIR_SD_1_66">
                <SpectrumIdentificationItem chargeState="1" experimentalMassToCharge="3125.51318359375" calculatedMassToCharge="3125.513427734375" peptide_ref="PTD_LNALEPDNSVKSEAGTIETWNPNNDQLR" rank="1" passThreshold="true" id="SII_PTD_LNALEPDNSVKSEAGTIETWNPNNDQLR_3125X5132">
                    <PeptideEvidenceRef peptideEvidence_ref="PTD_LNALEPDNSVKSEAGTIETWNPNNDQLR_DBSEQ_CONA1_LUPAN"/>
                    <Fragmentation>
                        <IonType index="17" charge="1">
                            <FragmentArray values="1739.8947" measure_ref="m_mz"/>
                            <FragmentArray values="205.0" measure_ref="m_intensity"/>
                            <FragmentArray values="0.0133" measure_ref="m_error"/>
                            <cvParam cvRef="PSI-MS" accession="MS:1001224" name="frag: b ion"/>
                        </IonType>
                        <IonType index="7" charge="1">
                            <FragmentArray values="856.4296" measure_ref="m_mz"/>
                            <FragmentArray values="2269.0" measure_ref="m_intensity"/>
                            <FragmentArray values="0.0011" measure_ref="m_error"/>
                            <cvParam cvRef="PSI-MS" accession="MS:1001220" name="frag: y ion"/>
                        </IonType>
                        <IonType index="17 19" charge="2">
                            <FragmentArray values="1722.865 1952.96" measure_ref="m_mz"/>
                            <FragmentArray values="70.0 42.0" measure_ref="m_intensity"/>
                            <FragmentArray values="0.0103 0.0141" measure_ref="m_error"/>
                            <cvParam cvRef="PSI-MS" accession="MS:1001232" name="frag: b ion - NH3"/>
                        </IonType>
                        <IonType index="8" charge="1">
                            <FragmentArray values="970.4753" measure_ref="m_mz"/>
                            <FragmentArray values="975.0" measure_ref="m_intensity"/>
                            <FragmentArray values="0.0035" measure_ref="m_error"/>
                            <cvParam cvRef="PSI-MS" accession="MS:1001220" name="frag: y ion"/>
                        </IonType>
                        <IonType index="18 20 21" charge="2">
                            <FragmentArray values="1868.9225 2156.0405 2270.09" measure_ref="m_mz"/>
                            <FragmentArray values="137.0 93.0 259.0" measure_ref="m_intensity"/>
                            <FragmentArray values="-0.0019 -0.0122 -0.0063" measure_ref="m_error"/>
                            <cvParam cvRef="PSI-MS" accession="MS:1001224" name="frag: b ion"/>
                        </IonType>
                        <IonType index="16 20" charge="2">
                            <FragmentArray values="1608.7794 2138.0166" measure_ref="m_mz"/>
                            <FragmentArray values="134.0 189.0" measure_ref="m_intensity"/>
                            <FragmentArray values="-0.0068 -0.0254" measure_ref="m_error"/>
                            <cvParam cvRef="PSI-MS" accession="MS:1001222" name="frag: b ion - H2O"/>
                        </IonType>
                        <IonType index="16" charge="1">
                            <FragmentArray values="1626.8071" measure_ref="m_mz"/>
                            <FragmentArray values="161.0" measure_ref="m_intensity"/>
                            <FragmentArray values="0.0103" measure_ref="m_error"/>
                            <cvParam cvRef="PSI-MS" accession="MS:1001224" name="frag: b ion"/>
                        </IonType>
                        <IonType index="10" charge="1">
                            <FragmentArray values="1257.6031" measure_ref="m_mz"/>
                            <FragmentArray values="516.0" measure_ref="m_intensity"/>
                            <FragmentArray values="0.0027" measure_ref="m_error"/>
                            <cvParam cvRef="PSI-MS" accession="MS:1001220" name="frag: y ion"/>
                        </IonType>
                        <IonType index="7" charge="1">
                            <FragmentArray values="839.4074" measure_ref="m_mz"/>
                            <FragmentArray values="174.0" measure_ref="m_intensity"/>
                            <FragmentArray values="0.0056" measure_ref="m_error"/>
                            <cvParam cvRef="PSI-MS" accession="MS:1001233" name="frag: y ion - NH3"/>
                        </IonType>
                        <IonType index="23 24" charge="2">
                            <FragmentArray values="2567.196 2696.2683" measure_ref="m_mz"/>
                            <FragmentArray values="544.0 319.0" measure_ref="m_intensity"/>
                            <FragmentArray values="-0.0209 0.0079" measure_ref="m_error"/>
                            <cvParam cvRef="PSI-MS" accession="MS:1001223" name="frag: y ion - H2O"/>
                        </IonType>
                        <IonType index="8" charge="1">
                            <FragmentArray values="953.4548" measure_ref="m_mz"/>
                            <FragmentArray values="72.0" measure_ref="m_intensity"/>
                            <FragmentArray values="0.0095" measure_ref="m_error"/>
                            <cvParam cvRef="PSI-MS" accession="MS:1001233" name="frag: y ion - NH3"/>
                        </IonType>
                        <IonType index="5 6" charge="1">
                            <FragmentArray values="524.2698 621.3153" measure_ref="m_mz"/>
                            <FragmentArray values="98.0 20.0" measure_ref="m_intensity"/>
                            <FragmentArray values="-0.0021 -0.0096" measure_ref="m_error"/>
                            <cvParam cvRef="PSI-MS" accession="MS:1001232" name="frag: b ion - NH3"/>
                        </IonType>
                        <IonType index="3 4 5 6 9 11 12" charge="1">
                            <FragmentArray values="416.26 531.2965 645.3332 759.3806 1156.5505 1386.6469 1499.7422" measure_ref="m_mz"/>
                            <FragmentArray values="128.0 87.0 167.0 87.0 390.0 718.0 52.0" measure_ref="m_intensity"/>
                            <FragmentArray values="-0.0018 0.0076 0.0011 0.0052 -0.0017 0.003 0.0135" measure_ref="m_error"/>
                            <cvParam cvRef="PSI-MS" accession="MS:1001220" name="frag: y ion"/>
                        </IonType>
                        <IonType index="5 10" charge="1">
                            <FragmentArray values="523.2955 1035.5138" measure_ref="m_mz"/>
                            <FragmentArray values="38.0 203.0" measure_ref="m_intensity"/>
                            <FragmentArray values="0.0077 0.0011" measure_ref="m_error"/>
                            <cvParam cvRef="PSI-MS" accession="MS:1001222" name="frag: b ion - H2O"/>
                        </IonType>
                        <IonType index="7 10 11" charge="1">
                            <FragmentArray values="838.4126 1239.5981 1368.656" measure_ref="m_mz"/>
                            <FragmentArray values="28.0 22.0 23.0" measure_ref="m_intensity"/>
                            <FragmentArray values="-0.0052 0.0085 0.0229" measure_ref="m_error"/>
                            <cvParam cvRef="PSI-MS" accession="MS:1001223" name="frag: y ion - H2O"/>
                        </IonType>
                        <IonType index="21 23 24 25 26" charge="2">
                            <FragmentArray values="2373.1472 2585.223 2714.2703 2827.3462 2898.3958" measure_ref="m_mz"/>
                            <FragmentArray values="113.0 2542.0 557.0 328.0 289.0" measure_ref="m_intensity"/>
                            <FragmentArray values="8.0E-4 -0.0046 -9.0E-4 -0.0101 0.002" measure_ref="m_error"/>
                            <cvParam cvRef="PSI-MS" accession="MS:1001220" name="frag: y ion"/>
                        </IonType>
                        <IonType index="4 5 7 10 12 13 14 15" charge="1">
                            <FragmentArray values="412.2563 541.3007 753.3896 1053.5349 1268.6685 1397.7019 1468.7256 1525.7792" measure_ref="m_mz"/>
                            <FragmentArray values="132.0 325.0 27.0 80.0 28.0 43.0 103.0 25.0" measure_ref="m_intensity"/>
                            <FragmentArray values="7.0E-4 0.0023 0.0109 0.0116 0.0169 0.007 -0.0069 0.0248" measure_ref="m_error"/>
                            <cvParam cvRef="PSI-MS" accession="MS:1001224" name="frag: b ion"/>
                        </IonType>
                    </Fragmentation>
                    <cvParam cvRef="PSI-MS" accession="MS:1001569" name="IdentityE Score" value="7.999"/>
                </SpectrumIdentificationItem>
            </SpectrumIdentificationResult>
            <SpectrumIdentificationResult spectrumID="index=1499" spectraData_ref="SD_1" id="SIR_SD_1_67">
                <SpectrumIdentificationItem chargeState="1" experimentalMassToCharge="1086.54345703125" calculatedMassToCharge="1086.5426025390625" peptide_ref="PTD_NALEPDNSVK" rank="1" passThreshold="true" id="SII_PTD_NALEPDNSVK_1086X5435">
                    <PeptideEvidenceRef peptideEvidence_ref="PTD_NALEPDNSVK_DBSEQ_CONA1_LUPAN"/>
                    <Fragmentation>
                        <IonType index="10" charge="1">
                            <FragmentArray values="1069.5269" measure_ref="m_mz"/>
                            <FragmentArray values="80.0" measure_ref="m_intensity"/>
                            <FragmentArray values="0.0086" measure_ref="m_error"/>
                            <cvParam cvRef="PSI-MS" accession="MS:1001233" name="frag: y ion - NH3"/>
                        </IonType>
                        <IonType index="6 10" charge="1">
                            <FragmentArray values="659.3416 1086.5424" measure_ref="m_mz"/>
                            <FragmentArray values="47.0 869.0" measure_ref="m_intensity"/>
                            <FragmentArray values="0.005 -0.0026" measure_ref="m_error"/>
                            <cvParam cvRef="PSI-MS" accession="MS:1001220" name="frag: y ion"/>
                        </IonType>
                    </Fragmentation>
                    <cvParam cvRef="PSI-MS" accession="MS:1001569" name="IdentityE Score" value="0.0"/>
                </SpectrumIdentificationItem>
            </SpectrumIdentificationResult>
            <SpectrumIdentificationResult spectrumID="index=1495" spectraData_ref="SD_1" id="SIR_SD_1_68">
                <SpectrumIdentificationItem chargeState="1" experimentalMassToCharge="972.501708984375" calculatedMassToCharge="972.4996948242188" peptide_ref="PTD_ALEPDNSVK" rank="1" passThreshold="true" id="SII_PTD_ALEPDNSVK_972X5017">
                    <PeptideEvidenceRef peptideEvidence_ref="PTD_ALEPDNSVK_DBSEQ_CONA1_LUPAN"/>
                    <Fragmentation>
                        <IonType index="9" charge="1">
                            <FragmentArray values="972.5012" measure_ref="m_mz"/>
                            <FragmentArray values="1718.0" measure_ref="m_intensity"/>
                            <FragmentArray values="-2.0E-4" measure_ref="m_error"/>
                            <cvParam cvRef="PSI-MS" accession="MS:1001220" name="frag: y ion"/>
                        </IonType>
                        <IonType index="9" charge="1">
                            <FragmentArray values="954.493" measure_ref="m_mz"/>
                            <FragmentArray values="51.0" measure_ref="m_intensity"/>
                            <FragmentArray values="0.0022" measure_ref="m_error"/>
                            <cvParam cvRef="PSI-MS" accession="MS:1001224" name="frag: b ion"/>
                        </IonType>
                    </Fragmentation>
                    <cvParam cvRef="PSI-MS" accession="MS:1001569" name="IdentityE Score" value="0.0"/>
                </SpectrumIdentificationItem>
            </SpectrumIdentificationResult>
            <SpectrumIdentificationResult spectrumID="index=1501" spectraData_ref="SD_1" id="SIR_SD_1_69">
                <SpectrumIdentificationItem chargeState="1" experimentalMassToCharge="901.465087890625" calculatedMassToCharge="901.4625244140625" peptide_ref="PTD_LEPDNSVK" rank="1" passThreshold="true" id="SII_PTD_LEPDNSVK_901X4651">
                    <PeptideEvidenceRef peptideEvidence_ref="PTD_LEPDNSVK_DBSEQ_CONA1_LUPAN"/>
                    <Fragmentation>
                        <IonType index="8" charge="1">
                            <FragmentArray values="901.4618" measure_ref="m_mz"/>
                            <FragmentArray values="1131.0" measure_ref="m_intensity"/>
                            <FragmentArray values="-0.0023" measure_ref="m_error"/>
                            <cvParam cvRef="PSI-MS" accession="MS:1001220" name="frag: y ion"/>
                        </IonType>
                    </Fragmentation>
                    <cvParam cvRef="PSI-MS" accession="MS:1001569" name="IdentityE Score" value="0.0"/>
                </SpectrumIdentificationItem>
            </SpectrumIdentificationResult>
            <SpectrumIdentificationResult spectrumID="index=1498" spectraData_ref="SD_1" id="SIR_SD_1_70">
                <SpectrumIdentificationItem chargeState="1" experimentalMassToCharge="788.3792724609375" calculatedMassToCharge="788.3784790039062" peptide_ref="PTD_EPDNSVK" rank="1" passThreshold="true" id="SII_PTD_EPDNSVK_788X3793">
                    <PeptideEvidenceRef peptideEvidence_ref="PTD_EPDNSVK_DBSEQ_CONA1_LUPAN"/>
                    <Fragmentation>
                        <IonType index="6 7" charge="1">
                            <FragmentArray values="659.341 788.375" measure_ref="m_mz"/>
                            <FragmentArray values="64.0 796.0" measure_ref="m_intensity"/>
                            <FragmentArray values="0.0044 -0.0045" measure_ref="m_error"/>
                            <cvParam cvRef="PSI-MS" accession="MS:1001220" name="frag: y ion"/>
                        </IonType>
                        <IonType index="6" charge="1">
                            <FragmentArray values="624.2673" measure_ref="m_mz"/>
                            <FragmentArray values="26.0" measure_ref="m_intensity"/>
                            <FragmentArray values="0.0043" measure_ref="m_error"/>
                            <cvParam cvRef="PSI-MS" accession="MS:1001222" name="frag: b ion - H2O"/>
                        </IonType>
                        <IonType index="7" charge="1">
                            <FragmentArray values="770.3645" measure_ref="m_mz"/>
                            <FragmentArray values="260.0" measure_ref="m_intensity"/>
                            <FragmentArray values="-0.0044" measure_ref="m_error"/>
                            <cvParam cvRef="PSI-MS" accession="MS:1001224" name="frag: b ion"/>
                        </IonType>
                    </Fragmentation>
                    <cvParam cvRef="PSI-MS" accession="MS:1001569" name="IdentityE Score" value="0.0"/>
                </SpectrumIdentificationItem>
            </SpectrumIdentificationResult>
            <SpectrumIdentificationResult spectrumID="index=1504" spectraData_ref="SD_1" id="SIR_SD_1_71">
                <SpectrumIdentificationItem chargeState="1" experimentalMassToCharge="659.3364868164062" calculatedMassToCharge="659.3358764648438" peptide_ref="PTD_PDNSVK" rank="1" passThreshold="true" id="SII_PTD_PDNSVK_659X3365">
                    <PeptideEvidenceRef peptideEvidence_ref="PTD_PDNSVK_DBSEQ_CONA1_LUPAN"/>
                    <Fragmentation>
                        <IonType index="4 6" charge="1">
                            <FragmentArray values="447.2546 659.3357" measure_ref="m_mz"/>
                            <FragmentArray values="67.0 1251.0" measure_ref="m_intensity"/>
                            <FragmentArray values="-0.0017 -9.0E-4" measure_ref="m_error"/>
                            <cvParam cvRef="PSI-MS" accession="MS:1001220" name="frag: y ion"/>
                        </IonType>
                        <IonType index="5" charge="1">
                            <FragmentArray values="495.2185" measure_ref="m_mz"/>
                            <FragmentArray values="62.0" measure_ref="m_intensity"/>
                            <FragmentArray values="-0.0015" measure_ref="m_error"/>
                            <cvParam cvRef="PSI-MS" accession="MS:1001222" name="frag: b ion - H2O"/>
                        </IonType>
                        <IonType index="4" charge="1">
                            <FragmentArray values="414.1626" measure_ref="m_mz"/>
                            <FragmentArray values="40.0" measure_ref="m_intensity"/>
                            <FragmentArray values="5.0E-4" measure_ref="m_error"/>
                            <cvParam cvRef="PSI-MS" accession="MS:1001224" name="frag: b ion"/>
                        </IonType>
                    </Fragmentation>
                    <cvParam cvRef="PSI-MS" accession="MS:1001569" name="IdentityE Score" value="0.0"/>
                </SpectrumIdentificationItem>
            </SpectrumIdentificationResult>
            <SpectrumIdentificationResult spectrumID="index=4841" spectraData_ref="SD_1" id="SIR_SD_1_72">
                <SpectrumIdentificationItem chargeState="1" experimentalMassToCharge="1927.882080078125" calculatedMassToCharge="1927.8780517578125" peptide_ref="PTD_SEAGTIETWNPNNDQLR" rank="1" passThreshold="true" id="SII_PTD_SEAGTIETWNPNNDQLR_1927X8821">
                    <PeptideEvidenceRef peptideEvidence_ref="PTD_SEAGTIETWNPNNDQLR_DBSEQ_CONA1_LUPAN"/>
                    <Fragmentation>
                        <IonType index="8" charge="1">
                            <FragmentArray values="970.4696" measure_ref="m_mz"/>
                            <FragmentArray values="658.0" measure_ref="m_intensity"/>
                            <FragmentArray values="-0.0023" measure_ref="m_error"/>
                            <cvParam cvRef="PSI-MS" accession="MS:1001220" name="frag: y ion"/>
                        </IonType>
                        <IonType index="4" charge="1">
                            <FragmentArray values="513.269" measure_ref="m_mz"/>
                            <FragmentArray values="47.0" measure_ref="m_intensity"/>
                            <FragmentArray values="-0.0093" measure_ref="m_error"/>
                            <cvParam cvRef="PSI-MS" accession="MS:1001223" name="frag: y ion - H2O"/>
                        </IonType>
                        <IonType index="5 6" charge="1">
                            <FragmentArray values="428.1789 541.2652" measure_ref="m_mz"/>
                            <FragmentArray values="105.0 107.0" measure_ref="m_intensity"/>
                            <FragmentArray values="0.0012 0.0032" measure_ref="m_error"/>
                            <cvParam cvRef="PSI-MS" accession="MS:1001222" name="frag: b ion - H2O"/>
                        </IonType>
                        <IonType index="6" charge="1">
                            <FragmentArray values="559.2796" measure_ref="m_mz"/>
                            <FragmentArray values="29.0" measure_ref="m_intensity"/>
                            <FragmentArray values="0.007" measure_ref="m_error"/>
                            <cvParam cvRef="PSI-MS" accession="MS:1001224" name="frag: b ion"/>
                        </IonType>
                    </Fragmentation>
                    <cvParam cvRef="PSI-MS" accession="MS:1001569" name="IdentityE Score" value="0.0"/>
                </SpectrumIdentificationItem>
            </SpectrumIdentificationResult>
            <SpectrumIdentificationResult spectrumID="index=4837" spectraData_ref="SD_1" id="SIR_SD_1_73">
                <SpectrumIdentificationItem chargeState="1" experimentalMassToCharge="1944.902587890625" calculatedMassToCharge="1944.904541015625" peptide_ref="PTD_SEAGTIETWNPNNDQLR" rank="1" passThreshold="true" id="SII_PTD_SEAGTIETWNPNNDQLR_1944X9026">
                    <PeptideEvidenceRef peptideEvidence_ref="PTD_SEAGTIETWNPNNDQLR_DBSEQ_CONA1_LUPAN"/>
                    <Fragmentation>
                        <IonType index="7" charge="1">
                            <FragmentArray values="839.405" measure_ref="m_mz"/>
                            <FragmentArray values="395.0" measure_ref="m_intensity"/>
                            <FragmentArray values="0.0031" measure_ref="m_error"/>
                            <cvParam cvRef="PSI-MS" accession="MS:1001233" name="frag: y ion - NH3"/>
                        </IonType>
                        <IonType index="5 6 8 10" charge="1">
                            <FragmentArray values="628.3041 742.3519 953.4497 1240.5615" measure_ref="m_mz"/>
                            <FragmentArray values="38.0 166.0 102.0 33.0" measure_ref="m_intensity"/>
                            <FragmentArray values="-0.0015 0.0032 0.0045 -0.0123" measure_ref="m_error"/>
                            <cvParam cvRef="PSI-MS" accession="MS:1001233" name="frag: y ion - NH3"/>
                        </IonType>
                        <IonType index="3 4 5 6 8 9 10 11" charge="1">
                            <FragmentArray values="416.2602 531.2866 645.3313 759.3759 970.4732 1156.5582 1257.5883 1386.6392" measure_ref="m_mz"/>
                            <FragmentArray values="207.0 116.0 388.0 396.0 1173.0 534.0 413.0 770.0" measure_ref="m_intensity"/>
                            <FragmentArray values="-0.0015 -0.0023 -8.0E-4 5.0E-4 0.0013 0.0061 -0.0121 -0.0047" measure_ref="m_error"/>
                            <cvParam cvRef="PSI-MS" accession="MS:1001220" name="frag: y ion"/>
                        </IonType>
                        <IonType index="10" charge="1">
                            <FragmentArray values="1072.4517" measure_ref="m_mz"/>
                            <FragmentArray values="33.0" measure_ref="m_intensity"/>
                            <FragmentArray values="-0.0089" measure_ref="m_error"/>
                            <cvParam cvRef="PSI-MS" accession="MS:1001232" name="frag: b ion - NH3"/>
                        </IonType>
                        <IonType index="4 6 7 11" charge="1">
                            <FragmentArray values="513.2706 741.3584 838.4145 1368.6183" measure_ref="m_mz"/>
                            <FragmentArray values="72.0 45.0 58.0 23.0" measure_ref="m_intensity"/>
                            <FragmentArray values="-0.0077 -0.0064 -0.0034 -0.0148" measure_ref="m_error"/>
                            <cvParam cvRef="PSI-MS" accession="MS:1001223" name="frag: y ion - H2O"/>
                        </IonType>
                        <IonType index="5 6 7 9 10" charge="1">
                            <FragmentArray values="428.181 541.2626 670.3099 957.4324 1071.478" measure_ref="m_mz"/>
                            <FragmentArray values="137.0 191.0 137.0 176.0 220.0" measure_ref="m_intensity"/>
                            <FragmentArray values="0.0032 6.0E-4 0.005 -6.0E-4 0.0015" measure_ref="m_error"/>
                            <cvParam cvRef="PSI-MS" accession="MS:1001222" name="frag: b ion - H2O"/>
                        </IonType>
                        <IonType index="7" charge="1">
                            <FragmentArray values="856.4266" measure_ref="m_mz"/>
                            <FragmentArray values="3272.0" measure_ref="m_intensity"/>
                            <FragmentArray values="-0.0019" measure_ref="m_error"/>
                            <cvParam cvRef="PSI-MS" accession="MS:1001220" name="frag: y ion"/>
                        </IonType>
                        <IonType index="5 7 8 10" charge="1">
                            <FragmentArray values="446.1892 688.3188 789.369 1089.4867" measure_ref="m_mz"/>
                            <FragmentArray values="59.0 104.0 109.0 180.0" measure_ref="m_intensity"/>
                            <FragmentArray values="9.0E-4 0.0032 0.0054 -4.0E-4" measure_ref="m_error"/>
                            <cvParam cvRef="PSI-MS" accession="MS:1001224" name="frag: b ion"/>
                        </IonType>
                    </Fragmentation>
                    <cvParam cvRef="PSI-MS" accession="MS:1001569" name="IdentityE Score" value="7.573"/>
                </SpectrumIdentificationItem>
            </SpectrumIdentificationResult>
            <SpectrumIdentificationResult spectrumID="index=4847" spectraData_ref="SD_1" id="SIR_SD_1_74">
                <SpectrumIdentificationItem chargeState="1" experimentalMassToCharge="970.4739990234375" calculatedMassToCharge="970.4700927734375" peptide_ref="PTD_NPNNDQLR" rank="1" passThreshold="true" id="SII_PTD_NPNNDQLR_970X474">
                    <PeptideEvidenceRef peptideEvidence_ref="PTD_NPNNDQLR_DBSEQ_CONA1_LUPAN"/>
                    <Fragmentation>
                        <IonType index="7" charge="1">
                            <FragmentArray values="839.3945" measure_ref="m_mz"/>
                            <FragmentArray values="84.0" measure_ref="m_intensity"/>
                            <FragmentArray values="-0.0073" measure_ref="m_error"/>
                            <cvParam cvRef="PSI-MS" accession="MS:1001233" name="frag: y ion - NH3"/>
                        </IonType>
                        <IonType index="3 4 5 6" charge="1">
                            <FragmentArray values="416.262 531.2839 645.3377 759.3761" measure_ref="m_mz"/>
                            <FragmentArray values="49.0 84.0 51.0 26.0" measure_ref="m_intensity"/>
                            <FragmentArray values="3.0E-4 -0.005 0.0056 7.0E-4" measure_ref="m_error"/>
                            <cvParam cvRef="PSI-MS" accession="MS:1001220" name="frag: y ion"/>
                        </IonType>
                    </Fragmentation>
                    <cvParam cvRef="PSI-MS" accession="MS:1001569" name="IdentityE Score" value="0.0"/>
                </SpectrumIdentificationItem>
            </SpectrumIdentificationResult>
            <SpectrumIdentificationResult spectrumID="index=318" spectraData_ref="SD_1" id="SIR_SD_1_75">
                <SpectrumIdentificationItem chargeState="1" experimentalMassToCharge="833.42919921875" calculatedMassToCharge="833.4298095703125" peptide_ref="PTD_CAGVALSR_1C" rank="1" passThreshold="true" id="SII_PTD_CAGVALSR_1C_833X4292">
                    <PeptideEvidenceRef peptideEvidence_ref="PTD_CAGVALSR_1C_DBSEQ_CONA1_LUPAN"/>
                    <Fragmentation>
                        <IonType index="4 5 6 7" charge="1">
                            <FragmentArray values="446.2735 545.3407 602.3612 673.3962" measure_ref="m_mz"/>
                            <FragmentArray values="395.0 158.0 1169.0 278.0" measure_ref="m_intensity"/>
                            <FragmentArray values="0.0011 -3.0E-4 -0.0014 -0.0036" measure_ref="m_error"/>
                            <cvParam cvRef="PSI-MS" accession="MS:1001220" name="frag: y ion"/>
                        </IonType>
                    </Fragmentation>
                    <cvParam cvRef="PSI-MS" accession="MS:1001569" name="IdentityE Score" value="6.7594"/>
                </SpectrumIdentificationItem>
            </SpectrumIdentificationResult>
            <SpectrumIdentificationResult spectrumID="index=319" spectraData_ref="SD_1" id="SIR_SD_1_76">
                <SpectrumIdentificationItem chargeState="1" experimentalMassToCharge="673.398193359375" calculatedMassToCharge="673.399169921875" peptide_ref="PTD_AGVALSR" rank="1" passThreshold="true" id="SII_PTD_AGVALSR_673X3982">
                    <PeptideEvidenceRef peptideEvidence_ref="PTD_AGVALSR_DBSEQ_CONA1_LUPAN"/>
                    <Fragmentation>
                        <IonType index="7" charge="1">
                            <FragmentArray values="673.4029" measure_ref="m_mz"/>
                            <FragmentArray values="413.0" measure_ref="m_intensity"/>
                            <FragmentArray values="0.003" measure_ref="m_error"/>
                            <cvParam cvRef="PSI-MS" accession="MS:1001220" name="frag: y ion"/>
                        </IonType>
                    </Fragmentation>
                    <cvParam cvRef="PSI-MS" accession="MS:1001569" name="IdentityE Score" value="0.0"/>
                </SpectrumIdentificationItem>
            </SpectrumIdentificationResult>
            <SpectrumIdentificationResult spectrumID="index=317" spectraData_ref="SD_1" id="SIR_SD_1_77">
                <SpectrumIdentificationItem chargeState="1" experimentalMassToCharge="602.3624267578125" calculatedMassToCharge="602.3619995117188" peptide_ref="PTD_GVALSR" rank="1" passThreshold="true" id="SII_PTD_GVALSR_602X3624">
                    <PeptideEvidenceRef peptideEvidence_ref="PTD_GVALSR_DBSEQ_CONA1_LUPAN"/>
                    <Fragmentation>
                        <IonType index="6" charge="1">
                            <FragmentArray values="602.3622" measure_ref="m_mz"/>
                            <FragmentArray values="570.0" measure_ref="m_intensity"/>
                            <FragmentArray values="-3.0E-4" measure_ref="m_error"/>
                            <cvParam cvRef="PSI-MS" accession="MS:1001220" name="frag: y ion"/>
                        </IonType>
                    </Fragmentation>
                    <cvParam cvRef="PSI-MS" accession="MS:1001569" name="IdentityE Score" value="0.0"/>
                </SpectrumIdentificationItem>
            </SpectrumIdentificationResult>
            <SpectrumIdentificationResult spectrumID="index=4149" spectraData_ref="SD_1" id="SIR_SD_1_78">
                <SpectrumIdentificationItem chargeState="1" experimentalMassToCharge="1757.908447265625" calculatedMassToCharge="1757.908203125" peptide_ref="PTD_NGLRRPFYTNAPQEI" rank="1" passThreshold="true" id="SII_PTD_NGLRRPFYTNAPQEI_1757X9084">
                    <PeptideEvidenceRef peptideEvidence_ref="PTD_NGLRRPFYTNAPQEI_DBSEQ_CONA1_LUPAN"/>
                    <Fragmentation>
                        <IonType index="4" charge="1">
                            <FragmentArray values="469.2259" measure_ref="m_mz"/>
                            <FragmentArray values="21.0" measure_ref="m_intensity"/>
                            <FragmentArray values="-0.0037" measure_ref="m_error"/>
                            <cvParam cvRef="PSI-MS" accession="MS:1001233" name="frag: y ion - NH3"/>
                        </IonType>
                        <IonType index="4" charge="1">
                            <FragmentArray values="486.2538" measure_ref="m_mz"/>
                            <FragmentArray values="39.0" measure_ref="m_intensity"/>
                            <FragmentArray values="-0.0023" measure_ref="m_error"/>
                            <cvParam cvRef="PSI-MS" accession="MS:1001220" name="frag: y ion"/>
                        </IonType>
                    </Fragmentation>
                    <cvParam cvRef="PSI-MS" accession="MS:1001569" name="IdentityE Score" value="0.0"/>
                </SpectrumIdentificationItem>
            </SpectrumIdentificationResult>
            <SpectrumIdentificationResult spectrumID="index=4140" spectraData_ref="SD_1" id="SIR_SD_1_79">
                <SpectrumIdentificationItem chargeState="1" experimentalMassToCharge="2521.2998046875" calculatedMassToCharge="2521.305908203125" peptide_ref="PTD_NGLRRPFYTNAPQEIYIQQGR" rank="1" passThreshold="true" id="SII_PTD_NGLRRPFYTNAPQEIYIQQGR_2521X2998">
                    <PeptideEvidenceRef peptideEvidence_ref="PTD_NGLRRPFYTNAPQEIYIQQGR_DBSEQ_CONA1_LUPAN"/>
                    <Fragmentation>
                        <IonType index="7" charge="1">
                            <FragmentArray values="860.4654" measure_ref="m_mz"/>
                            <FragmentArray values="20.0" measure_ref="m_intensity"/>
                            <FragmentArray values="0.0016" measure_ref="m_error"/>
                            <cvParam cvRef="PSI-MS" accession="MS:1001233" name="frag: y ion - NH3"/>
                        </IonType>
                        <IonType index="14" charge="2">
                            <FragmentArray values="1627.7988" measure_ref="m_mz"/>
                            <FragmentArray values="209.0" measure_ref="m_intensity"/>
                            <FragmentArray values="0.0014" measure_ref="m_error"/>
                            <cvParam cvRef="PSI-MS" accession="MS:1001232" name="frag: b ion - NH3"/>
                        </IonType>
                        <IonType index="4 5 6 7 8" charge="1">
                            <FragmentArray values="488.256 601.3434 764.4052 877.4819 1006.5393" measure_ref="m_mz"/>
                            <FragmentArray values="301.0 395.0 809.0 175.0 183.0" measure_ref="m_intensity"/>
                            <FragmentArray values="-0.0018 0.0012 -7.0E-4 -0.0086 0.0057" measure_ref="m_error"/>
                            <cvParam cvRef="PSI-MS" accession="MS:1001220" name="frag: y ion"/>
                        </IonType>
                        <IonType index="11" charge="1">
                            <FragmentArray values="1273.6458" measure_ref="m_mz"/>
                            <FragmentArray values="62.0" measure_ref="m_intensity"/>
                            <FragmentArray values="-0.0013" measure_ref="m_error"/>
                            <cvParam cvRef="PSI-MS" accession="MS:1001232" name="frag: b ion - NH3"/>
                        </IonType>
                        <IonType index="10 11 12 13 14 15 16" charge="2">
                            <FragmentArray values="1219.6259 1290.6671 1387.7385 1515.7743 1644.8235 1757.894 1920.9716" measure_ref="m_mz"/>
                            <FragmentArray values="246.0 871.0 46.0 533.0 1551.0 271.0 250.0" measure_ref="m_intensity"/>
                            <FragmentArray values="-0.0062 -0.0021 0.0164 -0.0067 -5.0E-4 -0.0145 -0.001" measure_ref="m_error"/>
                            <cvParam cvRef="PSI-MS" accession="MS:1001224" name="frag: b ion"/>
                        </IonType>
                    </Fragmentation>
                    <cvParam cvRef="PSI-MS" accession="MS:1001569" name="IdentityE Score" value="7.1891"/>
                </SpectrumIdentificationItem>
            </SpectrumIdentificationResult>
            <SpectrumIdentificationResult spectrumID="index=4390" spectraData_ref="SD_1" id="SIR_SD_1_80">
                <SpectrumIdentificationItem chargeState="1" experimentalMassToCharge="665.3388061523438" calculatedMassToCharge="665.340576171875" peptide_ref="PTD_RPFYT" rank="1" passThreshold="true" id="SII_PTD_RPFYT_665X3388">
                    <PeptideEvidenceRef peptideEvidence_ref="PTD_RPFYT_DBSEQ_CONA1_LUPAN"/>
                    <Fragmentation>
                        <IonType index="4" charge="1">
                            <FragmentArray values="527.2535" measure_ref="m_mz"/>
                            <FragmentArray values="32.0" measure_ref="m_intensity"/>
                            <FragmentArray values="0.0031" measure_ref="m_error"/>
                            <cvParam cvRef="PSI-MS" accession="MS:1001220" name="frag: y ion"/>
                        </IonType>
                    </Fragmentation>
                    <cvParam cvRef="PSI-MS" accession="MS:1001569" name="IdentityE Score" value="0.0"/>
                </SpectrumIdentificationItem>
            </SpectrumIdentificationResult>
            <SpectrumIdentificationResult spectrumID="index=4380" spectraData_ref="SD_1" id="SIR_SD_1_81">
[truncated: 1,496,237 more chars]
