# Supplementary material for: Influence of Roasting Temperature on the Detectability of Potentially Allergenic Lupin by SDS-PAGE, ELISAs, LC-MS/MS, and Real-Time PCR
Source: Foods. 2024 Feb 23;13(5):673. doi: 10.3390/foods13050673 (PMC10930864; doi:10.3390/foods13050673)
Supplement: Supplementary file 1 [file foods-13-00673-s001.zip › Lupine195C_A_LupineRew110E_2.mzid]

<?xml version="1.0" encoding="Cp1252"?><MzIdentML id="Lupine195C_A" version="1.1.0" xmlns="http://psidev.info/psi/pi/mzIdentML/1.1" xmlns:xsi="http://www.w3.org/2001/XMLSchema-instance" xsi:schemaLocation="http://psidev.info/psi/pi/mzIdentML/1.1 http://www.psidev.info/files/mzIdentML1.1.0.xsd" creationDate="2023-08-29T14:58:05" ><cvList xmlns="http://psidev.info/psi/pi/mzIdentML/1.1">
    <cv fullName="Proteomics Standards Initiative Mass Spectrometry Vocabularies" version="3.71.0" uri="http://psidev.cvs.sourceforge.net/viewvc/*checkout*/psidev/psi/psi-ms/mzML/controlledVocabulary/psi-ms.obo" id="PSI-MS"/>
    <cv fullName="UNIMOD" version="" uri="http://www.unimod.org/obo/unimod.obo" id="UNIMOD"/>
    <cv fullName="UNIT-ONTOLOGY" version="" uri="http://obo.cvs.sourceforge.net/*checkout*/obo/obo/ontology/phenotype/unit.obo" id="UO"/>
</cvList><AnalysisSoftwareList xmlns="http://psidev.info/psi/pi/mzIdentML/1.1">
    <AnalysisSoftware version="3.0.3" uri="http://www.waters.com/waters/en_US/ProteinLynx-Global-SERVER-%28PLGS%29/nav.htm?cid=513821" id="ProteinLynx_Global_Server" name="ProteinLynx Global Server">
        <ContactRole contact_ref="ORG_WATERS">
            <Role>
                <cvParam cvRef="PSI-MS" accession="MS:1001267" name="software vendor"/>
            </Role>
        </ContactRole>
        <SoftwareName>
            <cvParam cvRef="PSI-MS" accession="MS:1000601" name="ProteinLynx Global Server"/>
        </SoftwareName>
        <Customizations>No customisations</Customizations>
    </AnalysisSoftware>
    <AnalysisSoftware version="4.1" uri="http://www.waters.com/waters/en_US/MassLynx-Mass-Spectrometry-Software-/nav.htm?cid=513164" id="MassLynx_Mass_Spectrometry_Software" name="MassLynx">
        <ContactRole contact_ref="ORG_WATERS">
            <Role>
                <cvParam cvRef="PSI-MS" accession="MS:1001267" name="software vendor"/>
            </Role>
        </ContactRole>
        <SoftwareName>
            <cvParam cvRef="PSI-MS" accession="MS:1000534" name="MassLynx"/>
        </SoftwareName>
        <Customizations>No customisations</Customizations>
    </AnalysisSoftware>
</AnalysisSoftwareList><AuditCollection xmlns="http://psidev.info/psi/pi/mzIdentML/1.1">
    <Organization id="ORG_WATERS" name="Waters Corporation"/>
    <Person id="PERSON_WATERS">
        <Affiliation organization_ref="ORG_WATERS"/>
    </Person>
</AuditCollection><SequenceCollection xmlns="http://psidev.info/psi/pi/mzIdentML/1.1">
    <DBSequence length="637" searchDatabase_ref="SDB_LupineRew110E" accession="CONB5_LUPAN" id="DBSEQ_CONB5_LUPAN" name="F5B8W3">
        <Seq>MAKMRVRFPMLVLLLGVVFLLAVSIGIAYGEKDVIKNPERPEERQEEERDPRQPPRSRQQEEQEREHRREKERDREPSRGRSESKQSQEEERERRKEHDREREQEQQPQYGRRHEEEEKGEEEEEGQARRQRPQRRREEREQEQGSSSESRRQSGDERRHRHEKREQREEREQEQGSSSGRQSDYGRRQRHEGREQREEREQEQGSSSESHRLRNPYYFSSERFQTRYKNKNGQIRVLERFDQRTNRLENLQNYRIVEFQSRPNTLILPKHSDADYILVVLNGRATITIVNPDKRQAYNLEYGDALRLPAGTTSYILNPDDNQDLRVVKLAIPINNPGKFYDFYPSRTKDQQSYFSGFSKNTLEATFNTHYEEIQRILLGYEDEQEDEEQRREQEQSHQDEGVIVRVSKEQIQELRKHAQSSSRKGKPSESGPFNLRSNEPIYSNKFGNFYEITPDRNPQVQDLDISLIFTEISEGALLLPHYNSKAIFVIVVDEGEGNYELVGIRNQQRQQDEQEVEEVRSYNARLSEGDILVIPAGHPLSINASSNLRLLGFGINADENQRNFLAGSEDNVIRQLDREVKELIFPGSAEDVERLIRNQQQSYFANAQPQQQQQQREKEGRRGRRGPISSILSALY</Seq>
        <cvParam cvRef="PSI-MS" accession="MS:1001088" name="protein description" value="Conglutin beta 5 OS=Lupinus angustifolius OX=3871 GN=BETA5 PE=1 SV=1"/>
    </DBSequence>
    <DBSequence length="603" searchDatabase_ref="SDB_LupineRew110E" accession="CONB2_LUPAN" id="DBSEQ_CONB2_LUPAN" name="F5B8W0">
        <Seq>MANMRVKFPTLVLLLGIVFLMAVSIGIAYGEKNAIKNHERPQEREQEERDPRQQPRPRHQEEQEREHGREEERNREPSRGRSESEESREEEREQRREPSRGREQEQQPQHGRREEEEEWQPRRQRPQSRREEREQEQGSSSSSGRQSGYERREQREEREQQQEQDSRSESRRQRNPYYFSYERFQTLYKNRNGQIRVLERFDQRTNRLENLQNYRIVEFQSKPNTLILPKHSDADYILVVLNGRATITIVNPDKRQAYNLEHGDALRLPAGTTSYILNPDDNQNLRVVKLAIPINNPGNFYDFYPSSTKDQQSYFNGFSRNTLEATFNTRYEEIQRIILGNEDGQEDEEQSRGQEQSHQDQGVIVRVSKEQIQELRKHAQSSSGKGKPSESGPFNLRSDEPIYSNKFGNFYEITPDRNPQAQDLDISLTFIEINEGGLLLPHYNSKAIFVVVVDEGEGNYELVGIRDQERQQDEQEQEEVRRYNAKLSEGDIFVIPAGHPISINASSNLRLLGFGINADENQRNFLAGSEDNVIRQLDKEVKQLTFPGSVEDVERLIKNQQQSYFANAQPQQQQQREKEGRRGRRGLSFPFRSLFTKLLSTIM</Seq>
        <cvParam cvRef="PSI-MS" accession="MS:1001088" name="protein description" value="Conglutin beta 2 OS=Lupinus angustifolius OX=3871 GN=BETA2 PE=1 SV=1"/>
    </DBSequence>
    <DBSequence length="580" searchDatabase_ref="SDB_LupineRew110E" accession="CONB3_LUPAN" id="DBSEQ_CONB3_LUPAN" name="F5B8W1">
        <Seq>MAKMRVRFPTLVLLLGIVFLMAVSIGIAYGEKNVLKNHERPQEREQEERDPRQQPRPHHQEEQEREHRRESEESQEEEREQRREPRREREQEQQPQHGRREEEEEWQPRRQRPQSRREEREQEQGSSSSSRRQSGYERREQREEREQEQEQGSRSDSRRQRNPYYFSSERFQTLYRNRNGQIRVLERFDQRTNRLENLQNYRIVEFQSKPNTLILPKHSDADYILVVLNGSATITIVNPDKRQSYNLENGDALRLPAGTTSYILNPDDNQNLRVVKLAIPINNPGNFYDFYPSSSKDQQSYFSGFSKNTLEATFNTRYEEIQSILLGNEDEQEDDEQWHGQEQSHQDEGVIVRVSKEQVQELRKYAQSSSRKGKPYESGPFNLRSNKPIYSNKFGNFYEITPDRNPQAQDLDISLTFIEINEGALLLPHYNSKAIFVVVVDEGEGNYELVGIRDQQRQQDEQEVRRYSARLSEGDIFVIPAGHPISINASSNLRLLGFGINADENQRNFLAGSEDNVIRQLDREVKGLIFPGSAEDVERLIKNQQQSYFANAQPQQQQQREREGRHGRRGHISSILSTLY</Seq>
        <cvParam cvRef="PSI-MS" accession="MS:1001088" name="protein description" value="Conglutin beta 3 OS=Lupinus angustifolius OX=3871 GN=BETA3 PE=1 SV=1"/>
    </DBSequence>
    <DBSequence length="590" searchDatabase_ref="SDB_LupineRew110E" accession="CONB4_LUPAN" id="DBSEQ_CONB4_LUPAN" name="F5B8W2">
        <Seq>MIKMRVRFPTLVLLLGIVFLMAVSIGIAYGEKNVIKNHERPQEREQEERDPRQQPRPHHQEEQEREHRREEERDREPSRGRSESEESREEEREQRREPRREREQEQQPQHGRREEEEEWQPRRQRPQSRREEREQEQGSSSSSRRQSGYERREEREQEQEQGSRSDSRRQRNPYYFSSERFQTLYRNRNGQIRVLERFDQRTDRLENLQNYRIVEFQSKPNTLILPKHSDADYILVVLNGSATITIVNPDKRQSYNLENGDALRLPAGTTSYILNPDDNQNLRVVKLAIPINNPGNFYDFYPSSSKDQQSYFSGFSRNTLEATFNTRYEEIQRILLGNEDEQEDDEQRHGQEQSHQDEGVIVRVSKEQVQELRKYAQSSSRKGKPSKSGPFNLRSNKPIYSNKFGNFYEITPNRNPQAQDLDISLTFIEINEGALLLPHYNSKAIFVVLVDEGEGNYELVGIRDQQRQQDEQEVRRYSARLSEGDIFVIPAGHPISINASSNLRLLGFGINADENQRNFLAGSEDNVIRQLDTEVKGLTFPGSTEDVERLIKNQQQSYFANAQPQQQQQREREGRRGRRGHISSILSTLY</Seq>
        <cvParam cvRef="PSI-MS" accession="MS:1001088" name="protein description" value="Conglutin beta 4 OS=Lupinus angustifolius OX=3871 GN=BETA4 PE=1 SV=1"/>
    </DBSequence>
    <DBSequence length="533" searchDatabase_ref="SDB_LupineRew110E" accession="CONB2_LUPAL" id="DBSEQ_CONB2_LUPAL" name="Q6EBC1">
        <Seq>MGKMRVRFPTLVLVLGIVFLMAVSIGIAYGEKDVLKSHERPEEREQEEWQPRRQRPQSRREEREQEQEQGSPSYPRRQSGYERRQYHERSEQREEREQEQQQGSPSYSRRQRNPYHFSSQRFQTLYKNRNGKIRVLERFDQRTNRLENLQNYRIVEFQSKPNTLILPKHSDADYVLVVLNGRATITIVNPDRRQAYNLEYGDALRIPAGSTSYILNPDDNQKLRVVKLAIPINNPGYFYDFYPSSTKDQQSYFSGFSRNTLEATFNTRYEEIQRIILGNEDEQEYEEQRRGQEQSDQDEGVIVIVSKKQIQKLTKHAQSSSGKDKPSDSGPFNLRSNEPIYSNKYGNFYEITPDRNPQVQDLNISLTYIKINEGALLLPHYNSKAIYVVVVDEGEGNYELVGIRDQQRQQDEQEEKEEEVIRYSARLSEGDIFVIPAGYPISINASSNLRLLGFGINADENQRNFLAGSKDNVIRQLDRAVNELTFPGSAEDIERLIKNQQQSYFANGQPQQQQQQQSEKEGRRGRRGSSLPF</Seq>
        <cvParam cvRef="PSI-MS" accession="MS:1001088" name="protein description" value="Conglutin beta 2 OS=Lupinus albus OX=3870 PE=1 SV=1"/>
    </DBSequence>
    <DBSequence length="593" searchDatabase_ref="SDB_LupineRew110E" accession="CONB6_LUPAN" id="DBSEQ_CONB6_LUPAN" name="F5B8W4">
        <Seq>MIKMRVRFPTLVLLLGIVFLMAVSIGIAYGEKNVIKNHERPQEREQEERDPRQQPRPHHQEEQEREHRREEERDREPSRGRRESEESREEEREQRREPRREREQEQQPQHGRREEEEEWQPRRQRPQSRREEREQEQGSSSSSRRQSAYERREQREEREQEQEQGSRSDSRRQRNPYYFSSERFQTLYRNRNGQIRVLERFDKRTDRLENLQNYRIVEFQSKPNTLILPKHSDADYILVVLNGSATITIVNPDKRQSYNLENGDALRLPAGTTSYILNPDDNQNLRVVKLAIPINNPGNFYDFYPSSSKDQQSYFSGFSRNTLEATFNTRYEEIQRILLGNEDEQEDDEQRHGQEQSHQDEGVIVRVSKEQVQELRKYAQSSSRKGKPSKSGPFNLRSNKPIYSNKFGNFYEITPNRNPQAQDLDISLTFIEINEGALLLPHYNSKAIFVVLVDEGEGNYELVGIRDQQRQQDEQEVRRYSARLSEGDIFVIPAGHPISINASSNFRLLGFGINADENQRNFLAGFEDNVIRQLDREVKGLTFPGFAEDVERLIKNQQQSYFANAQPQQQQQREREGRHGRRGHIFSILSTLY</Seq>
        <cvParam cvRef="PSI-MS" accession="MS:1001088" name="protein description" value="Conglutin beta 6 OS=Lupinus angustifolius OX=3871 GN=BETA6 PE=1 SV=1"/>
    </DBSequence>
    <DBSequence length="531" searchDatabase_ref="SDB_LupineRew110E" accession="CONB1_LUPAL" id="DBSEQ_CONB1_LUPAL" name="Q53HY0">
        <Seq>MGKMRVRFPTLVLVLGIVFLMAVSIGIAYGEKDVLKSHERPEEREQEEWQPRRQRPQSRREEREQEQEQGSPSYPRRQSGYERRQYHERSEQREEREQEQQQGSPSYSRRQRNPYHFNSQRFQTLYKNRNGKIRVLERFDQRTNRLENLQNYRIVEFQSKPNTLILPKHSDADYVLVVLNGRATITIVNPDRRQAYNLEYGDALRIPAGSTSYILNPDDNQKLRVVKLAIPINNPGYFYDFYPSSTKDQQSYFSGFSRNTLEATFNTRYEEIQRILLGNEDEQEYEEQRRGQEQSHQDEGVIVRVSREQIQELTKYAQSSSGKDKPSQSGPFNLRSNEPIYSNKYGNFYEITPDRNPQVQDLDISLTFTEINEGALLLPHYNSKAIFIVVVGEGNGKYELVGIRDQQRQQDEQEEEPEEVRRYSARLSEGDIFVIPAGYPISVNASSNLRLLGFGINAYENQRNFLAGSEDNVIRQLDREVKELTFPGSAEDIERLIKNQQQSYFANALPQQQQQSEKEGRRGRRGPISSI</Seq>
        <cvParam cvRef="PSI-MS" accession="MS:1001088" name="protein description" value="Conglutin beta 1 OS=Lupinus albus OX=3870 PE=1 SV=2"/>
    </DBSequence>
    <DBSequence length="605" searchDatabase_ref="SDB_LupineRew110E" accession="CONB7_LUPAN" id="DBSEQ_CONB7_LUPAN" name="F5B8W5">
        <Seq>MARMRVRFPTLVLLLGILFLMAVSIGIAYGEKDVIKNHERPGEREHEERDPRQQPRPRKQEEQEREHRREEEHDRDPSRGRRESEERQEEERERRREPCREREQEQQPQHGRREEEEEEEEWQPRRLRPQSRKEEREQEQGSSSSSRKQSGYERRQYHERREQRDEKEKEQDSRSDSRRQRNPYHFSSERFQTRYRNRNGQIRVLERFDQRTNRLENLQNYRIVEFQSNPNTLILPKHSDADYILVVLNGRATITIVNPDKRQAYNLEYGDALRVPAGTTSYILNPDDNQNLRVVKLAIPINNPSNFYDFYPSSTKDQQSYFSGFSKNTLEATFNTRYEEIQRILLGNEDEQEDEEQRRGQEQSYQDEGVIVRVSKEQIQELRKHAQSSSRKGKPSESGPFNLRSNESIYSNKFGNFYEITPERNPQVQDLDISLTFTEINEGALLLPHYNSKAIFIVVVDEGEGNYELVGIRDQQRQQDEQEEEEEEVRRYSARLSEGDIFVIPAGYPISVNASSNLRLLGFGINANENQRNFLAGSEDNVISQLDREVKELTFPGSAQDVERLIKNQQQSYFANAQPQQKQQREKEGRRGRRSLISSILSTLY</Seq>
        <cvParam cvRef="PSI-MS" accession="MS:1001088" name="protein description" value="Conglutin beta 7 OS=Lupinus angustifolius OX=3871 GN=BETA7 PE=1 SV=1"/>
    </DBSequence>
    <DBSequence length="585" searchDatabase_ref="SDB_LupineRew110E" accession="CONA3_LUPAN" id="DBSEQ_CONA3_LUPAN" name="F5B8V8">
        <Seq>MANPFLLSLSLCLVLLYTSACLGEGLDRFNECQLDRLNALEPDNRIESEGGVTETWNSNKPELRCAGVAFEKHTIEPKGLHLPSYTNYPQIIMIVQGEGALGISVPGCTETFEEAQQSQSRQERRRGQRSQSQEQEDSHQKIRHFREGDILVIPPGTPYWTYNYGDEQLVAINLLDTTSLSNQLDPNPRRFYLAGNPEEEYPETQQQRQQRQQHQRPSGRRHGQHQKEEEQEGKNNILSGFDPQFLSQALNIDEDTVHKLQNPNERIKQIIRVEEGLGVISPKWQEQEEEEEEKEEPRQRRRRERREEREEEEKEEEDEPRESRRHRGGHEEEEVEEERGRGRGGSEWKRTTRRRHTRGDEGQEEEETTTTTEERRRRRGGRGSRQEEEEEQSPPRSRNGLEETICTAILRENIADPTRADLYNPTAGRISTANSLTLPILGWFQLSAEYVNLYRNGIYAPHWNINANSVIYVIRGRGRVQVVNSQGNSVFNDDLRRGQLLVVPQNFVVAHQAGDEGFEFIAFKTNDQATTSPLKQVFRGIPAEVLANAFRLSLNQVSELKYNGNHNPLVTPQSQSQDHNLVKVA</Seq>
        <cvParam cvRef="PSI-MS" accession="MS:1001088" name="protein description" value="Conglutin alpha 3 OS=Lupinus angustifolius OX=3871 GN=TanjilG_01206 PE=1 SV=1"/>
    </DBSequence>
    <DBSequence length="643" searchDatabase_ref="SDB_LupineRew110E" accession="CONA2_LUPAN" id="DBSEQ_CONA2_LUPAN" name="F5B8V7">
        <Seq>MAKPCLFSFSLCLLLLSSLCLAERPERYKECQLDRLNALEPDNRVESEGGVTETWNSNRPELRCAGVAFEKHTIQPQGLHLPSYTNYPQLIFIVEGEGALGISVPGCTETYEEAQQSQSSQDPRRRSSRSQSQEQEQQDSHQKIQYFREGDIIAIPPGIPYWTYNYGEQRLVAINLLDTTSLLNQLDPSPRRFYIAGNPEEEHPETQEQQGQQREQQQGAGGRRRGKHQQEQEEEGKNNVLSGFDPQFLTQAFNVDEEIINRLQNPDERLKQIVRVKRGLSIISPKSQEEEEEEEEEPRQRGQPERREERREEEKEEEEEEDEPRSRERYERQSRRRPGRQQGRQGEEQEEESESEQEGRGQQREWERTTRHRRAQGEEGEEEEEETSTRVRRQQGRGRGQEQGQEQGQEQEQEEEQQEGRRGRHGGRGRRSGQQREEEEEEQQQQQGRRKRQESRNGLEETICTARLLENIAKPSRADLYNPNAGRISSVNSLTLPILRWFQLSADYVNLYRNGIYAPHWNINANSVIFVTRGRGRVQVVNCQGNSVFNDDLRRGQLLVVPQNFVVAHQAGDEGFEFIAFKTNDLAATSPVKQVFRGIPAEVLANAFGLRLNQVSQLKYSGNQGPLVSPQSESEDHTLPKVA</Seq>
        <cvParam cvRef="PSI-MS" accession="MS:1001088" name="protein description" value="Conglutin alpha 2 OS=Lupinus angustifolius OX=3871 GN=TanjilG_32393 PE=1 SV=1"/>
    </DBSequence>
    <Peptide id="PTD_LENLQNYR">
        <PeptideSequence>LENLQNYR</PeptideSequence>
    </Peptide>
    <Peptide id="PTD_QAYNLEYGDALR">
        <PeptideSequence>QAYNLEYGDALR</PeptideSequence>
    </Peptide>
    <Peptide id="PTD_LLGFGINADENQR">
        <PeptideSequence>LLGFGINADENQR</PeptideSequence>
    </Peptide>
    <Peptide id="PTD_NFLAGSEDNVIR">
        <PeptideSequence>NFLAGSEDNVIR</PeptideSequence>
    </Peptide>
    <Peptide id="PTD_FYLAGNPEEEYPETQQQR">
        <PeptideSequence>FYLAGNPEEEYPETQQQR</PeptideSequence>
    </Peptide>
    <Peptide id="PTD_PETQQQR">
        <PeptideSequence>PETQQQR</PeptideSequence>
    </Peptide>
    <Peptide id="PTD_ADLYNPTAGR">
        <PeptideSequence>ADLYNPTAGR</PeptideSequence>
    </Peptide>
    <Peptide id="PTD_GIPAEVLANAFR">
        <PeptideSequence>GIPAEVLANAFR</PeptideSequence>
    </Peptide>
    <Peptide id="PTD_FYIAGNPEEEHPETQEQQGQQR">
        <PeptideSequence>FYIAGNPEEEHPETQEQQGQQR</PeptideSequence>
    </Peptide>
    <Peptide id="PTD_ISSVNSLTLPILR">
        <PeptideSequence>ISSVNSLTLPILR</PeptideSequence>
    </Peptide>
    <Peptide id="PTD_GIPAEVLANAFGLR">
        <PeptideSequence>GIPAEVLANAFGLR</PeptideSequence>
    </Peptide>
    <PeptideEvidence dBSequence_ref="DBSEQ_CONB5_LUPAN" peptide_ref="PTD_LENLQNYR" start="248" end="255" isDecoy="false" id="PTD_LENLQNYR_DBSEQ_CONB5_LUPAN"/>
    <PeptideEvidence dBSequence_ref="DBSEQ_CONB5_LUPAN" peptide_ref="PTD_QAYNLEYGDALR" start="296" end="307" isDecoy="false" id="PTD_QAYNLEYGDALR_DBSEQ_CONB5_LUPAN"/>
    <PeptideEvidence dBSequence_ref="DBSEQ_CONB5_LUPAN" peptide_ref="PTD_LLGFGINADENQR" start="551" end="563" isDecoy="false" id="PTD_LLGFGINADENQR_DBSEQ_CONB5_LUPAN"/>
    <PeptideEvidence dBSequence_ref="DBSEQ_CONB5_LUPAN" peptide_ref="PTD_NFLAGSEDNVIR" start="564" end="575" isDecoy="false" id="PTD_NFLAGSEDNVIR_DBSEQ_CONB5_LUPAN"/>
    <PeptideEvidence dBSequence_ref="DBSEQ_CONB2_LUPAN" peptide_ref="PTD_LENLQNYR" start="208" end="215" isDecoy="false" id="PTD_LENLQNYR_DBSEQ_CONB2_LUPAN"/>
    <PeptideEvidence dBSequence_ref="DBSEQ_CONB2_LUPAN" peptide_ref="PTD_LLGFGINADENQR" start="511" end="523" isDecoy="false" id="PTD_LLGFGINADENQR_DBSEQ_CONB2_LUPAN"/>
    <PeptideEvidence dBSequence_ref="DBSEQ_CONB2_LUPAN" peptide_ref="PTD_NFLAGSEDNVIR" start="524" end="535" isDecoy="false" id="PTD_NFLAGSEDNVIR_DBSEQ_CONB2_LUPAN"/>
    <PeptideEvidence dBSequence_ref="DBSEQ_CONB3_LUPAN" peptide_ref="PTD_LENLQNYR" start="195" end="202" isDecoy="false" id="PTD_LENLQNYR_DBSEQ_CONB3_LUPAN"/>
    <PeptideEvidence dBSequence_ref="DBSEQ_CONB3_LUPAN" peptide_ref="PTD_LLGFGINADENQR" start="495" end="507" isDecoy="false" id="PTD_LLGFGINADENQR_DBSEQ_CONB3_LUPAN"/>
    <PeptideEvidence dBSequence_ref="DBSEQ_CONB3_LUPAN" peptide_ref="PTD_NFLAGSEDNVIR" start="508" end="519" isDecoy="false" id="PTD_NFLAGSEDNVIR_DBSEQ_CONB3_LUPAN"/>
    <PeptideEvidence dBSequence_ref="DBSEQ_CONB4_LUPAN" peptide_ref="PTD_LENLQNYR" start="205" end="212" isDecoy="false" id="PTD_LENLQNYR_DBSEQ_CONB4_LUPAN"/>
    <PeptideEvidence dBSequence_ref="DBSEQ_CONB4_LUPAN" peptide_ref="PTD_LLGFGINADENQR" start="505" end="517" isDecoy="false" id="PTD_LLGFGINADENQR_DBSEQ_CONB4_LUPAN"/>
    <PeptideEvidence dBSequence_ref="DBSEQ_CONB4_LUPAN" peptide_ref="PTD_NFLAGSEDNVIR" start="518" end="529" isDecoy="false" id="PTD_NFLAGSEDNVIR_DBSEQ_CONB4_LUPAN"/>
    <PeptideEvidence dBSequence_ref="DBSEQ_CONB2_LUPAL" peptide_ref="PTD_LENLQNYR" start="146" end="153" isDecoy="false" id="PTD_LENLQNYR_DBSEQ_CONB2_LUPAL"/>
    <PeptideEvidence dBSequence_ref="DBSEQ_CONB2_LUPAL" peptide_ref="PTD_QAYNLEYGDALR" start="194" end="205" isDecoy="false" id="PTD_QAYNLEYGDALR_DBSEQ_CONB2_LUPAL"/>
    <PeptideEvidence dBSequence_ref="DBSEQ_CONB2_LUPAL" peptide_ref="PTD_LLGFGINADENQR" start="451" end="463" isDecoy="false" id="PTD_LLGFGINADENQR_DBSEQ_CONB2_LUPAL"/>
    <PeptideEvidence dBSequence_ref="DBSEQ_CONB6_LUPAN" peptide_ref="PTD_LENLQNYR" start="208" end="215" isDecoy="false" id="PTD_LENLQNYR_DBSEQ_CONB6_LUPAN"/>
    <PeptideEvidence dBSequence_ref="DBSEQ_CONB6_LUPAN" peptide_ref="PTD_LLGFGINADENQR" start="508" end="520" isDecoy="false" id="PTD_LLGFGINADENQR_DBSEQ_CONB6_LUPAN"/>
    <PeptideEvidence dBSequence_ref="DBSEQ_CONB1_LUPAL" peptide_ref="PTD_LENLQNYR" start="146" end="153" isDecoy="false" id="PTD_LENLQNYR_DBSEQ_CONB1_LUPAL"/>
    <PeptideEvidence dBSequence_ref="DBSEQ_CONB1_LUPAL" peptide_ref="PTD_QAYNLEYGDALR" start="194" end="205" isDecoy="false" id="PTD_QAYNLEYGDALR_DBSEQ_CONB1_LUPAL"/>
    <PeptideEvidence dBSequence_ref="DBSEQ_CONB1_LUPAL" peptide_ref="PTD_NFLAGSEDNVIR" start="464" end="475" isDecoy="false" id="PTD_NFLAGSEDNVIR_DBSEQ_CONB1_LUPAL"/>
    <PeptideEvidence dBSequence_ref="DBSEQ_CONB7_LUPAN" peptide_ref="PTD_LENLQNYR" start="215" end="222" isDecoy="false" id="PTD_LENLQNYR_DBSEQ_CONB7_LUPAN"/>
    <PeptideEvidence dBSequence_ref="DBSEQ_CONB7_LUPAN" peptide_ref="PTD_QAYNLEYGDALR" start="263" end="274" isDecoy="false" id="PTD_QAYNLEYGDALR_DBSEQ_CONB7_LUPAN"/>
    <PeptideEvidence dBSequence_ref="DBSEQ_CONA3_LUPAN" peptide_ref="PTD_FYLAGNPEEEYPETQQQR" start="191" end="208" isDecoy="false" id="PTD_FYLAGNPEEEYPETQQQR_DBSEQ_CONA3_LUPAN"/>
    <PeptideEvidence dBSequence_ref="DBSEQ_CONA3_LUPAN" peptide_ref="PTD_PETQQQR" start="202" end="208" isDecoy="false" id="PTD_PETQQQR_DBSEQ_CONA3_LUPAN"/>
    <PeptideEvidence dBSequence_ref="DBSEQ_CONA3_LUPAN" peptide_ref="PTD_ADLYNPTAGR" start="420" end="429" isDecoy="false" id="PTD_ADLYNPTAGR_DBSEQ_CONA3_LUPAN"/>
    <PeptideEvidence dBSequence_ref="DBSEQ_CONA3_LUPAN" peptide_ref="PTD_GIPAEVLANAFR" start="540" end="551" isDecoy="false" id="PTD_GIPAEVLANAFR_DBSEQ_CONA3_LUPAN"/>
    <PeptideEvidence dBSequence_ref="DBSEQ_CONA2_LUPAN" peptide_ref="PTD_FYIAGNPEEEHPETQEQQGQQR" start="193" end="214" isDecoy="false" id="PTD_FYIAGNPEEEHPETQEQQGQQR_DBSEQ_CONA2_LUPAN"/>
    <PeptideEvidence dBSequence_ref="DBSEQ_CONA2_LUPAN" peptide_ref="PTD_ISSVNSLTLPILR" start="488" end="500" isDecoy="false" id="PTD_ISSVNSLTLPILR_DBSEQ_CONA2_LUPAN"/>
    <PeptideEvidence dBSequence_ref="DBSEQ_CONA2_LUPAN" peptide_ref="PTD_GIPAEVLANAFGLR" start="598" end="611" isDecoy="false" id="PTD_GIPAEVLANAFGLR_DBSEQ_CONA2_LUPAN"/>
</SequenceCollection><AnalysisCollection xmlns="http://psidev.info/psi/pi/mzIdentML/1.1">
    <SpectrumIdentification spectrumIdentificationProtocol_ref="SIP_1" spectrumIdentificationList_ref="SIL_220" id="SD_1">
        <InputSpectra spectraData_ref="SD_1"/>
        <SearchDatabaseRef searchDatabase_ref="SDB_LupineRew110E"/>
    </SpectrumIdentification>
    <ProteinDetection proteinDetectionList_ref="PDL_1" proteinDetectionProtocol_ref="PDP_1" id="PD_1">
        <InputSpectrumIdentifications spectrumIdentificationList_ref="SIL_220"/>
    </ProteinDetection>
</AnalysisCollection><AnalysisProtocolCollection xmlns="http://psidev.info/psi/pi/mzIdentML/1.1">
    <SpectrumIdentificationProtocol analysisSoftware_ref="ProteinLynx_Global_Server" id="SIP_1">
        <SearchType>
            <cvParam cvRef="PSI-MS" accession="MS:1001083" name="ms-ms search" value=""/>
        </SearchType>
        <AdditionalSearchParams>
            <cvParam cvRef="PSI-MS" accession="MS:1001256" name="fragment mass type mono"/>
            <cvParam cvRef="PSI-MS" accession="MS:1001211" name="parent mass type mono"/>
        </AdditionalSearchParams>
        <ModificationParams>
            <SearchModification fixedMod="false" massDelta="15.9949" residues="M">
                <cvParam cvRef="UNIMOD" accession="UNIMOD:35" name="Oxidation" value=""/>
            </SearchModification>
            <SearchModification fixedMod="true" massDelta="57.0215" residues="C">
                <cvParam cvRef="UNIMOD" accession="UNIMOD:4" name="Carbamidomethyl" value=""/>
            </SearchModification>
        </ModificationParams>
        <Enzymes>
            <Enzyme cTermGain="KR" missedCleavages="1" id="ENZ_0" name="Trypsin">
                <SiteRegexp>[K](?![P])|[R](?![P])</SiteRegexp>
                <EnzymeName>
                    <cvParam cvRef="PSI-MS" accession="MS:1001251" name="Trypsin"/>
                </EnzymeName>
            </Enzyme>
        </Enzymes>
        <FragmentTolerance>
            <cvParam cvRef="PSI-MS" accession="MS:1001412" name="search tolerance plus value" value="1.0" unitAccession="UO:0000169" unitName="parts per million" unitCvRef="UO"/>
            <cvParam cvRef="PSI-MS" accession="MS:1001413" name="search tolerance minus value" value="1.0" unitAccession="UO:0000169" unitName="parts per million" unitCvRef="UO"/>
        </FragmentTolerance>
        <ParentTolerance>
            <cvParam cvRef="PSI-MS" accession="MS:1001412" name="search tolerance plus value" value="1.0" unitAccession="UO:0000169" unitName="parts per million" unitCvRef="UO"/>
            <cvParam cvRef="PSI-MS" accession="MS:1001413" name="search tolerance minus value" value="1.0" unitAccession="UO:0000169" unitName="parts per million" unitCvRef="UO"/>
        </ParentTolerance>
        <Threshold>
            <cvParam cvRef="PSI-MS" accession="MS:1001448" name="pep:FDR threshold" value="4"/>
        </Threshold>
    </SpectrumIdentificationProtocol>
    <ProteinDetectionProtocol analysisSoftware_ref="ProteinLynx_Global_Server" id="PDP_1">
        <Threshold>
            <cvParam cvRef="PSI-MS" accession="MS:1001447" name="prot:FDR threshold" value="4"/>
        </Threshold>
    </ProteinDetectionProtocol>
</AnalysisProtocolCollection><DataCollection xmlns="http://psidev.info/psi/pi/mzIdentML/1.1">
    <Inputs>
        <SourceFile location="file:/D:/Waters/PLGS/databases/default_database/root/Proj__16705758460550_2676284684200687/_16705792495950_45158915407160116/_16705792495950_45158915407160116_WorkflowResults/_16705808757180_895080897980734.xml" id="SF_1">
            <FileFormat>
                <cvParam cvRef="PSI-MS" accession="MS:1001566" name="ProteinLynx XML"/>
            </FileFormat>
        </SourceFile>
        <SearchDatabase version="Lupine_110Entries_reviewed.fasta_def" location="file:/D:/Fasta_files/Lupine_110Entries_reviewed.fasta_def" id="SDB_LupineRew110E" name="LupineRew110E">
            <FileFormat>
                <cvParam cvRef="PSI-MS" accession="MS:1001348" name="FASTA format"/>
            </FileFormat>
            <DatabaseName>
                <userParam name="Lupine_110Entries_reviewed.fasta_def"/>
            </DatabaseName>
            <cvParam cvRef="PSI-MS" accession="MS:1001073" name="database type amino acid"/>
        </SearchDatabase>
        <SpectraData location="file:///Lupine195C_A.mgf" id="SD_1" name="Lupine195C_A">
            <FileFormat>
                <cvParam cvRef="PSI-MS" accession="MS:1001062" name="Mascot MGF file"/>
            </FileFormat>
            <SpectrumIDFormat>
                <cvParam cvRef="PSI-MS" accession="MS:1000774" name="multiple peak list nativeID format"/>
            </SpectrumIDFormat>
        </SpectraData>
    </Inputs>
    <AnalysisData>
        <SpectrumIdentificationList numSequencesSearched="220" id="SIL_220">
            <FragmentationTable>
                <Measure id="m_mz">
                    <cvParam cvRef="PSI-MS" accession="MS:1001225" name="product ion m/z" unitAccession="MS:1000040" unitName="m/z" unitCvRef="PSI-MS"/>
                </Measure>
                <Measure id="m_intensity">
                    <cvParam cvRef="PSI-MS" accession="MS:1001226" name="product ion intensity" unitAccession="MS:1000131" unitName="number of counts" unitCvRef="UO"/>
                </Measure>
                <Measure id="m_error">
                    <cvParam cvRef="PSI-MS" accession="MS:1001227" name="product ion m/z error" unitAccession="MS:1000040" unitName="m/z" unitCvRef="PSI-MS"/>
                </Measure>
            </FragmentationTable>
            <SpectrumIdentificationResult spectrumID="index=50" spectraData_ref="SD_1" id="SIR_SD_1_0">
                <SpectrumIdentificationItem chargeState="1" experimentalMassToCharge="1049.529052734375" calculatedMassToCharge="1049.537353515625" peptide_ref="PTD_LENLQNYR" rank="1" passThreshold="false" id="SII_PTD_LENLQNYR_1049X529">
                    <PeptideEvidenceRef peptideEvidence_ref="PTD_LENLQNYR_DBSEQ_CONB5_LUPAN"/>
                    <PeptideEvidenceRef peptideEvidence_ref="PTD_LENLQNYR_DBSEQ_CONB2_LUPAN"/>
                    <PeptideEvidenceRef peptideEvidence_ref="PTD_LENLQNYR_DBSEQ_CONB3_LUPAN"/>
                    <PeptideEvidenceRef peptideEvidence_ref="PTD_LENLQNYR_DBSEQ_CONB4_LUPAN"/>
                    <PeptideEvidenceRef peptideEvidence_ref="PTD_LENLQNYR_DBSEQ_CONB2_LUPAL"/>
                    <PeptideEvidenceRef peptideEvidence_ref="PTD_LENLQNYR_DBSEQ_CONB6_LUPAN"/>
                    <PeptideEvidenceRef peptideEvidence_ref="PTD_LENLQNYR_DBSEQ_CONB1_LUPAL"/>
                    <PeptideEvidenceRef peptideEvidence_ref="PTD_LENLQNYR_DBSEQ_CONB7_LUPAN"/>
                    <Fragmentation>
                        <IonType index="6" charge="1">
                            <FragmentArray values="790.3898" measure_ref="m_mz"/>
                            <FragmentArray values="16.0" measure_ref="m_intensity"/>
                            <FragmentArray values="0.0056" measure_ref="m_error"/>
                            <cvParam cvRef="PSI-MS" accession="MS:1001233" name="frag: y ion - NH3"/>
                        </IonType>
                        <IonType index="3 4 5 6 7" charge="1">
                            <FragmentArray values="452.2225 580.2886 693.3708 807.3997 936.4516" measure_ref="m_mz"/>
                            <FragmentArray values="23.0 61.0 20.0 177.0 101.0" measure_ref="m_intensity"/>
                            <FragmentArray values="-0.0027 0.0048 0.003 -0.011 -0.0018" measure_ref="m_error"/>
                            <cvParam cvRef="PSI-MS" accession="MS:1001220" name="frag: y ion"/>
                        </IonType>
                        <IonType index="5" charge="1">
                            <FragmentArray values="581.299" measure_ref="m_mz"/>
                            <FragmentArray values="28.0" measure_ref="m_intensity"/>
                            <FragmentArray values="0.0061" measure_ref="m_error"/>
                            <cvParam cvRef="PSI-MS" accession="MS:1001232" name="frag: b ion - NH3"/>
                        </IonType>
                    </Fragmentation>
                    <cvParam cvRef="PSI-MS" accession="MS:1001569" name="IdentityE Score" value="4.8031"/>
                </SpectrumIdentificationItem>
            </SpectrumIdentificationResult>
            <SpectrumIdentificationResult spectrumID="index=305" spectraData_ref="SD_1" id="SIR_SD_1_1">
                <SpectrumIdentificationItem chargeState="1" experimentalMassToCharge="1412.675048828125" calculatedMassToCharge="1412.6805419921875" peptide_ref="PTD_QAYNLEYGDALR" rank="1" passThreshold="false" id="SII_PTD_QAYNLEYGDALR_1412X675">
                    <PeptideEvidenceRef peptideEvidence_ref="PTD_QAYNLEYGDALR_DBSEQ_CONB5_LUPAN"/>
                    <PeptideEvidenceRef peptideEvidence_ref="PTD_QAYNLEYGDALR_DBSEQ_CONB2_LUPAL"/>
                    <PeptideEvidenceRef peptideEvidence_ref="PTD_QAYNLEYGDALR_DBSEQ_CONB1_LUPAL"/>
                    <PeptideEvidenceRef peptideEvidence_ref="PTD_QAYNLEYGDALR_DBSEQ_CONB7_LUPAN"/>
                    <Fragmentation>
                        <IonType index="5 6 7 8" charge="1">
                            <FragmentArray values="531.2902 694.3578 823.4057 936.4701" measure_ref="m_mz"/>
                            <FragmentArray values="19.0 23.0 46.0 30.0" measure_ref="m_intensity"/>
                            <FragmentArray values="0.0017 0.006 0.0113 -0.0085" measure_ref="m_error"/>
                            <cvParam cvRef="PSI-MS" accession="MS:1001220" name="frag: y ion"/>
                        </IonType>
                    </Fragmentation>
                    <cvParam cvRef="PSI-MS" accession="MS:1001569" name="IdentityE Score" value="4.2362"/>
                </SpectrumIdentificationItem>
            </SpectrumIdentificationResult>
            <SpectrumIdentificationResult spectrumID="index=425" spectraData_ref="SD_1" id="SIR_SD_1_2">
                <SpectrumIdentificationItem chargeState="1" experimentalMassToCharge="1446.7337646484375" calculatedMassToCharge="1446.733642578125" peptide_ref="PTD_LLGFGINADENQR" rank="1" passThreshold="false" id="SII_PTD_LLGFGINADENQR_1446X7338">
                    <PeptideEvidenceRef peptideEvidence_ref="PTD_LLGFGINADENQR_DBSEQ_CONB5_LUPAN"/>
                    <PeptideEvidenceRef peptideEvidence_ref="PTD_LLGFGINADENQR_DBSEQ_CONB2_LUPAN"/>
                    <PeptideEvidenceRef peptideEvidence_ref="PTD_LLGFGINADENQR_DBSEQ_CONB3_LUPAN"/>
                    <PeptideEvidenceRef peptideEvidence_ref="PTD_LLGFGINADENQR_DBSEQ_CONB4_LUPAN"/>
                    <PeptideEvidenceRef peptideEvidence_ref="PTD_LLGFGINADENQR_DBSEQ_CONB2_LUPAL"/>
                    <PeptideEvidenceRef peptideEvidence_ref="PTD_LLGFGINADENQR_DBSEQ_CONB6_LUPAN"/>
                    <Fragmentation>
                        <IonType index="4 5 6 7 8 9 11" charge="1">
                            <FragmentArray values="546.2592 661.2825 732.3307 846.3692 959.4617 1016.4826 1220.565" measure_ref="m_mz"/>
                            <FragmentArray values="16.0 25.0 32.0 160.0 34.0 98.0 80.0" measure_ref="m_intensity"/>
                            <FragmentArray values="-0.0038 -0.0075 0.0036 -8.0E-4 0.0076 0.007 -5.0E-4" measure_ref="m_error"/>
                            <cvParam cvRef="PSI-MS" accession="MS:1001220" name="frag: y ion"/>
                        </IonType>
                    </Fragmentation>
                    <cvParam cvRef="PSI-MS" accession="MS:1001569" name="IdentityE Score" value="5.1617"/>
                </SpectrumIdentificationItem>
            </SpectrumIdentificationResult>
            <SpectrumIdentificationResult spectrumID="index=309" spectraData_ref="SD_1" id="SIR_SD_1_3">
                <SpectrumIdentificationItem chargeState="1" experimentalMassToCharge="1334.6676025390625" calculatedMassToCharge="1334.669921875" peptide_ref="PTD_NFLAGSEDNVIR" rank="1" passThreshold="false" id="SII_PTD_NFLAGSEDNVIR_1334X6676">
                    <PeptideEvidenceRef peptideEvidence_ref="PTD_NFLAGSEDNVIR_DBSEQ_CONB5_LUPAN"/>
                    <PeptideEvidenceRef peptideEvidence_ref="PTD_NFLAGSEDNVIR_DBSEQ_CONB2_LUPAN"/>
                    <PeptideEvidenceRef peptideEvidence_ref="PTD_NFLAGSEDNVIR_DBSEQ_CONB3_LUPAN"/>
                    <PeptideEvidenceRef peptideEvidence_ref="PTD_NFLAGSEDNVIR_DBSEQ_CONB4_LUPAN"/>
                    <PeptideEvidenceRef peptideEvidence_ref="PTD_NFLAGSEDNVIR_DBSEQ_CONB1_LUPAL"/>
                    <Fragmentation>
                        <IonType index="4 9 10" charge="1">
                            <FragmentArray values="501.3162 960.4781 1073.5447" measure_ref="m_mz"/>
                            <FragmentArray values="48.0 123.0 47.0" measure_ref="m_intensity"/>
                            <FragmentArray values="0.0018 0.0036 -0.0138" measure_ref="m_error"/>
                            <cvParam cvRef="PSI-MS" accession="MS:1001220" name="frag: y ion"/>
                        </IonType>
                        <IonType index="3" charge="1">
                            <FragmentArray values="375.2026" measure_ref="m_mz"/>
                            <FragmentArray values="50.0" measure_ref="m_intensity"/>
                            <FragmentArray values="-1.0E-4" measure_ref="m_error"/>
                            <cvParam cvRef="PSI-MS" accession="MS:1001224" name="frag: b ion"/>
                        </IonType>
                    </Fragmentation>
                    <cvParam cvRef="PSI-MS" accession="MS:1001569" name="IdentityE Score" value="4.5949"/>
                </SpectrumIdentificationItem>
            </SpectrumIdentificationResult>
            <SpectrumIdentificationResult spectrumID="index=352" spectraData_ref="SD_1" id="SIR_SD_1_4">
                <SpectrumIdentificationItem chargeState="1" experimentalMassToCharge="2198.977294921875" calculatedMassToCharge="2198.998779296875" peptide_ref="PTD_FYLAGNPEEEYPETQQQR" rank="1" passThreshold="false" id="SII_PTD_FYLAGNPEEEYPETQQQR_2198X9773">
                    <PeptideEvidenceRef peptideEvidence_ref="PTD_FYLAGNPEEEYPETQQQR_DBSEQ_CONA3_LUPAN"/>
                    <Fragmentation>
                        <IonType index="7" charge="2">
                            <FragmentArray values="868.4285" measure_ref="m_mz"/>
                            <FragmentArray values="56.0" measure_ref="m_intensity"/>
                            <FragmentArray values="0.0013" measure_ref="m_error"/>
                            <cvParam cvRef="PSI-MS" accession="MS:1001223" name="frag: y ion - H2O"/>
                        </IonType>
                        <IonType index="7" charge="1">
                            <FragmentArray values="869.4163" measure_ref="m_mz"/>
                            <FragmentArray values="79.0" measure_ref="m_intensity"/>
                            <FragmentArray values="0.0051" measure_ref="m_error"/>
                            <cvParam cvRef="PSI-MS" accession="MS:1001233" name="frag: y ion - NH3"/>
                        </IonType>
                        <IonType index="3 4 5 6 7 9 10 14" charge="1">
                            <FragmentArray values="431.2319 559.3005 660.3422 789.3828 886.4395 1178.5479 1307.577 1704.7373" measure_ref="m_mz"/>
                            <FragmentArray values="23.0 40.0 243.0 66.0 1079.0 51.0 53.0 45.0" measure_ref="m_intensity"/>
                            <FragmentArray values="-0.0042 0.0058 -2.0E-4 -0.0021 0.0018 0.0042 -0.0092 -0.0086" measure_ref="m_error"/>
                            <cvParam cvRef="PSI-MS" accession="MS:1001220" name="frag: y ion"/>
                        </IonType>
                        <IonType index="6 10" charge="1">
                            <FragmentArray values="649.2989 1133.4746" measure_ref="m_mz"/>
                            <FragmentArray values="109.0 32.0" measure_ref="m_intensity"/>
                            <FragmentArray values="9.0E-4 -0.004" measure_ref="m_error"/>
                            <cvParam cvRef="PSI-MS" accession="MS:1001232" name="frag: b ion - NH3"/>
                        </IonType>
                        <IonType index="6" charge="1">
                            <FragmentArray values="771.3861" measure_ref="m_mz"/>
                            <FragmentArray values="26.0" measure_ref="m_intensity"/>
                            <FragmentArray values="0.0117" measure_ref="m_error"/>
                            <cvParam cvRef="PSI-MS" accession="MS:1001223" name="frag: y ion - H2O"/>
                        </IonType>
                        <IonType index="9" charge="1">
                            <FragmentArray values="1003.4458" measure_ref="m_mz"/>
                            <FragmentArray values="37.0" measure_ref="m_intensity"/>
                            <FragmentArray values="-0.0062" measure_ref="m_error"/>
                            <cvParam cvRef="PSI-MS" accession="MS:1001222" name="frag: b ion - H2O"/>
                        </IonType>
                        <IonType index="3 4 6 10 11" charge="1">
                            <FragmentArray values="424.2203 495.2612 666.3163 1150.5084 1313.5637" measure_ref="m_mz"/>
                            <FragmentArray values="36.0 20.0 96.0 115.0 20.0" measure_ref="m_intensity"/>
                            <FragmentArray values="-0.0028 0.001 -0.0083 0.0033 -0.0047" measure_ref="m_error"/>
                            <cvParam cvRef="PSI-MS" accession="MS:1001224" name="frag: b ion"/>
                        </IonType>
                    </Fragmentation>
                    <cvParam cvRef="PSI-MS" accession="MS:1001569" name="IdentityE Score" value="5.113"/>
                </SpectrumIdentificationItem>
            </SpectrumIdentificationResult>
            <SpectrumIdentificationResult spectrumID="index=351" spectraData_ref="SD_1" id="SIR_SD_1_5">
                <SpectrumIdentificationItem chargeState="1" experimentalMassToCharge="886.439697265625" calculatedMassToCharge="886.4376831054688" peptide_ref="PTD_PETQQQR" rank="1" passThreshold="false" id="SII_PTD_PETQQQR_886X4397">
                    <PeptideEvidenceRef peptideEvidence_ref="PTD_PETQQQR_DBSEQ_CONA3_LUPAN"/>
                    <Fragmentation>
                        <IonType index="7" charge="1">
                            <FragmentArray values="886.4406" measure_ref="m_mz"/>
                            <FragmentArray values="230.0" measure_ref="m_intensity"/>
                            <FragmentArray values="0.0029" measure_ref="m_error"/>
                            <cvParam cvRef="PSI-MS" accession="MS:1001220" name="frag: y ion"/>
                        </IonType>
                    </Fragmentation>
                    <cvParam cvRef="PSI-MS" accession="MS:1001569" name="IdentityE Score" value="0.0"/>
                </SpectrumIdentificationItem>
            </SpectrumIdentificationResult>
            <SpectrumIdentificationResult spectrumID="index=85" spectraData_ref="SD_1" id="SIR_SD_1_6">
                <SpectrumIdentificationItem chargeState="1" experimentalMassToCharge="1077.5269775390625" calculatedMassToCharge="1077.5323486328125" peptide_ref="PTD_ADLYNPTAGR" rank="1" passThreshold="false" id="SII_PTD_ADLYNPTAGR_1077X527">
                    <PeptideEvidenceRef peptideEvidence_ref="PTD_ADLYNPTAGR_DBSEQ_CONA3_LUPAN"/>
                    <Fragmentation>
                        <IonType index="5 6 7" charge="1">
                            <FragmentArray values="501.2806 615.3224 778.3822" measure_ref="m_mz"/>
                            <FragmentArray values="38.0 19.0 75.0" measure_ref="m_intensity"/>
                            <FragmentArray values="0.0027 0.0015 -0.002" measure_ref="m_error"/>
                            <cvParam cvRef="PSI-MS" accession="MS:1001220" name="frag: y ion"/>
                        </IonType>
                    </Fragmentation>
                    <cvParam cvRef="PSI-MS" accession="MS:1001569" name="IdentityE Score" value="4.368"/>
                </SpectrumIdentificationItem>
            </SpectrumIdentificationResult>
            <SpectrumIdentificationResult spectrumID="index=579" spectraData_ref="SD_1" id="SIR_SD_1_7">
                <SpectrumIdentificationItem chargeState="1" experimentalMassToCharge="1257.6923828125" calculatedMassToCharge="1257.6949462890625" peptide_ref="PTD_GIPAEVLANAFR" rank="1" passThreshold="false" id="SII_PTD_GIPAEVLANAFR_1257X6924">
                    <PeptideEvidenceRef peptideEvidence_ref="PTD_GIPAEVLANAFR_DBSEQ_CONA3_LUPAN"/>
                    <Fragmentation>
                        <IonType index="8 3 4 5 6 7 9" charge="1">
                            <FragmentArray values="919.4989 393.2247 507.2704 578.3083 691.3871 790.4552 990.5341" measure_ref="m_mz"/>
                            <FragmentArray values="395.0 19.0 112.0 235.0 350.0 183.0 149.0" measure_ref="m_intensity"/>
                            <FragmentArray values="-7.0E-4 3.0E-4 0.003 0.0038 -0.0015 -0.0018 -0.0026" measure_ref="m_error"/>
                            <cvParam cvRef="PSI-MS" accession="MS:1001220" name="frag: y ion"/>
                        </IonType>
                    </Fragmentation>
                    <cvParam cvRef="PSI-MS" accession="MS:1001569" name="IdentityE Score" value="4.6159"/>
                </SpectrumIdentificationItem>
            </SpectrumIdentificationResult>
            <SpectrumIdentificationResult spectrumID="index=141" spectraData_ref="SD_1" id="SIR_SD_1_8">
                <SpectrumIdentificationItem chargeState="1" experimentalMassToCharge="2615.154296875" calculatedMassToCharge="2615.17578125" peptide_ref="PTD_FYIAGNPEEEHPETQEQQGQQR" rank="1" passThreshold="false" id="SII_PTD_FYIAGNPEEEHPETQEQQGQQR_2615X1543">
                    <PeptideEvidenceRef peptideEvidence_ref="PTD_FYIAGNPEEEHPETQEQQGQQR_DBSEQ_CONA2_LUPAN"/>
                    <Fragmentation>
                        <IonType index="5 6 9 11" charge="1">
                            <FragmentArray values="616.3159 744.3875 1102.5193 1328.6101" measure_ref="m_mz"/>
                            <FragmentArray values="81.0 43.0 28.0 218.0" measure_ref="m_intensity"/>
                            <FragmentArray values="-2.0E-4 0.0128 -0.0042 -0.0088" measure_ref="m_error"/>
                            <cvParam cvRef="PSI-MS" accession="MS:1001220" name="frag: y ion"/>
                        </IonType>
                        <IonType index="16 19 20" charge="2">
                            <FragmentArray values="1949.8468 2191.948 2305.0103" measure_ref="m_mz"/>
                            <FragmentArray values="386.0 451.0 273.0" measure_ref="m_intensity"/>
                            <FragmentArray values="-0.0116 -0.0119 -0.0337" measure_ref="m_error"/>
                            <cvParam cvRef="PSI-MS" accession="MS:1001220" name="frag: y ion"/>
                        </IonType>
                        <IonType index="3 4" charge="1">
                            <FragmentArray values="424.2221 495.2609" measure_ref="m_mz"/>
                            <FragmentArray values="41.0 30.0" measure_ref="m_intensity"/>
                            <FragmentArray values="-0.001 7.0E-4" measure_ref="m_error"/>
                            <cvParam cvRef="PSI-MS" accession="MS:1001224" name="frag: b ion"/>
                        </IonType>
                    </Fragmentation>
                    <cvParam cvRef="PSI-MS" accession="MS:1001569" name="IdentityE Score" value="4.4586"/>
                </SpectrumIdentificationItem>
            </SpectrumIdentificationResult>
            <SpectrumIdentificationResult spectrumID="index=638" spectraData_ref="SD_1" id="SIR_SD_1_9">
                <SpectrumIdentificationItem chargeState="1" experimentalMassToCharge="1412.845703125" calculatedMassToCharge="1412.8470458984375" peptide_ref="PTD_ISSVNSLTLPILR" rank="1" passThreshold="false" id="SII_PTD_ISSVNSLTLPILR_1412X8457">
                    <PeptideEvidenceRef peptideEvidence_ref="PTD_ISSVNSLTLPILR_DBSEQ_CONA2_LUPAN"/>
                    <Fragmentation>
                        <IonType index="4 6 9" charge="1">
                            <FragmentArray values="498.3402 712.4712 1026.6381" measure_ref="m_mz"/>
                            <FragmentArray values="81.0 85.0 155.0" measure_ref="m_intensity"/>
                            <FragmentArray values="4.0E-4 -4.0E-4 0.0075" measure_ref="m_error"/>
                            <cvParam cvRef="PSI-MS" accession="MS:1001220" name="frag: y ion"/>
                        </IonType>
                    </Fragmentation>
                    <cvParam cvRef="PSI-MS" accession="MS:1001569" name="IdentityE Score" value="4.1549"/>
                </SpectrumIdentificationItem>
            </SpectrumIdentificationResult>
            <SpectrumIdentificationResult spectrumID="index=740" spectraData_ref="SD_1" id="SIR_SD_1_10">
                <SpectrumIdentificationItem chargeState="1" experimentalMassToCharge="1427.7945556640625" calculatedMassToCharge="1427.800537109375" peptide_ref="PTD_GIPAEVLANAFGLR" rank="1" passThreshold="false" id="SII_PTD_GIPAEVLANAFGLR_1427X7946">
                    <PeptideEvidenceRef peptideEvidence_ref="PTD_GIPAEVLANAFGLR_DBSEQ_CONA2_LUPAN"/>
                    <Fragmentation>
                        <IonType index="4 5 6 7 9 10" charge="1">
                            <FragmentArray values="492.2967 563.3281 677.3712 748.4172 960.5637 1089.5995" measure_ref="m_mz"/>
                            <FragmentArray values="73.0 30.0 156.0 197.0 177.0 115.0" measure_ref="m_intensity"/>
                            <FragmentArray values="0.0038 -0.0019 -0.0018 0.0071 0.0012 -0.0056" measure_ref="m_error"/>
                            <cvParam cvRef="PSI-MS" accession="MS:1001220" name="frag: y ion"/>
                        </IonType>
                    </Fragmentation>
                    <cvParam cvRef="PSI-MS" accession="MS:1001569" name="IdentityE Score" value="3.9513"/>
                </SpectrumIdentificationItem>
            </SpectrumIdentificationResult>
        </SpectrumIdentificationList>
        <ProteinDetectionList id="PDL_1">
            <ProteinAmbiguityGroup id="PAG_HIT_1" name="Conglutin beta 5 OS=Lupinus angustifolius OX=3871 GN=BETA5 PE=1 SV=1">
                <ProteinDetectionHypothesis dBSequence_ref="DBSEQ_CONB5_LUPAN" passThreshold="false" id="PDH_CONB5_LUPAN">
                    <PeptideHypothesis peptideEvidence_ref="PTD_LENLQNYR_DBSEQ_CONB5_LUPAN">
                        <SpectrumIdentificationItemRef spectrumIdentificationItem_ref="SII_PTD_LENLQNYR_1049X529"/>
                    </PeptideHypothesis>
                    <PeptideHypothesis peptideEvidence_ref="PTD_QAYNLEYGDALR_DBSEQ_CONB5_LUPAN">
                        <SpectrumIdentificationItemRef spectrumIdentificationItem_ref="SII_PTD_QAYNLEYGDALR_1412X675"/>
                    </PeptideHypothesis>
                    <PeptideHypothesis peptideEvidence_ref="PTD_LLGFGINADENQR_DBSEQ_CONB5_LUPAN">
                        <SpectrumIdentificationItemRef spectrumIdentificationItem_ref="SII_PTD_LLGFGINADENQR_1446X7338"/>
                    </PeptideHypothesis>
                    <PeptideHypothesis peptideEvidence_ref="PTD_NFLAGSEDNVIR_DBSEQ_CONB5_LUPAN">
                        <SpectrumIdentificationItemRef spectrumIdentificationItem_ref="SII_PTD_NFLAGSEDNVIR_1334X6676"/>
                    </PeptideHypothesis>
                    <cvParam cvRef="PSI-MS" accession="MS:1001097" name="distinct peptide sequences" value="4.0"/>
                    <cvParam cvRef="PSI-MS" accession="MS:1001569" name="IdentityE Score" value="75.9971"/>
                    <cvParam cvRef="PSI-MS" accession="MS:1001093" name="sequence coverage" value="7.0644"/>
                    <cvParam cvRef="PSI-MS" accession="leading protein" name="MS:1002401"/>
                </ProteinDetectionHypothesis>
                <ProteinDetectionHypothesis dBSequence_ref="DBSEQ_CONB2_LUPAN" passThreshold="false" id="PDH_CONB2_LUPAN">
                    <PeptideHypothesis peptideEvidence_ref="PTD_LENLQNYR_DBSEQ_CONB2_LUPAN">
                        <SpectrumIdentificationItemRef spectrumIdentificationItem_ref="SII_PTD_LENLQNYR_1049X529"/>
                    </PeptideHypothesis>
                    <PeptideHypothesis peptideEvidence_ref="PTD_LLGFGINADENQR_DBSEQ_CONB2_LUPAN">
                        <SpectrumIdentificationItemRef spectrumIdentificationItem_ref="SII_PTD_LLGFGINADENQR_1446X7338"/>
                    </PeptideHypothesis>
                    <PeptideHypothesis peptideEvidence_ref="PTD_NFLAGSEDNVIR_DBSEQ_CONB2_LUPAN">
                        <SpectrumIdentificationItemRef spectrumIdentificationItem_ref="SII_PTD_NFLAGSEDNVIR_1334X6676"/>
                    </PeptideHypothesis>
                    <cvParam cvRef="PSI-MS" accession="MS:1001097" name="distinct peptide sequences" value="3.0"/>
                    <cvParam cvRef="PSI-MS" accession="MS:1001569" name="IdentityE Score" value="70.8742"/>
                    <cvParam cvRef="PSI-MS" accession="MS:1001093" name="sequence coverage" value="5.4726"/>
                    <cvParam cvRef="PSI-MS" accession="non-leading protein" name="MS:1002402"/>
                </ProteinDetectionHypothesis>
                <ProteinDetectionHypothesis dBSequence_ref="DBSEQ_CONB3_LUPAN" passThreshold="false" id="PDH_CONB3_LUPAN">
                    <PeptideHypothesis peptideEvidence_ref="PTD_LENLQNYR_DBSEQ_CONB3_LUPAN">
                        <SpectrumIdentificationItemRef spectrumIdentificationItem_ref="SII_PTD_LENLQNYR_1049X529"/>
                    </PeptideHypothesis>
                    <PeptideHypothesis peptideEvidence_ref="PTD_LLGFGINADENQR_DBSEQ_CONB3_LUPAN">
                        <SpectrumIdentificationItemRef spectrumIdentificationItem_ref="SII_PTD_LLGFGINADENQR_1446X7338"/>
                    </PeptideHypothesis>
                    <PeptideHypothesis peptideEvidence_ref="PTD_NFLAGSEDNVIR_DBSEQ_CONB3_LUPAN">
                        <SpectrumIdentificationItemRef spectrumIdentificationItem_ref="SII_PTD_NFLAGSEDNVIR_1334X6676"/>
                    </PeptideHypothesis>
                    <cvParam cvRef="PSI-MS" accession="MS:1001097" name="distinct peptide sequences" value="3.0"/>
                    <cvParam cvRef="PSI-MS" accession="MS:1001569" name="IdentityE Score" value="70.8742"/>
                    <cvParam cvRef="PSI-MS" accession="MS:1001093" name="sequence coverage" value="5.6897"/>
                    <cvParam cvRef="PSI-MS" accession="non-leading protein" name="MS:1002402"/>
                </ProteinDetectionHypothesis>
                <ProteinDetectionHypothesis dBSequence_ref="DBSEQ_CONB4_LUPAN" passThreshold="false" id="PDH_CONB4_LUPAN">
                    <PeptideHypothesis peptideEvidence_ref="PTD_LENLQNYR_DBSEQ_CONB4_LUPAN">
                        <SpectrumIdentificationItemRef spectrumIdentificationItem_ref="SII_PTD_LENLQNYR_1049X529"/>
                    </PeptideHypothesis>
                    <PeptideHypothesis peptideEvidence_ref="PTD_LLGFGINADENQR_DBSEQ_CONB4_LUPAN">
                        <SpectrumIdentificationItemRef spectrumIdentificationItem_ref="SII_PTD_LLGFGINADENQR_1446X7338"/>
                    </PeptideHypothesis>
                    <PeptideHypothesis peptideEvidence_ref="PTD_NFLAGSEDNVIR_DBSEQ_CONB4_LUPAN">
                        <SpectrumIdentificationItemRef spectrumIdentificationItem_ref="SII_PTD_NFLAGSEDNVIR_1334X6676"/>
                    </PeptideHypothesis>
                    <cvParam cvRef="PSI-MS" accession="MS:1001097" name="distinct peptide sequences" value="3.0"/>
                    <cvParam cvRef="PSI-MS" accession="MS:1001569" name="IdentityE Score" value="70.8742"/>
                    <cvParam cvRef="PSI-MS" accession="MS:1001093" name="sequence coverage" value="5.5932"/>
                    <cvParam cvRef="PSI-MS" accession="non-leading protein" name="MS:1002402"/>
                </ProteinDetectionHypothesis>
                <ProteinDetectionHypothesis dBSequence_ref="DBSEQ_CONB2_LUPAL" passThreshold="false" id="PDH_CONB2_LUPAL">
                    <PeptideHypothesis peptideEvidence_ref="PTD_LENLQNYR_DBSEQ_CONB2_LUPAL">
                        <SpectrumIdentificationItemRef spectrumIdentificationItem_ref="SII_PTD_LENLQNYR_1049X529"/>
                    </PeptideHypothesis>
                    <PeptideHypothesis peptideEvidence_ref="PTD_QAYNLEYGDALR_DBSEQ_CONB2_LUPAL">
                        <SpectrumIdentificationItemRef spectrumIdentificationItem_ref="SII_PTD_QAYNLEYGDALR_1412X675"/>
                    </PeptideHypothesis>
                    <PeptideHypothesis peptideEvidence_ref="PTD_LLGFGINADENQR_DBSEQ_CONB2_LUPAL">
                        <SpectrumIdentificationItemRef spectrumIdentificationItem_ref="SII_PTD_LLGFGINADENQR_1446X7338"/>
                    </PeptideHypothesis>
                    <cvParam cvRef="PSI-MS" accession="MS:1001097" name="distinct peptide sequences" value="3.0"/>
                    <cvParam cvRef="PSI-MS" accession="MS:1001569" name="IdentityE Score" value="64.2979"/>
                    <cvParam cvRef="PSI-MS" accession="MS:1001093" name="sequence coverage" value="6.1914"/>
                    <cvParam cvRef="PSI-MS" accession="non-leading protein" name="MS:1002402"/>
                </ProteinDetectionHypothesis>
                <ProteinDetectionHypothesis dBSequence_ref="DBSEQ_CONB6_LUPAN" passThreshold="false" id="PDH_CONB6_LUPAN">
                    <PeptideHypothesis peptideEvidence_ref="PTD_LENLQNYR_DBSEQ_CONB6_LUPAN">
                        <SpectrumIdentificationItemRef spectrumIdentificationItem_ref="SII_PTD_LENLQNYR_1049X529"/>
                    </PeptideHypothesis>
                    <PeptideHypothesis peptideEvidence_ref="PTD_LLGFGINADENQR_DBSEQ_CONB6_LUPAN">
                        <SpectrumIdentificationItemRef spectrumIdentificationItem_ref="SII_PTD_LLGFGINADENQR_1446X7338"/>
                    </PeptideHypothesis>
                    <cvParam cvRef="PSI-MS" accession="MS:1001097" name="distinct peptide sequences" value="2.0"/>
                    <cvParam cvRef="PSI-MS" accession="MS:1001569" name="IdentityE Score" value="59.1749"/>
                    <cvParam cvRef="PSI-MS" accession="MS:1001093" name="sequence coverage" value="3.5413"/>
                    <cvParam cvRef="PSI-MS" accession="non-leading protein" name="MS:1002402"/>
                </ProteinDetectionHypothesis>
                <ProteinDetectionHypothesis dBSequence_ref="DBSEQ_CONB1_LUPAL" passThreshold="false" id="PDH_CONB1_LUPAL">
                    <PeptideHypothesis peptideEvidence_ref="PTD_LENLQNYR_DBSEQ_CONB1_LUPAL">
                        <SpectrumIdentificationItemRef spectrumIdentificationItem_ref="SII_PTD_LENLQNYR_1049X529"/>
                    </PeptideHypothesis>
                    <PeptideHypothesis peptideEvidence_ref="PTD_QAYNLEYGDALR_DBSEQ_CONB1_LUPAL">
                        <SpectrumIdentificationItemRef spectrumIdentificationItem_ref="SII_PTD_QAYNLEYGDALR_1412X675"/>
                    </PeptideHypothesis>
                    <PeptideHypothesis peptideEvidence_ref="PTD_NFLAGSEDNVIR_DBSEQ_CONB1_LUPAL">
                        <SpectrumIdentificationItemRef spectrumIdentificationItem_ref="SII_PTD_NFLAGSEDNVIR_1334X6676"/>
                    </PeptideHypothesis>
                    <cvParam cvRef="PSI-MS" accession="MS:1001097" name="distinct peptide sequences" value="3.0"/>
                    <cvParam cvRef="PSI-MS" accession="MS:1001569" name="IdentityE Score" value="29.4208"/>
                    <cvParam cvRef="PSI-MS" accession="MS:1001093" name="sequence coverage" value="6.0264"/>
                    <cvParam cvRef="PSI-MS" accession="non-leading protein" name="MS:1002402"/>
                </ProteinDetectionHypothesis>
                <ProteinDetectionHypothesis dBSequence_ref="DBSEQ_CONB7_LUPAN" passThreshold="false" id="PDH_CONB7_LUPAN">
                    <PeptideHypothesis peptideEvidence_ref="PTD_LENLQNYR_DBSEQ_CONB7_LUPAN">
                        <SpectrumIdentificationItemRef spectrumIdentificationItem_ref="SII_PTD_LENLQNYR_1049X529"/>
                    </PeptideHypothesis>
                    <PeptideHypothesis peptideEvidence_ref="PTD_QAYNLEYGDALR_DBSEQ_CONB7_LUPAN">
                        <SpectrumIdentificationItemRef spectrumIdentificationItem_ref="SII_PTD_QAYNLEYGDALR_1412X675"/>
                    </PeptideHypothesis>
                    <cvParam cvRef="PSI-MS" accession="MS:1001097" name="distinct peptide sequences" value="2.0"/>
                    <cvParam cvRef="PSI-MS" accession="MS:1001569" name="IdentityE Score" value="17.7216"/>
                    <cvParam cvRef="PSI-MS" accession="MS:1001093" name="sequence coverage" value="3.3058"/>
                    <cvParam cvRef="PSI-MS" accession="non-leading protein" name="MS:1002402"/>
                </ProteinDetectionHypothesis>
                <cvParam cvRef="PSI-MS" accession="protein group passes threshold" name="MS:1002415" value="true"/>
            </ProteinAmbiguityGroup>
            <ProteinAmbiguityGroup id="PAG_HIT_2" name="Conglutin alpha 3 OS=Lupinus angustifolius OX=3871 GN=TanjilG_01206 PE=1 SV=1">
                <ProteinDetectionHypothesis dBSequence_ref="DBSEQ_CONA3_LUPAN" passThreshold="false" id="PDH_CONA3_LUPAN">
                    <PeptideHypothesis peptideEvidence_ref="PTD_FYLAGNPEEEYPETQQQR_DBSEQ_CONA3_LUPAN">
                        <SpectrumIdentificationItemRef spectrumIdentificationItem_ref="SII_PTD_FYLAGNPEEEYPETQQQR_2198X9773"/>
                    </PeptideHypothesis>
                    <PeptideHypothesis peptideEvidence_ref="PTD_PETQQQR_DBSEQ_CONA3_LUPAN">
                        <SpectrumIdentificationItemRef spectrumIdentificationItem_ref="SII_PTD_PETQQQR_886X4397"/>
                    </PeptideHypothesis>
                    <PeptideHypothesis peptideEvidence_ref="PTD_ADLYNPTAGR_DBSEQ_CONA3_LUPAN">
                        <SpectrumIdentificationItemRef spectrumIdentificationItem_ref="SII_PTD_ADLYNPTAGR_1077X527"/>
                    </PeptideHypothesis>
                    <PeptideHypothesis peptideEvidence_ref="PTD_GIPAEVLANAFR_DBSEQ_CONA3_LUPAN">
                        <SpectrumIdentificationItemRef spectrumIdentificationItem_ref="SII_PTD_GIPAEVLANAFR_1257X6924"/>
                    </PeptideHypothesis>
                    <cvParam cvRef="PSI-MS" accession="MS:1001097" name="distinct peptide sequences" value="4.0"/>
                    <cvParam cvRef="PSI-MS" accession="MS:1001569" name="IdentityE Score" value="72.3665"/>
                    <cvParam cvRef="PSI-MS" accession="MS:1001093" name="sequence coverage" value="6.8376"/>
                    <cvParam cvRef="PSI-MS" accession="leading protein" name="MS:1002401"/>
                </ProteinDetectionHypothesis>
                <cvParam cvRef="PSI-MS" accession="protein group passes threshold" name="MS:1002415" value="true"/>
            </ProteinAmbiguityGroup>
            <ProteinAmbiguityGroup id="PAG_HIT_3" name="Conglutin alpha 2 OS=Lupinus angustifolius OX=3871 GN=TanjilG_32393 PE=1 SV=1">
                <ProteinDetectionHypothesis dBSequence_ref="DBSEQ_CONA2_LUPAN" passThreshold="false" id="PDH_CONA2_LUPAN">
                    <PeptideHypothesis peptideEvidence_ref="PTD_FYIAGNPEEEHPETQEQQGQQR_DBSEQ_CONA2_LUPAN">
                        <SpectrumIdentificationItemRef spectrumIdentificationItem_ref="SII_PTD_FYIAGNPEEEHPETQEQQGQQR_2615X1543"/>
                    </PeptideHypothesis>
                    <PeptideHypothesis peptideEvidence_ref="PTD_ISSVNSLTLPILR_DBSEQ_CONA2_LUPAN">
                        <SpectrumIdentificationItemRef spectrumIdentificationItem_ref="SII_PTD_ISSVNSLTLPILR_1412X8457"/>
                    </PeptideHypothesis>
                    <PeptideHypothesis peptideEvidence_ref="PTD_GIPAEVLANAFGLR_DBSEQ_CONA2_LUPAN">
                        <SpectrumIdentificationItemRef spectrumIdentificationItem_ref="SII_PTD_GIPAEVLANAFGLR_1427X7946"/>
                    </PeptideHypothesis>
                    <cvParam cvRef="PSI-MS" accession="MS:1001097" name="distinct peptide sequences" value="3.0"/>
                    <cvParam cvRef="PSI-MS" accession="MS:1001569" name="IdentityE Score" value="38.3025"/>
                    <cvParam cvRef="PSI-MS" accession="MS:1001093" name="sequence coverage" value="7.6205"/>
                    <cvParam cvRef="PSI-MS" accession="leading protein" name="MS:1002401"/>
                </ProteinDetectionHypothesis>
                <cvParam cvRef="PSI-MS" accession="protein group passes threshold" name="MS:1002415" value="true"/>
            </ProteinAmbiguityGroup>
        </ProteinDetectionList>
    </AnalysisData>
</DataCollection></MzIdentML>
