# Supplementary material for: Influence of Roasting Temperature on the Detectability of Potentially Allergenic Lupin by SDS-PAGE, ELISAs, LC-MS/MS, and Real-Time PCR
Source: Foods. 2024 Feb 23;13(5):673. doi: 10.3390/foods13050673 (PMC10930864; doi:10.3390/foods13050673)
Supplement: Supplementary file 1 [file foods-13-00673-s001.zip › Lupine195C_B_LupineRew110E_2.mzid]

<?xml version="1.0" encoding="Cp1252"?><MzIdentML id="Lupine195C_B" version="1.1.0" xmlns="http://psidev.info/psi/pi/mzIdentML/1.1" xmlns:xsi="http://www.w3.org/2001/XMLSchema-instance" xsi:schemaLocation="http://psidev.info/psi/pi/mzIdentML/1.1 http://www.psidev.info/files/mzIdentML1.1.0.xsd" creationDate="2023-08-29T14:57:59" ><cvList xmlns="http://psidev.info/psi/pi/mzIdentML/1.1">
    <cv fullName="Proteomics Standards Initiative Mass Spectrometry Vocabularies" version="3.71.0" uri="http://psidev.cvs.sourceforge.net/viewvc/*checkout*/psidev/psi/psi-ms/mzML/controlledVocabulary/psi-ms.obo" id="PSI-MS"/>
    <cv fullName="UNIMOD" version="" uri="http://www.unimod.org/obo/unimod.obo" id="UNIMOD"/>
    <cv fullName="UNIT-ONTOLOGY" version="" uri="http://obo.cvs.sourceforge.net/*checkout*/obo/obo/ontology/phenotype/unit.obo" id="UO"/>
</cvList><AnalysisSoftwareList xmlns="http://psidev.info/psi/pi/mzIdentML/1.1">
    <AnalysisSoftware version="3.0.3" uri="http://www.waters.com/waters/en_US/ProteinLynx-Global-SERVER-%28PLGS%29/nav.htm?cid=513821" id="ProteinLynx_Global_Server" name="ProteinLynx Global Server">
        <ContactRole contact_ref="ORG_WATERS">
            <Role>
                <cvParam cvRef="PSI-MS" accession="MS:1001267" name="software vendor"/>
            </Role>
        </ContactRole>
        <SoftwareName>
            <cvParam cvRef="PSI-MS" accession="MS:1000601" name="ProteinLynx Global Server"/>
        </SoftwareName>
        <Customizations>No customisations</Customizations>
    </AnalysisSoftware>
    <AnalysisSoftware version="4.1" uri="http://www.waters.com/waters/en_US/MassLynx-Mass-Spectrometry-Software-/nav.htm?cid=513164" id="MassLynx_Mass_Spectrometry_Software" name="MassLynx">
        <ContactRole contact_ref="ORG_WATERS">
            <Role>
                <cvParam cvRef="PSI-MS" accession="MS:1001267" name="software vendor"/>
            </Role>
        </ContactRole>
        <SoftwareName>
            <cvParam cvRef="PSI-MS" accession="MS:1000534" name="MassLynx"/>
        </SoftwareName>
        <Customizations>No customisations</Customizations>
    </AnalysisSoftware>
</AnalysisSoftwareList><AuditCollection xmlns="http://psidev.info/psi/pi/mzIdentML/1.1">
    <Organization id="ORG_WATERS" name="Waters Corporation"/>
    <Person id="PERSON_WATERS">
        <Affiliation organization_ref="ORG_WATERS"/>
    </Person>
</AuditCollection><SequenceCollection xmlns="http://psidev.info/psi/pi/mzIdentML/1.1">
    <DBSequence length="152" searchDatabase_ref="SDB_LupineRew110E" accession="COND1_LUPAN" id="DBSEQ_COND1_LUPAN" name="F5B8W8">
        <Seq>MAKLTILIALVAALVLVVHTSAFRSSEQSCKRQLQQVNLRHCENHIDQRIQQQQEEEEDRARKLRGIKHVILRHKSSQESEESEELDQCCEQLNELNSQRCQCRALQQIYESQSEQCEGRQQEQQLEGELEKLPRICGFGPLRRCNINPDEE</Seq>
        <cvParam cvRef="PSI-MS" accession="MS:1001088" name="protein description" value="Conglutin delta 1 OS=Lupinus angustifolius OX=3871 GN=TanjilG_06295 PE=1 SV=1"/>
    </DBSequence>
    <DBSequence length="149" searchDatabase_ref="SDB_LupineRew110E" accession="COND3_LUPAN" id="DBSEQ_COND3_LUPAN" name="F5B8X0">
        <Seq>MAKLTILIALVAALVLVVHTSAFRSSEQSCKRQLQQVNLRHCENHIDQRIQQQQEEEEDRARKLRGIKHVILRHKSSQESEELDQCCEQLNELNSQRCQCRALQQIYESQSEQCEGRQQEQQLEGELEKLPRICGFGPLRRCNINPDEE</Seq>
        <cvParam cvRef="PSI-MS" accession="MS:1001088" name="protein description" value="Conglutin delta 3 OS=Lupinus angustifolius OX=3871 PE=2 SV=2"/>
    </DBSequence>
    <DBSequence length="153" searchDatabase_ref="SDB_LupineRew110E" accession="COND2_LUPAN" id="DBSEQ_COND2_LUPAN" name="Q99235">
        <Seq>MAKLTILIALVAALVLVVHTSAFQSSKQSCKRQLQQVNLRHCENHIAQRIQQQQEEEEDHALKLRGIKHVILRHRSSQEYSEESEELDQCCEQLNELNSQRCQCRALQQIYESQSEQCEGSQQEQQLEQELEKLPRTCGFGPLRRCDVNPDEE</Seq>
        <cvParam cvRef="PSI-MS" accession="MS:1001088" name="protein description" value="Conglutin delta 2 OS=Lupinus angustifolius OX=3871 GN=TanjilG_23180 PE=1 SV=1"/>
    </DBSequence>
    <DBSequence length="643" searchDatabase_ref="SDB_LupineRew110E" accession="CONA2_LUPAN" id="DBSEQ_CONA2_LUPAN" name="F5B8V7">
        <Seq>MAKPCLFSFSLCLLLLSSLCLAERPERYKECQLDRLNALEPDNRVESEGGVTETWNSNRPELRCAGVAFEKHTIQPQGLHLPSYTNYPQLIFIVEGEGALGISVPGCTETYEEAQQSQSSQDPRRRSSRSQSQEQEQQDSHQKIQYFREGDIIAIPPGIPYWTYNYGEQRLVAINLLDTTSLLNQLDPSPRRFYIAGNPEEEHPETQEQQGQQREQQQGAGGRRRGKHQQEQEEEGKNNVLSGFDPQFLTQAFNVDEEIINRLQNPDERLKQIVRVKRGLSIISPKSQEEEEEEEEEPRQRGQPERREERREEEKEEEEEEDEPRSRERYERQSRRRPGRQQGRQGEEQEEESESEQEGRGQQREWERTTRHRRAQGEEGEEEEEETSTRVRRQQGRGRGQEQGQEQGQEQEQEEEQQEGRRGRHGGRGRRSGQQREEEEEEQQQQQGRRKRQESRNGLEETICTARLLENIAKPSRADLYNPNAGRISSVNSLTLPILRWFQLSADYVNLYRNGIYAPHWNINANSVIFVTRGRGRVQVVNCQGNSVFNDDLRRGQLLVVPQNFVVAHQAGDEGFEFIAFKTNDLAATSPVKQVFRGIPAEVLANAFGLRLNQVSQLKYSGNQGPLVSPQSESEDHTLPKVA</Seq>
        <cvParam cvRef="PSI-MS" accession="MS:1001088" name="protein description" value="Conglutin alpha 2 OS=Lupinus angustifolius OX=3871 GN=TanjilG_32393 PE=1 SV=1"/>
    </DBSequence>
    <DBSequence length="585" searchDatabase_ref="SDB_LupineRew110E" accession="CONA3_LUPAN" id="DBSEQ_CONA3_LUPAN" name="F5B8V8">
        <Seq>MANPFLLSLSLCLVLLYTSACLGEGLDRFNECQLDRLNALEPDNRIESEGGVTETWNSNKPELRCAGVAFEKHTIEPKGLHLPSYTNYPQIIMIVQGEGALGISVPGCTETFEEAQQSQSRQERRRGQRSQSQEQEDSHQKIRHFREGDILVIPPGTPYWTYNYGDEQLVAINLLDTTSLSNQLDPNPRRFYLAGNPEEEYPETQQQRQQRQQHQRPSGRRHGQHQKEEEQEGKNNILSGFDPQFLSQALNIDEDTVHKLQNPNERIKQIIRVEEGLGVISPKWQEQEEEEEEKEEPRQRRRRERREEREEEEKEEEDEPRESRRHRGGHEEEEVEEERGRGRGGSEWKRTTRRRHTRGDEGQEEEETTTTTEERRRRRGGRGSRQEEEEEQSPPRSRNGLEETICTAILRENIADPTRADLYNPTAGRISTANSLTLPILGWFQLSAEYVNLYRNGIYAPHWNINANSVIYVIRGRGRVQVVNSQGNSVFNDDLRRGQLLVVPQNFVVAHQAGDEGFEFIAFKTNDQATTSPLKQVFRGIPAEVLANAFRLSLNQVSELKYNGNHNPLVTPQSQSQDHNLVKVA</Seq>
        <cvParam cvRef="PSI-MS" accession="MS:1001088" name="protein description" value="Conglutin alpha 3 OS=Lupinus angustifolius OX=3871 GN=TanjilG_01206 PE=1 SV=1"/>
    </DBSequence>
    <Peptide id="PTD_QLQQVNLR">
        <PeptideSequence>QLQQVNLR</PeptideSequence>
    </Peptide>
    <Peptide id="PTD_QQVNLR">
        <PeptideSequence>QQVNLR</PeptideSequence>
    </Peptide>
    <Peptide id="PTD_ALQQIYESQSEQCEGR_13C">
        <PeptideSequence>ALQQIYESQSEQCEGR</PeptideSequence>
        <Modification location="13" residues="C" monoisotopicMassDelta="57.021461486816406">
            <cvParam cvRef="UNIMOD" accession="UNIMOD:4" name="Carbamidomethyl" value=""/>
        </Modification>
    </Peptide>
    <Peptide id="PTD_QQEQQLEGELEK">
        <PeptideSequence>QQEQQLEGELEK</PeptideSequence>
    </Peptide>
    <Peptide id="PTD_ICGFGPLR_2C">
        <PeptideSequence>ICGFGPLR</PeptideSequence>
        <Modification location="2" residues="C" monoisotopicMassDelta="57.021461486816406">
            <cvParam cvRef="UNIMOD" accession="UNIMOD:4" name="Carbamidomethyl" value=""/>
        </Modification>
    </Peptide>
    <Peptide id="PTD_CGFGPLR_1C">
        <PeptideSequence>CGFGPLR</PeptideSequence>
        <Modification location="1" residues="C" monoisotopicMassDelta="57.021461486816406">
            <cvParam cvRef="UNIMOD" accession="UNIMOD:4" name="Carbamidomethyl" value=""/>
        </Modification>
    </Peptide>
    <Peptide id="PTD_GFGPLR">
        <PeptideSequence>GFGPLR</PeptideSequence>
    </Peptide>
    <Peptide id="PTD_LNALEPDNR">
        <PeptideSequence>LNALEPDNR</PeptideSequence>
    </Peptide>
    <Peptide id="PTD_EGDIIAIPPGIPYWTYNYGEQR">
        <PeptideSequence>EGDIIAIPPGIPYWTYNYGEQR</PeptideSequence>
    </Peptide>
    <Peptide id="PTD_LVAINLLDTTSLLNQLDPSPR">
        <PeptideSequence>LVAINLLDTTSLLNQLDPSPR</PeptideSequence>
    </Peptide>
    <Peptide id="PTD_FYIAGNPEEEHPETQEQQGQQR">
        <PeptideSequence>FYIAGNPEEEHPETQEQQGQQR</PeptideSequence>
    </Peptide>
    <Peptide id="PTD_GIPAEVLANAFGLR">
        <PeptideSequence>GIPAEVLANAFGLR</PeptideSequence>
    </Peptide>
    <Peptide id="PTD_FYLAGNPEEEYPETQQQR">
        <PeptideSequence>FYLAGNPEEEYPETQQQR</PeptideSequence>
    </Peptide>
    <Peptide id="PTD_ADLYNPTAGR">
        <PeptideSequence>ADLYNPTAGR</PeptideSequence>
    </Peptide>
    <Peptide id="PTD_GIPAEVLANAFR">
        <PeptideSequence>GIPAEVLANAFR</PeptideSequence>
    </Peptide>
    <PeptideEvidence dBSequence_ref="DBSEQ_COND1_LUPAN" peptide_ref="PTD_QLQQVNLR" start="33" end="40" isDecoy="false" id="PTD_QLQQVNLR_DBSEQ_COND1_LUPAN"/>
    <PeptideEvidence dBSequence_ref="DBSEQ_COND1_LUPAN" peptide_ref="PTD_QQVNLR" start="35" end="40" isDecoy="false" id="PTD_QQVNLR_DBSEQ_COND1_LUPAN"/>
    <PeptideEvidence dBSequence_ref="DBSEQ_COND1_LUPAN" peptide_ref="PTD_ALQQIYESQSEQCEGR_13C" start="105" end="120" isDecoy="false" id="PTD_ALQQIYESQSEQCEGR_13C_DBSEQ_COND1_LUPAN"/>
    <PeptideEvidence dBSequence_ref="DBSEQ_COND1_LUPAN" peptide_ref="PTD_QQEQQLEGELEK" start="121" end="132" isDecoy="false" id="PTD_QQEQQLEGELEK_DBSEQ_COND1_LUPAN"/>
    <PeptideEvidence dBSequence_ref="DBSEQ_COND1_LUPAN" peptide_ref="PTD_ICGFGPLR_2C" start="136" end="143" isDecoy="false" id="PTD_ICGFGPLR_2C_DBSEQ_COND1_LUPAN"/>
    <PeptideEvidence dBSequence_ref="DBSEQ_COND1_LUPAN" peptide_ref="PTD_CGFGPLR_1C" start="137" end="143" isDecoy="false" id="PTD_CGFGPLR_1C_DBSEQ_COND1_LUPAN"/>
    <PeptideEvidence dBSequence_ref="DBSEQ_COND1_LUPAN" peptide_ref="PTD_GFGPLR" start="138" end="143" isDecoy="false" id="PTD_GFGPLR_DBSEQ_COND1_LUPAN"/>
    <PeptideEvidence dBSequence_ref="DBSEQ_COND3_LUPAN" peptide_ref="PTD_QLQQVNLR" start="33" end="40" isDecoy="false" id="PTD_QLQQVNLR_DBSEQ_COND3_LUPAN"/>
    <PeptideEvidence dBSequence_ref="DBSEQ_COND3_LUPAN" peptide_ref="PTD_ALQQIYESQSEQCEGR_13C" start="102" end="117" isDecoy="false" id="PTD_ALQQIYESQSEQCEGR_13C_DBSEQ_COND3_LUPAN"/>
    <PeptideEvidence dBSequence_ref="DBSEQ_COND3_LUPAN" peptide_ref="PTD_QQEQQLEGELEK" start="118" end="129" isDecoy="false" id="PTD_QQEQQLEGELEK_DBSEQ_COND3_LUPAN"/>
    <PeptideEvidence dBSequence_ref="DBSEQ_COND3_LUPAN" peptide_ref="PTD_ICGFGPLR_2C" start="133" end="140" isDecoy="false" id="PTD_ICGFGPLR_2C_DBSEQ_COND3_LUPAN"/>
    <PeptideEvidence dBSequence_ref="DBSEQ_COND2_LUPAN" peptide_ref="PTD_QLQQVNLR" start="33" end="40" isDecoy="false" id="PTD_QLQQVNLR_DBSEQ_COND2_LUPAN"/>
    <PeptideEvidence dBSequence_ref="DBSEQ_CONA2_LUPAN" peptide_ref="PTD_LNALEPDNR" start="36" end="44" isDecoy="false" id="PTD_LNALEPDNR_DBSEQ_CONA2_LUPAN"/>
    <PeptideEvidence dBSequence_ref="DBSEQ_CONA2_LUPAN" peptide_ref="PTD_EGDIIAIPPGIPYWTYNYGEQR" start="149" end="170" isDecoy="false" id="PTD_EGDIIAIPPGIPYWTYNYGEQR_DBSEQ_CONA2_LUPAN"/>
    <PeptideEvidence dBSequence_ref="DBSEQ_CONA2_LUPAN" peptide_ref="PTD_LVAINLLDTTSLLNQLDPSPR" start="171" end="191" isDecoy="false" id="PTD_LVAINLLDTTSLLNQLDPSPR_DBSEQ_CONA2_LUPAN"/>
    <PeptideEvidence dBSequence_ref="DBSEQ_CONA2_LUPAN" peptide_ref="PTD_FYIAGNPEEEHPETQEQQGQQR" start="193" end="214" isDecoy="false" id="PTD_FYIAGNPEEEHPETQEQQGQQR_DBSEQ_CONA2_LUPAN"/>
    <PeptideEvidence dBSequence_ref="DBSEQ_CONA2_LUPAN" peptide_ref="PTD_GIPAEVLANAFGLR" start="598" end="611" isDecoy="false" id="PTD_GIPAEVLANAFGLR_DBSEQ_CONA2_LUPAN"/>
    <PeptideEvidence dBSequence_ref="DBSEQ_CONA3_LUPAN" peptide_ref="PTD_LNALEPDNR" start="37" end="45" isDecoy="false" id="PTD_LNALEPDNR_DBSEQ_CONA3_LUPAN"/>
    <PeptideEvidence dBSequence_ref="DBSEQ_CONA3_LUPAN" peptide_ref="PTD_FYLAGNPEEEYPETQQQR" start="191" end="208" isDecoy="false" id="PTD_FYLAGNPEEEYPETQQQR_DBSEQ_CONA3_LUPAN"/>
    <PeptideEvidence dBSequence_ref="DBSEQ_CONA3_LUPAN" peptide_ref="PTD_ADLYNPTAGR" start="420" end="429" isDecoy="false" id="PTD_ADLYNPTAGR_DBSEQ_CONA3_LUPAN"/>
    <PeptideEvidence dBSequence_ref="DBSEQ_CONA3_LUPAN" peptide_ref="PTD_GIPAEVLANAFR" start="540" end="551" isDecoy="false" id="PTD_GIPAEVLANAFR_DBSEQ_CONA3_LUPAN"/>
</SequenceCollection><AnalysisCollection xmlns="http://psidev.info/psi/pi/mzIdentML/1.1">
    <SpectrumIdentification spectrumIdentificationProtocol_ref="SIP_1" spectrumIdentificationList_ref="SIL_220" id="SD_1">
        <InputSpectra spectraData_ref="SD_1"/>
        <SearchDatabaseRef searchDatabase_ref="SDB_LupineRew110E"/>
    </SpectrumIdentification>
    <ProteinDetection proteinDetectionList_ref="PDL_1" proteinDetectionProtocol_ref="PDP_1" id="PD_1">
        <InputSpectrumIdentifications spectrumIdentificationList_ref="SIL_220"/>
    </ProteinDetection>
</AnalysisCollection><AnalysisProtocolCollection xmlns="http://psidev.info/psi/pi/mzIdentML/1.1">
    <SpectrumIdentificationProtocol analysisSoftware_ref="ProteinLynx_Global_Server" id="SIP_1">
        <SearchType>
            <cvParam cvRef="PSI-MS" accession="MS:1001083" name="ms-ms search" value=""/>
        </SearchType>
        <AdditionalSearchParams>
            <cvParam cvRef="PSI-MS" accession="MS:1001256" name="fragment mass type mono"/>
            <cvParam cvRef="PSI-MS" accession="MS:1001211" name="parent mass type mono"/>
        </AdditionalSearchParams>
        <ModificationParams>
            <SearchModification fixedMod="false" massDelta="15.9949" residues="M">
                <cvParam cvRef="UNIMOD" accession="UNIMOD:35" name="Oxidation" value=""/>
            </SearchModification>
            <SearchModification fixedMod="true" massDelta="57.0215" residues="C">
                <cvParam cvRef="UNIMOD" accession="UNIMOD:4" name="Carbamidomethyl" value=""/>
            </SearchModification>
        </ModificationParams>
        <Enzymes>
            <Enzyme cTermGain="KR" missedCleavages="1" id="ENZ_0" name="Trypsin">
                <SiteRegexp>[K](?![P])|[R](?![P])</SiteRegexp>
                <EnzymeName>
                    <cvParam cvRef="PSI-MS" accession="MS:1001251" name="Trypsin"/>
                </EnzymeName>
            </Enzyme>
        </Enzymes>
        <FragmentTolerance>
            <cvParam cvRef="PSI-MS" accession="MS:1001412" name="search tolerance plus value" value="1.0" unitAccession="UO:0000169" unitName="parts per million" unitCvRef="UO"/>
            <cvParam cvRef="PSI-MS" accession="MS:1001413" name="search tolerance minus value" value="1.0" unitAccession="UO:0000169" unitName="parts per million" unitCvRef="UO"/>
        </FragmentTolerance>
        <ParentTolerance>
            <cvParam cvRef="PSI-MS" accession="MS:1001412" name="search tolerance plus value" value="1.0" unitAccession="UO:0000169" unitName="parts per million" unitCvRef="UO"/>
            <cvParam cvRef="PSI-MS" accession="MS:1001413" name="search tolerance minus value" value="1.0" unitAccession="UO:0000169" unitName="parts per million" unitCvRef="UO"/>
        </ParentTolerance>
        <Threshold>
            <cvParam cvRef="PSI-MS" accession="MS:1001448" name="pep:FDR threshold" value="4"/>
        </Threshold>
    </SpectrumIdentificationProtocol>
    <ProteinDetectionProtocol analysisSoftware_ref="ProteinLynx_Global_Server" id="PDP_1">
        <Threshold>
            <cvParam cvRef="PSI-MS" accession="MS:1001447" name="prot:FDR threshold" value="4"/>
        </Threshold>
    </ProteinDetectionProtocol>
</AnalysisProtocolCollection><DataCollection xmlns="http://psidev.info/psi/pi/mzIdentML/1.1">
    <Inputs>
        <SourceFile location="file:/D:/Waters/PLGS/databases/default_database/root/Proj__16705758460550_2676284684200687/_16705795903570_613923154047261/_16705795903570_613923154047261_WorkflowResults/_16705810300540_38761158773451676.xml" id="SF_1">
            <FileFormat>
                <cvParam cvRef="PSI-MS" accession="MS:1001566" name="ProteinLynx XML"/>
            </FileFormat>
        </SourceFile>
        <SearchDatabase version="Lupine_110Entries_reviewed.fasta_def" location="file:/D:/Fasta_files/Lupine_110Entries_reviewed.fasta_def" id="SDB_LupineRew110E" name="LupineRew110E">
            <FileFormat>
                <cvParam cvRef="PSI-MS" accession="MS:1001348" name="FASTA format"/>
            </FileFormat>
            <DatabaseName>
                <userParam name="Lupine_110Entries_reviewed.fasta_def"/>
            </DatabaseName>
            <cvParam cvRef="PSI-MS" accession="MS:1001073" name="database type amino acid"/>
        </SearchDatabase>
        <SpectraData location="file:///Lupine195C_B.mgf" id="SD_1" name="Lupine195C_B">
            <FileFormat>
                <cvParam cvRef="PSI-MS" accession="MS:1001062" name="Mascot MGF file"/>
            </FileFormat>
            <SpectrumIDFormat>
                <cvParam cvRef="PSI-MS" accession="MS:1000774" name="multiple peak list nativeID format"/>
            </SpectrumIDFormat>
        </SpectraData>
    </Inputs>
    <AnalysisData>
        <SpectrumIdentificationList numSequencesSearched="220" id="SIL_220">
            <FragmentationTable>
                <Measure id="m_mz">
                    <cvParam cvRef="PSI-MS" accession="MS:1001225" name="product ion m/z" unitAccession="MS:1000040" unitName="m/z" unitCvRef="PSI-MS"/>
                </Measure>
                <Measure id="m_intensity">
                    <cvParam cvRef="PSI-MS" accession="MS:1001226" name="product ion intensity" unitAccession="MS:1000131" unitName="number of counts" unitCvRef="UO"/>
                </Measure>
                <Measure id="m_error">
                    <cvParam cvRef="PSI-MS" accession="MS:1001227" name="product ion m/z error" unitAccession="MS:1000040" unitName="m/z" unitCvRef="PSI-MS"/>
                </Measure>
            </FragmentationTable>
            <SpectrumIdentificationResult spectrumID="index=56" spectraData_ref="SD_1" id="SIR_SD_1_0">
                <SpectrumIdentificationItem chargeState="1" experimentalMassToCharge="998.5706176757812" calculatedMassToCharge="998.57421875" peptide_ref="PTD_QLQQVNLR" rank="1" passThreshold="false" id="SII_PTD_QLQQVNLR_998X5706">
                    <PeptideEvidenceRef peptideEvidence_ref="PTD_QLQQVNLR_DBSEQ_COND1_LUPAN"/>
                    <PeptideEvidenceRef peptideEvidence_ref="PTD_QLQQVNLR_DBSEQ_COND3_LUPAN"/>
                    <PeptideEvidenceRef peptideEvidence_ref="PTD_QLQQVNLR_DBSEQ_COND2_LUPAN"/>
                    <Fragmentation>
                        <IonType index="4" charge="1">
                            <FragmentArray values="484.2823" measure_ref="m_mz"/>
                            <FragmentArray values="21.0" measure_ref="m_intensity"/>
                            <FragmentArray values="-0.0055" measure_ref="m_error"/>
                            <cvParam cvRef="PSI-MS" accession="MS:1001233" name="frag: y ion - NH3"/>
                        </IonType>
                        <IonType index="3 4 5 6" charge="1">
                            <FragmentArray values="402.2467 501.3136 629.3737 757.4347" measure_ref="m_mz"/>
                            <FragmentArray values="187.0 277.0 324.0 613.0" measure_ref="m_intensity"/>
                            <FragmentArray values="8.0E-4 -8.0E-4 7.0E-4 0.0031" measure_ref="m_error"/>
                            <cvParam cvRef="PSI-MS" accession="MS:1001220" name="frag: y ion"/>
                        </IonType>
                        <IonType index="3 4" charge="1">
                            <FragmentArray values="353.1876 481.2379" measure_ref="m_mz"/>
                            <FragmentArray values="92.0 41.0" measure_ref="m_intensity"/>
                            <FragmentArray values="0.0057 -0.0026" measure_ref="m_error"/>
                            <cvParam cvRef="PSI-MS" accession="MS:1001232" name="frag: b ion - NH3"/>
                        </IonType>
                    </Fragmentation>
                    <cvParam cvRef="PSI-MS" accession="MS:1001569" name="IdentityE Score" value="4.6651"/>
                </SpectrumIdentificationItem>
            </SpectrumIdentificationResult>
            <SpectrumIdentificationResult spectrumID="index=55" spectraData_ref="SD_1" id="SIR_SD_1_1">
                <SpectrumIdentificationItem chargeState="1" experimentalMassToCharge="757.4298095703125" calculatedMassToCharge="757.4315185546875" peptide_ref="PTD_QQVNLR" rank="1" passThreshold="false" id="SII_PTD_QQVNLR_757X4298">
                    <PeptideEvidenceRef peptideEvidence_ref="PTD_QQVNLR_DBSEQ_COND1_LUPAN"/>
                    <Fragmentation>
                        <IonType index="6" charge="1">
                            <FragmentArray values="757.4283" measure_ref="m_mz"/>
                            <FragmentArray values="329.0" measure_ref="m_intensity"/>
                            <FragmentArray values="-0.0032" measure_ref="m_error"/>
                            <cvParam cvRef="PSI-MS" accession="MS:1001220" name="frag: y ion"/>
                        </IonType>
                    </Fragmentation>
                    <cvParam cvRef="PSI-MS" accession="MS:1001569" name="IdentityE Score" value="0.0"/>
                </SpectrumIdentificationItem>
            </SpectrumIdentificationResult>
            <SpectrumIdentificationResult spectrumID="index=104" spectraData_ref="SD_1" id="SIR_SD_1_2">
                <SpectrumIdentificationItem chargeState="1" experimentalMassToCharge="1925.8544921875" calculatedMassToCharge="1925.8658447265625" peptide_ref="PTD_ALQQIYESQSEQCEGR_13C" rank="1" passThreshold="false" id="SII_PTD_ALQQIYESQSEQCEGR_13C_1925X8545">
                    <PeptideEvidenceRef peptideEvidence_ref="PTD_ALQQIYESQSEQCEGR_13C_DBSEQ_COND1_LUPAN"/>
                    <PeptideEvidenceRef peptideEvidence_ref="PTD_ALQQIYESQSEQCEGR_13C_DBSEQ_COND3_LUPAN"/>
                    <Fragmentation>
                        <IonType index="5 7 9" charge="1">
                            <FragmentArray values="649.2814 865.3489 1080.4534" measure_ref="m_mz"/>
                            <FragmentArray values="65.0 117.0 42.0" measure_ref="m_intensity"/>
                            <FragmentArray values="0.0091 0.002 0.0159" measure_ref="m_error"/>
                            <cvParam cvRef="PSI-MS" accession="MS:1001220" name="frag: y ion"/>
                        </IonType>
                    </Fragmentation>
                    <cvParam cvRef="PSI-MS" accession="MS:1001569" name="IdentityE Score" value="4.3396"/>
                </SpectrumIdentificationItem>
            </SpectrumIdentificationResult>
            <SpectrumIdentificationResult spectrumID="index=77" spectraData_ref="SD_1" id="SIR_SD_1_3">
                <SpectrumIdentificationItem chargeState="1" experimentalMassToCharge="1458.701416015625" calculatedMassToCharge="1458.7071533203125" peptide_ref="PTD_QQEQQLEGELEK" rank="1" passThreshold="false" id="SII_PTD_QQEQQLEGELEK_1458X7014">
                    <PeptideEvidenceRef peptideEvidence_ref="PTD_QQEQQLEGELEK_DBSEQ_COND1_LUPAN"/>
                    <PeptideEvidenceRef peptideEvidence_ref="PTD_QQEQQLEGELEK_DBSEQ_COND3_LUPAN"/>
                    <Fragmentation>
                        <IonType index="8" charge="1">
                            <FragmentArray values="928.4604" measure_ref="m_mz"/>
                            <FragmentArray values="23.0" measure_ref="m_intensity"/>
                            <FragmentArray values="-0.0018" measure_ref="m_error"/>
                            <cvParam cvRef="PSI-MS" accession="MS:1001233" name="frag: y ion - NH3"/>
                        </IonType>
                        <IonType index="5 6" charge="1">
                            <FragmentArray values="575.2928 704.355" measure_ref="m_mz"/>
                            <FragmentArray values="30.0 29.0" measure_ref="m_intensity"/>
                            <FragmentArray values="-0.0107 0.0089" measure_ref="m_error"/>
                            <cvParam cvRef="PSI-MS" accession="MS:1001220" name="frag: y ion"/>
                        </IonType>
                    </Fragmentation>
                    <cvParam cvRef="PSI-MS" accession="MS:1001569" name="IdentityE Score" value="4.2442"/>
                </SpectrumIdentificationItem>
            </SpectrumIdentificationResult>
            <SpectrumIdentificationResult spectrumID="index=258" spectraData_ref="SD_1" id="SIR_SD_1_4">
                <SpectrumIdentificationItem chargeState="1" experimentalMassToCharge="919.4779052734375" calculatedMassToCharge="919.4818725585938" peptide_ref="PTD_ICGFGPLR_2C" rank="1" passThreshold="false" id="SII_PTD_ICGFGPLR_2C_919X4779">
                    <PeptideEvidenceRef peptideEvidence_ref="PTD_ICGFGPLR_2C_DBSEQ_COND1_LUPAN"/>
                    <PeptideEvidenceRef peptideEvidence_ref="PTD_ICGFGPLR_2C_DBSEQ_COND3_LUPAN"/>
                    <Fragmentation>
                        <IonType index="3 4 5 6 7" charge="1">
                            <FragmentArray values="385.256 442.2776 589.3457 646.3684 806.3987" measure_ref="m_mz"/>
                            <FragmentArray values="61.0 394.0 388.0 2286.0 1703.0" measure_ref="m_intensity"/>
                            <FragmentArray values="2.0E-4 3.0E-4 0.0 0.0013 9.0E-4" measure_ref="m_error"/>
                            <cvParam cvRef="PSI-MS" accession="MS:1001220" name="frag: y ion"/>
                        </IonType>
                    </Fragmentation>
                    <cvParam cvRef="PSI-MS" accession="MS:1001569" name="IdentityE Score" value="5.2603"/>
                </SpectrumIdentificationItem>
            </SpectrumIdentificationResult>
            <SpectrumIdentificationResult spectrumID="index=256" spectraData_ref="SD_1" id="SIR_SD_1_5">
                <SpectrumIdentificationItem chargeState="1" experimentalMassToCharge="806.398681640625" calculatedMassToCharge="806.3978271484375" peptide_ref="PTD_CGFGPLR_1C" rank="1" passThreshold="false" id="SII_PTD_CGFGPLR_1C_806X3987">
                    <PeptideEvidenceRef peptideEvidence_ref="PTD_CGFGPLR_1C_DBSEQ_COND1_LUPAN"/>
                    <Fragmentation>
                        <IonType index="7" charge="1">
                            <FragmentArray values="806.399" measure_ref="m_mz"/>
                            <FragmentArray values="1305.0" measure_ref="m_intensity"/>
                            <FragmentArray values="0.0012" measure_ref="m_error"/>
                            <cvParam cvRef="PSI-MS" accession="MS:1001220" name="frag: y ion"/>
                        </IonType>
                    </Fragmentation>
                    <cvParam cvRef="PSI-MS" accession="MS:1001569" name="IdentityE Score" value="0.0"/>
                </SpectrumIdentificationItem>
            </SpectrumIdentificationResult>
            <SpectrumIdentificationResult spectrumID="index=260" spectraData_ref="SD_1" id="SIR_SD_1_6">
                <SpectrumIdentificationItem chargeState="1" experimentalMassToCharge="646.3681030273438" calculatedMassToCharge="646.3671264648438" peptide_ref="PTD_GFGPLR" rank="1" passThreshold="false" id="SII_PTD_GFGPLR_646X3681">
                    <PeptideEvidenceRef peptideEvidence_ref="PTD_GFGPLR_DBSEQ_COND1_LUPAN"/>
                    <Fragmentation>
                        <IonType index="6" charge="1">
                            <FragmentArray values="646.368" measure_ref="m_mz"/>
                            <FragmentArray values="798.0" measure_ref="m_intensity"/>
                            <FragmentArray values="9.0E-4" measure_ref="m_error"/>
                            <cvParam cvRef="PSI-MS" accession="MS:1001220" name="frag: y ion"/>
                        </IonType>
                    </Fragmentation>
                    <cvParam cvRef="PSI-MS" accession="MS:1001569" name="IdentityE Score" value="0.0"/>
                </SpectrumIdentificationItem>
            </SpectrumIdentificationResult>
            <SpectrumIdentificationResult spectrumID="index=46" spectraData_ref="SD_1" id="SIR_SD_1_7">
                <SpectrumIdentificationItem chargeState="1" experimentalMassToCharge="1041.5283203125" calculatedMassToCharge="1041.5323486328125" peptide_ref="PTD_LNALEPDNR" rank="1" passThreshold="false" id="SII_PTD_LNALEPDNR_1041X5283">
                    <PeptideEvidenceRef peptideEvidence_ref="PTD_LNALEPDNR_DBSEQ_CONA2_LUPAN"/>
                    <PeptideEvidenceRef peptideEvidence_ref="PTD_LNALEPDNR_DBSEQ_CONA3_LUPAN"/>
                    <Fragmentation>
                        <IonType index="4 6 7" charge="1">
                            <FragmentArray values="501.2496 743.37 814.4087" measure_ref="m_mz"/>
                            <FragmentArray values="43.0 42.0 41.0" measure_ref="m_intensity"/>
                            <FragmentArray values="0.008 0.0018 0.0034" measure_ref="m_error"/>
                            <cvParam cvRef="PSI-MS" accession="MS:1001220" name="frag: y ion"/>
                        </IonType>
                    </Fragmentation>
                    <cvParam cvRef="PSI-MS" accession="MS:1001569" name="IdentityE Score" value="4.1649"/>
                </SpectrumIdentificationItem>
            </SpectrumIdentificationResult>
            <SpectrumIdentificationResult spectrumID="index=784" spectraData_ref="SD_1" id="SIR_SD_1_8">
                <SpectrumIdentificationItem chargeState="1" experimentalMassToCharge="2552.2216796875" calculatedMassToCharge="2552.24560546875" peptide_ref="PTD_EGDIIAIPPGIPYWTYNYGEQR" rank="1" passThreshold="false" id="SII_PTD_EGDIIAIPPGIPYWTYNYGEQR_2552X2217">
                    <PeptideEvidenceRef peptideEvidence_ref="PTD_EGDIIAIPPGIPYWTYNYGEQR_DBSEQ_CONA2_LUPAN"/>
                    <Fragmentation>
                        <IonType index="3" charge="1">
                            <FragmentArray values="415.1988" measure_ref="m_mz"/>
                            <FragmentArray values="22.0" measure_ref="m_intensity"/>
                            <FragmentArray values="0.0052" measure_ref="m_error"/>
                            <cvParam cvRef="PSI-MS" accession="MS:1001233" name="frag: y ion - NH3"/>
                        </IonType>
                        <IonType index="6 8 9" charge="1">
                            <FragmentArray values="766.3391 1030.468 1216.5391" measure_ref="m_mz"/>
                            <FragmentArray values="30.0 65.0 36.0" measure_ref="m_intensity"/>
                            <FragmentArray values="-0.0087 0.0091 9.0E-4" measure_ref="m_error"/>
                            <cvParam cvRef="PSI-MS" accession="MS:1001220" name="frag: y ion"/>
                        </IonType>
                        <IonType index="15" charge="2">
                            <FragmentArray values="1840.8783" measure_ref="m_mz"/>
                            <FragmentArray values="258.0" measure_ref="m_intensity"/>
                            <FragmentArray values="0.013" measure_ref="m_error"/>
                            <cvParam cvRef="PSI-MS" accession="MS:1001220" name="frag: y ion"/>
                        </IonType>
                        <IonType index="7" charge="1">
                            <FragmentArray values="712.3917" measure_ref="m_mz"/>
                            <FragmentArray values="38.0" measure_ref="m_intensity"/>
                            <FragmentArray values="0.0041" measure_ref="m_error"/>
                            <cvParam cvRef="PSI-MS" accession="MS:1001224" name="frag: b ion"/>
                        </IonType>
                    </Fragmentation>
                    <cvParam cvRef="PSI-MS" accession="MS:1001569" name="IdentityE Score" value="4.4472"/>
                </SpectrumIdentificationItem>
            </SpectrumIdentificationResult>
            <SpectrumIdentificationResult spectrumID="index=922" spectraData_ref="SD_1" id="SIR_SD_1_9">
                <SpectrumIdentificationItem chargeState="1" experimentalMassToCharge="2293.263916015625" calculatedMassToCharge="2293.276123046875" peptide_ref="PTD_LVAINLLDTTSLLNQLDPSPR" rank="1" passThreshold="false" id="SII_PTD_LVAINLLDTTSLLNQLDPSPR_2293X264">
                    <PeptideEvidenceRef peptideEvidence_ref="PTD_LVAINLLDTTSLLNQLDPSPR_DBSEQ_CONA2_LUPAN"/>
                    <Fragmentation>
                        <IonType index="4 5 6 7 8" charge="1">
                            <FragmentArray values="456.2561 571.2739 684.3619 812.4255 926.475" measure_ref="m_mz"/>
                            <FragmentArray values="134.0 27.0 32.0 26.0 54.0" measure_ref="m_intensity"/>
                            <FragmentArray values="-4.0E-4 -0.0096 -0.0057 -6.0E-4 0.006" measure_ref="m_error"/>
                            <cvParam cvRef="PSI-MS" accession="MS:1001220" name="frag: y ion"/>
                        </IonType>
                    </Fragmentation>
                    <cvParam cvRef="PSI-MS" accession="MS:1001569" name="IdentityE Score" value="4.4071"/>
                </SpectrumIdentificationItem>
            </SpectrumIdentificationResult>
            <SpectrumIdentificationResult spectrumID="index=136" spectraData_ref="SD_1" id="SIR_SD_1_10">
                <SpectrumIdentificationItem chargeState="1" experimentalMassToCharge="2615.161376953125" calculatedMassToCharge="2615.17578125" peptide_ref="PTD_FYIAGNPEEEHPETQEQQGQQR" rank="1" passThreshold="false" id="SII_PTD_FYIAGNPEEEHPETQEQQGQQR_2615X1614">
                    <PeptideEvidenceRef peptideEvidence_ref="PTD_FYIAGNPEEEHPETQEQQGQQR_DBSEQ_CONA2_LUPAN"/>
                    <Fragmentation>
                        <IonType index="19" charge="2">
                            <FragmentArray values="2174.9177" measure_ref="m_mz"/>
                            <FragmentArray values="66.0" measure_ref="m_intensity"/>
                            <FragmentArray values="-0.0156" measure_ref="m_error"/>
                            <cvParam cvRef="PSI-MS" accession="MS:1001233" name="frag: y ion - NH3"/>
                        </IonType>
                        <IonType index="4 5 6 7 9 11" charge="1">
                            <FragmentArray values="488.254 616.3174 744.388 873.4183 1102.5432 1328.6117" measure_ref="m_mz"/>
                            <FragmentArray values="33.0 46.0 30.0 16.0 19.0 250.0" measure_ref="m_intensity"/>
                            <FragmentArray values="-0.0036 0.0013 0.0132 0.001 0.0197 -0.0072" measure_ref="m_error"/>
                            <cvParam cvRef="PSI-MS" accession="MS:1001220" name="frag: y ion"/>
                        </IonType>
                        <IonType index="18 19 20" charge="2">
                            <FragmentArray values="2120.922 2191.9514 2305.0454" measure_ref="m_mz"/>
                            <FragmentArray values="428.0 467.0 368.0" measure_ref="m_intensity"/>
                            <FragmentArray values="-7.0E-4 -0.0086 0.0014" measure_ref="m_error"/>
                            <cvParam cvRef="PSI-MS" accession="MS:1001220" name="frag: y ion"/>
                        </IonType>
                    </Fragmentation>
                    <cvParam cvRef="PSI-MS" accession="MS:1001569" name="IdentityE Score" value="4.6552"/>
                </SpectrumIdentificationItem>
            </SpectrumIdentificationResult>
            <SpectrumIdentificationResult spectrumID="index=752" spectraData_ref="SD_1" id="SIR_SD_1_11">
                <SpectrumIdentificationItem chargeState="1" experimentalMassToCharge="1427.7960205078125" calculatedMassToCharge="1427.800537109375" peptide_ref="PTD_GIPAEVLANAFGLR" rank="1" passThreshold="false" id="SII_PTD_GIPAEVLANAFGLR_1427X796">
                    <PeptideEvidenceRef peptideEvidence_ref="PTD_GIPAEVLANAFGLR_DBSEQ_CONA2_LUPAN"/>
                    <Fragmentation>
                        <IonType index="4 5 6 7 8 9 10" charge="1">
                            <FragmentArray values="492.2912 563.3235 677.3695 748.4083 861.4822 960.5774 1089.6187" measure_ref="m_mz"/>
                            <FragmentArray values="36.0 31.0 74.0 194.0 218.0 74.0 115.0" measure_ref="m_intensity"/>
                            <FragmentArray values="-0.0017 -0.0065 -0.0035 -0.0018 -0.0119 0.0148 0.0135" measure_ref="m_error"/>
                            <cvParam cvRef="PSI-MS" accession="MS:1001220" name="frag: y ion"/>
                        </IonType>
                    </Fragmentation>
                    <cvParam cvRef="PSI-MS" accession="MS:1001569" name="IdentityE Score" value="4.3716"/>
                </SpectrumIdentificationItem>
            </SpectrumIdentificationResult>
            <SpectrumIdentificationResult spectrumID="index=358" spectraData_ref="SD_1" id="SIR_SD_1_12">
                <SpectrumIdentificationItem chargeState="1" experimentalMassToCharge="2198.984375" calculatedMassToCharge="2198.998779296875" peptide_ref="PTD_FYLAGNPEEEYPETQQQR" rank="1" passThreshold="false" id="SII_PTD_FYLAGNPEEEYPETQQQR_2198X9844">
                    <PeptideEvidenceRef peptideEvidence_ref="PTD_FYLAGNPEEEYPETQQQR_DBSEQ_CONA3_LUPAN"/>
                    <Fragmentation>
                        <IonType index="8" charge="1">
                            <FragmentArray values="1049.5033" measure_ref="m_mz"/>
                            <FragmentArray values="203.0" measure_ref="m_intensity"/>
                            <FragmentArray values="0.0022" measure_ref="m_error"/>
                            <cvParam cvRef="PSI-MS" accession="MS:1001220" name="frag: y ion"/>
                        </IonType>
                        <IonType index="7" charge="1">
                            <FragmentArray values="886.4381" measure_ref="m_mz"/>
                            <FragmentArray values="1359.0" measure_ref="m_intensity"/>
                            <FragmentArray values="4.0E-4" measure_ref="m_error"/>
                            <cvParam cvRef="PSI-MS" accession="MS:1001220" name="frag: y ion"/>
                        </IonType>
                        <IonType index="7" charge="1">
                            <FragmentArray values="869.427" measure_ref="m_mz"/>
                            <FragmentArray values="27.0" measure_ref="m_intensity"/>
                            <FragmentArray values="0.0158" measure_ref="m_error"/>
                            <cvParam cvRef="PSI-MS" accession="MS:1001233" name="frag: y ion - NH3"/>
                        </IonType>
                        <IonType index="4 5 6 9 12" charge="1">
                            <FragmentArray values="559.2941 660.3496 789.3942 1178.5453 1533.6935" measure_ref="m_mz"/>
                            <FragmentArray values="76.0 194.0 137.0 56.0 265.0" measure_ref="m_intensity"/>
                            <FragmentArray values="-6.0E-4 0.0072 0.0093 0.0017 0.0119" measure_ref="m_error"/>
                            <cvParam cvRef="PSI-MS" accession="MS:1001220" name="frag: y ion"/>
                        </IonType>
                        <IonType index="6" charge="1">
                            <FragmentArray values="649.2976" measure_ref="m_mz"/>
                            <FragmentArray values="85.0" measure_ref="m_intensity"/>
                            <FragmentArray values="-4.0E-4" measure_ref="m_error"/>
                            <cvParam cvRef="PSI-MS" accession="MS:1001232" name="frag: b ion - NH3"/>
                        </IonType>
                        <IonType index="3 9 10" charge="1">
                            <FragmentArray values="424.2215 1021.4746 1150.5204" measure_ref="m_mz"/>
                            <FragmentArray values="100.0 96.0 114.0" measure_ref="m_intensity"/>
                            <FragmentArray values="-0.0016 0.0121 0.0153" measure_ref="m_error"/>
                            <cvParam cvRef="PSI-MS" accession="MS:1001224" name="frag: b ion"/>
                        </IonType>
                    </Fragmentation>
                    <cvParam cvRef="PSI-MS" accession="MS:1001569" name="IdentityE Score" value="4.7908"/>
                </SpectrumIdentificationItem>
            </SpectrumIdentificationResult>
            <SpectrumIdentificationResult spectrumID="index=63" spectraData_ref="SD_1" id="SIR_SD_1_13">
                <SpectrumIdentificationItem chargeState="1" experimentalMassToCharge="1077.526123046875" calculatedMassToCharge="1077.5323486328125" peptide_ref="PTD_ADLYNPTAGR" rank="1" passThreshold="false" id="SII_PTD_ADLYNPTAGR_1077X5261">
                    <PeptideEvidenceRef peptideEvidence_ref="PTD_ADLYNPTAGR_DBSEQ_CONA3_LUPAN"/>
                    <Fragmentation>
                        <IonType index="5 6 7" charge="1">
                            <FragmentArray values="501.2768 615.3171 778.3827" measure_ref="m_mz"/>
                            <FragmentArray values="155.0 120.0 89.0" measure_ref="m_intensity"/>
                            <FragmentArray values="-0.0012 -0.0038 -0.0015" measure_ref="m_error"/>
                            <cvParam cvRef="PSI-MS" accession="MS:1001220" name="frag: y ion"/>
                        </IonType>
                    </Fragmentation>
                    <cvParam cvRef="PSI-MS" accession="MS:1001569" name="IdentityE Score" value="4.3899"/>
                </SpectrumIdentificationItem>
            </SpectrumIdentificationResult>
            <SpectrumIdentificationResult spectrumID="index=601" spectraData_ref="SD_1" id="SIR_SD_1_14">
                <SpectrumIdentificationItem chargeState="1" experimentalMassToCharge="1257.6900634765625" calculatedMassToCharge="1257.6949462890625" peptide_ref="PTD_GIPAEVLANAFR" rank="1" passThreshold="false" id="SII_PTD_GIPAEVLANAFR_1257X6901">
                    <PeptideEvidenceRef peptideEvidence_ref="PTD_GIPAEVLANAFR_DBSEQ_CONA3_LUPAN"/>
                    <Fragmentation>
                        <IonType index="3 4 5 6 7 8 9" charge="1">
                            <FragmentArray values="393.226 507.2685 578.311 691.3886 790.4588 919.5053 990.5358" measure_ref="m_mz"/>
                            <FragmentArray values="19.0 92.0 161.0 398.0 269.0 323.0 289.0" measure_ref="m_intensity"/>
                            <FragmentArray values="0.0015 0.0011 0.0065 0.0 0.0018 0.0057 -9.0E-4" measure_ref="m_error"/>
                            <cvParam cvRef="PSI-MS" accession="MS:1001220" name="frag: y ion"/>
                        </IonType>
                    </Fragmentation>
                    <cvParam cvRef="PSI-MS" accession="MS:1001569" name="IdentityE Score" value="4.578"/>
                </SpectrumIdentificationItem>
            </SpectrumIdentificationResult>
        </SpectrumIdentificationList>
        <ProteinDetectionList id="PDL_1">
            <ProteinAmbiguityGroup id="PAG_HIT_1" name="Conglutin delta 1 OS=Lupinus angustifolius OX=3871 GN=TanjilG_06295 PE=1 SV=1">
                <ProteinDetectionHypothesis dBSequence_ref="DBSEQ_COND1_LUPAN" passThreshold="false" id="PDH_COND1_LUPAN">
                    <PeptideHypothesis peptideEvidence_ref="PTD_QLQQVNLR_DBSEQ_COND1_LUPAN">
                        <SpectrumIdentificationItemRef spectrumIdentificationItem_ref="SII_PTD_QLQQVNLR_998X5706"/>
                    </PeptideHypothesis>
                    <PeptideHypothesis peptideEvidence_ref="PTD_QQVNLR_DBSEQ_COND1_LUPAN">
                        <SpectrumIdentificationItemRef spectrumIdentificationItem_ref="SII_PTD_QQVNLR_757X4298"/>
                    </PeptideHypothesis>
                    <PeptideHypothesis peptideEvidence_ref="PTD_ALQQIYESQSEQCEGR_13C_DBSEQ_COND1_LUPAN">
                        <SpectrumIdentificationItemRef spectrumIdentificationItem_ref="SII_PTD_ALQQIYESQSEQCEGR_13C_1925X8545"/>
                    </PeptideHypothesis>
                    <PeptideHypothesis peptideEvidence_ref="PTD_QQEQQLEGELEK_DBSEQ_COND1_LUPAN">
                        <SpectrumIdentificationItemRef spectrumIdentificationItem_ref="SII_PTD_QQEQQLEGELEK_1458X7014"/>
                    </PeptideHypothesis>
                    <PeptideHypothesis peptideEvidence_ref="PTD_ICGFGPLR_2C_DBSEQ_COND1_LUPAN">
                        <SpectrumIdentificationItemRef spectrumIdentificationItem_ref="SII_PTD_ICGFGPLR_2C_919X4779"/>
                    </PeptideHypothesis>
                    <PeptideHypothesis peptideEvidence_ref="PTD_CGFGPLR_1C_DBSEQ_COND1_LUPAN">
                        <SpectrumIdentificationItemRef spectrumIdentificationItem_ref="SII_PTD_CGFGPLR_1C_806X3987"/>
                    </PeptideHypothesis>
                    <PeptideHypothesis peptideEvidence_ref="PTD_GFGPLR_DBSEQ_COND1_LUPAN">
                        <SpectrumIdentificationItemRef spectrumIdentificationItem_ref="SII_PTD_GFGPLR_646X3681"/>
                    </PeptideHypothesis>
                    <cvParam cvRef="PSI-MS" accession="MS:1001097" name="distinct peptide sequences" value="7.0"/>
                    <cvParam cvRef="PSI-MS" accession="MS:1001569" name="IdentityE Score" value="126.5708"/>
                    <cvParam cvRef="PSI-MS" accession="MS:1001093" name="sequence coverage" value="28.9474"/>
                    <cvParam cvRef="PSI-MS" accession="leading protein" name="MS:1002401"/>
                </ProteinDetectionHypothesis>
                <ProteinDetectionHypothesis dBSequence_ref="DBSEQ_COND3_LUPAN" passThreshold="false" id="PDH_COND3_LUPAN">
                    <PeptideHypothesis peptideEvidence_ref="PTD_QLQQVNLR_DBSEQ_COND3_LUPAN">
                        <SpectrumIdentificationItemRef spectrumIdentificationItem_ref="SII_PTD_QLQQVNLR_998X5706"/>
                    </PeptideHypothesis>
                    <PeptideHypothesis peptideEvidence_ref="PTD_ALQQIYESQSEQCEGR_13C_DBSEQ_COND3_LUPAN">
                        <SpectrumIdentificationItemRef spectrumIdentificationItem_ref="SII_PTD_ALQQIYESQSEQCEGR_13C_1925X8545"/>
                    </PeptideHypothesis>
                    <PeptideHypothesis peptideEvidence_ref="PTD_QQEQQLEGELEK_DBSEQ_COND3_LUPAN">
                        <SpectrumIdentificationItemRef spectrumIdentificationItem_ref="SII_PTD_QQEQQLEGELEK_1458X7014"/>
                    </PeptideHypothesis>
                    <PeptideHypothesis peptideEvidence_ref="PTD_ICGFGPLR_2C_DBSEQ_COND3_LUPAN">
                        <SpectrumIdentificationItemRef spectrumIdentificationItem_ref="SII_PTD_ICGFGPLR_2C_919X4779"/>
                    </PeptideHypothesis>
                    <cvParam cvRef="PSI-MS" accession="MS:1001097" name="distinct peptide sequences" value="4.0"/>
                    <cvParam cvRef="PSI-MS" accession="MS:1001569" name="IdentityE Score" value="126.5708"/>
                    <cvParam cvRef="PSI-MS" accession="MS:1001093" name="sequence coverage" value="29.5302"/>
                    <cvParam cvRef="PSI-MS" accession="non-leading protein" name="MS:1002402"/>
                </ProteinDetectionHypothesis>
                <ProteinDetectionHypothesis dBSequence_ref="DBSEQ_COND2_LUPAN" passThreshold="false" id="PDH_COND2_LUPAN">
                    <PeptideHypothesis peptideEvidence_ref="PTD_QLQQVNLR_DBSEQ_COND2_LUPAN">
                        <SpectrumIdentificationItemRef spectrumIdentificationItem_ref="SII_PTD_QLQQVNLR_998X5706"/>
                    </PeptideHypothesis>
                    <cvParam cvRef="PSI-MS" accession="MS:1001097" name="distinct peptide sequences" value="1.0"/>
                    <cvParam cvRef="PSI-MS" accession="MS:1001569" name="IdentityE Score" value="19.6185"/>
                    <cvParam cvRef="PSI-MS" accession="MS:1001093" name="sequence coverage" value="5.2288"/>
                    <cvParam cvRef="PSI-MS" accession="non-leading protein" name="MS:1002402"/>
                </ProteinDetectionHypothesis>
                <cvParam cvRef="PSI-MS" accession="protein group passes threshold" name="MS:1002415" value="true"/>
            </ProteinAmbiguityGroup>
            <ProteinAmbiguityGroup id="PAG_HIT_2" name="Conglutin alpha 2 OS=Lupinus angustifolius OX=3871 GN=TanjilG_32393 PE=1 SV=1">
                <ProteinDetectionHypothesis dBSequence_ref="DBSEQ_CONA2_LUPAN" passThreshold="false" id="PDH_CONA2_LUPAN">
                    <PeptideHypothesis peptideEvidence_ref="PTD_LNALEPDNR_DBSEQ_CONA2_LUPAN">
                        <SpectrumIdentificationItemRef spectrumIdentificationItem_ref="SII_PTD_LNALEPDNR_1041X5283"/>
                    </PeptideHypothesis>
                    <PeptideHypothesis peptideEvidence_ref="PTD_EGDIIAIPPGIPYWTYNYGEQR_DBSEQ_CONA2_LUPAN">
                        <SpectrumIdentificationItemRef spectrumIdentificationItem_ref="SII_PTD_EGDIIAIPPGIPYWTYNYGEQR_2552X2217"/>
                    </PeptideHypothesis>
                    <PeptideHypothesis peptideEvidence_ref="PTD_LVAINLLDTTSLLNQLDPSPR_DBSEQ_CONA2_LUPAN">
                        <SpectrumIdentificationItemRef spectrumIdentificationItem_ref="SII_PTD_LVAINLLDTTSLLNQLDPSPR_2293X264"/>
                    </PeptideHypothesis>
                    <PeptideHypothesis peptideEvidence_ref="PTD_FYIAGNPEEEHPETQEQQGQQR_DBSEQ_CONA2_LUPAN">
                        <SpectrumIdentificationItemRef spectrumIdentificationItem_ref="SII_PTD_FYIAGNPEEEHPETQEQQGQQR_2615X1614"/>
                    </PeptideHypothesis>
                    <PeptideHypothesis peptideEvidence_ref="PTD_GIPAEVLANAFGLR_DBSEQ_CONA2_LUPAN">
                        <SpectrumIdentificationItemRef spectrumIdentificationItem_ref="SII_PTD_GIPAEVLANAFGLR_1427X796"/>
                    </PeptideHypothesis>
                    <cvParam cvRef="PSI-MS" accession="MS:1001097" name="distinct peptide sequences" value="5.0"/>
                    <cvParam cvRef="PSI-MS" accession="MS:1001569" name="IdentityE Score" value="63.8429"/>
                    <cvParam cvRef="PSI-MS" accession="MS:1001093" name="sequence coverage" value="13.6858"/>
                    <cvParam cvRef="PSI-MS" accession="leading protein" name="MS:1002401"/>
                </ProteinDetectionHypothesis>
                <cvParam cvRef="PSI-MS" accession="protein group passes threshold" name="MS:1002415" value="true"/>
            </ProteinAmbiguityGroup>
            <ProteinAmbiguityGroup id="PAG_HIT_3" name="Conglutin alpha 3 OS=Lupinus angustifolius OX=3871 GN=TanjilG_01206 PE=1 SV=1">
                <ProteinDetectionHypothesis dBSequence_ref="DBSEQ_CONA3_LUPAN" passThreshold="false" id="PDH_CONA3_LUPAN">
                    <PeptideHypothesis peptideEvidence_ref="PTD_LNALEPDNR_DBSEQ_CONA3_LUPAN">
                        <SpectrumIdentificationItemRef spectrumIdentificationItem_ref="SII_PTD_LNALEPDNR_1041X5283"/>
                    </PeptideHypothesis>
                    <PeptideHypothesis peptideEvidence_ref="PTD_FYLAGNPEEEYPETQQQR_DBSEQ_CONA3_LUPAN">
                        <SpectrumIdentificationItemRef spectrumIdentificationItem_ref="SII_PTD_FYLAGNPEEEYPETQQQR_2198X9844"/>
                    </PeptideHypothesis>
                    <PeptideHypothesis peptideEvidence_ref="PTD_ADLYNPTAGR_DBSEQ_CONA3_LUPAN">
                        <SpectrumIdentificationItemRef spectrumIdentificationItem_ref="SII_PTD_ADLYNPTAGR_1077X5261"/>
                    </PeptideHypothesis>
                    <PeptideHypothesis peptideEvidence_ref="PTD_GIPAEVLANAFR_DBSEQ_CONA3_LUPAN">
                        <SpectrumIdentificationItemRef spectrumIdentificationItem_ref="SII_PTD_GIPAEVLANAFR_1257X6901"/>
                    </PeptideHypothesis>
                    <cvParam cvRef="PSI-MS" accession="MS:1001097" name="distinct peptide sequences" value="4.0"/>
                    <cvParam cvRef="PSI-MS" accession="MS:1001569" name="IdentityE Score" value="57.4332"/>
                    <cvParam cvRef="PSI-MS" accession="MS:1001093" name="sequence coverage" value="8.3761"/>
                    <cvParam cvRef="PSI-MS" accession="leading protein" name="MS:1002401"/>
                </ProteinDetectionHypothesis>
                <cvParam cvRef="PSI-MS" accession="protein group passes threshold" name="MS:1002415" value="true"/>
            </ProteinAmbiguityGroup>
        </ProteinDetectionList>
    </AnalysisData>
</DataCollection></MzIdentML>
