# Supplementary material for: Influence of Roasting Temperature on the Detectability of Potentially Allergenic Lupin by SDS-PAGE, ELISAs, LC-MS/MS, and Real-Time PCR
Source: Foods. 2024 Feb 23;13(5):673. doi: 10.3390/foods13050673 (PMC10930864; doi:10.3390/foods13050673)
Supplement: Supplementary file 1 [file foods-13-00673-s001.zip › Lupine195C_C_LupineRew110E_2.mzid]

<?xml version="1.0" encoding="Cp1252"?><MzIdentML id="Lupine195C_C" version="1.1.0" xmlns="http://psidev.info/psi/pi/mzIdentML/1.1" xmlns:xsi="http://www.w3.org/2001/XMLSchema-instance" xsi:schemaLocation="http://psidev.info/psi/pi/mzIdentML/1.1 http://www.psidev.info/files/mzIdentML1.1.0.xsd" creationDate="2023-08-29T14:57:51" ><cvList xmlns="http://psidev.info/psi/pi/mzIdentML/1.1">
    <cv fullName="Proteomics Standards Initiative Mass Spectrometry Vocabularies" version="3.71.0" uri="http://psidev.cvs.sourceforge.net/viewvc/*checkout*/psidev/psi/psi-ms/mzML/controlledVocabulary/psi-ms.obo" id="PSI-MS"/>
    <cv fullName="UNIMOD" version="" uri="http://www.unimod.org/obo/unimod.obo" id="UNIMOD"/>
    <cv fullName="UNIT-ONTOLOGY" version="" uri="http://obo.cvs.sourceforge.net/*checkout*/obo/obo/ontology/phenotype/unit.obo" id="UO"/>
</cvList><AnalysisSoftwareList xmlns="http://psidev.info/psi/pi/mzIdentML/1.1">
    <AnalysisSoftware version="3.0.3" uri="http://www.waters.com/waters/en_US/ProteinLynx-Global-SERVER-%28PLGS%29/nav.htm?cid=513821" id="ProteinLynx_Global_Server" name="ProteinLynx Global Server">
        <ContactRole contact_ref="ORG_WATERS">
            <Role>
                <cvParam cvRef="PSI-MS" accession="MS:1001267" name="software vendor"/>
            </Role>
        </ContactRole>
        <SoftwareName>
            <cvParam cvRef="PSI-MS" accession="MS:1000601" name="ProteinLynx Global Server"/>
        </SoftwareName>
        <Customizations>No customisations</Customizations>
    </AnalysisSoftware>
    <AnalysisSoftware version="4.1" uri="http://www.waters.com/waters/en_US/MassLynx-Mass-Spectrometry-Software-/nav.htm?cid=513164" id="MassLynx_Mass_Spectrometry_Software" name="MassLynx">
        <ContactRole contact_ref="ORG_WATERS">
            <Role>
                <cvParam cvRef="PSI-MS" accession="MS:1001267" name="software vendor"/>
            </Role>
        </ContactRole>
        <SoftwareName>
            <cvParam cvRef="PSI-MS" accession="MS:1000534" name="MassLynx"/>
        </SoftwareName>
        <Customizations>No customisations</Customizations>
    </AnalysisSoftware>
</AnalysisSoftwareList><AuditCollection xmlns="http://psidev.info/psi/pi/mzIdentML/1.1">
    <Organization id="ORG_WATERS" name="Waters Corporation"/>
    <Person id="PERSON_WATERS">
        <Affiliation organization_ref="ORG_WATERS"/>
    </Person>
</AuditCollection><SequenceCollection xmlns="http://psidev.info/psi/pi/mzIdentML/1.1">
    <DBSequence length="152" searchDatabase_ref="SDB_LupineRew110E" accession="COND1_LUPAN" id="DBSEQ_COND1_LUPAN" name="F5B8W8">
        <Seq>MAKLTILIALVAALVLVVHTSAFRSSEQSCKRQLQQVNLRHCENHIDQRIQQQQEEEEDRARKLRGIKHVILRHKSSQESEESEELDQCCEQLNELNSQRCQCRALQQIYESQSEQCEGRQQEQQLEGELEKLPRICGFGPLRRCNINPDEE</Seq>
        <cvParam cvRef="PSI-MS" accession="MS:1001088" name="protein description" value="Conglutin delta 1 OS=Lupinus angustifolius OX=3871 GN=TanjilG_06295 PE=1 SV=1"/>
    </DBSequence>
    <DBSequence length="149" searchDatabase_ref="SDB_LupineRew110E" accession="COND3_LUPAN" id="DBSEQ_COND3_LUPAN" name="F5B8X0">
        <Seq>MAKLTILIALVAALVLVVHTSAFRSSEQSCKRQLQQVNLRHCENHIDQRIQQQQEEEEDRARKLRGIKHVILRHKSSQESEELDQCCEQLNELNSQRCQCRALQQIYESQSEQCEGRQQEQQLEGELEKLPRICGFGPLRRCNINPDEE</Seq>
        <cvParam cvRef="PSI-MS" accession="MS:1001088" name="protein description" value="Conglutin delta 3 OS=Lupinus angustifolius OX=3871 PE=2 SV=2"/>
    </DBSequence>
    <DBSequence length="153" searchDatabase_ref="SDB_LupineRew110E" accession="COND2_LUPAN" id="DBSEQ_COND2_LUPAN" name="Q99235">
        <Seq>MAKLTILIALVAALVLVVHTSAFQSSKQSCKRQLQQVNLRHCENHIAQRIQQQQEEEEDHALKLRGIKHVILRHRSSQEYSEESEELDQCCEQLNELNSQRCQCRALQQIYESQSEQCEGSQQEQQLEQELEKLPRTCGFGPLRRCDVNPDEE</Seq>
        <cvParam cvRef="PSI-MS" accession="MS:1001088" name="protein description" value="Conglutin delta 2 OS=Lupinus angustifolius OX=3871 GN=TanjilG_23180 PE=1 SV=1"/>
    </DBSequence>
    <DBSequence length="643" searchDatabase_ref="SDB_LupineRew110E" accession="CONA2_LUPAN" id="DBSEQ_CONA2_LUPAN" name="F5B8V7">
        <Seq>MAKPCLFSFSLCLLLLSSLCLAERPERYKECQLDRLNALEPDNRVESEGGVTETWNSNRPELRCAGVAFEKHTIQPQGLHLPSYTNYPQLIFIVEGEGALGISVPGCTETYEEAQQSQSSQDPRRRSSRSQSQEQEQQDSHQKIQYFREGDIIAIPPGIPYWTYNYGEQRLVAINLLDTTSLLNQLDPSPRRFYIAGNPEEEHPETQEQQGQQREQQQGAGGRRRGKHQQEQEEEGKNNVLSGFDPQFLTQAFNVDEEIINRLQNPDERLKQIVRVKRGLSIISPKSQEEEEEEEEEPRQRGQPERREERREEEKEEEEEEDEPRSRERYERQSRRRPGRQQGRQGEEQEEESESEQEGRGQQREWERTTRHRRAQGEEGEEEEEETSTRVRRQQGRGRGQEQGQEQGQEQEQEEEQQEGRRGRHGGRGRRSGQQREEEEEEQQQQQGRRKRQESRNGLEETICTARLLENIAKPSRADLYNPNAGRISSVNSLTLPILRWFQLSADYVNLYRNGIYAPHWNINANSVIFVTRGRGRVQVVNCQGNSVFNDDLRRGQLLVVPQNFVVAHQAGDEGFEFIAFKTNDLAATSPVKQVFRGIPAEVLANAFGLRLNQVSQLKYSGNQGPLVSPQSESEDHTLPKVA</Seq>
        <cvParam cvRef="PSI-MS" accession="MS:1001088" name="protein description" value="Conglutin alpha 2 OS=Lupinus angustifolius OX=3871 GN=TanjilG_32393 PE=1 SV=1"/>
    </DBSequence>
    <DBSequence length="531" searchDatabase_ref="SDB_LupineRew110E" accession="CONB1_LUPAL" id="DBSEQ_CONB1_LUPAL" name="Q53HY0">
        <Seq>MGKMRVRFPTLVLVLGIVFLMAVSIGIAYGEKDVLKSHERPEEREQEEWQPRRQRPQSRREEREQEQEQGSPSYPRRQSGYERRQYHERSEQREEREQEQQQGSPSYSRRQRNPYHFNSQRFQTLYKNRNGKIRVLERFDQRTNRLENLQNYRIVEFQSKPNTLILPKHSDADYVLVVLNGRATITIVNPDRRQAYNLEYGDALRIPAGSTSYILNPDDNQKLRVVKLAIPINNPGYFYDFYPSSTKDQQSYFSGFSRNTLEATFNTRYEEIQRILLGNEDEQEYEEQRRGQEQSHQDEGVIVRVSREQIQELTKYAQSSSGKDKPSQSGPFNLRSNEPIYSNKYGNFYEITPDRNPQVQDLDISLTFTEINEGALLLPHYNSKAIFIVVVGEGNGKYELVGIRDQQRQQDEQEEEPEEVRRYSARLSEGDIFVIPAGYPISVNASSNLRLLGFGINAYENQRNFLAGSEDNVIRQLDREVKELTFPGSAEDIERLIKNQQQSYFANALPQQQQQSEKEGRRGRRGPISSI</Seq>
        <cvParam cvRef="PSI-MS" accession="MS:1001088" name="protein description" value="Conglutin beta 1 OS=Lupinus albus OX=3870 PE=1 SV=2"/>
    </DBSequence>
    <DBSequence length="637" searchDatabase_ref="SDB_LupineRew110E" accession="CONB5_LUPAN" id="DBSEQ_CONB5_LUPAN" name="F5B8W3">
        <Seq>MAKMRVRFPMLVLLLGVVFLLAVSIGIAYGEKDVIKNPERPEERQEEERDPRQPPRSRQQEEQEREHRREKERDREPSRGRSESKQSQEEERERRKEHDREREQEQQPQYGRRHEEEEKGEEEEEGQARRQRPQRRREEREQEQGSSSESRRQSGDERRHRHEKREQREEREQEQGSSSGRQSDYGRRQRHEGREQREEREQEQGSSSESHRLRNPYYFSSERFQTRYKNKNGQIRVLERFDQRTNRLENLQNYRIVEFQSRPNTLILPKHSDADYILVVLNGRATITIVNPDKRQAYNLEYGDALRLPAGTTSYILNPDDNQDLRVVKLAIPINNPGKFYDFYPSRTKDQQSYFSGFSKNTLEATFNTHYEEIQRILLGYEDEQEDEEQRREQEQSHQDEGVIVRVSKEQIQELRKHAQSSSRKGKPSESGPFNLRSNEPIYSNKFGNFYEITPDRNPQVQDLDISLIFTEISEGALLLPHYNSKAIFVIVVDEGEGNYELVGIRNQQRQQDEQEVEEVRSYNARLSEGDILVIPAGHPLSINASSNLRLLGFGINADENQRNFLAGSEDNVIRQLDREVKELIFPGSAEDVERLIRNQQQSYFANAQPQQQQQQREKEGRRGRRGPISSILSALY</Seq>
        <cvParam cvRef="PSI-MS" accession="MS:1001088" name="protein description" value="Conglutin beta 5 OS=Lupinus angustifolius OX=3871 GN=BETA5 PE=1 SV=1"/>
    </DBSequence>
    <DBSequence length="603" searchDatabase_ref="SDB_LupineRew110E" accession="CONB2_LUPAN" id="DBSEQ_CONB2_LUPAN" name="F5B8W0">
        <Seq>MANMRVKFPTLVLLLGIVFLMAVSIGIAYGEKNAIKNHERPQEREQEERDPRQQPRPRHQEEQEREHGREEERNREPSRGRSESEESREEEREQRREPSRGREQEQQPQHGRREEEEEWQPRRQRPQSRREEREQEQGSSSSSGRQSGYERREQREEREQQQEQDSRSESRRQRNPYYFSYERFQTLYKNRNGQIRVLERFDQRTNRLENLQNYRIVEFQSKPNTLILPKHSDADYILVVLNGRATITIVNPDKRQAYNLEHGDALRLPAGTTSYILNPDDNQNLRVVKLAIPINNPGNFYDFYPSSTKDQQSYFNGFSRNTLEATFNTRYEEIQRIILGNEDGQEDEEQSRGQEQSHQDQGVIVRVSKEQIQELRKHAQSSSGKGKPSESGPFNLRSDEPIYSNKFGNFYEITPDRNPQAQDLDISLTFIEINEGGLLLPHYNSKAIFVVVVDEGEGNYELVGIRDQERQQDEQEQEEVRRYNAKLSEGDIFVIPAGHPISINASSNLRLLGFGINADENQRNFLAGSEDNVIRQLDKEVKQLTFPGSVEDVERLIKNQQQSYFANAQPQQQQQREKEGRRGRRGLSFPFRSLFTKLLSTIM</Seq>
        <cvParam cvRef="PSI-MS" accession="MS:1001088" name="protein description" value="Conglutin beta 2 OS=Lupinus angustifolius OX=3871 GN=BETA2 PE=1 SV=1"/>
    </DBSequence>
    <DBSequence length="580" searchDatabase_ref="SDB_LupineRew110E" accession="CONB3_LUPAN" id="DBSEQ_CONB3_LUPAN" name="F5B8W1">
        <Seq>MAKMRVRFPTLVLLLGIVFLMAVSIGIAYGEKNVLKNHERPQEREQEERDPRQQPRPHHQEEQEREHRRESEESQEEEREQRREPRREREQEQQPQHGRREEEEEWQPRRQRPQSRREEREQEQGSSSSSRRQSGYERREQREEREQEQEQGSRSDSRRQRNPYYFSSERFQTLYRNRNGQIRVLERFDQRTNRLENLQNYRIVEFQSKPNTLILPKHSDADYILVVLNGSATITIVNPDKRQSYNLENGDALRLPAGTTSYILNPDDNQNLRVVKLAIPINNPGNFYDFYPSSSKDQQSYFSGFSKNTLEATFNTRYEEIQSILLGNEDEQEDDEQWHGQEQSHQDEGVIVRVSKEQVQELRKYAQSSSRKGKPYESGPFNLRSNKPIYSNKFGNFYEITPDRNPQAQDLDISLTFIEINEGALLLPHYNSKAIFVVVVDEGEGNYELVGIRDQQRQQDEQEVRRYSARLSEGDIFVIPAGHPISINASSNLRLLGFGINADENQRNFLAGSEDNVIRQLDREVKGLIFPGSAEDVERLIKNQQQSYFANAQPQQQQQREREGRHGRRGHISSILSTLY</Seq>
        <cvParam cvRef="PSI-MS" accession="MS:1001088" name="protein description" value="Conglutin beta 3 OS=Lupinus angustifolius OX=3871 GN=BETA3 PE=1 SV=1"/>
    </DBSequence>
    <DBSequence length="590" searchDatabase_ref="SDB_LupineRew110E" accession="CONB4_LUPAN" id="DBSEQ_CONB4_LUPAN" name="F5B8W2">
        <Seq>MIKMRVRFPTLVLLLGIVFLMAVSIGIAYGEKNVIKNHERPQEREQEERDPRQQPRPHHQEEQEREHRREEERDREPSRGRSESEESREEEREQRREPRREREQEQQPQHGRREEEEEWQPRRQRPQSRREEREQEQGSSSSSRRQSGYERREEREQEQEQGSRSDSRRQRNPYYFSSERFQTLYRNRNGQIRVLERFDQRTDRLENLQNYRIVEFQSKPNTLILPKHSDADYILVVLNGSATITIVNPDKRQSYNLENGDALRLPAGTTSYILNPDDNQNLRVVKLAIPINNPGNFYDFYPSSSKDQQSYFSGFSRNTLEATFNTRYEEIQRILLGNEDEQEDDEQRHGQEQSHQDEGVIVRVSKEQVQELRKYAQSSSRKGKPSKSGPFNLRSNKPIYSNKFGNFYEITPNRNPQAQDLDISLTFIEINEGALLLPHYNSKAIFVVLVDEGEGNYELVGIRDQQRQQDEQEVRRYSARLSEGDIFVIPAGHPISINASSNLRLLGFGINADENQRNFLAGSEDNVIRQLDTEVKGLTFPGSTEDVERLIKNQQQSYFANAQPQQQQQREREGRRGRRGHISSILSTLY</Seq>
        <cvParam cvRef="PSI-MS" accession="MS:1001088" name="protein description" value="Conglutin beta 4 OS=Lupinus angustifolius OX=3871 GN=BETA4 PE=1 SV=1"/>
    </DBSequence>
    <DBSequence length="605" searchDatabase_ref="SDB_LupineRew110E" accession="CONB7_LUPAN" id="DBSEQ_CONB7_LUPAN" name="F5B8W5">
        <Seq>MARMRVRFPTLVLLLGILFLMAVSIGIAYGEKDVIKNHERPGEREHEERDPRQQPRPRKQEEQEREHRREEEHDRDPSRGRRESEERQEEERERRREPCREREQEQQPQHGRREEEEEEEEWQPRRLRPQSRKEEREQEQGSSSSSRKQSGYERRQYHERREQRDEKEKEQDSRSDSRRQRNPYHFSSERFQTRYRNRNGQIRVLERFDQRTNRLENLQNYRIVEFQSNPNTLILPKHSDADYILVVLNGRATITIVNPDKRQAYNLEYGDALRVPAGTTSYILNPDDNQNLRVVKLAIPINNPSNFYDFYPSSTKDQQSYFSGFSKNTLEATFNTRYEEIQRILLGNEDEQEDEEQRRGQEQSYQDEGVIVRVSKEQIQELRKHAQSSSRKGKPSESGPFNLRSNESIYSNKFGNFYEITPERNPQVQDLDISLTFTEINEGALLLPHYNSKAIFIVVVDEGEGNYELVGIRDQQRQQDEQEEEEEEVRRYSARLSEGDIFVIPAGYPISVNASSNLRLLGFGINANENQRNFLAGSEDNVISQLDREVKELTFPGSAQDVERLIKNQQQSYFANAQPQQKQQREKEGRRGRRSLISSILSTLY</Seq>
        <cvParam cvRef="PSI-MS" accession="MS:1001088" name="protein description" value="Conglutin beta 7 OS=Lupinus angustifolius OX=3871 GN=BETA7 PE=1 SV=1"/>
    </DBSequence>
    <DBSequence length="533" searchDatabase_ref="SDB_LupineRew110E" accession="CONB2_LUPAL" id="DBSEQ_CONB2_LUPAL" name="Q6EBC1">
        <Seq>MGKMRVRFPTLVLVLGIVFLMAVSIGIAYGEKDVLKSHERPEEREQEEWQPRRQRPQSRREEREQEQEQGSPSYPRRQSGYERRQYHERSEQREEREQEQQQGSPSYSRRQRNPYHFSSQRFQTLYKNRNGKIRVLERFDQRTNRLENLQNYRIVEFQSKPNTLILPKHSDADYVLVVLNGRATITIVNPDRRQAYNLEYGDALRIPAGSTSYILNPDDNQKLRVVKLAIPINNPGYFYDFYPSSTKDQQSYFSGFSRNTLEATFNTRYEEIQRIILGNEDEQEYEEQRRGQEQSDQDEGVIVIVSKKQIQKLTKHAQSSSGKDKPSDSGPFNLRSNEPIYSNKYGNFYEITPDRNPQVQDLNISLTYIKINEGALLLPHYNSKAIYVVVVDEGEGNYELVGIRDQQRQQDEQEEKEEEVIRYSARLSEGDIFVIPAGYPISINASSNLRLLGFGINADENQRNFLAGSKDNVIRQLDRAVNELTFPGSAEDIERLIKNQQQSYFANGQPQQQQQQQSEKEGRRGRRGSSLPF</Seq>
        <cvParam cvRef="PSI-MS" accession="MS:1001088" name="protein description" value="Conglutin beta 2 OS=Lupinus albus OX=3870 PE=1 SV=1"/>
    </DBSequence>
    <DBSequence length="611" searchDatabase_ref="SDB_LupineRew110E" accession="CONB1_LUPAN" id="DBSEQ_CONB1_LUPAN" name="F5B8V9">
        <Seq>MAKMRVRLPMLILLLGVVFLLAASIGIAYGEKDFTKNPPKEREEEEHEPRQQPRPRQQEEQEREHRREEKHDGEPSRGRSQSEESQEEEHERRREHHREREQEQQPRPQRRQEEEEEEEEWQPRRQRPQSRREEREEREQEQGSSSGSQRGSGDERRQHRERRVHREEREQEQDSRSDSRRQRNPYHFSSNRFQTYYRNRNGQIRVLERFNQRTNRLENLQNYRIIEFQSKPNTLILPKHSDADFILVVLNGRATITIVNPDKRQVYNLEQGDALRLPAGTTSYILNPDDNQNLRVAKLAIPINNPGKLYDFYPSTTKDQQSYFSGFSKNTLEATFNTRYEEIERVLLGDDELQENEKQRRGQEQSHQDEGVIVRVSKKQIQELRKHAQSSSGEGKPSESGPFNLRSNKPIYSNKFGNFYEITPDINPQFQDLNISLTFTEINEGALLLPHYNSKAIFIVVVDEGEGNYELVGIRDQQRQQDEQEEEYEQGEEEVRRYSDKLSKGDVFIIPAGHPLSINASSNLRLLGFGINANENQRNFLAGSEDNVIKQLDREVKELTFPGSIEDVERLIKNQQQSYFANAQPQQQQQREKEGRRGRRGPISSILNALY</Seq>
        <cvParam cvRef="PSI-MS" accession="MS:1001088" name="protein description" value="Conglutin beta 1 OS=Lupinus angustifolius OX=3871 GN=BETA1 PE=1 SV=1"/>
    </DBSequence>
    <DBSequence length="593" searchDatabase_ref="SDB_LupineRew110E" accession="CONB6_LUPAN" id="DBSEQ_CONB6_LUPAN" name="F5B8W4">
        <Seq>MIKMRVRFPTLVLLLGIVFLMAVSIGIAYGEKNVIKNHERPQEREQEERDPRQQPRPHHQEEQEREHRREEERDREPSRGRRESEESREEEREQRREPRREREQEQQPQHGRREEEEEWQPRRQRPQSRREEREQEQGSSSSSRRQSAYERREQREEREQEQEQGSRSDSRRQRNPYYFSSERFQTLYRNRNGQIRVLERFDKRTDRLENLQNYRIVEFQSKPNTLILPKHSDADYILVVLNGSATITIVNPDKRQSYNLENGDALRLPAGTTSYILNPDDNQNLRVVKLAIPINNPGNFYDFYPSSSKDQQSYFSGFSRNTLEATFNTRYEEIQRILLGNEDEQEDDEQRHGQEQSHQDEGVIVRVSKEQVQELRKYAQSSSRKGKPSKSGPFNLRSNKPIYSNKFGNFYEITPNRNPQAQDLDISLTFIEINEGALLLPHYNSKAIFVVLVDEGEGNYELVGIRDQQRQQDEQEVRRYSARLSEGDIFVIPAGHPISINASSNFRLLGFGINADENQRNFLAGFEDNVIRQLDREVKGLTFPGFAEDVERLIKNQQQSYFANAQPQQQQQREREGRHGRRGHIFSILSTLY</Seq>
        <cvParam cvRef="PSI-MS" accession="MS:1001088" name="protein description" value="Conglutin beta 6 OS=Lupinus angustifolius OX=3871 GN=BETA6 PE=1 SV=1"/>
    </DBSequence>
    <Peptide id="PTD_QLQQVNLR">
        <PeptideSequence>QLQQVNLR</PeptideSequence>
    </Peptide>
    <Peptide id="PTD_ALQQIYESQSEQCEGR_13C">
        <PeptideSequence>ALQQIYESQSEQCEGR</PeptideSequence>
        <Modification location="13" residues="C" monoisotopicMassDelta="57.021461486816406">
            <cvParam cvRef="UNIMOD" accession="UNIMOD:4" name="Carbamidomethyl" value=""/>
        </Modification>
    </Peptide>
    <Peptide id="PTD_ICGFGPLR_2C">
        <PeptideSequence>ICGFGPLR</PeptideSequence>
        <Modification location="2" residues="C" monoisotopicMassDelta="57.021461486816406">
            <cvParam cvRef="UNIMOD" accession="UNIMOD:4" name="Carbamidomethyl" value=""/>
        </Modification>
    </Peptide>
    <Peptide id="PTD_GFGPLR">
        <PeptideSequence>GFGPLR</PeptideSequence>
    </Peptide>
    <Peptide id="PTD_LNALEPDNR">
        <PeptideSequence>LNALEPDNR</PeptideSequence>
    </Peptide>
    <Peptide id="PTD_EGDIIAIPPGIPYWTYNYGEQR">
        <PeptideSequence>EGDIIAIPPGIPYWTYNYGEQR</PeptideSequence>
    </Peptide>
    <Peptide id="PTD_FYIAGNPEEEHPETQEQQGQQR">
        <PeptideSequence>FYIAGNPEEEHPETQEQQGQQR</PeptideSequence>
    </Peptide>
    <Peptide id="PTD_ISSVNSLTLPILR">
        <PeptideSequence>ISSVNSLTLPILR</PeptideSequence>
    </Peptide>
    <Peptide id="PTD_GIPAEVLANAFGLR">
        <PeptideSequence>GIPAEVLANAFGLR</PeptideSequence>
    </Peptide>
    <Peptide id="PTD_LENLQNYR">
        <PeptideSequence>LENLQNYR</PeptideSequence>
    </Peptide>
    <Peptide id="PTD_QAYNLEYGDALR">
        <PeptideSequence>QAYNLEYGDALR</PeptideSequence>
    </Peptide>
    <Peptide id="PTD_NTLEATFNTR">
        <PeptideSequence>NTLEATFNTR</PeptideSequence>
    </Peptide>
    <Peptide id="PTD_NFLAGSEDNVIR">
        <PeptideSequence>NFLAGSEDNVIR</PeptideSequence>
    </Peptide>
    <PeptideEvidence dBSequence_ref="DBSEQ_COND1_LUPAN" peptide_ref="PTD_QLQQVNLR" start="33" end="40" isDecoy="false" id="PTD_QLQQVNLR_DBSEQ_COND1_LUPAN"/>
    <PeptideEvidence dBSequence_ref="DBSEQ_COND1_LUPAN" peptide_ref="PTD_ALQQIYESQSEQCEGR_13C" start="105" end="120" isDecoy="false" id="PTD_ALQQIYESQSEQCEGR_13C_DBSEQ_COND1_LUPAN"/>
    <PeptideEvidence dBSequence_ref="DBSEQ_COND1_LUPAN" peptide_ref="PTD_ICGFGPLR_2C" start="136" end="143" isDecoy="false" id="PTD_ICGFGPLR_2C_DBSEQ_COND1_LUPAN"/>
    <PeptideEvidence dBSequence_ref="DBSEQ_COND1_LUPAN" peptide_ref="PTD_GFGPLR" start="138" end="143" isDecoy="false" id="PTD_GFGPLR_DBSEQ_COND1_LUPAN"/>
    <PeptideEvidence dBSequence_ref="DBSEQ_COND3_LUPAN" peptide_ref="PTD_QLQQVNLR" start="33" end="40" isDecoy="false" id="PTD_QLQQVNLR_DBSEQ_COND3_LUPAN"/>
    <PeptideEvidence dBSequence_ref="DBSEQ_COND3_LUPAN" peptide_ref="PTD_ALQQIYESQSEQCEGR_13C" start="102" end="117" isDecoy="false" id="PTD_ALQQIYESQSEQCEGR_13C_DBSEQ_COND3_LUPAN"/>
    <PeptideEvidence dBSequence_ref="DBSEQ_COND3_LUPAN" peptide_ref="PTD_ICGFGPLR_2C" start="133" end="140" isDecoy="false" id="PTD_ICGFGPLR_2C_DBSEQ_COND3_LUPAN"/>
    <PeptideEvidence dBSequence_ref="DBSEQ_COND2_LUPAN" peptide_ref="PTD_QLQQVNLR" start="33" end="40" isDecoy="false" id="PTD_QLQQVNLR_DBSEQ_COND2_LUPAN"/>
    <PeptideEvidence dBSequence_ref="DBSEQ_CONA2_LUPAN" peptide_ref="PTD_LNALEPDNR" start="36" end="44" isDecoy="false" id="PTD_LNALEPDNR_DBSEQ_CONA2_LUPAN"/>
    <PeptideEvidence dBSequence_ref="DBSEQ_CONA2_LUPAN" peptide_ref="PTD_EGDIIAIPPGIPYWTYNYGEQR" start="149" end="170" isDecoy="false" id="PTD_EGDIIAIPPGIPYWTYNYGEQR_DBSEQ_CONA2_LUPAN"/>
    <PeptideEvidence dBSequence_ref="DBSEQ_CONA2_LUPAN" peptide_ref="PTD_FYIAGNPEEEHPETQEQQGQQR" start="193" end="214" isDecoy="false" id="PTD_FYIAGNPEEEHPETQEQQGQQR_DBSEQ_CONA2_LUPAN"/>
    <PeptideEvidence dBSequence_ref="DBSEQ_CONA2_LUPAN" peptide_ref="PTD_ISSVNSLTLPILR" start="488" end="500" isDecoy="false" id="PTD_ISSVNSLTLPILR_DBSEQ_CONA2_LUPAN"/>
    <PeptideEvidence dBSequence_ref="DBSEQ_CONA2_LUPAN" peptide_ref="PTD_GIPAEVLANAFGLR" start="598" end="611" isDecoy="false" id="PTD_GIPAEVLANAFGLR_DBSEQ_CONA2_LUPAN"/>
    <PeptideEvidence dBSequence_ref="DBSEQ_CONB1_LUPAL" peptide_ref="PTD_LENLQNYR" start="146" end="153" isDecoy="false" id="PTD_LENLQNYR_DBSEQ_CONB1_LUPAL"/>
    <PeptideEvidence dBSequence_ref="DBSEQ_CONB1_LUPAL" peptide_ref="PTD_QAYNLEYGDALR" start="194" end="205" isDecoy="false" id="PTD_QAYNLEYGDALR_DBSEQ_CONB1_LUPAL"/>
    <PeptideEvidence dBSequence_ref="DBSEQ_CONB1_LUPAL" peptide_ref="PTD_NTLEATFNTR" start="259" end="268" isDecoy="false" id="PTD_NTLEATFNTR_DBSEQ_CONB1_LUPAL"/>
    <PeptideEvidence dBSequence_ref="DBSEQ_CONB1_LUPAL" peptide_ref="PTD_NFLAGSEDNVIR" start="464" end="475" isDecoy="false" id="PTD_NFLAGSEDNVIR_DBSEQ_CONB1_LUPAL"/>
    <PeptideEvidence dBSequence_ref="DBSEQ_CONB5_LUPAN" peptide_ref="PTD_LENLQNYR" start="248" end="255" isDecoy="false" id="PTD_LENLQNYR_DBSEQ_CONB5_LUPAN"/>
    <PeptideEvidence dBSequence_ref="DBSEQ_CONB5_LUPAN" peptide_ref="PTD_QAYNLEYGDALR" start="296" end="307" isDecoy="false" id="PTD_QAYNLEYGDALR_DBSEQ_CONB5_LUPAN"/>
    <PeptideEvidence dBSequence_ref="DBSEQ_CONB5_LUPAN" peptide_ref="PTD_NFLAGSEDNVIR" start="564" end="575" isDecoy="false" id="PTD_NFLAGSEDNVIR_DBSEQ_CONB5_LUPAN"/>
    <PeptideEvidence dBSequence_ref="DBSEQ_CONB2_LUPAN" peptide_ref="PTD_LENLQNYR" start="208" end="215" isDecoy="false" id="PTD_LENLQNYR_DBSEQ_CONB2_LUPAN"/>
    <PeptideEvidence dBSequence_ref="DBSEQ_CONB2_LUPAN" peptide_ref="PTD_NTLEATFNTR" start="321" end="330" isDecoy="false" id="PTD_NTLEATFNTR_DBSEQ_CONB2_LUPAN"/>
    <PeptideEvidence dBSequence_ref="DBSEQ_CONB2_LUPAN" peptide_ref="PTD_NFLAGSEDNVIR" start="524" end="535" isDecoy="false" id="PTD_NFLAGSEDNVIR_DBSEQ_CONB2_LUPAN"/>
    <PeptideEvidence dBSequence_ref="DBSEQ_CONB3_LUPAN" peptide_ref="PTD_LENLQNYR" start="195" end="202" isDecoy="false" id="PTD_LENLQNYR_DBSEQ_CONB3_LUPAN"/>
    <PeptideEvidence dBSequence_ref="DBSEQ_CONB3_LUPAN" peptide_ref="PTD_NTLEATFNTR" start="308" end="317" isDecoy="false" id="PTD_NTLEATFNTR_DBSEQ_CONB3_LUPAN"/>
    <PeptideEvidence dBSequence_ref="DBSEQ_CONB3_LUPAN" peptide_ref="PTD_NFLAGSEDNVIR" start="508" end="519" isDecoy="false" id="PTD_NFLAGSEDNVIR_DBSEQ_CONB3_LUPAN"/>
    <PeptideEvidence dBSequence_ref="DBSEQ_CONB4_LUPAN" peptide_ref="PTD_LENLQNYR" start="205" end="212" isDecoy="false" id="PTD_LENLQNYR_DBSEQ_CONB4_LUPAN"/>
    <PeptideEvidence dBSequence_ref="DBSEQ_CONB4_LUPAN" peptide_ref="PTD_NTLEATFNTR" start="318" end="327" isDecoy="false" id="PTD_NTLEATFNTR_DBSEQ_CONB4_LUPAN"/>
    <PeptideEvidence dBSequence_ref="DBSEQ_CONB4_LUPAN" peptide_ref="PTD_NFLAGSEDNVIR" start="518" end="529" isDecoy="false" id="PTD_NFLAGSEDNVIR_DBSEQ_CONB4_LUPAN"/>
    <PeptideEvidence dBSequence_ref="DBSEQ_CONB7_LUPAN" peptide_ref="PTD_LENLQNYR" start="215" end="222" isDecoy="false" id="PTD_LENLQNYR_DBSEQ_CONB7_LUPAN"/>
    <PeptideEvidence dBSequence_ref="DBSEQ_CONB7_LUPAN" peptide_ref="PTD_QAYNLEYGDALR" start="263" end="274" isDecoy="false" id="PTD_QAYNLEYGDALR_DBSEQ_CONB7_LUPAN"/>
    <PeptideEvidence dBSequence_ref="DBSEQ_CONB7_LUPAN" peptide_ref="PTD_NTLEATFNTR" start="328" end="337" isDecoy="false" id="PTD_NTLEATFNTR_DBSEQ_CONB7_LUPAN"/>
    <PeptideEvidence dBSequence_ref="DBSEQ_CONB2_LUPAL" peptide_ref="PTD_LENLQNYR" start="146" end="153" isDecoy="false" id="PTD_LENLQNYR_DBSEQ_CONB2_LUPAL"/>
    <PeptideEvidence dBSequence_ref="DBSEQ_CONB2_LUPAL" peptide_ref="PTD_QAYNLEYGDALR" start="194" end="205" isDecoy="false" id="PTD_QAYNLEYGDALR_DBSEQ_CONB2_LUPAL"/>
    <PeptideEvidence dBSequence_ref="DBSEQ_CONB2_LUPAL" peptide_ref="PTD_NTLEATFNTR" start="259" end="268" isDecoy="false" id="PTD_NTLEATFNTR_DBSEQ_CONB2_LUPAL"/>
    <PeptideEvidence dBSequence_ref="DBSEQ_CONB1_LUPAN" peptide_ref="PTD_LENLQNYR" start="217" end="224" isDecoy="false" id="PTD_LENLQNYR_DBSEQ_CONB1_LUPAN"/>
    <PeptideEvidence dBSequence_ref="DBSEQ_CONB1_LUPAN" peptide_ref="PTD_NTLEATFNTR" start="330" end="339" isDecoy="false" id="PTD_NTLEATFNTR_DBSEQ_CONB1_LUPAN"/>
    <PeptideEvidence dBSequence_ref="DBSEQ_CONB6_LUPAN" peptide_ref="PTD_LENLQNYR" start="208" end="215" isDecoy="false" id="PTD_LENLQNYR_DBSEQ_CONB6_LUPAN"/>
    <PeptideEvidence dBSequence_ref="DBSEQ_CONB6_LUPAN" peptide_ref="PTD_NTLEATFNTR" start="321" end="330" isDecoy="false" id="PTD_NTLEATFNTR_DBSEQ_CONB6_LUPAN"/>
</SequenceCollection><AnalysisCollection xmlns="http://psidev.info/psi/pi/mzIdentML/1.1">
    <SpectrumIdentification spectrumIdentificationProtocol_ref="SIP_1" spectrumIdentificationList_ref="SIL_220" id="SD_1">
        <InputSpectra spectraData_ref="SD_1"/>
        <SearchDatabaseRef searchDatabase_ref="SDB_LupineRew110E"/>
    </SpectrumIdentification>
    <ProteinDetection proteinDetectionList_ref="PDL_1" proteinDetectionProtocol_ref="PDP_1" id="PD_1">
        <InputSpectrumIdentifications spectrumIdentificationList_ref="SIL_220"/>
    </ProteinDetection>
</AnalysisCollection><AnalysisProtocolCollection xmlns="http://psidev.info/psi/pi/mzIdentML/1.1">
    <SpectrumIdentificationProtocol analysisSoftware_ref="ProteinLynx_Global_Server" id="SIP_1">
        <SearchType>
            <cvParam cvRef="PSI-MS" accession="MS:1001083" name="ms-ms search" value=""/>
        </SearchType>
        <AdditionalSearchParams>
            <cvParam cvRef="PSI-MS" accession="MS:1001256" name="fragment mass type mono"/>
            <cvParam cvRef="PSI-MS" accession="MS:1001211" name="parent mass type mono"/>
        </AdditionalSearchParams>
        <ModificationParams>
            <SearchModification fixedMod="false" massDelta="15.9949" residues="M">
                <cvParam cvRef="UNIMOD" accession="UNIMOD:35" name="Oxidation" value=""/>
            </SearchModification>
            <SearchModification fixedMod="true" massDelta="57.0215" residues="C">
                <cvParam cvRef="UNIMOD" accession="UNIMOD:4" name="Carbamidomethyl" value=""/>
            </SearchModification>
        </ModificationParams>
        <Enzymes>
            <Enzyme cTermGain="KR" missedCleavages="1" id="ENZ_0" name="Trypsin">
                <SiteRegexp>[K](?![P])|[R](?![P])</SiteRegexp>
                <EnzymeName>
                    <cvParam cvRef="PSI-MS" accession="MS:1001251" name="Trypsin"/>
                </EnzymeName>
            </Enzyme>
        </Enzymes>
        <FragmentTolerance>
            <cvParam cvRef="PSI-MS" accession="MS:1001412" name="search tolerance plus value" value="1.0" unitAccession="UO:0000169" unitName="parts per million" unitCvRef="UO"/>
            <cvParam cvRef="PSI-MS" accession="MS:1001413" name="search tolerance minus value" value="1.0" unitAccession="UO:0000169" unitName="parts per million" unitCvRef="UO"/>
        </FragmentTolerance>
        <ParentTolerance>
            <cvParam cvRef="PSI-MS" accession="MS:1001412" name="search tolerance plus value" value="1.0" unitAccession="UO:0000169" unitName="parts per million" unitCvRef="UO"/>
            <cvParam cvRef="PSI-MS" accession="MS:1001413" name="search tolerance minus value" value="1.0" unitAccession="UO:0000169" unitName="parts per million" unitCvRef="UO"/>
        </ParentTolerance>
        <Threshold>
            <cvParam cvRef="PSI-MS" accession="MS:1001448" name="pep:FDR threshold" value="4"/>
        </Threshold>
    </SpectrumIdentificationProtocol>
    <ProteinDetectionProtocol analysisSoftware_ref="ProteinLynx_Global_Server" id="PDP_1">
        <Threshold>
            <cvParam cvRef="PSI-MS" accession="MS:1001447" name="prot:FDR threshold" value="4"/>
        </Threshold>
    </ProteinDetectionProtocol>
</AnalysisProtocolCollection><DataCollection xmlns="http://psidev.info/psi/pi/mzIdentML/1.1">
    <Inputs>
        <SourceFile location="file:/D:/Waters/PLGS/databases/default_database/root/Proj__16705758460550_2676284684200687/_16705797636880_9150605692667142/_16705797636880_9150605692667142_WorkflowResults/_16705811784570_6542798688859628.xml" id="SF_1">
            <FileFormat>
                <cvParam cvRef="PSI-MS" accession="MS:1001566" name="ProteinLynx XML"/>
            </FileFormat>
        </SourceFile>
        <SearchDatabase version="Lupine_110Entries_reviewed.fasta_def" location="file:/D:/Fasta_files/Lupine_110Entries_reviewed.fasta_def" id="SDB_LupineRew110E" name="LupineRew110E">
            <FileFormat>
                <cvParam cvRef="PSI-MS" accession="MS:1001348" name="FASTA format"/>
            </FileFormat>
            <DatabaseName>
                <userParam name="Lupine_110Entries_reviewed.fasta_def"/>
            </DatabaseName>
            <cvParam cvRef="PSI-MS" accession="MS:1001073" name="database type amino acid"/>
        </SearchDatabase>
        <SpectraData location="file:///Lupine195C_C.mgf" id="SD_1" name="Lupine195C_C">
            <FileFormat>
                <cvParam cvRef="PSI-MS" accession="MS:1001062" name="Mascot MGF file"/>
            </FileFormat>
            <SpectrumIDFormat>
                <cvParam cvRef="PSI-MS" accession="MS:1000774" name="multiple peak list nativeID format"/>
            </SpectrumIDFormat>
        </SpectraData>
    </Inputs>
    <AnalysisData>
        <SpectrumIdentificationList numSequencesSearched="220" id="SIL_220">
            <FragmentationTable>
                <Measure id="m_mz">
                    <cvParam cvRef="PSI-MS" accession="MS:1001225" name="product ion m/z" unitAccession="MS:1000040" unitName="m/z" unitCvRef="PSI-MS"/>
                </Measure>
                <Measure id="m_intensity">
                    <cvParam cvRef="PSI-MS" accession="MS:1001226" name="product ion intensity" unitAccession="MS:1000131" unitName="number of counts" unitCvRef="UO"/>
                </Measure>
                <Measure id="m_error">
                    <cvParam cvRef="PSI-MS" accession="MS:1001227" name="product ion m/z error" unitAccession="MS:1000040" unitName="m/z" unitCvRef="PSI-MS"/>
                </Measure>
            </FragmentationTable>
            <SpectrumIdentificationResult spectrumID="index=60" spectraData_ref="SD_1" id="SIR_SD_1_0">
                <SpectrumIdentificationItem chargeState="1" experimentalMassToCharge="998.5703735351562" calculatedMassToCharge="998.57421875" peptide_ref="PTD_QLQQVNLR" rank="1" passThreshold="false" id="SII_PTD_QLQQVNLR_998X5704">
                    <PeptideEvidenceRef peptideEvidence_ref="PTD_QLQQVNLR_DBSEQ_COND1_LUPAN"/>
                    <PeptideEvidenceRef peptideEvidence_ref="PTD_QLQQVNLR_DBSEQ_COND3_LUPAN"/>
                    <PeptideEvidenceRef peptideEvidence_ref="PTD_QLQQVNLR_DBSEQ_COND2_LUPAN"/>
                    <Fragmentation>
                        <IonType index="3 4 5 6" charge="1">
                            <FragmentArray values="385.2137 484.2941 612.3527 740.4051" measure_ref="m_mz"/>
                            <FragmentArray values="32.0 32.0 80.0 208.0" measure_ref="m_intensity"/>
                            <FragmentArray values="-0.0057 0.0063 0.0063 2.0E-4" measure_ref="m_error"/>
                            <cvParam cvRef="PSI-MS" accession="MS:1001233" name="frag: y ion - NH3"/>
                        </IonType>
                        <IonType index="3 4 5 6 7" charge="1">
                            <FragmentArray values="402.2464 501.3156 629.3779 757.4352 870.514" measure_ref="m_mz"/>
                            <FragmentArray values="185.0 346.0 405.0 713.0 123.0" measure_ref="m_intensity"/>
                            <FragmentArray values="5.0E-4 0.0013 0.005 0.0037 -0.0016" measure_ref="m_error"/>
                            <cvParam cvRef="PSI-MS" accession="MS:1001220" name="frag: y ion"/>
                        </IonType>
                        <IonType index="3" charge="1">
                            <FragmentArray values="353.184" measure_ref="m_mz"/>
                            <FragmentArray values="89.0" measure_ref="m_intensity"/>
                            <FragmentArray values="0.0021" measure_ref="m_error"/>
                            <cvParam cvRef="PSI-MS" accession="MS:1001232" name="frag: b ion - NH3"/>
                        </IonType>
                        <IonType index="3" charge="1">
                            <FragmentArray values="370.2119" measure_ref="m_mz"/>
                            <FragmentArray values="84.0" measure_ref="m_intensity"/>
                            <FragmentArray values="0.0034" measure_ref="m_error"/>
                            <cvParam cvRef="PSI-MS" accession="MS:1001224" name="frag: b ion"/>
                        </IonType>
                    </Fragmentation>
                    <cvParam cvRef="PSI-MS" accession="MS:1001569" name="IdentityE Score" value="5.0358"/>
                </SpectrumIdentificationItem>
            </SpectrumIdentificationResult>
            <SpectrumIdentificationResult spectrumID="index=113" spectraData_ref="SD_1" id="SIR_SD_1_1">
                <SpectrumIdentificationItem chargeState="1" experimentalMassToCharge="1925.8575439453125" calculatedMassToCharge="1925.8658447265625" peptide_ref="PTD_ALQQIYESQSEQCEGR_13C" rank="1" passThreshold="false" id="SII_PTD_ALQQIYESQSEQCEGR_13C_1925X8575">
                    <PeptideEvidenceRef peptideEvidence_ref="PTD_ALQQIYESQSEQCEGR_13C_DBSEQ_COND1_LUPAN"/>
                    <PeptideEvidenceRef peptideEvidence_ref="PTD_ALQQIYESQSEQCEGR_13C_DBSEQ_COND3_LUPAN"/>
                    <Fragmentation>
                        <IonType index="5 6 7 11" charge="1">
                            <FragmentArray values="649.2675 778.3244 865.3403 1372.5507" measure_ref="m_mz"/>
                            <FragmentArray values="70.0 42.0 58.0 22.0" measure_ref="m_intensity"/>
                            <FragmentArray values="-0.0047 0.0096 -0.0066 0.0072" measure_ref="m_error"/>
                            <cvParam cvRef="PSI-MS" accession="MS:1001220" name="frag: y ion"/>
                        </IonType>
                    </Fragmentation>
                    <cvParam cvRef="PSI-MS" accession="MS:1001569" name="IdentityE Score" value="4.2095"/>
                </SpectrumIdentificationItem>
            </SpectrumIdentificationResult>
            <SpectrumIdentificationResult spectrumID="index=271" spectraData_ref="SD_1" id="SIR_SD_1_2">
                <SpectrumIdentificationItem chargeState="1" experimentalMassToCharge="919.4766235351562" calculatedMassToCharge="919.4818725585938" peptide_ref="PTD_ICGFGPLR_2C" rank="1" passThreshold="false" id="SII_PTD_ICGFGPLR_2C_919X4766">
                    <PeptideEvidenceRef peptideEvidence_ref="PTD_ICGFGPLR_2C_DBSEQ_COND1_LUPAN"/>
                    <PeptideEvidenceRef peptideEvidence_ref="PTD_ICGFGPLR_2C_DBSEQ_COND3_LUPAN"/>
                    <Fragmentation>
                        <IonType index="3 4 5 6" charge="1">
                            <FragmentArray values="385.2532 442.2797 589.3485 646.3677" measure_ref="m_mz"/>
                            <FragmentArray values="70.0 424.0 274.0 2484.0" measure_ref="m_intensity"/>
                            <FragmentArray values="-0.0026 0.0024 0.0029 6.0E-4" measure_ref="m_error"/>
                            <cvParam cvRef="PSI-MS" accession="MS:1001220" name="frag: y ion"/>
                        </IonType>
                    </Fragmentation>
                    <cvParam cvRef="PSI-MS" accession="MS:1001569" name="IdentityE Score" value="4.4439"/>
                </SpectrumIdentificationItem>
            </SpectrumIdentificationResult>
            <SpectrumIdentificationResult spectrumID="index=268" spectraData_ref="SD_1" id="SIR_SD_1_3">
                <SpectrumIdentificationItem chargeState="1" experimentalMassToCharge="646.3657836914062" calculatedMassToCharge="646.3671264648438" peptide_ref="PTD_GFGPLR" rank="1" passThreshold="false" id="SII_PTD_GFGPLR_646X3658">
                    <PeptideEvidenceRef peptideEvidence_ref="PTD_GFGPLR_DBSEQ_COND1_LUPAN"/>
                    <Fragmentation>
                        <IonType index="6" charge="1">
                            <FragmentArray values="646.3655" measure_ref="m_mz"/>
                            <FragmentArray values="1005.0" measure_ref="m_intensity"/>
                            <FragmentArray values="-0.0016" measure_ref="m_error"/>
                            <cvParam cvRef="PSI-MS" accession="MS:1001220" name="frag: y ion"/>
                        </IonType>
                    </Fragmentation>
                    <cvParam cvRef="PSI-MS" accession="MS:1001569" name="IdentityE Score" value="0.0"/>
                </SpectrumIdentificationItem>
            </SpectrumIdentificationResult>
            <SpectrumIdentificationResult spectrumID="index=49" spectraData_ref="SD_1" id="SIR_SD_1_4">
                <SpectrumIdentificationItem chargeState="1" experimentalMassToCharge="1041.5267333984375" calculatedMassToCharge="1041.5323486328125" peptide_ref="PTD_LNALEPDNR" rank="1" passThreshold="false" id="SII_PTD_LNALEPDNR_1041X5267">
                    <PeptideEvidenceRef peptideEvidence_ref="PTD_LNALEPDNR_DBSEQ_CONA2_LUPAN"/>
                    <Fragmentation>
                        <IonType index="6 7 8" charge="1">
                            <FragmentArray values="743.3665 814.3952 928.4367" measure_ref="m_mz"/>
                            <FragmentArray values="41.0 83.0 21.0" measure_ref="m_intensity"/>
                            <FragmentArray values="-0.0018 -0.0102 -0.0116" measure_ref="m_error"/>
                            <cvParam cvRef="PSI-MS" accession="MS:1001220" name="frag: y ion"/>
                        </IonType>
                    </Fragmentation>
                    <cvParam cvRef="PSI-MS" accession="MS:1001569" name="IdentityE Score" value="3.8497"/>
                </SpectrumIdentificationItem>
            </SpectrumIdentificationResult>
            <SpectrumIdentificationResult spectrumID="index=803" spectraData_ref="SD_1" id="SIR_SD_1_5">
                <SpectrumIdentificationItem chargeState="1" experimentalMassToCharge="2552.23095703125" calculatedMassToCharge="2552.24560546875" peptide_ref="PTD_EGDIIAIPPGIPYWTYNYGEQR" rank="1" passThreshold="false" id="SII_PTD_EGDIIAIPPGIPYWTYNYGEQR_2552X231">
                    <PeptideEvidenceRef peptideEvidence_ref="PTD_EGDIIAIPPGIPYWTYNYGEQR_DBSEQ_CONA2_LUPAN"/>
                    <Fragmentation>
                        <IonType index="7 8" charge="1">
                            <FragmentArray values="929.4062 1030.4567" measure_ref="m_mz"/>
                            <FragmentArray values="40.0 73.0" measure_ref="m_intensity"/>
                            <FragmentArray values="-0.005 -0.0021" measure_ref="m_error"/>
                            <cvParam cvRef="PSI-MS" accession="MS:1001220" name="frag: y ion"/>
                        </IonType>
                        <IonType index="15" charge="2">
                            <FragmentArray values="1840.8625" measure_ref="m_mz"/>
                            <FragmentArray values="290.0" measure_ref="m_intensity"/>
                            <FragmentArray values="-0.0027" measure_ref="m_error"/>
                            <cvParam cvRef="PSI-MS" accession="MS:1001220" name="frag: y ion"/>
                        </IonType>
                    </Fragmentation>
                    <cvParam cvRef="PSI-MS" accession="MS:1001569" name="IdentityE Score" value="4.2952"/>
                </SpectrumIdentificationItem>
            </SpectrumIdentificationResult>
            <SpectrumIdentificationResult spectrumID="index=145" spectraData_ref="SD_1" id="SIR_SD_1_6">
                <SpectrumIdentificationItem chargeState="1" experimentalMassToCharge="2615.1591796875" calculatedMassToCharge="2615.17578125" peptide_ref="PTD_FYIAGNPEEEHPETQEQQGQQR" rank="1" passThreshold="false" id="SII_PTD_FYIAGNPEEEHPETQEQQGQQR_2615X1592">
                    <PeptideEvidenceRef peptideEvidence_ref="PTD_FYIAGNPEEEHPETQEQQGQQR_DBSEQ_CONA2_LUPAN"/>
                    <Fragmentation>
                        <IonType index="5 6 11" charge="1">
                            <FragmentArray values="616.3158 744.3726 1328.6329" measure_ref="m_mz"/>
                            <FragmentArray values="21.0 31.0 116.0" measure_ref="m_intensity"/>
                            <FragmentArray values="-3.0E-4 -0.0021 0.014" measure_ref="m_error"/>
                            <cvParam cvRef="PSI-MS" accession="MS:1001220" name="frag: y ion"/>
                        </IonType>
                        <IonType index="6" charge="1">
                            <FragmentArray values="649.2964" measure_ref="m_mz"/>
                            <FragmentArray values="28.0" measure_ref="m_intensity"/>
                            <FragmentArray values="-0.0016" measure_ref="m_error"/>
                            <cvParam cvRef="PSI-MS" accession="MS:1001232" name="frag: b ion - NH3"/>
                        </IonType>
                        <IonType index="16 18 19 20" charge="2">
                            <FragmentArray values="1949.8496 2120.917 2191.9463 2305.0225" measure_ref="m_mz"/>
                            <FragmentArray values="387.0 311.0 565.0 349.0" measure_ref="m_intensity"/>
                            <FragmentArray values="-0.0088 -0.0058 -0.0136 -0.0215" measure_ref="m_error"/>
                            <cvParam cvRef="PSI-MS" accession="MS:1001220" name="frag: y ion"/>
                        </IonType>
                        <IonType index="3" charge="1">
                            <FragmentArray values="424.2298" measure_ref="m_mz"/>
                            <FragmentArray values="43.0" measure_ref="m_intensity"/>
                            <FragmentArray values="0.0067" measure_ref="m_error"/>
                            <cvParam cvRef="PSI-MS" accession="MS:1001224" name="frag: b ion"/>
                        </IonType>
                    </Fragmentation>
                    <cvParam cvRef="PSI-MS" accession="MS:1001569" name="IdentityE Score" value="4.6418"/>
                </SpectrumIdentificationItem>
            </SpectrumIdentificationResult>
            <SpectrumIdentificationResult spectrumID="index=672" spectraData_ref="SD_1" id="SIR_SD_1_7">
                <SpectrumIdentificationItem chargeState="1" experimentalMassToCharge="1412.84375" calculatedMassToCharge="1412.8470458984375" peptide_ref="PTD_ISSVNSLTLPILR" rank="1" passThreshold="false" id="SII_PTD_ISSVNSLTLPILR_1412X8438">
                    <PeptideEvidenceRef peptideEvidence_ref="PTD_ISSVNSLTLPILR_DBSEQ_CONA2_LUPAN"/>
                    <Fragmentation>
                        <IonType index="4 6 7 8 9" charge="1">
                            <FragmentArray values="498.3417 712.4729 825.5631 912.5927 1026.6368" measure_ref="m_mz"/>
                            <FragmentArray values="47.0 126.0 20.0 28.0 114.0" measure_ref="m_intensity"/>
                            <FragmentArray values="0.0018 0.0013 0.0074 0.005 0.0063" measure_ref="m_error"/>
                            <cvParam cvRef="PSI-MS" accession="MS:1001220" name="frag: y ion"/>
                        </IonType>
                    </Fragmentation>
                    <cvParam cvRef="PSI-MS" accession="MS:1001569" name="IdentityE Score" value="4.4914"/>
                </SpectrumIdentificationItem>
            </SpectrumIdentificationResult>
            <SpectrumIdentificationResult spectrumID="index=769" spectraData_ref="SD_1" id="SIR_SD_1_8">
                <SpectrumIdentificationItem chargeState="1" experimentalMassToCharge="1427.7938232421875" calculatedMassToCharge="1427.800537109375" peptide_ref="PTD_GIPAEVLANAFGLR" rank="1" passThreshold="false" id="SII_PTD_GIPAEVLANAFGLR_1427X7938">
                    <PeptideEvidenceRef peptideEvidence_ref="PTD_GIPAEVLANAFGLR_DBSEQ_CONA2_LUPAN"/>
                    <Fragmentation>
                        <IonType index="4 5 6 7 8 10 11 12" charge="1">
                            <FragmentArray values="492.2977 563.3285 677.3709 748.4193 861.4879 1089.6213 1160.6511 1257.6926" measure_ref="m_mz"/>
                            <FragmentArray values="20.0 24.0 71.0 128.0 88.0 72.0 52.0 65.0" measure_ref="m_intensity"/>
                            <FragmentArray values="0.0048 -0.0015 -0.0021 0.0092 -0.0062 0.0162 0.0089 -0.0024" measure_ref="m_error"/>
                            <cvParam cvRef="PSI-MS" accession="MS:1001220" name="frag: y ion"/>
                        </IonType>
                        <IonType index="6" charge="1">
                            <FragmentArray values="567.3144" measure_ref="m_mz"/>
                            <FragmentArray values="20.0" measure_ref="m_intensity"/>
                            <FragmentArray values="7.0E-4" measure_ref="m_error"/>
                            <cvParam cvRef="PSI-MS" accession="MS:1001224" name="frag: b ion"/>
                        </IonType>
                    </Fragmentation>
                    <cvParam cvRef="PSI-MS" accession="MS:1001569" name="IdentityE Score" value="5.0173"/>
                </SpectrumIdentificationItem>
            </SpectrumIdentificationResult>
            <SpectrumIdentificationResult spectrumID="index=57" spectraData_ref="SD_1" id="SIR_SD_1_9">
                <SpectrumIdentificationItem chargeState="1" experimentalMassToCharge="1049.5330810546875" calculatedMassToCharge="1049.537353515625" peptide_ref="PTD_LENLQNYR" rank="1" passThreshold="false" id="SII_PTD_LENLQNYR_1049X5331">
                    <PeptideEvidenceRef peptideEvidence_ref="PTD_LENLQNYR_DBSEQ_CONB1_LUPAL"/>
                    <PeptideEvidenceRef peptideEvidence_ref="PTD_LENLQNYR_DBSEQ_CONB5_LUPAN"/>
                    <PeptideEvidenceRef peptideEvidence_ref="PTD_LENLQNYR_DBSEQ_CONB2_LUPAN"/>
                    <PeptideEvidenceRef peptideEvidence_ref="PTD_LENLQNYR_DBSEQ_CONB3_LUPAN"/>
                    <PeptideEvidenceRef peptideEvidence_ref="PTD_LENLQNYR_DBSEQ_CONB4_LUPAN"/>
                    <PeptideEvidenceRef peptideEvidence_ref="PTD_LENLQNYR_DBSEQ_CONB7_LUPAN"/>
                    <PeptideEvidenceRef peptideEvidence_ref="PTD_LENLQNYR_DBSEQ_CONB2_LUPAL"/>
                    <PeptideEvidenceRef peptideEvidence_ref="PTD_LENLQNYR_DBSEQ_CONB1_LUPAN"/>
                    <PeptideEvidenceRef peptideEvidence_ref="PTD_LENLQNYR_DBSEQ_CONB6_LUPAN"/>
                    <Fragmentation>
                        <IonType index="7" charge="1">
                            <FragmentArray values="919.4292" measure_ref="m_mz"/>
                            <FragmentArray values="32.0" measure_ref="m_intensity"/>
                            <FragmentArray values="0.0024" measure_ref="m_error"/>
                            <cvParam cvRef="PSI-MS" accession="MS:1001233" name="frag: y ion - NH3"/>
                        </IonType>
                        <IonType index="4 5 6" charge="1">
                            <FragmentArray values="580.2829 693.3694 807.4096" measure_ref="m_mz"/>
                            <FragmentArray values="65.0 46.0 216.0" measure_ref="m_intensity"/>
                            <FragmentArray values="-9.0E-4 0.0016 -0.0012" measure_ref="m_error"/>
                            <cvParam cvRef="PSI-MS" accession="MS:1001220" name="frag: y ion"/>
                        </IonType>
                        <IonType index="7" charge="1">
                            <FragmentArray values="918.4392" measure_ref="m_mz"/>
                            <FragmentArray values="17.0" measure_ref="m_intensity"/>
                            <FragmentArray values="-0.0036" measure_ref="m_error"/>
                            <cvParam cvRef="PSI-MS" accession="MS:1001223" name="frag: y ion - H2O"/>
                        </IonType>
                    </Fragmentation>
                    <cvParam cvRef="PSI-MS" accession="MS:1001569" name="IdentityE Score" value="4.197"/>
                </SpectrumIdentificationItem>
            </SpectrumIdentificationResult>
            <SpectrumIdentificationResult spectrumID="index=325" spectraData_ref="SD_1" id="SIR_SD_1_10">
                <SpectrumIdentificationItem chargeState="1" experimentalMassToCharge="1412.673095703125" calculatedMassToCharge="1412.6805419921875" peptide_ref="PTD_QAYNLEYGDALR" rank="1" passThreshold="false" id="SII_PTD_QAYNLEYGDALR_1412X6731">
                    <PeptideEvidenceRef peptideEvidence_ref="PTD_QAYNLEYGDALR_DBSEQ_CONB1_LUPAL"/>
                    <PeptideEvidenceRef peptideEvidence_ref="PTD_QAYNLEYGDALR_DBSEQ_CONB5_LUPAN"/>
                    <PeptideEvidenceRef peptideEvidence_ref="PTD_QAYNLEYGDALR_DBSEQ_CONB7_LUPAN"/>
                    <PeptideEvidenceRef peptideEvidence_ref="PTD_QAYNLEYGDALR_DBSEQ_CONB2_LUPAL"/>
                    <Fragmentation>
                        <IonType index="6 7 8 9 10" charge="1">
                            <FragmentArray values="694.35 823.4034 936.4767 1050.5222 1213.5804" measure_ref="m_mz"/>
                            <FragmentArray values="40.0 42.0 31.0 36.0 40.0" measure_ref="m_intensity"/>
                            <FragmentArray values="-0.0019 0.0089 -0.0018 7.0E-4 -0.0042" measure_ref="m_error"/>
                            <cvParam cvRef="PSI-MS" accession="MS:1001220" name="frag: y ion"/>
                        </IonType>
                    </Fragmentation>
                    <cvParam cvRef="PSI-MS" accession="MS:1001569" name="IdentityE Score" value="4.4111"/>
                </SpectrumIdentificationItem>
            </SpectrumIdentificationResult>
            <SpectrumIdentificationResult spectrumID="index=117" spectraData_ref="SD_1" id="SIR_SD_1_11">
                <SpectrumIdentificationItem chargeState="1" experimentalMassToCharge="1166.5758056640625" calculatedMassToCharge="1166.5799560546875" peptide_ref="PTD_NTLEATFNTR" rank="1" passThreshold="false" id="SII_PTD_NTLEATFNTR_1166X5758">
                    <PeptideEvidenceRef peptideEvidence_ref="PTD_NTLEATFNTR_DBSEQ_CONB1_LUPAL"/>
                    <PeptideEvidenceRef peptideEvidence_ref="PTD_NTLEATFNTR_DBSEQ_CONB2_LUPAN"/>
                    <PeptideEvidenceRef peptideEvidence_ref="PTD_NTLEATFNTR_DBSEQ_CONB3_LUPAN"/>
                    <PeptideEvidenceRef peptideEvidence_ref="PTD_NTLEATFNTR_DBSEQ_CONB4_LUPAN"/>
                    <PeptideEvidenceRef peptideEvidence_ref="PTD_NTLEATFNTR_DBSEQ_CONB7_LUPAN"/>
                    <PeptideEvidenceRef peptideEvidence_ref="PTD_NTLEATFNTR_DBSEQ_CONB2_LUPAL"/>
                    <PeptideEvidenceRef peptideEvidence_ref="PTD_NTLEATFNTR_DBSEQ_CONB1_LUPAN"/>
                    <PeptideEvidenceRef peptideEvidence_ref="PTD_NTLEATFNTR_DBSEQ_CONB6_LUPAN"/>
                    <Fragmentation>
                        <IonType index="5 7 8" charge="1">
                            <FragmentArray values="638.3351 838.4057 951.4872" measure_ref="m_mz"/>
                            <FragmentArray values="35.0 76.0 53.0" measure_ref="m_intensity"/>
                            <FragmentArray values="0.0094 3.0E-4 -0.0022" measure_ref="m_error"/>
                            <cvParam cvRef="PSI-MS" accession="MS:1001220" name="frag: y ion"/>
                        </IonType>
                    </Fragmentation>
                    <cvParam cvRef="PSI-MS" accession="MS:1001569" name="IdentityE Score" value="4.0774"/>
                </SpectrumIdentificationItem>
            </SpectrumIdentificationResult>
            <SpectrumIdentificationResult spectrumID="index=333" spectraData_ref="SD_1" id="SIR_SD_1_12">
                <SpectrumIdentificationItem chargeState="1" experimentalMassToCharge="1334.6668701171875" calculatedMassToCharge="1334.669921875" peptide_ref="PTD_NFLAGSEDNVIR" rank="1" passThreshold="false" id="SII_PTD_NFLAGSEDNVIR_1334X6669">
                    <PeptideEvidenceRef peptideEvidence_ref="PTD_NFLAGSEDNVIR_DBSEQ_CONB1_LUPAL"/>
                    <PeptideEvidenceRef peptideEvidence_ref="PTD_NFLAGSEDNVIR_DBSEQ_CONB5_LUPAN"/>
                    <PeptideEvidenceRef peptideEvidence_ref="PTD_NFLAGSEDNVIR_DBSEQ_CONB2_LUPAN"/>
                    <PeptideEvidenceRef peptideEvidence_ref="PTD_NFLAGSEDNVIR_DBSEQ_CONB3_LUPAN"/>
                    <PeptideEvidenceRef peptideEvidence_ref="PTD_NFLAGSEDNVIR_DBSEQ_CONB4_LUPAN"/>
                    <Fragmentation>
                        <IonType index="5 6 7 8 10" charge="1">
                            <FragmentArray values="616.3339 745.3845 832.4162 889.438 1073.5728" measure_ref="m_mz"/>
                            <FragmentArray values="26.0 28.0 23.0 104.0 72.0" measure_ref="m_intensity"/>
                            <FragmentArray values="-0.0074 6.0E-4 2.0E-4 7.0E-4 0.0143" measure_ref="m_error"/>
                            <cvParam cvRef="PSI-MS" accession="MS:1001220" name="frag: y ion"/>
                        </IonType>
                        <IonType index="3" charge="1">
                            <FragmentArray values="375.2044" measure_ref="m_mz"/>
                            <FragmentArray values="45.0" measure_ref="m_intensity"/>
                            <FragmentArray values="0.0018" measure_ref="m_error"/>
                            <cvParam cvRef="PSI-MS" accession="MS:1001224" name="frag: b ion"/>
                        </IonType>
                    </Fragmentation>
                    <cvParam cvRef="PSI-MS" accession="MS:1001569" name="IdentityE Score" value="4.425"/>
                </SpectrumIdentificationItem>
            </SpectrumIdentificationResult>
        </SpectrumIdentificationList>
        <ProteinDetectionList id="PDL_1">
            <ProteinAmbiguityGroup id="PAG_HIT_1" name="Conglutin delta 1 OS=Lupinus angustifolius OX=3871 GN=TanjilG_06295 PE=1 SV=1">
                <ProteinDetectionHypothesis dBSequence_ref="DBSEQ_COND1_LUPAN" passThreshold="false" id="PDH_COND1_LUPAN">
                    <PeptideHypothesis peptideEvidence_ref="PTD_QLQQVNLR_DBSEQ_COND1_LUPAN">
                        <SpectrumIdentificationItemRef spectrumIdentificationItem_ref="SII_PTD_QLQQVNLR_998X5704"/>
                    </PeptideHypothesis>
                    <PeptideHypothesis peptideEvidence_ref="PTD_ALQQIYESQSEQCEGR_13C_DBSEQ_COND1_LUPAN">
                        <SpectrumIdentificationItemRef spectrumIdentificationItem_ref="SII_PTD_ALQQIYESQSEQCEGR_13C_1925X8575"/>
                    </PeptideHypothesis>
                    <PeptideHypothesis peptideEvidence_ref="PTD_ICGFGPLR_2C_DBSEQ_COND1_LUPAN">
                        <SpectrumIdentificationItemRef spectrumIdentificationItem_ref="SII_PTD_ICGFGPLR_2C_919X4766"/>
                    </PeptideHypothesis>
                    <PeptideHypothesis peptideEvidence_ref="PTD_GFGPLR_DBSEQ_COND1_LUPAN">
                        <SpectrumIdentificationItemRef spectrumIdentificationItem_ref="SII_PTD_GFGPLR_646X3658"/>
                    </PeptideHypothesis>
                    <cvParam cvRef="PSI-MS" accession="MS:1001097" name="distinct peptide sequences" value="4.0"/>
                    <cvParam cvRef="PSI-MS" accession="MS:1001569" name="IdentityE Score" value="95.1926"/>
                    <cvParam cvRef="PSI-MS" accession="MS:1001093" name="sequence coverage" value="21.0526"/>
                    <cvParam cvRef="PSI-MS" accession="leading protein" name="MS:1002401"/>
                </ProteinDetectionHypothesis>
                <ProteinDetectionHypothesis dBSequence_ref="DBSEQ_COND3_LUPAN" passThreshold="false" id="PDH_COND3_LUPAN">
                    <PeptideHypothesis peptideEvidence_ref="PTD_QLQQVNLR_DBSEQ_COND3_LUPAN">
                        <SpectrumIdentificationItemRef spectrumIdentificationItem_ref="SII_PTD_QLQQVNLR_998X5704"/>
                    </PeptideHypothesis>
                    <PeptideHypothesis peptideEvidence_ref="PTD_ALQQIYESQSEQCEGR_13C_DBSEQ_COND3_LUPAN">
                        <SpectrumIdentificationItemRef spectrumIdentificationItem_ref="SII_PTD_ALQQIYESQSEQCEGR_13C_1925X8575"/>
                    </PeptideHypothesis>
                    <PeptideHypothesis peptideEvidence_ref="PTD_ICGFGPLR_2C_DBSEQ_COND3_LUPAN">
                        <SpectrumIdentificationItemRef spectrumIdentificationItem_ref="SII_PTD_ICGFGPLR_2C_919X4766"/>
                    </PeptideHypothesis>
                    <cvParam cvRef="PSI-MS" accession="MS:1001097" name="distinct peptide sequences" value="3.0"/>
                    <cvParam cvRef="PSI-MS" accession="MS:1001569" name="IdentityE Score" value="95.1926"/>
                    <cvParam cvRef="PSI-MS" accession="MS:1001093" name="sequence coverage" value="21.4765"/>
                    <cvParam cvRef="PSI-MS" accession="non-leading protein" name="MS:1002402"/>
                </ProteinDetectionHypothesis>
                <ProteinDetectionHypothesis dBSequence_ref="DBSEQ_COND2_LUPAN" passThreshold="false" id="PDH_COND2_LUPAN">
                    <PeptideHypothesis peptideEvidence_ref="PTD_QLQQVNLR_DBSEQ_COND2_LUPAN">
                        <SpectrumIdentificationItemRef spectrumIdentificationItem_ref="SII_PTD_QLQQVNLR_998X5704"/>
                    </PeptideHypothesis>
                    <cvParam cvRef="PSI-MS" accession="MS:1001097" name="distinct peptide sequences" value="1.0"/>
                    <cvParam cvRef="PSI-MS" accession="MS:1001569" name="IdentityE Score" value="61.2426"/>
                    <cvParam cvRef="PSI-MS" accession="MS:1001093" name="sequence coverage" value="5.2288"/>
                    <cvParam cvRef="PSI-MS" accession="non-leading protein" name="MS:1002402"/>
                </ProteinDetectionHypothesis>
                <cvParam cvRef="PSI-MS" accession="protein group passes threshold" name="MS:1002415" value="true"/>
            </ProteinAmbiguityGroup>
            <ProteinAmbiguityGroup id="PAG_HIT_2" name="Conglutin alpha 2 OS=Lupinus angustifolius OX=3871 GN=TanjilG_32393 PE=1 SV=1">
                <ProteinDetectionHypothesis dBSequence_ref="DBSEQ_CONA2_LUPAN" passThreshold="false" id="PDH_CONA2_LUPAN">
                    <PeptideHypothesis peptideEvidence_ref="PTD_LNALEPDNR_DBSEQ_CONA2_LUPAN">
                        <SpectrumIdentificationItemRef spectrumIdentificationItem_ref="SII_PTD_LNALEPDNR_1041X5267"/>
                    </PeptideHypothesis>
                    <PeptideHypothesis peptideEvidence_ref="PTD_EGDIIAIPPGIPYWTYNYGEQR_DBSEQ_CONA2_LUPAN">
                        <SpectrumIdentificationItemRef spectrumIdentificationItem_ref="SII_PTD_EGDIIAIPPGIPYWTYNYGEQR_2552X231"/>
                    </PeptideHypothesis>
                    <PeptideHypothesis peptideEvidence_ref="PTD_FYIAGNPEEEHPETQEQQGQQR_DBSEQ_CONA2_LUPAN">
                        <SpectrumIdentificationItemRef spectrumIdentificationItem_ref="SII_PTD_FYIAGNPEEEHPETQEQQGQQR_2615X1592"/>
                    </PeptideHypothesis>
                    <PeptideHypothesis peptideEvidence_ref="PTD_ISSVNSLTLPILR_DBSEQ_CONA2_LUPAN">
                        <SpectrumIdentificationItemRef spectrumIdentificationItem_ref="SII_PTD_ISSVNSLTLPILR_1412X8438"/>
                    </PeptideHypothesis>
                    <PeptideHypothesis peptideEvidence_ref="PTD_GIPAEVLANAFGLR_DBSEQ_CONA2_LUPAN">
                        <SpectrumIdentificationItemRef spectrumIdentificationItem_ref="SII_PTD_GIPAEVLANAFGLR_1427X7938"/>
                    </PeptideHypothesis>
                    <cvParam cvRef="PSI-MS" accession="MS:1001097" name="distinct peptide sequences" value="5.0"/>
                    <cvParam cvRef="PSI-MS" accession="MS:1001569" name="IdentityE Score" value="71.8772"/>
                    <cvParam cvRef="PSI-MS" accession="MS:1001093" name="sequence coverage" value="12.4417"/>
                    <cvParam cvRef="PSI-MS" accession="leading protein" name="MS:1002401"/>
                </ProteinDetectionHypothesis>
                <cvParam cvRef="PSI-MS" accession="protein group passes threshold" name="MS:1002415" value="true"/>
            </ProteinAmbiguityGroup>
            <ProteinAmbiguityGroup id="PAG_HIT_3" name="Conglutin beta 1 OS=Lupinus albus OX=3870 PE=1 SV=2">
                <ProteinDetectionHypothesis dBSequence_ref="DBSEQ_CONB1_LUPAL" passThreshold="false" id="PDH_CONB1_LUPAL">
                    <PeptideHypothesis peptideEvidence_ref="PTD_LENLQNYR_DBSEQ_CONB1_LUPAL">
                        <SpectrumIdentificationItemRef spectrumIdentificationItem_ref="SII_PTD_LENLQNYR_1049X5331"/>
                    </PeptideHypothesis>
                    <PeptideHypothesis peptideEvidence_ref="PTD_QAYNLEYGDALR_DBSEQ_CONB1_LUPAL">
                        <SpectrumIdentificationItemRef spectrumIdentificationItem_ref="SII_PTD_QAYNLEYGDALR_1412X6731"/>
                    </PeptideHypothesis>
                    <PeptideHypothesis peptideEvidence_ref="PTD_NTLEATFNTR_DBSEQ_CONB1_LUPAL">
                        <SpectrumIdentificationItemRef spectrumIdentificationItem_ref="SII_PTD_NTLEATFNTR_1166X5758"/>
                    </PeptideHypothesis>
                    <PeptideHypothesis peptideEvidence_ref="PTD_NFLAGSEDNVIR_DBSEQ_CONB1_LUPAL">
                        <SpectrumIdentificationItemRef spectrumIdentificationItem_ref="SII_PTD_NFLAGSEDNVIR_1334X6669"/>
                    </PeptideHypothesis>
                    <cvParam cvRef="PSI-MS" accession="MS:1001097" name="distinct peptide sequences" value="4.0"/>
                    <cvParam cvRef="PSI-MS" accession="MS:1001569" name="IdentityE Score" value="40.567"/>
                    <cvParam cvRef="PSI-MS" accession="MS:1001093" name="sequence coverage" value="7.9096"/>
                    <cvParam cvRef="PSI-MS" accession="leading protein" name="MS:1002401"/>
                </ProteinDetectionHypothesis>
                <ProteinDetectionHypothesis dBSequence_ref="DBSEQ_CONB5_LUPAN" passThreshold="false" id="PDH_CONB5_LUPAN">
                    <PeptideHypothesis peptideEvidence_ref="PTD_LENLQNYR_DBSEQ_CONB5_LUPAN">
                        <SpectrumIdentificationItemRef spectrumIdentificationItem_ref="SII_PTD_LENLQNYR_1049X5331"/>
                    </PeptideHypothesis>
                    <PeptideHypothesis peptideEvidence_ref="PTD_QAYNLEYGDALR_DBSEQ_CONB5_LUPAN">
                        <SpectrumIdentificationItemRef spectrumIdentificationItem_ref="SII_PTD_QAYNLEYGDALR_1412X6731"/>
                    </PeptideHypothesis>
                    <PeptideHypothesis peptideEvidence_ref="PTD_NFLAGSEDNVIR_DBSEQ_CONB5_LUPAN">
                        <SpectrumIdentificationItemRef spectrumIdentificationItem_ref="SII_PTD_NFLAGSEDNVIR_1334X6669"/>
                    </PeptideHypothesis>
                    <cvParam cvRef="PSI-MS" accession="MS:1001097" name="distinct peptide sequences" value="3.0"/>
                    <cvParam cvRef="PSI-MS" accession="MS:1001569" name="IdentityE Score" value="35.0195"/>
                    <cvParam cvRef="PSI-MS" accession="MS:1001093" name="sequence coverage" value="5.0235"/>
                    <cvParam cvRef="PSI-MS" accession="non-leading protein" name="MS:1002402"/>
                </ProteinDetectionHypothesis>
                <ProteinDetectionHypothesis dBSequence_ref="DBSEQ_CONB2_LUPAN" passThreshold="false" id="PDH_CONB2_LUPAN">
                    <PeptideHypothesis peptideEvidence_ref="PTD_LENLQNYR_DBSEQ_CONB2_LUPAN">
                        <SpectrumIdentificationItemRef spectrumIdentificationItem_ref="SII_PTD_LENLQNYR_1049X5331"/>
                    </PeptideHypothesis>
                    <PeptideHypothesis peptideEvidence_ref="PTD_NTLEATFNTR_DBSEQ_CONB2_LUPAN">
                        <SpectrumIdentificationItemRef spectrumIdentificationItem_ref="SII_PTD_NTLEATFNTR_1166X5758"/>
                    </PeptideHypothesis>
                    <PeptideHypothesis peptideEvidence_ref="PTD_NFLAGSEDNVIR_DBSEQ_CONB2_LUPAN">
                        <SpectrumIdentificationItemRef spectrumIdentificationItem_ref="SII_PTD_NFLAGSEDNVIR_1334X6669"/>
                    </PeptideHypothesis>
                    <cvParam cvRef="PSI-MS" accession="MS:1001097" name="distinct peptide sequences" value="3.0"/>
                    <cvParam cvRef="PSI-MS" accession="MS:1001569" name="IdentityE Score" value="26.2131"/>
                    <cvParam cvRef="PSI-MS" accession="MS:1001093" name="sequence coverage" value="4.9751"/>
                    <cvParam cvRef="PSI-MS" accession="non-leading protein" name="MS:1002402"/>
                </ProteinDetectionHypothesis>
                <ProteinDetectionHypothesis dBSequence_ref="DBSEQ_CONB3_LUPAN" passThreshold="false" id="PDH_CONB3_LUPAN">
                    <PeptideHypothesis peptideEvidence_ref="PTD_LENLQNYR_DBSEQ_CONB3_LUPAN">
                        <SpectrumIdentificationItemRef spectrumIdentificationItem_ref="SII_PTD_LENLQNYR_1049X5331"/>
                    </PeptideHypothesis>
                    <PeptideHypothesis peptideEvidence_ref="PTD_NTLEATFNTR_DBSEQ_CONB3_LUPAN">
                        <SpectrumIdentificationItemRef spectrumIdentificationItem_ref="SII_PTD_NTLEATFNTR_1166X5758"/>
                    </PeptideHypothesis>
                    <PeptideHypothesis peptideEvidence_ref="PTD_NFLAGSEDNVIR_DBSEQ_CONB3_LUPAN">
                        <SpectrumIdentificationItemRef spectrumIdentificationItem_ref="SII_PTD_NFLAGSEDNVIR_1334X6669"/>
                    </PeptideHypothesis>
                    <cvParam cvRef="PSI-MS" accession="MS:1001097" name="distinct peptide sequences" value="3.0"/>
                    <cvParam cvRef="PSI-MS" accession="MS:1001569" name="IdentityE Score" value="26.2131"/>
                    <cvParam cvRef="PSI-MS" accession="MS:1001093" name="sequence coverage" value="5.1724"/>
                    <cvParam cvRef="PSI-MS" accession="non-leading protein" name="MS:1002402"/>
                </ProteinDetectionHypothesis>
                <ProteinDetectionHypothesis dBSequence_ref="DBSEQ_CONB4_LUPAN" passThreshold="false" id="PDH_CONB4_LUPAN">
                    <PeptideHypothesis peptideEvidence_ref="PTD_LENLQNYR_DBSEQ_CONB4_LUPAN">
                        <SpectrumIdentificationItemRef spectrumIdentificationItem_ref="SII_PTD_LENLQNYR_1049X5331"/>
                    </PeptideHypothesis>
                    <PeptideHypothesis peptideEvidence_ref="PTD_NTLEATFNTR_DBSEQ_CONB4_LUPAN">
                        <SpectrumIdentificationItemRef spectrumIdentificationItem_ref="SII_PTD_NTLEATFNTR_1166X5758"/>
                    </PeptideHypothesis>
                    <PeptideHypothesis peptideEvidence_ref="PTD_NFLAGSEDNVIR_DBSEQ_CONB4_LUPAN">
                        <SpectrumIdentificationItemRef spectrumIdentificationItem_ref="SII_PTD_NFLAGSEDNVIR_1334X6669"/>
                    </PeptideHypothesis>
                    <cvParam cvRef="PSI-MS" accession="MS:1001097" name="distinct peptide sequences" value="3.0"/>
                    <cvParam cvRef="PSI-MS" accession="MS:1001569" name="IdentityE Score" value="26.2131"/>
                    <cvParam cvRef="PSI-MS" accession="MS:1001093" name="sequence coverage" value="5.0847"/>
                    <cvParam cvRef="PSI-MS" accession="non-leading protein" name="MS:1002402"/>
                </ProteinDetectionHypothesis>
                <ProteinDetectionHypothesis dBSequence_ref="DBSEQ_CONB7_LUPAN" passThreshold="false" id="PDH_CONB7_LUPAN">
                    <PeptideHypothesis peptideEvidence_ref="PTD_LENLQNYR_DBSEQ_CONB7_LUPAN">
                        <SpectrumIdentificationItemRef spectrumIdentificationItem_ref="SII_PTD_LENLQNYR_1049X5331"/>
                    </PeptideHypothesis>
                    <PeptideHypothesis peptideEvidence_ref="PTD_QAYNLEYGDALR_DBSEQ_CONB7_LUPAN">
                        <SpectrumIdentificationItemRef spectrumIdentificationItem_ref="SII_PTD_QAYNLEYGDALR_1412X6731"/>
                    </PeptideHypothesis>
                    <PeptideHypothesis peptideEvidence_ref="PTD_NTLEATFNTR_DBSEQ_CONB7_LUPAN">
                        <SpectrumIdentificationItemRef spectrumIdentificationItem_ref="SII_PTD_NTLEATFNTR_1166X5758"/>
                    </PeptideHypothesis>
                    <cvParam cvRef="PSI-MS" accession="MS:1001097" name="distinct peptide sequences" value="3.0"/>
                    <cvParam cvRef="PSI-MS" accession="MS:1001569" name="IdentityE Score" value="25.7464"/>
                    <cvParam cvRef="PSI-MS" accession="MS:1001093" name="sequence coverage" value="4.9587"/>
                    <cvParam cvRef="PSI-MS" accession="non-leading protein" name="MS:1002402"/>
                </ProteinDetectionHypothesis>
                <ProteinDetectionHypothesis dBSequence_ref="DBSEQ_CONB2_LUPAL" passThreshold="false" id="PDH_CONB2_LUPAL">
                    <PeptideHypothesis peptideEvidence_ref="PTD_LENLQNYR_DBSEQ_CONB2_LUPAL">
                        <SpectrumIdentificationItemRef spectrumIdentificationItem_ref="SII_PTD_LENLQNYR_1049X5331"/>
                    </PeptideHypothesis>
                    <PeptideHypothesis peptideEvidence_ref="PTD_QAYNLEYGDALR_DBSEQ_CONB2_LUPAL">
                        <SpectrumIdentificationItemRef spectrumIdentificationItem_ref="SII_PTD_QAYNLEYGDALR_1412X6731"/>
                    </PeptideHypothesis>
                    <PeptideHypothesis peptideEvidence_ref="PTD_NTLEATFNTR_DBSEQ_CONB2_LUPAL">
                        <SpectrumIdentificationItemRef spectrumIdentificationItem_ref="SII_PTD_NTLEATFNTR_1166X5758"/>
                    </PeptideHypothesis>
                    <cvParam cvRef="PSI-MS" accession="MS:1001097" name="distinct peptide sequences" value="3.0"/>
                    <cvParam cvRef="PSI-MS" accession="MS:1001569" name="IdentityE Score" value="25.7464"/>
                    <cvParam cvRef="PSI-MS" accession="MS:1001093" name="sequence coverage" value="5.6285"/>
                    <cvParam cvRef="PSI-MS" accession="non-leading protein" name="MS:1002402"/>
                </ProteinDetectionHypothesis>
                <ProteinDetectionHypothesis dBSequence_ref="DBSEQ_CONB1_LUPAN" passThreshold="false" id="PDH_CONB1_LUPAN">
                    <PeptideHypothesis peptideEvidence_ref="PTD_LENLQNYR_DBSEQ_CONB1_LUPAN">
                        <SpectrumIdentificationItemRef spectrumIdentificationItem_ref="SII_PTD_LENLQNYR_1049X5331"/>
                    </PeptideHypothesis>
                    <PeptideHypothesis peptideEvidence_ref="PTD_NTLEATFNTR_DBSEQ_CONB1_LUPAN">
                        <SpectrumIdentificationItemRef spectrumIdentificationItem_ref="SII_PTD_NTLEATFNTR_1166X5758"/>
                    </PeptideHypothesis>
                    <cvParam cvRef="PSI-MS" accession="MS:1001097" name="distinct peptide sequences" value="2.0"/>
                    <cvParam cvRef="PSI-MS" accession="MS:1001569" name="IdentityE Score" value="11.3926"/>
                    <cvParam cvRef="PSI-MS" accession="MS:1001093" name="sequence coverage" value="2.946"/>
                    <cvParam cvRef="PSI-MS" accession="non-leading protein" name="MS:1002402"/>
                </ProteinDetectionHypothesis>
                <ProteinDetectionHypothesis dBSequence_ref="DBSEQ_CONB6_LUPAN" passThreshold="false" id="PDH_CONB6_LUPAN">
                    <PeptideHypothesis peptideEvidence_ref="PTD_LENLQNYR_DBSEQ_CONB6_LUPAN">
                        <SpectrumIdentificationItemRef spectrumIdentificationItem_ref="SII_PTD_LENLQNYR_1049X5331"/>
                    </PeptideHypothesis>
                    <PeptideHypothesis peptideEvidence_ref="PTD_NTLEATFNTR_DBSEQ_CONB6_LUPAN">
                        <SpectrumIdentificationItemRef spectrumIdentificationItem_ref="SII_PTD_NTLEATFNTR_1166X5758"/>
                    </PeptideHypothesis>
                    <cvParam cvRef="PSI-MS" accession="MS:1001097" name="distinct peptide sequences" value="2.0"/>
                    <cvParam cvRef="PSI-MS" accession="MS:1001569" name="IdentityE Score" value="11.3926"/>
                    <cvParam cvRef="PSI-MS" accession="MS:1001093" name="sequence coverage" value="3.0354"/>
                    <cvParam cvRef="PSI-MS" accession="non-leading protein" name="MS:1002402"/>
                </ProteinDetectionHypothesis>
                <cvParam cvRef="PSI-MS" accession="protein group passes threshold" name="MS:1002415" value="true"/>
            </ProteinAmbiguityGroup>
        </ProteinDetectionList>
    </AnalysisData>
</DataCollection></MzIdentML>
