# Supplementary material for: Influence of Roasting Temperature on the Detectability of Potentially Allergenic Lupin by SDS-PAGE, ELISAs, LC-MS/MS, and Real-Time PCR
Source: Foods. 2024 Feb 23;13(5):673. doi: 10.3390/foods13050673 (PMC10930864; doi:10.3390/foods13050673)
Supplement: Supplementary file 1 [file foods-13-00673-s001.zip › Lupine220C_B_LupineRew110E_2.mzid]

<?xml version="1.0" encoding="Cp1252"?><MzIdentML id="Lupine220C_B" version="1.1.0" xmlns="http://psidev.info/psi/pi/mzIdentML/1.1" xmlns:xsi="http://www.w3.org/2001/XMLSchema-instance" xsi:schemaLocation="http://psidev.info/psi/pi/mzIdentML/1.1 http://www.psidev.info/files/mzIdentML1.1.0.xsd" creationDate="2023-08-29T15:06:51" ><cvList xmlns="http://psidev.info/psi/pi/mzIdentML/1.1">
    <cv fullName="Proteomics Standards Initiative Mass Spectrometry Vocabularies" version="3.71.0" uri="http://psidev.cvs.sourceforge.net/viewvc/*checkout*/psidev/psi/psi-ms/mzML/controlledVocabulary/psi-ms.obo" id="PSI-MS"/>
    <cv fullName="UNIMOD" version="" uri="http://www.unimod.org/obo/unimod.obo" id="UNIMOD"/>
    <cv fullName="UNIT-ONTOLOGY" version="" uri="http://obo.cvs.sourceforge.net/*checkout*/obo/obo/ontology/phenotype/unit.obo" id="UO"/>
</cvList><AnalysisSoftwareList xmlns="http://psidev.info/psi/pi/mzIdentML/1.1">
    <AnalysisSoftware version="3.0.3" uri="http://www.waters.com/waters/en_US/ProteinLynx-Global-SERVER-%28PLGS%29/nav.htm?cid=513821" id="ProteinLynx_Global_Server" name="ProteinLynx Global Server">
        <ContactRole contact_ref="ORG_WATERS">
            <Role>
                <cvParam cvRef="PSI-MS" accession="MS:1001267" name="software vendor"/>
            </Role>
        </ContactRole>
        <SoftwareName>
            <cvParam cvRef="PSI-MS" accession="MS:1000601" name="ProteinLynx Global Server"/>
        </SoftwareName>
        <Customizations>No customisations</Customizations>
    </AnalysisSoftware>
    <AnalysisSoftware version="4.1" uri="http://www.waters.com/waters/en_US/MassLynx-Mass-Spectrometry-Software-/nav.htm?cid=513164" id="MassLynx_Mass_Spectrometry_Software" name="MassLynx">
        <ContactRole contact_ref="ORG_WATERS">
            <Role>
                <cvParam cvRef="PSI-MS" accession="MS:1001267" name="software vendor"/>
            </Role>
        </ContactRole>
        <SoftwareName>
            <cvParam cvRef="PSI-MS" accession="MS:1000534" name="MassLynx"/>
        </SoftwareName>
        <Customizations>No customisations</Customizations>
    </AnalysisSoftware>
</AnalysisSoftwareList><AuditCollection xmlns="http://psidev.info/psi/pi/mzIdentML/1.1">
    <Organization id="ORG_WATERS" name="Waters Corporation"/>
    <Person id="PERSON_WATERS">
        <Affiliation organization_ref="ORG_WATERS"/>
    </Person>
</AuditCollection><SequenceCollection xmlns="http://psidev.info/psi/pi/mzIdentML/1.1">
    <DBSequence length="585" searchDatabase_ref="SDB_LupineRew110E" accession="CONA3_LUPAN" id="DBSEQ_CONA3_LUPAN" name="F5B8V8">
        <Seq>MANPFLLSLSLCLVLLYTSACLGEGLDRFNECQLDRLNALEPDNRIESEGGVTETWNSNKPELRCAGVAFEKHTIEPKGLHLPSYTNYPQIIMIVQGEGALGISVPGCTETFEEAQQSQSRQERRRGQRSQSQEQEDSHQKIRHFREGDILVIPPGTPYWTYNYGDEQLVAINLLDTTSLSNQLDPNPRRFYLAGNPEEEYPETQQQRQQRQQHQRPSGRRHGQHQKEEEQEGKNNILSGFDPQFLSQALNIDEDTVHKLQNPNERIKQIIRVEEGLGVISPKWQEQEEEEEEKEEPRQRRRRERREEREEEEKEEEDEPRESRRHRGGHEEEEVEEERGRGRGGSEWKRTTRRRHTRGDEGQEEEETTTTTEERRRRRGGRGSRQEEEEEQSPPRSRNGLEETICTAILRENIADPTRADLYNPTAGRISTANSLTLPILGWFQLSAEYVNLYRNGIYAPHWNINANSVIYVIRGRGRVQVVNSQGNSVFNDDLRRGQLLVVPQNFVVAHQAGDEGFEFIAFKTNDQATTSPLKQVFRGIPAEVLANAFRLSLNQVSELKYNGNHNPLVTPQSQSQDHNLVKVA</Seq>
        <cvParam cvRef="PSI-MS" accession="MS:1001088" name="protein description" value="Conglutin alpha 3 OS=Lupinus angustifolius OX=3871 GN=TanjilG_01206 PE=1 SV=1"/>
    </DBSequence>
    <DBSequence length="643" searchDatabase_ref="SDB_LupineRew110E" accession="CONA2_LUPAN" id="DBSEQ_CONA2_LUPAN" name="F5B8V7">
        <Seq>MAKPCLFSFSLCLLLLSSLCLAERPERYKECQLDRLNALEPDNRVESEGGVTETWNSNRPELRCAGVAFEKHTIQPQGLHLPSYTNYPQLIFIVEGEGALGISVPGCTETYEEAQQSQSSQDPRRRSSRSQSQEQEQQDSHQKIQYFREGDIIAIPPGIPYWTYNYGEQRLVAINLLDTTSLLNQLDPSPRRFYIAGNPEEEHPETQEQQGQQREQQQGAGGRRRGKHQQEQEEEGKNNVLSGFDPQFLTQAFNVDEEIINRLQNPDERLKQIVRVKRGLSIISPKSQEEEEEEEEEPRQRGQPERREERREEEKEEEEEEDEPRSRERYERQSRRRPGRQQGRQGEEQEEESESEQEGRGQQREWERTTRHRRAQGEEGEEEEEETSTRVRRQQGRGRGQEQGQEQGQEQEQEEEQQEGRRGRHGGRGRRSGQQREEEEEEQQQQQGRRKRQESRNGLEETICTARLLENIAKPSRADLYNPNAGRISSVNSLTLPILRWFQLSADYVNLYRNGIYAPHWNINANSVIFVTRGRGRVQVVNCQGNSVFNDDLRRGQLLVVPQNFVVAHQAGDEGFEFIAFKTNDLAATSPVKQVFRGIPAEVLANAFGLRLNQVSQLKYSGNQGPLVSPQSESEDHTLPKVA</Seq>
        <cvParam cvRef="PSI-MS" accession="MS:1001088" name="protein description" value="Conglutin alpha 2 OS=Lupinus angustifolius OX=3871 GN=TanjilG_32393 PE=1 SV=1"/>
    </DBSequence>
    <Peptide id="PTD_FYLAGNPEEEYPETQQQR">
        <PeptideSequence>FYLAGNPEEEYPETQQQR</PeptideSequence>
    </Peptide>
    <Peptide id="PTD_ADLYNPTAGR">
        <PeptideSequence>ADLYNPTAGR</PeptideSequence>
    </Peptide>
    <Peptide id="PTD_GIPAEVLANAFR">
        <PeptideSequence>GIPAEVLANAFR</PeptideSequence>
    </Peptide>
    <Peptide id="PTD_ISSVNSLTLPILR">
        <PeptideSequence>ISSVNSLTLPILR</PeptideSequence>
    </Peptide>
    <Peptide id="PTD_GIPAEVLANAFGLR">
        <PeptideSequence>GIPAEVLANAFGLR</PeptideSequence>
    </Peptide>
    <PeptideEvidence dBSequence_ref="DBSEQ_CONA3_LUPAN" peptide_ref="PTD_FYLAGNPEEEYPETQQQR" start="191" end="208" isDecoy="false" id="PTD_FYLAGNPEEEYPETQQQR_DBSEQ_CONA3_LUPAN"/>
    <PeptideEvidence dBSequence_ref="DBSEQ_CONA3_LUPAN" peptide_ref="PTD_ADLYNPTAGR" start="420" end="429" isDecoy="false" id="PTD_ADLYNPTAGR_DBSEQ_CONA3_LUPAN"/>
    <PeptideEvidence dBSequence_ref="DBSEQ_CONA3_LUPAN" peptide_ref="PTD_GIPAEVLANAFR" start="540" end="551" isDecoy="false" id="PTD_GIPAEVLANAFR_DBSEQ_CONA3_LUPAN"/>
    <PeptideEvidence dBSequence_ref="DBSEQ_CONA2_LUPAN" peptide_ref="PTD_ISSVNSLTLPILR" start="488" end="500" isDecoy="false" id="PTD_ISSVNSLTLPILR_DBSEQ_CONA2_LUPAN"/>
    <PeptideEvidence dBSequence_ref="DBSEQ_CONA2_LUPAN" peptide_ref="PTD_GIPAEVLANAFGLR" start="598" end="611" isDecoy="false" id="PTD_GIPAEVLANAFGLR_DBSEQ_CONA2_LUPAN"/>
</SequenceCollection><AnalysisCollection xmlns="http://psidev.info/psi/pi/mzIdentML/1.1">
    <SpectrumIdentification spectrumIdentificationProtocol_ref="SIP_1" spectrumIdentificationList_ref="SIL_220" id="SD_1">
        <InputSpectra spectraData_ref="SD_1"/>
        <SearchDatabaseRef searchDatabase_ref="SDB_LupineRew110E"/>
    </SpectrumIdentification>
    <ProteinDetection proteinDetectionList_ref="PDL_1" proteinDetectionProtocol_ref="PDP_1" id="PD_1">
        <InputSpectrumIdentifications spectrumIdentificationList_ref="SIL_220"/>
    </ProteinDetection>
</AnalysisCollection><AnalysisProtocolCollection xmlns="http://psidev.info/psi/pi/mzIdentML/1.1">
    <SpectrumIdentificationProtocol analysisSoftware_ref="ProteinLynx_Global_Server" id="SIP_1">
        <SearchType>
            <cvParam cvRef="PSI-MS" accession="MS:1001083" name="ms-ms search" value=""/>
        </SearchType>
        <AdditionalSearchParams>
            <cvParam cvRef="PSI-MS" accession="MS:1001256" name="fragment mass type mono"/>
            <cvParam cvRef="PSI-MS" accession="MS:1001211" name="parent mass type mono"/>
        </AdditionalSearchParams>
        <ModificationParams>
            <SearchModification fixedMod="false" massDelta="15.9949" residues="M">
                <cvParam cvRef="UNIMOD" accession="UNIMOD:35" name="Oxidation" value=""/>
            </SearchModification>
            <SearchModification fixedMod="true" massDelta="57.0215" residues="C">
                <cvParam cvRef="UNIMOD" accession="UNIMOD:4" name="Carbamidomethyl" value=""/>
            </SearchModification>
        </ModificationParams>
        <Enzymes>
            <Enzyme cTermGain="KR" missedCleavages="1" id="ENZ_0" name="Trypsin">
                <SiteRegexp>[K](?![P])|[R](?![P])</SiteRegexp>
                <EnzymeName>
                    <cvParam cvRef="PSI-MS" accession="MS:1001251" name="Trypsin"/>
                </EnzymeName>
            </Enzyme>
        </Enzymes>
        <FragmentTolerance>
            <cvParam cvRef="PSI-MS" accession="MS:1001412" name="search tolerance plus value" value="1.0" unitAccession="UO:0000169" unitName="parts per million" unitCvRef="UO"/>
            <cvParam cvRef="PSI-MS" accession="MS:1001413" name="search tolerance minus value" value="1.0" unitAccession="UO:0000169" unitName="parts per million" unitCvRef="UO"/>
        </FragmentTolerance>
        <ParentTolerance>
            <cvParam cvRef="PSI-MS" accession="MS:1001412" name="search tolerance plus value" value="1.0" unitAccession="UO:0000169" unitName="parts per million" unitCvRef="UO"/>
            <cvParam cvRef="PSI-MS" accession="MS:1001413" name="search tolerance minus value" value="1.0" unitAccession="UO:0000169" unitName="parts per million" unitCvRef="UO"/>
        </ParentTolerance>
        <Threshold>
            <cvParam cvRef="PSI-MS" accession="MS:1001448" name="pep:FDR threshold" value="4"/>
        </Threshold>
    </SpectrumIdentificationProtocol>
    <ProteinDetectionProtocol analysisSoftware_ref="ProteinLynx_Global_Server" id="PDP_1">
        <Threshold>
            <cvParam cvRef="PSI-MS" accession="MS:1001447" name="prot:FDR threshold" value="4"/>
        </Threshold>
    </ProteinDetectionProtocol>
</AnalysisProtocolCollection><DataCollection xmlns="http://psidev.info/psi/pi/mzIdentML/1.1">
    <Inputs>
        <SourceFile location="file:/D:/Waters/PLGS/databases/default_database/root/Proj__16705758460550_2676284684200687/_16807800533450_3978556969891087/_16807800533450_3978556969891087_WorkflowResults/_16807830923940_2847191722547613.xml" id="SF_1">
            <FileFormat>
                <cvParam cvRef="PSI-MS" accession="MS:1001566" name="ProteinLynx XML"/>
            </FileFormat>
        </SourceFile>
        <SearchDatabase version="Lupine_110Entries_reviewed.fasta_def" location="file:/D:/Fasta_files/Lupine_110Entries_reviewed.fasta_def" id="SDB_LupineRew110E" name="LupineRew110E">
            <FileFormat>
                <cvParam cvRef="PSI-MS" accession="MS:1001348" name="FASTA format"/>
            </FileFormat>
            <DatabaseName>
                <userParam name="Lupine_110Entries_reviewed.fasta_def"/>
            </DatabaseName>
            <cvParam cvRef="PSI-MS" accession="MS:1001073" name="database type amino acid"/>
        </SearchDatabase>
        <SpectraData location="file:///Lupine220C_B.mgf" id="SD_1" name="Lupine220C_B">
            <FileFormat>
                <cvParam cvRef="PSI-MS" accession="MS:1001062" name="Mascot MGF file"/>
            </FileFormat>
            <SpectrumIDFormat>
                <cvParam cvRef="PSI-MS" accession="MS:1000774" name="multiple peak list nativeID format"/>
            </SpectrumIDFormat>
        </SpectraData>
    </Inputs>
    <AnalysisData>
        <SpectrumIdentificationList numSequencesSearched="220" id="SIL_220">
            <FragmentationTable>
                <Measure id="m_mz">
                    <cvParam cvRef="PSI-MS" accession="MS:1001225" name="product ion m/z" unitAccession="MS:1000040" unitName="m/z" unitCvRef="PSI-MS"/>
                </Measure>
                <Measure id="m_intensity">
                    <cvParam cvRef="PSI-MS" accession="MS:1001226" name="product ion intensity" unitAccession="MS:1000131" unitName="number of counts" unitCvRef="UO"/>
                </Measure>
                <Measure id="m_error">
                    <cvParam cvRef="PSI-MS" accession="MS:1001227" name="product ion m/z error" unitAccession="MS:1000040" unitName="m/z" unitCvRef="PSI-MS"/>
                </Measure>
            </FragmentationTable>
            <SpectrumIdentificationResult spectrumID="index=629" spectraData_ref="SD_1" id="SIR_SD_1_0">
                <SpectrumIdentificationItem chargeState="1" experimentalMassToCharge="2199.000732421875" calculatedMassToCharge="2198.998779296875" peptide_ref="PTD_FYLAGNPEEEYPETQQQR" rank="1" passThreshold="false" id="SII_PTD_FYLAGNPEEEYPETQQQR_2199X0007">
                    <PeptideEvidenceRef peptideEvidence_ref="PTD_FYLAGNPEEEYPETQQQR_DBSEQ_CONA3_LUPAN"/>
                    <Fragmentation>
                        <IonType index="7 8 12" charge="1">
                            <FragmentArray values="886.435 1049.4858 1533.6783" measure_ref="m_mz"/>
                            <FragmentArray values="261.0 28.0 70.0" measure_ref="m_intensity"/>
                            <FragmentArray values="-0.0027 -0.0152 -0.0031" measure_ref="m_error"/>
                            <cvParam cvRef="PSI-MS" accession="MS:1001220" name="frag: y ion"/>
                        </IonType>
                        <IonType index="10" charge="1">
                            <FragmentArray values="1150.5228" measure_ref="m_mz"/>
                            <FragmentArray values="35.0" measure_ref="m_intensity"/>
                            <FragmentArray values="0.0177" measure_ref="m_error"/>
                            <cvParam cvRef="PSI-MS" accession="MS:1001224" name="frag: b ion"/>
                        </IonType>
                    </Fragmentation>
                    <cvParam cvRef="PSI-MS" accession="MS:1001569" name="IdentityE Score" value="4.5953"/>
                </SpectrumIdentificationItem>
            </SpectrumIdentificationResult>
            <SpectrumIdentificationResult spectrumID="index=70" spectraData_ref="SD_1" id="SIR_SD_1_1">
                <SpectrumIdentificationItem chargeState="1" experimentalMassToCharge="1077.5260009765625" calculatedMassToCharge="1077.5323486328125" peptide_ref="PTD_ADLYNPTAGR" rank="1" passThreshold="false" id="SII_PTD_ADLYNPTAGR_1077X526">
                    <PeptideEvidenceRef peptideEvidence_ref="PTD_ADLYNPTAGR_DBSEQ_CONA3_LUPAN"/>
                    <Fragmentation>
                        <IonType index="5 6 7" charge="1">
                            <FragmentArray values="501.2761 615.3125 778.389" measure_ref="m_mz"/>
                            <FragmentArray values="52.0 24.0 21.0" measure_ref="m_intensity"/>
                            <FragmentArray values="-0.0019 -0.0084 0.0048" measure_ref="m_error"/>
                            <cvParam cvRef="PSI-MS" accession="MS:1001220" name="frag: y ion"/>
                        </IonType>
                        <IonType index="5" charge="1">
                            <FragmentArray values="559.2457" measure_ref="m_mz"/>
                            <FragmentArray values="29.0" measure_ref="m_intensity"/>
                            <FragmentArray values="-0.0054" measure_ref="m_error"/>
                            <cvParam cvRef="PSI-MS" accession="MS:1001222" name="frag: b ion - H2O"/>
                        </IonType>
                    </Fragmentation>
                    <cvParam cvRef="PSI-MS" accession="MS:1001569" name="IdentityE Score" value="4.5871"/>
                </SpectrumIdentificationItem>
            </SpectrumIdentificationResult>
            <SpectrumIdentificationResult spectrumID="index=1147" spectraData_ref="SD_1" id="SIR_SD_1_2">
                <SpectrumIdentificationItem chargeState="1" experimentalMassToCharge="1257.6929931640625" calculatedMassToCharge="1257.6949462890625" peptide_ref="PTD_GIPAEVLANAFR" rank="1" passThreshold="false" id="SII_PTD_GIPAEVLANAFR_1257X693">
                    <PeptideEvidenceRef peptideEvidence_ref="PTD_GIPAEVLANAFR_DBSEQ_CONA3_LUPAN"/>
                    <Fragmentation>
                        <IonType index="4 5 6 7 8 9 10" charge="1">
                            <FragmentArray values="507.2704 578.3075 691.3886 790.4617 919.4973 990.5321 1087.6031" measure_ref="m_mz"/>
                            <FragmentArray values="84.0 205.0 417.0 225.0 204.0 238.0 241.0" measure_ref="m_intensity"/>
                            <FragmentArray values="0.003 0.003 0.0 0.0047 -0.0023 -0.0046 0.0137" measure_ref="m_error"/>
                            <cvParam cvRef="PSI-MS" accession="MS:1001220" name="frag: y ion"/>
                        </IonType>
                        <IonType index="5" charge="1">
                            <FragmentArray values="468.2378" measure_ref="m_mz"/>
                            <FragmentArray values="22.0" measure_ref="m_intensity"/>
                            <FragmentArray values="-0.0075" measure_ref="m_error"/>
                            <cvParam cvRef="PSI-MS" accession="MS:1001224" name="frag: b ion"/>
                        </IonType>
                    </Fragmentation>
                    <cvParam cvRef="PSI-MS" accession="MS:1001569" name="IdentityE Score" value="5.0637"/>
                </SpectrumIdentificationItem>
            </SpectrumIdentificationResult>
            <SpectrumIdentificationResult spectrumID="index=1263" spectraData_ref="SD_1" id="SIR_SD_1_3">
                <SpectrumIdentificationItem chargeState="1" experimentalMassToCharge="1412.845458984375" calculatedMassToCharge="1412.8470458984375" peptide_ref="PTD_ISSVNSLTLPILR" rank="1" passThreshold="false" id="SII_PTD_ISSVNSLTLPILR_1412X8455">
                    <PeptideEvidenceRef peptideEvidence_ref="PTD_ISSVNSLTLPILR_DBSEQ_CONA2_LUPAN"/>
                    <Fragmentation>
                        <IonType index="6 9" charge="1">
                            <FragmentArray values="712.477 1026.6204" measure_ref="m_mz"/>
                            <FragmentArray values="33.0 45.0" measure_ref="m_intensity"/>
                            <FragmentArray values="0.0055 -0.0102" measure_ref="m_error"/>
                            <cvParam cvRef="PSI-MS" accession="MS:1001220" name="frag: y ion"/>
                        </IonType>
                        <IonType index="7" charge="1">
                            <FragmentArray values="701.3796" measure_ref="m_mz"/>
                            <FragmentArray values="37.0" measure_ref="m_intensity"/>
                            <FragmentArray values="-0.0032" measure_ref="m_error"/>
                            <cvParam cvRef="PSI-MS" accession="MS:1001224" name="frag: b ion"/>
                        </IonType>
                    </Fragmentation>
                    <cvParam cvRef="PSI-MS" accession="MS:1001569" name="IdentityE Score" value="3.8819"/>
                </SpectrumIdentificationItem>
            </SpectrumIdentificationResult>
            <SpectrumIdentificationResult spectrumID="index=1511" spectraData_ref="SD_1" id="SIR_SD_1_4">
                <SpectrumIdentificationItem chargeState="1" experimentalMassToCharge="1427.799072265625" calculatedMassToCharge="1427.800537109375" peptide_ref="PTD_GIPAEVLANAFGLR" rank="1" passThreshold="false" id="SII_PTD_GIPAEVLANAFGLR_1427X7991">
                    <PeptideEvidenceRef peptideEvidence_ref="PTD_GIPAEVLANAFGLR_DBSEQ_CONA2_LUPAN"/>
                    <Fragmentation>
                        <IonType index="4 6 7 9 10 11" charge="1">
                            <FragmentArray values="492.299 677.3645 748.4124 960.5615 1089.6097 1160.6307" measure_ref="m_mz"/>
                            <FragmentArray values="24.0 43.0 118.0 62.0 47.0 25.0" measure_ref="m_intensity"/>
                            <FragmentArray values="0.0061 -0.0084 0.0023 -0.001 0.0047 -0.0115" measure_ref="m_error"/>
                            <cvParam cvRef="PSI-MS" accession="MS:1001220" name="frag: y ion"/>
                        </IonType>
                    </Fragmentation>
                    <cvParam cvRef="PSI-MS" accession="MS:1001569" name="IdentityE Score" value="3.8119"/>
                </SpectrumIdentificationItem>
            </SpectrumIdentificationResult>
        </SpectrumIdentificationList>
        <ProteinDetectionList id="PDL_1">
            <ProteinAmbiguityGroup id="PAG_HIT_1" name="Conglutin alpha 3 OS=Lupinus angustifolius OX=3871 GN=TanjilG_01206 PE=1 SV=1">
                <ProteinDetectionHypothesis dBSequence_ref="DBSEQ_CONA3_LUPAN" passThreshold="false" id="PDH_CONA3_LUPAN">
                    <PeptideHypothesis peptideEvidence_ref="PTD_FYLAGNPEEEYPETQQQR_DBSEQ_CONA3_LUPAN">
                        <SpectrumIdentificationItemRef spectrumIdentificationItem_ref="SII_PTD_FYLAGNPEEEYPETQQQR_2199X0007"/>
                    </PeptideHypothesis>
                    <PeptideHypothesis peptideEvidence_ref="PTD_ADLYNPTAGR_DBSEQ_CONA3_LUPAN">
                        <SpectrumIdentificationItemRef spectrumIdentificationItem_ref="SII_PTD_ADLYNPTAGR_1077X526"/>
                    </PeptideHypothesis>
                    <PeptideHypothesis peptideEvidence_ref="PTD_GIPAEVLANAFR_DBSEQ_CONA3_LUPAN">
                        <SpectrumIdentificationItemRef spectrumIdentificationItem_ref="SII_PTD_GIPAEVLANAFR_1257X693"/>
                    </PeptideHypothesis>
                    <cvParam cvRef="PSI-MS" accession="MS:1001097" name="distinct peptide sequences" value="3.0"/>
                    <cvParam cvRef="PSI-MS" accession="MS:1001569" name="IdentityE Score" value="65.1744"/>
                    <cvParam cvRef="PSI-MS" accession="MS:1001093" name="sequence coverage" value="6.8376"/>
                    <cvParam cvRef="PSI-MS" accession="leading protein" name="MS:1002401"/>
                </ProteinDetectionHypothesis>
                <cvParam cvRef="PSI-MS" accession="protein group passes threshold" name="MS:1002415" value="true"/>
            </ProteinAmbiguityGroup>
            <ProteinAmbiguityGroup id="PAG_HIT_2" name="Conglutin alpha 2 OS=Lupinus angustifolius OX=3871 GN=TanjilG_32393 PE=1 SV=1">
                <ProteinDetectionHypothesis dBSequence_ref="DBSEQ_CONA2_LUPAN" passThreshold="false" id="PDH_CONA2_LUPAN">
                    <PeptideHypothesis peptideEvidence_ref="PTD_ISSVNSLTLPILR_DBSEQ_CONA2_LUPAN">
                        <SpectrumIdentificationItemRef spectrumIdentificationItem_ref="SII_PTD_ISSVNSLTLPILR_1412X8455"/>
                    </PeptideHypothesis>
                    <PeptideHypothesis peptideEvidence_ref="PTD_GIPAEVLANAFGLR_DBSEQ_CONA2_LUPAN">
                        <SpectrumIdentificationItemRef spectrumIdentificationItem_ref="SII_PTD_GIPAEVLANAFGLR_1427X7991"/>
                    </PeptideHypothesis>
                    <cvParam cvRef="PSI-MS" accession="MS:1001097" name="distinct peptide sequences" value="2.0"/>
                    <cvParam cvRef="PSI-MS" accession="MS:1001569" name="IdentityE Score" value="17.1824"/>
                    <cvParam cvRef="PSI-MS" accession="MS:1001093" name="sequence coverage" value="4.1991"/>
                    <cvParam cvRef="PSI-MS" accession="leading protein" name="MS:1002401"/>
                </ProteinDetectionHypothesis>
                <cvParam cvRef="PSI-MS" accession="protein group passes threshold" name="MS:1002415" value="true"/>
            </ProteinAmbiguityGroup>
        </ProteinDetectionList>
    </AnalysisData>
</DataCollection></MzIdentML>
