# Supplementary material for: Influence of Roasting Temperature on the Detectability of Potentially Allergenic Lupin by SDS-PAGE, ELISAs, LC-MS/MS, and Real-Time PCR
Source: Foods. 2024 Feb 23;13(5):673. doi: 10.3390/foods13050673 (PMC10930864; doi:10.3390/foods13050673)
Supplement: Supplementary file 1 [file foods-13-00673-s001.zip › Lupine242C_B_LupineRew110E_2.mzid]

<?xml version="1.0" encoding="Cp1252"?><MzIdentML id="Lupine242C_B" version="1.1.0" xmlns="http://psidev.info/psi/pi/mzIdentML/1.1" xmlns:xsi="http://www.w3.org/2001/XMLSchema-instance" xsi:schemaLocation="http://psidev.info/psi/pi/mzIdentML/1.1 http://www.psidev.info/files/mzIdentML1.1.0.xsd" creationDate="2023-08-29T14:57:31" ><cvList xmlns="http://psidev.info/psi/pi/mzIdentML/1.1">
    <cv fullName="Proteomics Standards Initiative Mass Spectrometry Vocabularies" version="3.71.0" uri="http://psidev.cvs.sourceforge.net/viewvc/*checkout*/psidev/psi/psi-ms/mzML/controlledVocabulary/psi-ms.obo" id="PSI-MS"/>
    <cv fullName="UNIMOD" version="" uri="http://www.unimod.org/obo/unimod.obo" id="UNIMOD"/>
    <cv fullName="UNIT-ONTOLOGY" version="" uri="http://obo.cvs.sourceforge.net/*checkout*/obo/obo/ontology/phenotype/unit.obo" id="UO"/>
</cvList><AnalysisSoftwareList xmlns="http://psidev.info/psi/pi/mzIdentML/1.1">
    <AnalysisSoftware version="3.0.3" uri="http://www.waters.com/waters/en_US/ProteinLynx-Global-SERVER-%28PLGS%29/nav.htm?cid=513821" id="ProteinLynx_Global_Server" name="ProteinLynx Global Server">
        <ContactRole contact_ref="ORG_WATERS">
            <Role>
                <cvParam cvRef="PSI-MS" accession="MS:1001267" name="software vendor"/>
            </Role>
        </ContactRole>
        <SoftwareName>
            <cvParam cvRef="PSI-MS" accession="MS:1000601" name="ProteinLynx Global Server"/>
        </SoftwareName>
        <Customizations>No customisations</Customizations>
    </AnalysisSoftware>
    <AnalysisSoftware version="4.1" uri="http://www.waters.com/waters/en_US/MassLynx-Mass-Spectrometry-Software-/nav.htm?cid=513164" id="MassLynx_Mass_Spectrometry_Software" name="MassLynx">
        <ContactRole contact_ref="ORG_WATERS">
            <Role>
                <cvParam cvRef="PSI-MS" accession="MS:1001267" name="software vendor"/>
            </Role>
        </ContactRole>
        <SoftwareName>
            <cvParam cvRef="PSI-MS" accession="MS:1000534" name="MassLynx"/>
        </SoftwareName>
        <Customizations>No customisations</Customizations>
    </AnalysisSoftware>
</AnalysisSoftwareList><AuditCollection xmlns="http://psidev.info/psi/pi/mzIdentML/1.1">
    <Organization id="ORG_WATERS" name="Waters Corporation"/>
    <Person id="PERSON_WATERS">
        <Affiliation organization_ref="ORG_WATERS"/>
    </Person>
</AuditCollection><SequenceCollection xmlns="http://psidev.info/psi/pi/mzIdentML/1.1"/><AnalysisCollection xmlns="http://psidev.info/psi/pi/mzIdentML/1.1">
    <SpectrumIdentification spectrumIdentificationProtocol_ref="SIP_1" spectrumIdentificationList_ref="SIL_220" id="SD_1">
        <InputSpectra spectraData_ref="SD_1"/>
        <SearchDatabaseRef searchDatabase_ref="SDB_LupineRew110E"/>
    </SpectrumIdentification>
    <ProteinDetection proteinDetectionList_ref="PDL_1" proteinDetectionProtocol_ref="PDP_1" id="PD_1">
        <InputSpectrumIdentifications spectrumIdentificationList_ref="SIL_220"/>
    </ProteinDetection>
</AnalysisCollection><AnalysisProtocolCollection xmlns="http://psidev.info/psi/pi/mzIdentML/1.1">
    <SpectrumIdentificationProtocol analysisSoftware_ref="ProteinLynx_Global_Server" id="SIP_1">
        <SearchType>
            <cvParam cvRef="PSI-MS" accession="MS:1001083" name="ms-ms search" value=""/>
        </SearchType>
        <AdditionalSearchParams>
            <cvParam cvRef="PSI-MS" accession="MS:1001256" name="fragment mass type mono"/>
            <cvParam cvRef="PSI-MS" accession="MS:1001211" name="parent mass type mono"/>
        </AdditionalSearchParams>
        <ModificationParams>
            <SearchModification fixedMod="false" massDelta="15.9949" residues="M">
                <cvParam cvRef="UNIMOD" accession="UNIMOD:35" name="Oxidation" value=""/>
            </SearchModification>
            <SearchModification fixedMod="true" massDelta="57.0215" residues="C">
                <cvParam cvRef="UNIMOD" accession="UNIMOD:4" name="Carbamidomethyl" value=""/>
            </SearchModification>
        </ModificationParams>
        <Enzymes>
            <Enzyme cTermGain="KR" missedCleavages="1" id="ENZ_0" name="Trypsin">
                <SiteRegexp>[K](?![P])|[R](?![P])</SiteRegexp>
                <EnzymeName>
                    <cvParam cvRef="PSI-MS" accession="MS:1001251" name="Trypsin"/>
                </EnzymeName>
            </Enzyme>
        </Enzymes>
        <FragmentTolerance>
            <cvParam cvRef="PSI-MS" accession="MS:1001412" name="search tolerance plus value" value="1.0" unitAccession="UO:0000169" unitName="parts per million" unitCvRef="UO"/>
            <cvParam cvRef="PSI-MS" accession="MS:1001413" name="search tolerance minus value" value="1.0" unitAccession="UO:0000169" unitName="parts per million" unitCvRef="UO"/>
        </FragmentTolerance>
        <ParentTolerance>
            <cvParam cvRef="PSI-MS" accession="MS:1001412" name="search tolerance plus value" value="1.0" unitAccession="UO:0000169" unitName="parts per million" unitCvRef="UO"/>
            <cvParam cvRef="PSI-MS" accession="MS:1001413" name="search tolerance minus value" value="1.0" unitAccession="UO:0000169" unitName="parts per million" unitCvRef="UO"/>
        </ParentTolerance>
        <Threshold>
            <cvParam cvRef="PSI-MS" accession="MS:1001448" name="pep:FDR threshold" value="4"/>
        </Threshold>
    </SpectrumIdentificationProtocol>
    <ProteinDetectionProtocol analysisSoftware_ref="ProteinLynx_Global_Server" id="PDP_1">
        <Threshold>
            <cvParam cvRef="PSI-MS" accession="MS:1001447" name="prot:FDR threshold" value="4"/>
        </Threshold>
    </ProteinDetectionProtocol>
</AnalysisProtocolCollection><DataCollection xmlns="http://psidev.info/psi/pi/mzIdentML/1.1">
    <Inputs>
        <SourceFile location="file:/D:/Waters/PLGS/databases/default_database/root/Proj__16705758460550_2676284684200687/_16705806094770_2722196071977172/_16705806094770_2722196071977172_WorkflowResults/_16705823080760_029077502874921723.xml" id="SF_1">
            <FileFormat>
                <cvParam cvRef="PSI-MS" accession="MS:1001566" name="ProteinLynx XML"/>
            </FileFormat>
        </SourceFile>
        <SearchDatabase version="Lupine_110Entries_reviewed.fasta_def" location="file:/D:/Fasta_files/Lupine_110Entries_reviewed.fasta_def" id="SDB_LupineRew110E" name="LupineRew110E">
            <FileFormat>
                <cvParam cvRef="PSI-MS" accession="MS:1001348" name="FASTA format"/>
            </FileFormat>
            <DatabaseName>
                <userParam name="Lupine_110Entries_reviewed.fasta_def"/>
            </DatabaseName>
            <cvParam cvRef="PSI-MS" accession="MS:1001073" name="database type amino acid"/>
        </SearchDatabase>
        <SpectraData location="file:///Lupine242C_B.mgf" id="SD_1" name="Lupine242C_B">
            <FileFormat>
                <cvParam cvRef="PSI-MS" accession="MS:1001062" name="Mascot MGF file"/>
            </FileFormat>
            <SpectrumIDFormat>
                <cvParam cvRef="PSI-MS" accession="MS:1000774" name="multiple peak list nativeID format"/>
            </SpectrumIDFormat>
        </SpectraData>
    </Inputs>
    <AnalysisData>
        <SpectrumIdentificationList numSequencesSearched="220" id="SIL_220">
            <FragmentationTable>
                <Measure id="m_mz">
                    <cvParam cvRef="PSI-MS" accession="MS:1001225" name="product ion m/z" unitAccession="MS:1000040" unitName="m/z" unitCvRef="PSI-MS"/>
                </Measure>
                <Measure id="m_intensity">
                    <cvParam cvRef="PSI-MS" accession="MS:1001226" name="product ion intensity" unitAccession="MS:1000131" unitName="number of counts" unitCvRef="UO"/>
                </Measure>
                <Measure id="m_error">
                    <cvParam cvRef="PSI-MS" accession="MS:1001227" name="product ion m/z error" unitAccession="MS:1000040" unitName="m/z" unitCvRef="PSI-MS"/>
                </Measure>
            </FragmentationTable>
        </SpectrumIdentificationList>
        <ProteinDetectionList id="PDL_1"/>
    </AnalysisData>
</DataCollection></MzIdentML>
