# Supplementary material for: Influence of Roasting Temperature on the Detectability of Potentially Allergenic Lupin by SDS-PAGE, ELISAs, LC-MS/MS, and Real-Time PCR
Source: Foods. 2024 Feb 23;13(5):673. doi: 10.3390/foods13050673 (PMC10930864; doi:10.3390/foods13050673)
Supplement: Supplementary file 1 [file foods-13-00673-s001.zip › LupineRoh_2A_LupineRew110E_2.mzid]

<?xml version="1.0" encoding="Cp1252"?><MzIdentML id="LupineRoh_2A" version="1.1.0" xmlns="http://psidev.info/psi/pi/mzIdentML/1.1" xmlns:xsi="http://www.w3.org/2001/XMLSchema-instance" xsi:schemaLocation="http://psidev.info/psi/pi/mzIdentML/1.1 http://www.psidev.info/files/mzIdentML1.1.0.xsd" creationDate="2023-08-29T15:00:08" ><cvList xmlns="http://psidev.info/psi/pi/mzIdentML/1.1">
    <cv fullName="Proteomics Standards Initiative Mass Spectrometry Vocabularies" version="3.71.0" uri="http://psidev.cvs.sourceforge.net/viewvc/*checkout*/psidev/psi/psi-ms/mzML/controlledVocabulary/psi-ms.obo" id="PSI-MS"/>
    <cv fullName="UNIMOD" version="" uri="http://www.unimod.org/obo/unimod.obo" id="UNIMOD"/>
    <cv fullName="UNIT-ONTOLOGY" version="" uri="http://obo.cvs.sourceforge.net/*checkout*/obo/obo/ontology/phenotype/unit.obo" id="UO"/>
</cvList><AnalysisSoftwareList xmlns="http://psidev.info/psi/pi/mzIdentML/1.1">
    <AnalysisSoftware version="3.0.3" uri="http://www.waters.com/waters/en_US/ProteinLynx-Global-SERVER-%28PLGS%29/nav.htm?cid=513821" id="ProteinLynx_Global_Server" name="ProteinLynx Global Server">
        <ContactRole contact_ref="ORG_WATERS">
            <Role>
                <cvParam cvRef="PSI-MS" accession="MS:1001267" name="software vendor"/>
            </Role>
        </ContactRole>
        <SoftwareName>
            <cvParam cvRef="PSI-MS" accession="MS:1000601" name="ProteinLynx Global Server"/>
        </SoftwareName>
        <Customizations>No customisations</Customizations>
    </AnalysisSoftware>
    <AnalysisSoftware version="4.1" uri="http://www.waters.com/waters/en_US/MassLynx-Mass-Spectrometry-Software-/nav.htm?cid=513164" id="MassLynx_Mass_Spectrometry_Software" name="MassLynx">
        <ContactRole contact_ref="ORG_WATERS">
            <Role>
                <cvParam cvRef="PSI-MS" accession="MS:1001267" name="software vendor"/>
            </Role>
        </ContactRole>
        <SoftwareName>
            <cvParam cvRef="PSI-MS" accession="MS:1000534" name="MassLynx"/>
        </SoftwareName>
        <Customizations>No customisations</Customizations>
    </AnalysisSoftware>
</AnalysisSoftwareList><AuditCollection xmlns="http://psidev.info/psi/pi/mzIdentML/1.1">
    <Organization id="ORG_WATERS" name="Waters Corporation"/>
    <Person id="PERSON_WATERS">
        <Affiliation organization_ref="ORG_WATERS"/>
    </Person>
</AuditCollection><SequenceCollection xmlns="http://psidev.info/psi/pi/mzIdentML/1.1">
    <DBSequence length="449" searchDatabase_ref="SDB_LupineRew110E" accession="CONG1_LUPAN" id="DBSEQ_CONG1_LUPAN" name="Q42369">
        <Seq>MARNMAHILHILVISLSYSFLFVSSSSQDSQSLYHNSQPTSSKPNLLVLPVQEDASTGLHWANIHKRTPLMQVPLLLDLNGKHLWVTCSQHYSSSTYQAPFCHSTQCSRANTHQCFTCTDSTTTRPGCHNNTCGLLSSNPVTQESGLGELAQDVLAIHSTHGSKLGPMVKVPQFLFSCAPSFLAQKGLPNNVQGALGLGQAPISLQNQLFSHFGLKRQFSVCLSRYSTSNGAILFGDINDPNNNNYIHNSLDVLHDLVYTPLTISKQGEYFIQVNAIRVNKHLVIPTKNPFISPSSTSYHGSGEIGGALITTTHPYTVLSHSIFEVFTQVFANNMPKQAQVKAVGPFGLCYDSRKISGGAPSVDLILDKNDAVWRISSENFMVQAQDGVSCLGFVDGGVHARAGIALGAHHLEENLVVFDLERSRVGFNSNSLKSYGKTCSNLFDLNNP</Seq>
        <cvParam cvRef="PSI-MS" accession="MS:1001088" name="protein description" value="Gamma conglutin 1 OS=Lupinus angustifolius OX=3871 GN=LOC109345795 PE=1 SV=1"/>
    </DBSequence>
    <DBSequence length="452" searchDatabase_ref="SDB_LupineRew110E" accession="CONG1_LUPAL" id="DBSEQ_CONG1_LUPAL" name="Q9FSH9">
        <Seq>MAKNMAPILHILVISLSYSFLFVTSSSQNSQSLYHNSQPTSSSKPNLLVLPIQQDASTKLHWGNILKRTPLMQVPVLLDLNGKHLWVTCSQHYSSSTYQAPFCHSTQCSRANTHQCFTCTDSTTSRPGCHNNTCGLISSNPVTQESGLGELAQDVLALHSTHGSKLGSLVKIPQFLFSCAPTFLTQKGLPNNVQGALGLGHAPISLPNQLFSHFGLKRQFTMCLSSYPTSNGAILFGDINDPNNNNYIHNSLDVLHDMVYTPLTISKQGEYFIQVSAIRVNKHMVIPTKNPSMFPSSSSSSYHESSEIGGAMITTTNPYTVLRHSIFEVFTQVFANNVPKQAQVKAVGPFGLCYDTKKISGGVPSVDLIMDKSDVVWRISGENLMVQAQDGVSCLGFVDGGVHTRAGIALGTHQLEENLVVFDLARSRVGFNTNSLKSHGKSCSNLFDLNNP</Seq>
        <cvParam cvRef="PSI-MS" accession="MS:1001088" name="protein description" value="Gamma conglutin 1 OS=Lupinus albus OX=3870 GN=Cgamma PE=1 SV=1"/>
    </DBSequence>
    <DBSequence length="643" searchDatabase_ref="SDB_LupineRew110E" accession="CONA2_LUPAN" id="DBSEQ_CONA2_LUPAN" name="F5B8V7">
        <Seq>MAKPCLFSFSLCLLLLSSLCLAERPERYKECQLDRLNALEPDNRVESEGGVTETWNSNRPELRCAGVAFEKHTIQPQGLHLPSYTNYPQLIFIVEGEGALGISVPGCTETYEEAQQSQSSQDPRRRSSRSQSQEQEQQDSHQKIQYFREGDIIAIPPGIPYWTYNYGEQRLVAINLLDTTSLLNQLDPSPRRFYIAGNPEEEHPETQEQQGQQREQQQGAGGRRRGKHQQEQEEEGKNNVLSGFDPQFLTQAFNVDEEIINRLQNPDERLKQIVRVKRGLSIISPKSQEEEEEEEEEPRQRGQPERREERREEEKEEEEEEDEPRSRERYERQSRRRPGRQQGRQGEEQEEESESEQEGRGQQREWERTTRHRRAQGEEGEEEEEETSTRVRRQQGRGRGQEQGQEQGQEQEQEEEQQEGRRGRHGGRGRRSGQQREEEEEEQQQQQGRRKRQESRNGLEETICTARLLENIAKPSRADLYNPNAGRISSVNSLTLPILRWFQLSADYVNLYRNGIYAPHWNINANSVIFVTRGRGRVQVVNCQGNSVFNDDLRRGQLLVVPQNFVVAHQAGDEGFEFIAFKTNDLAATSPVKQVFRGIPAEVLANAFGLRLNQVSQLKYSGNQGPLVSPQSESEDHTLPKVA</Seq>
        <cvParam cvRef="PSI-MS" accession="MS:1001088" name="protein description" value="Conglutin alpha 2 OS=Lupinus angustifolius OX=3871 GN=TanjilG_32393 PE=1 SV=1"/>
    </DBSequence>
    <DBSequence length="506" searchDatabase_ref="SDB_LupineRew110E" accession="CONA1_LUPAN" id="DBSEQ_CONA1_LUPAN" name="F5B8V6">
        <Seq>MANKLLALSLFLLFSGCFASTFRQQPQQNECQFQRLNALEPDNSVKSEAGTIETWNPNNDQLRCAGVALSRCTIQRNGLRRPFYTNAPQEIYIQQGRGIFGLIFPGCRETYEEPQEQEQGQGPRPQDRHQKVEHFREGDIIAVPTGVPFWMYNNEQTPVIAITLIDTTNLDNQLDQIPRRFYLSGNQEQEFLQYQQKEGGQGQQQEGGNEGGNVLSGFNDEFLEEAFSVDREIVRNIKGKNDDREGSIVEVKEGLKVISPPTLRPRQGREEEEEEEEEEEERRGDRRRHRPHHHEEEEEEEEWSHQVRRVRRPHHHREDRNGLEETLCTLKLRHNIGQSTSPDAYNPQAGRLKTLTSLDFPILRWLGLAAEHGSIYKNAMFVPYYNVNANSILYVLNGSAWFQVVDCSGNAVFNGELNEGQVLTIPQNYAVAIKSLDDNFSYVAFKTNDIPQIAALAGLTSSIRALPLDVVAHAFNLDRDQARQLKNNNPYKFLVPPPQSQLRAVA</Seq>
        <cvParam cvRef="PSI-MS" accession="MS:1001088" name="protein description" value="Conglutin alpha 1 OS=Lupinus angustifolius OX=3871 GN=CONALPHA PE=1 SV=1"/>
    </DBSequence>
    <DBSequence length="585" searchDatabase_ref="SDB_LupineRew110E" accession="CONA3_LUPAN" id="DBSEQ_CONA3_LUPAN" name="F5B8V8">
        <Seq>MANPFLLSLSLCLVLLYTSACLGEGLDRFNECQLDRLNALEPDNRIESEGGVTETWNSNKPELRCAGVAFEKHTIEPKGLHLPSYTNYPQIIMIVQGEGALGISVPGCTETFEEAQQSQSRQERRRGQRSQSQEQEDSHQKIRHFREGDILVIPPGTPYWTYNYGDEQLVAINLLDTTSLSNQLDPNPRRFYLAGNPEEEYPETQQQRQQRQQHQRPSGRRHGQHQKEEEQEGKNNILSGFDPQFLSQALNIDEDTVHKLQNPNERIKQIIRVEEGLGVISPKWQEQEEEEEEKEEPRQRRRRERREEREEEEKEEEDEPRESRRHRGGHEEEEVEEERGRGRGGSEWKRTTRRRHTRGDEGQEEEETTTTTEERRRRRGGRGSRQEEEEEQSPPRSRNGLEETICTAILRENIADPTRADLYNPTAGRISTANSLTLPILGWFQLSAEYVNLYRNGIYAPHWNINANSVIYVIRGRGRVQVVNSQGNSVFNDDLRRGQLLVVPQNFVVAHQAGDEGFEFIAFKTNDQATTSPLKQVFRGIPAEVLANAFRLSLNQVSELKYNGNHNPLVTPQSQSQDHNLVKVA</Seq>
        <cvParam cvRef="PSI-MS" accession="MS:1001088" name="protein description" value="Conglutin alpha 3 OS=Lupinus angustifolius OX=3871 GN=TanjilG_01206 PE=1 SV=1"/>
    </DBSequence>
    <DBSequence length="605" searchDatabase_ref="SDB_LupineRew110E" accession="CONB7_LUPAN" id="DBSEQ_CONB7_LUPAN" name="F5B8W5">
        <Seq>MARMRVRFPTLVLLLGILFLMAVSIGIAYGEKDVIKNHERPGEREHEERDPRQQPRPRKQEEQEREHRREEEHDRDPSRGRRESEERQEEERERRREPCREREQEQQPQHGRREEEEEEEEWQPRRLRPQSRKEEREQEQGSSSSSRKQSGYERRQYHERREQRDEKEKEQDSRSDSRRQRNPYHFSSERFQTRYRNRNGQIRVLERFDQRTNRLENLQNYRIVEFQSNPNTLILPKHSDADYILVVLNGRATITIVNPDKRQAYNLEYGDALRVPAGTTSYILNPDDNQNLRVVKLAIPINNPSNFYDFYPSSTKDQQSYFSGFSKNTLEATFNTRYEEIQRILLGNEDEQEDEEQRRGQEQSYQDEGVIVRVSKEQIQELRKHAQSSSRKGKPSESGPFNLRSNESIYSNKFGNFYEITPERNPQVQDLDISLTFTEINEGALLLPHYNSKAIFIVVVDEGEGNYELVGIRDQQRQQDEQEEEEEEVRRYSARLSEGDIFVIPAGYPISVNASSNLRLLGFGINANENQRNFLAGSEDNVISQLDREVKELTFPGSAQDVERLIKNQQQSYFANAQPQQKQQREKEGRRGRRSLISSILSTLY</Seq>
        <cvParam cvRef="PSI-MS" accession="MS:1001088" name="protein description" value="Conglutin beta 7 OS=Lupinus angustifolius OX=3871 GN=BETA7 PE=1 SV=1"/>
    </DBSequence>
    <DBSequence length="593" searchDatabase_ref="SDB_LupineRew110E" accession="CONB6_LUPAN" id="DBSEQ_CONB6_LUPAN" name="F5B8W4">
        <Seq>MIKMRVRFPTLVLLLGIVFLMAVSIGIAYGEKNVIKNHERPQEREQEERDPRQQPRPHHQEEQEREHRREEERDREPSRGRRESEESREEEREQRREPRREREQEQQPQHGRREEEEEWQPRRQRPQSRREEREQEQGSSSSSRRQSAYERREQREEREQEQEQGSRSDSRRQRNPYYFSSERFQTLYRNRNGQIRVLERFDKRTDRLENLQNYRIVEFQSKPNTLILPKHSDADYILVVLNGSATITIVNPDKRQSYNLENGDALRLPAGTTSYILNPDDNQNLRVVKLAIPINNPGNFYDFYPSSSKDQQSYFSGFSRNTLEATFNTRYEEIQRILLGNEDEQEDDEQRHGQEQSHQDEGVIVRVSKEQVQELRKYAQSSSRKGKPSKSGPFNLRSNKPIYSNKFGNFYEITPNRNPQAQDLDISLTFIEINEGALLLPHYNSKAIFVVLVDEGEGNYELVGIRDQQRQQDEQEVRRYSARLSEGDIFVIPAGHPISINASSNFRLLGFGINADENQRNFLAGFEDNVIRQLDREVKGLTFPGFAEDVERLIKNQQQSYFANAQPQQQQQREREGRHGRRGHIFSILSTLY</Seq>
        <cvParam cvRef="PSI-MS" accession="MS:1001088" name="protein description" value="Conglutin beta 6 OS=Lupinus angustifolius OX=3871 GN=BETA6 PE=1 SV=1"/>
    </DBSequence>
    <DBSequence length="445" searchDatabase_ref="SDB_LupineRew110E" accession="CONG2_LUPAN" id="DBSEQ_CONG2_LUPAN" name="F5B8W7">
        <Seq>MAQNMAPIFHFIAISLSCSFLFVLSSSQDSQSLHYPLPTSSSKPSLLVLPIQQDASTGLHWANIHKRTPLMQVPVLLDLNGKHLWVTCSYHYSSSTYQAPFCHSTQCSRANSHQCFTCTDSATTRPGCHNNTCALMTSNPVTQEAGFGELAQDVLAIHSTHGSKLGPMVKVLQFLFSCAPSFLAQKGLPNNIQGALGLGHAPISLPNQLFSHFGLRRQFTMCLSRYPTSNGAILFGDIYDPNNNYIDNSVEVLLDMVYTPLGISLQGEYLMQVSAIRVNKHIVVPTKNPSMLSSNHGDSRIGGVMITTTNPYTILHHSIYEVFTQVFANNIPKQAQVEAVGPFGLCFDSKKISGGIPNVEFVMDSPDDVWRISEENLMVQAQNGVSCLGFVDGGMHTRTEIALGAHQLEENLVVFDFAKSRVEFNSNPLKSHGKTCANLFDLNNA</Seq>
        <cvParam cvRef="PSI-MS" accession="MS:1001088" name="protein description" value="Gamma conglutin 2 OS=Lupinus angustifolius OX=3871 PE=1 SV=2"/>
    </DBSequence>
    <DBSequence length="448" searchDatabase_ref="SDB_LupineRew110E" accession="CONG2_LUPAL" id="DBSEQ_CONG2_LUPAL" name="Q9FEX1">
        <Seq>MAKNMAQIFPFIAVFLSCSFIFVLSSSQNSQSLYHNPQSTSSSSSKPSLLVLPIQQDASTGLHWANIHKRTPLMQVPVLLDLNGKHLWVTCSYHYSSSTYQAPFCHSTQCSRANSHHCFTCTDSATSRPGCHNNTCALMSSNPVTQEAGFGELAQDVLAIHSTHGSKLGPMVRVLQYLFSCAPSFLAQKGLPNNVQGPLGLGHAPISLQNQLFSHFGLKRQFAMCLSRYPTSNGAILFGDIYDLDNNYIHNSIDVLIDMVYTPLRISQQGEYFMQVNAIRVNKHMVVPTKNPSMLSSYHGDSRIGGAMITTTNPYTILHHSIFEVFTQVFANNMPKEAQVESVGPFGLCYDSRKLSGGIPSVEFVMDSHDDVWRISDENLMVQAQNGVSCLGFVDGGMHTRTEIVLGTHQLEENMVVFDLERSRVEFNSNSLKSHGKTCANIFDLNNA</Seq>
        <cvParam cvRef="PSI-MS" accession="MS:1001088" name="protein description" value="Gamma conglutin 2 OS=Lupinus albus OX=3870 PE=1 SV=2"/>
    </DBSequence>
    <DBSequence length="152" searchDatabase_ref="SDB_LupineRew110E" accession="COND1_LUPAN" id="DBSEQ_COND1_LUPAN" name="F5B8W8">
        <Seq>MAKLTILIALVAALVLVVHTSAFRSSEQSCKRQLQQVNLRHCENHIDQRIQQQQEEEEDRARKLRGIKHVILRHKSSQESEESEELDQCCEQLNELNSQRCQCRALQQIYESQSEQCEGRQQEQQLEGELEKLPRICGFGPLRRCNINPDEE</Seq>
        <cvParam cvRef="PSI-MS" accession="MS:1001088" name="protein description" value="Conglutin delta 1 OS=Lupinus angustifolius OX=3871 GN=TanjilG_06295 PE=1 SV=1"/>
    </DBSequence>
    <DBSequence length="611" searchDatabase_ref="SDB_LupineRew110E" accession="CONB1_LUPAN" id="DBSEQ_CONB1_LUPAN" name="F5B8V9">
        <Seq>MAKMRVRLPMLILLLGVVFLLAASIGIAYGEKDFTKNPPKEREEEEHEPRQQPRPRQQEEQEREHRREEKHDGEPSRGRSQSEESQEEEHERRREHHREREQEQQPRPQRRQEEEEEEEEWQPRRQRPQSRREEREEREQEQGSSSGSQRGSGDERRQHRERRVHREEREQEQDSRSDSRRQRNPYHFSSNRFQTYYRNRNGQIRVLERFNQRTNRLENLQNYRIIEFQSKPNTLILPKHSDADFILVVLNGRATITIVNPDKRQVYNLEQGDALRLPAGTTSYILNPDDNQNLRVAKLAIPINNPGKLYDFYPSTTKDQQSYFSGFSKNTLEATFNTRYEEIERVLLGDDELQENEKQRRGQEQSHQDEGVIVRVSKKQIQELRKHAQSSSGEGKPSESGPFNLRSNKPIYSNKFGNFYEITPDINPQFQDLNISLTFTEINEGALLLPHYNSKAIFIVVVDEGEGNYELVGIRDQQRQQDEQEEEYEQGEEEVRRYSDKLSKGDVFIIPAGHPLSINASSNLRLLGFGINANENQRNFLAGSEDNVIKQLDREVKELTFPGSIEDVERLIKNQQQSYFANAQPQQQQQREKEGRRGRRGPISSILNALY</Seq>
        <cvParam cvRef="PSI-MS" accession="MS:1001088" name="protein description" value="Conglutin beta 1 OS=Lupinus angustifolius OX=3871 GN=BETA1 PE=1 SV=1"/>
    </DBSequence>
    <DBSequence length="637" searchDatabase_ref="SDB_LupineRew110E" accession="CONB5_LUPAN" id="DBSEQ_CONB5_LUPAN" name="F5B8W3">
        <Seq>MAKMRVRFPMLVLLLGVVFLLAVSIGIAYGEKDVIKNPERPEERQEEERDPRQPPRSRQQEEQEREHRREKERDREPSRGRSESKQSQEEERERRKEHDREREQEQQPQYGRRHEEEEKGEEEEEGQARRQRPQRRREEREQEQGSSSESRRQSGDERRHRHEKREQREEREQEQGSSSGRQSDYGRRQRHEGREQREEREQEQGSSSESHRLRNPYYFSSERFQTRYKNKNGQIRVLERFDQRTNRLENLQNYRIVEFQSRPNTLILPKHSDADYILVVLNGRATITIVNPDKRQAYNLEYGDALRLPAGTTSYILNPDDNQDLRVVKLAIPINNPGKFYDFYPSRTKDQQSYFSGFSKNTLEATFNTHYEEIQRILLGYEDEQEDEEQRREQEQSHQDEGVIVRVSKEQIQELRKHAQSSSRKGKPSESGPFNLRSNEPIYSNKFGNFYEITPDRNPQVQDLDISLIFTEISEGALLLPHYNSKAIFVIVVDEGEGNYELVGIRNQQRQQDEQEVEEVRSYNARLSEGDILVIPAGHPLSINASSNLRLLGFGINADENQRNFLAGSEDNVIRQLDREVKELIFPGSAEDVERLIRNQQQSYFANAQPQQQQQQREKEGRRGRRGPISSILSALY</Seq>
        <cvParam cvRef="PSI-MS" accession="MS:1001088" name="protein description" value="Conglutin beta 5 OS=Lupinus angustifolius OX=3871 GN=BETA5 PE=1 SV=1"/>
    </DBSequence>
    <DBSequence length="96" searchDatabase_ref="SDB_LupineRew110E" accession="COND4_LUPAN" id="DBSEQ_COND4_LUPAN" name="F5B8X1">
        <Seq>MARLTILIAFVAALVLVVHTSAFRDEQSCKKQLQHSEKHQEDCFPRIKNVIGRSGSSGKKSEKLGQCCEILSDLSEGCQCRALQPVMEKYCYSEAK</Seq>
        <cvParam cvRef="PSI-MS" accession="MS:1001088" name="protein description" value="Conglutin delta 4 OS=Lupinus angustifolius OX=3871 GN=TanjilG_11789 PE=2 SV=1"/>
    </DBSequence>
    <DBSequence length="149" searchDatabase_ref="SDB_LupineRew110E" accession="COND3_LUPAN" id="DBSEQ_COND3_LUPAN" name="F5B8X0">
        <Seq>MAKLTILIALVAALVLVVHTSAFRSSEQSCKRQLQQVNLRHCENHIDQRIQQQQEEEEDRARKLRGIKHVILRHKSSQESEELDQCCEQLNELNSQRCQCRALQQIYESQSEQCEGRQQEQQLEGELEKLPRICGFGPLRRCNINPDEE</Seq>
        <cvParam cvRef="PSI-MS" accession="MS:1001088" name="protein description" value="Conglutin delta 3 OS=Lupinus angustifolius OX=3871 PE=2 SV=2"/>
    </DBSequence>
    <DBSequence length="603" searchDatabase_ref="SDB_LupineRew110E" accession="CONB2_LUPAN" id="DBSEQ_CONB2_LUPAN" name="F5B8W0">
        <Seq>MANMRVKFPTLVLLLGIVFLMAVSIGIAYGEKNAIKNHERPQEREQEERDPRQQPRPRHQEEQEREHGREEERNREPSRGRSESEESREEEREQRREPSRGREQEQQPQHGRREEEEEWQPRRQRPQSRREEREQEQGSSSSSGRQSGYERREQREEREQQQEQDSRSESRRQRNPYYFSYERFQTLYKNRNGQIRVLERFDQRTNRLENLQNYRIVEFQSKPNTLILPKHSDADYILVVLNGRATITIVNPDKRQAYNLEHGDALRLPAGTTSYILNPDDNQNLRVVKLAIPINNPGNFYDFYPSSTKDQQSYFNGFSRNTLEATFNTRYEEIQRIILGNEDGQEDEEQSRGQEQSHQDQGVIVRVSKEQIQELRKHAQSSSGKGKPSESGPFNLRSDEPIYSNKFGNFYEITPDRNPQAQDLDISLTFIEINEGGLLLPHYNSKAIFVVVVDEGEGNYELVGIRDQERQQDEQEQEEVRRYNAKLSEGDIFVIPAGHPISINASSNLRLLGFGINADENQRNFLAGSEDNVIRQLDKEVKQLTFPGSVEDVERLIKNQQQSYFANAQPQQQQQREKEGRRGRRGLSFPFRSLFTKLLSTIM</Seq>
        <cvParam cvRef="PSI-MS" accession="MS:1001088" name="protein description" value="Conglutin beta 2 OS=Lupinus angustifolius OX=3871 GN=BETA2 PE=1 SV=1"/>
    </DBSequence>
    <DBSequence length="580" searchDatabase_ref="SDB_LupineRew110E" accession="CONB3_LUPAN" id="DBSEQ_CONB3_LUPAN" name="F5B8W1">
        <Seq>MAKMRVRFPTLVLLLGIVFLMAVSIGIAYGEKNVLKNHERPQEREQEERDPRQQPRPHHQEEQEREHRRESEESQEEEREQRREPRREREQEQQPQHGRREEEEEWQPRRQRPQSRREEREQEQGSSSSSRRQSGYERREQREEREQEQEQGSRSDSRRQRNPYYFSSERFQTLYRNRNGQIRVLERFDQRTNRLENLQNYRIVEFQSKPNTLILPKHSDADYILVVLNGSATITIVNPDKRQSYNLENGDALRLPAGTTSYILNPDDNQNLRVVKLAIPINNPGNFYDFYPSSSKDQQSYFSGFSKNTLEATFNTRYEEIQSILLGNEDEQEDDEQWHGQEQSHQDEGVIVRVSKEQVQELRKYAQSSSRKGKPYESGPFNLRSNKPIYSNKFGNFYEITPDRNPQAQDLDISLTFIEINEGALLLPHYNSKAIFVVVVDEGEGNYELVGIRDQQRQQDEQEVRRYSARLSEGDIFVIPAGHPISINASSNLRLLGFGINADENQRNFLAGSEDNVIRQLDREVKGLIFPGSAEDVERLIKNQQQSYFANAQPQQQQQREREGRHGRRGHISSILSTLY</Seq>
        <cvParam cvRef="PSI-MS" accession="MS:1001088" name="protein description" value="Conglutin beta 3 OS=Lupinus angustifolius OX=3871 GN=BETA3 PE=1 SV=1"/>
    </DBSequence>
    <DBSequence length="590" searchDatabase_ref="SDB_LupineRew110E" accession="CONB4_LUPAN" id="DBSEQ_CONB4_LUPAN" name="F5B8W2">
        <Seq>MIKMRVRFPTLVLLLGIVFLMAVSIGIAYGEKNVIKNHERPQEREQEERDPRQQPRPHHQEEQEREHRREEERDREPSRGRSESEESREEEREQRREPRREREQEQQPQHGRREEEEEWQPRRQRPQSRREEREQEQGSSSSSRRQSGYERREEREQEQEQGSRSDSRRQRNPYYFSSERFQTLYRNRNGQIRVLERFDQRTDRLENLQNYRIVEFQSKPNTLILPKHSDADYILVVLNGSATITIVNPDKRQSYNLENGDALRLPAGTTSYILNPDDNQNLRVVKLAIPINNPGNFYDFYPSSSKDQQSYFSGFSRNTLEATFNTRYEEIQRILLGNEDEQEDDEQRHGQEQSHQDEGVIVRVSKEQVQELRKYAQSSSRKGKPSKSGPFNLRSNKPIYSNKFGNFYEITPNRNPQAQDLDISLTFIEINEGALLLPHYNSKAIFVVLVDEGEGNYELVGIRDQQRQQDEQEVRRYSARLSEGDIFVIPAGHPISINASSNLRLLGFGINADENQRNFLAGSEDNVIRQLDTEVKGLTFPGSTEDVERLIKNQQQSYFANAQPQQQQQREREGRRGRRGHISSILSTLY</Seq>
        <cvParam cvRef="PSI-MS" accession="MS:1001088" name="protein description" value="Conglutin beta 4 OS=Lupinus angustifolius OX=3871 GN=BETA4 PE=1 SV=1"/>
    </DBSequence>
    <DBSequence length="155" searchDatabase_ref="SDB_LupineRew110E" accession="RS27A_LUPAL" id="DBSEQ_RS27A_LUPAL" name="P47905">
        <Seq>MQIFVKTLTGKTITLEVESSDTIDNVKAKIQDKEGIPPDQQRLIFAGKQLEDGRTLADYNIQKESTLHLVLRLRGGAKKRKKKTYTKPKKIKHKHKKVKLAVLQFYKVDDSGKVQRLRKECPNTECGAGTFMANHFDRHYCGKCGKTYVYQKADA</Seq>
        <cvParam cvRef="PSI-MS" accession="MS:1001088" name="protein description" value="Ubiquitin-40S ribosomal protein S27a OS=Lupinus albus OX=3870 PE=3 SV=2"/>
    </DBSequence>
    <DBSequence length="77" searchDatabase_ref="SDB_LupineRew110E" accession="UBIQ_LUPPO" id="DBSEQ_UBIQ_LUPPO" name="P69317">
        <Seq>MQIFVKTLTGKTITLEVESSDTIDNVKAKIQDKEGIPPDQQRLIFAGKQLEDGRTLADYNIQKESTLHLVLRLRGGF</Seq>
        <cvParam cvRef="PSI-MS" accession="MS:1001088" name="protein description" value="Ubiquitin OS=Lupinus polyphyllus OX=3874 PE=3 SV=2"/>
    </DBSequence>
    <DBSequence length="531" searchDatabase_ref="SDB_LupineRew110E" accession="CONB1_LUPAL" id="DBSEQ_CONB1_LUPAL" name="Q53HY0">
        <Seq>MGKMRVRFPTLVLVLGIVFLMAVSIGIAYGEKDVLKSHERPEEREQEEWQPRRQRPQSRREEREQEQEQGSPSYPRRQSGYERRQYHERSEQREEREQEQQQGSPSYSRRQRNPYHFNSQRFQTLYKNRNGKIRVLERFDQRTNRLENLQNYRIVEFQSKPNTLILPKHSDADYVLVVLNGRATITIVNPDRRQAYNLEYGDALRIPAGSTSYILNPDDNQKLRVVKLAIPINNPGYFYDFYPSSTKDQQSYFSGFSRNTLEATFNTRYEEIQRILLGNEDEQEYEEQRRGQEQSHQDEGVIVRVSREQIQELTKYAQSSSGKDKPSQSGPFNLRSNEPIYSNKYGNFYEITPDRNPQVQDLDISLTFTEINEGALLLPHYNSKAIFIVVVGEGNGKYELVGIRDQQRQQDEQEEEPEEVRRYSARLSEGDIFVIPAGYPISVNASSNLRLLGFGINAYENQRNFLAGSEDNVIRQLDREVKELTFPGSAEDIERLIKNQQQSYFANALPQQQQQSEKEGRRGRRGPISSI</Seq>
        <cvParam cvRef="PSI-MS" accession="MS:1001088" name="protein description" value="Conglutin beta 1 OS=Lupinus albus OX=3870 PE=1 SV=2"/>
    </DBSequence>
    <DBSequence length="533" searchDatabase_ref="SDB_LupineRew110E" accession="CONB2_LUPAL" id="DBSEQ_CONB2_LUPAL" name="Q6EBC1">
        <Seq>MGKMRVRFPTLVLVLGIVFLMAVSIGIAYGEKDVLKSHERPEEREQEEWQPRRQRPQSRREEREQEQEQGSPSYPRRQSGYERRQYHERSEQREEREQEQQQGSPSYSRRQRNPYHFSSQRFQTLYKNRNGKIRVLERFDQRTNRLENLQNYRIVEFQSKPNTLILPKHSDADYVLVVLNGRATITIVNPDRRQAYNLEYGDALRIPAGSTSYILNPDDNQKLRVVKLAIPINNPGYFYDFYPSSTKDQQSYFSGFSRNTLEATFNTRYEEIQRIILGNEDEQEYEEQRRGQEQSDQDEGVIVIVSKKQIQKLTKHAQSSSGKDKPSDSGPFNLRSNEPIYSNKYGNFYEITPDRNPQVQDLNISLTYIKINEGALLLPHYNSKAIYVVVVDEGEGNYELVGIRDQQRQQDEQEEKEEEVIRYSARLSEGDIFVIPAGYPISINASSNLRLLGFGINADENQRNFLAGSKDNVIRQLDRAVNELTFPGSAEDIERLIKNQQQSYFANGQPQQQQQQQSEKEGRRGRRGSSLPF</Seq>
        <cvParam cvRef="PSI-MS" accession="MS:1001088" name="protein description" value="Conglutin beta 2 OS=Lupinus albus OX=3870 PE=1 SV=1"/>
    </DBSequence>
    <DBSequence length="172" searchDatabase_ref="SDB_LupineRew110E" accession="CYPH_LUPLU" id="DBSEQ_CYPH_LUPLU" name="O49886">
        <Seq>MSNPKVFFDMAIAGNPAGRIVMELYADTTPRTAENFRALCTGEKGVGRSGKPLHYKGSTFHRVIPNFMCQGGDFTAGNGTGAESIYGAKFADENFIKRHTGPGILSMANAGAGTNGSQFFICTEKTEWLDGKHVVFGKVIEGMNVVRDIEKVGSGSGKTSRPVTIADCGQLS</Seq>
        <cvParam cvRef="PSI-MS" accession="MS:1001088" name="protein description" value="Peptidyl-prolyl cis-trans isomerase OS=Lupinus luteus OX=3873 PE=2 SV=1"/>
    </DBSequence>
    <DBSequence length="455" searchDatabase_ref="SDB_LupineRew110E" accession="RBL_LUPAB" id="DBSEQ_RBL_LUPAB" name="P69573">
        <Seq>SVGFKAGVKDYKLTYYTPDYKTKDTDILAAFRVTPQPGVPPEEAGAAVAAESSTGTWTTVWTDGLTSLDRYKGRCYHIEPVAGEESQFIAYVAYPLDLFEEGSVTNMFTSIVGNVFGFKALRALRLEDLRIPNAYVKTFQGPPHGIQVERDKLNKYGRPLLGCTIKPKLGLSAKNYGRAVYECLRGGLDFTKDDENVNSQPFMRWRDRFLFCAEALYKAQAETGEIKGHYLNATAGTCEEMIKRAVFARELGVPIVMHDYLTGGFTANTTLAHYCRDNGLLLHIHRAMHAVIDRQKNHGMHFRVLAKALRLSGGDHIHSGTVVGKLEGEREITLGFVDLLRDDFVEKDRSRGIYFTQDWVSLPGVLPVASGGIHVWHMPALTEIFGDDSVLQFGGGTLGHPWGNAPGAVANRVALEACVQARNEGRDLASEGNQIIREASKWSPELAAACEVWKE</Seq>
        <cvParam cvRef="PSI-MS" accession="MS:1001088" name="protein description" value="Ribulose bisphosphate carboxylase large chain (Fragment) OS=Lupinus albifrons OX=49830 GN=rbcL PE=3 SV=1"/>
    </DBSequence>
    <DBSequence length="455" searchDatabase_ref="SDB_LupineRew110E" accession="RBL_LUPAN" id="DBSEQ_RBL_LUPAN" name="P69575">
        <Seq>SVGFKAGVKDYKLTYYTPDYKTKDTDILAAFRVTPQPGVPPEEAGAAVAAESSTGTWTTVWTDGLTSLDRYKGRCYHIEPVAGEESQFIAYVAYPLDLFEEGSVTNMFTSIVGNVFGFKALRALRLEDLRIPNAYVKTFQGPPHGIQVERDKLNKYGRPLLGCTIKPKLGLSAKNYGRAVYECLRGGLDFTKDDENVNSQPFMRWRDRFLFCAEALYKAQAETGEIKGHYLNATAGTCEEMIKRAVFARELGVPIVMHDYLTGGFTANTSLSHYCRDNGLLLHIHRAMHAVIDRQKNHGMHFRVLAKALRLSGGDHIHSGTVVGKLEGEREITLGFVDLLRDDFVEKDRSRGIYFTQDWVSLPGVLPVASGGIHVWHMPALTEIFGDDSVLQFGGGTLGHPWGNAPGAVANRVALEACVQARNEGRDLASEGNQIIREASKWSPELAAACEVWKE</Seq>
        <cvParam cvRef="PSI-MS" accession="MS:1001088" name="protein description" value="Ribulose bisphosphate carboxylase large chain (Fragment) OS=Lupinus angustifolius OX=3871 GN=rbcL PE=3 SV=1"/>
    </DBSequence>
    <DBSequence length="455" searchDatabase_ref="SDB_LupineRew110E" accession="RBL_LUPAR" id="DBSEQ_RBL_LUPAR" name="P69576">
        <Seq>SVGFKAGVKDYKLTYYTPDYKTKDTDILAAFRVTPQPGVPPEEAGAAVAAESSTGTWTTVWTDGLTSLDRYKGRCYHIEPVAGEESQFIAYVAYPLDLFEEGSVTNMFTSIVGNVFGFKALRALRLEDLRIPNAYVKTFQGPPHGIQVERDKLNKYGRPLLGCTIKPKLGLSAKNYGRAVYECLRGGLDFTKDDENVNSQPFMRWRDRFLFCAEALYKAQAETGEIKGHYLNATAGTCEEMIKRAVFARELGVPIVMHDYLTGGFTANTTLSHYCRDNGLLLHIHRAMHAVIDRQKNHGMHFRVLAKALRLSGGDHIHSGTVVGKLEGEREITLGFVDLLRDDFVEKDRSRGIYFTQDWVSLPGVLPVASGGIHVWHMPALTEIFGDDSVLQFGGGTLGHPWGNAPGAVANRVALEACVQARNEGRDLASEGNQIIREASKWSPELAAACEVWKE</Seq>
        <cvParam cvRef="PSI-MS" accession="MS:1001088" name="protein description" value="Ribulose bisphosphate carboxylase large chain (Fragment) OS=Lupinus arboreus OX=3872 GN=rbcL PE=3 SV=1"/>
    </DBSequence>
    <DBSequence length="455" searchDatabase_ref="SDB_LupineRew110E" accession="RBL_LUPAT" id="DBSEQ_RBL_LUPAT" name="P69577">
        <Seq>SVGFKAGVKDYKLTYYTPDYKTKDTDILAAFRVTPQPGVPPEEAGAAVAAESSTGTWTTVWTDGLTSLDRYKGRCYHIEPVAGEESQFIAYVAYPLDLFEEGSVTNMFTSIVGNVFGFKALRALRLEDLRIPNAYVKTFQGPPHGIQVERDKLNKYGRPLLGCTIKPKLGLSAKNYGRAVYECLRGGLDFTKDDENVNSQPFMRWRDRFLFCAEALYKAQAETGEIKGHYLNATAGTCEEMIKRAVFARELGVPIVMHDYLTGGFTANTTLSHYCRDNGLLLHIHRAMHAVIDRQKNHGMHFRVLAKALRLSGGDHIHSGTVVGKLEGEREITLGFVDLLRDDFVEKDRSRGIYFTQDWVSLPGVLPVASGGIHVWHMPALTEIFGDDSVLQFGGGTLGHPWGNAPGAVANRVALEACVQARNEGRDLASEGNQIIREASKWSPELAAACEVWKE</Seq>
        <cvParam cvRef="PSI-MS" accession="MS:1001088" name="protein description" value="Ribulose bisphosphate carboxylase large chain (Fragment) OS=Lupinus arcticus OX=53215 GN=rbcL PE=3 SV=1"/>
    </DBSequence>
    <DBSequence length="455" searchDatabase_ref="SDB_LupineRew110E" accession="RBL_LUPHI" id="DBSEQ_RBL_LUPHI" name="P69581">
        <Seq>SVGFKAGVKDYKLTYYTPDYKTKDTDILAAFRVTPQPGVPPEEAGAAVAAESSTGTWTTVWTDGLTSLDRYKGRCYHIEPVAGEESQFIAYVAYPLDLFEEGSVTNMFTSIVGNVFGFKALRALRLEDLRIPNAYVKTFQGPPHGIQVERDKLNKYGRPLLGCTIKPKLGLSAKNYGRAVYECLRGGLDFTKDDENVNSQPFMRWRDRFLFCAEALYKAQAETGEIKGHYLNATAGTCEEMIKRAVFARELGVPIVMHDYLTGGFTANTSLSHYCRDNGLLLHIHRAMHAVIDRQKNHGMHFRVLAKALRLSGGDHIHSGTVVGKLEGEREITLGFVDLLRDDFVEKDRSRGIYFTQDWVSLPGVLPVASGGIHVWHMPALTEIFGDDSVLQFGGGTLGHPWGNAPGAVANRVALEACVQARNEGRDLASEGNQIIREASKWSPELAAACEVWKE</Seq>
        <cvParam cvRef="PSI-MS" accession="MS:1001088" name="protein description" value="Ribulose bisphosphate carboxylase large chain (Fragment) OS=Lupinus hispanicus OX=53228 GN=rbcL PE=3 SV=1"/>
    </DBSequence>
    <DBSequence length="455" searchDatabase_ref="SDB_LupineRew110E" accession="RBL_LUPLA" id="DBSEQ_RBL_LUPLA" name="P69582">
        <Seq>SVGFKAGVKDYKLTYYTPDYKTKDTDILAAFRVTPQPGVPPEEAGAAVAAESSTGTWTTVWTDGLTSLDRYKGRCYHIEPVAGEESQFIAYVAYPLDLFEEGSVTNMFTSIVGNVFGFKALRALRLEDLRIPNAYVKTFQGPPHGIQVERDKLNKYGRPLLGCTIKPKLGLSAKNYGRAVYECLRGGLDFTKDDENVNSQPFMRWRDRFLFCAEALYKAQAETGEIKGHYLNATAGTCEEMIKRAVFARELGVPIVMHDYLTGGFTANTTLAHYCRDNGLLLHIHRAMHAVIDRQKNHGMHFRVLAKALRLSGGDHIHSGTVVGKLEGEREITLGFVDLLRDDFVEKDRSRGIYFTQDWVSLPGVLPVASGGIHVWHMPALTEIFGDDSVLQFGGGTLGHPWGNAPGAVANRVALEACVQARNEGRDLASEGNQIIREASKWSPELAAACEVWKE</Seq>
        <cvParam cvRef="PSI-MS" accession="MS:1001088" name="protein description" value="Ribulose bisphosphate carboxylase large chain (Fragment) OS=Lupinus latifolius OX=53229 GN=rbcL PE=3 SV=1"/>
    </DBSequence>
    <DBSequence length="455" searchDatabase_ref="SDB_LupineRew110E" accession="RBL_LUPLU" id="DBSEQ_RBL_LUPLU" name="P69583">
        <Seq>SVGFKAGVKDYKLTYYTPDYKTKDTDILAAFRVTPQPGVPPEEAGAAVAAESSTGTWTTVWTDGLTSLDRYKGRCYHIEPVAGEESQFIAYVAYPLDLFEEGSVTNMFTSIVGNVFGFKALRALRLEDLRIPNAYVKTFQGPPHGIQVERDKLNKYGRPLLGCTIKPKLGLSAKNYGRAVYECLRGGLDFTKDDENVNSQPFMRWRDRFLFCAEALYKAQAETGEIKGHYLNATAGTCEEMIKRAVFARELGVPIVMHDYLTGGFTANTSLSHYCRDNGLLLHIHRAMHAVIDRQKNHGMHFRVLAKALRLSGGDHIHSGTVVGKLEGEREITLGFVDLLRDDFVEKDRSRGIYFTQDWVSLPGVLPVASGGIHVWHMPALTEIFGDDSVLQFGGGTLGHPWGNAPGAVANRVALEACVQARNEGRDLASEGNQIIREASKWSPELAAACEVWKE</Seq>
        <cvParam cvRef="PSI-MS" accession="MS:1001088" name="protein description" value="Ribulose bisphosphate carboxylase large chain (Fragment) OS=Lupinus luteus OX=3873 GN=rbcL PE=3 SV=1"/>
    </DBSequence>
    <DBSequence length="455" searchDatabase_ref="SDB_LupineRew110E" accession="RBL_LUPMU" id="DBSEQ_RBL_LUPMU" name="P69585">
        <Seq>SVGFKAGVKDYKLTYYTPDYKTKDTDILAAFRVTPQPGVPPEEAGAAVAAESSTGTWTTVWTDGLTSLDRYKGRCYHIEPVAGEESQFIAYVAYPLDLFEEGSVTNMFTSIVGNVFGFKALRALRLEDLRIPNAYVKTFQGPPHGIQVERDKLNKYGRPLLGCTIKPKLGLSAKNYGRAVYECLRGGLDFTKDDENVNSQPFMRWRDRFLFCAEALYKAQAETGEIKGHYLNATAGTCEEMIKRAVFARELGVPIVMHDYLTGGFTANTSLSHYCRDNGLLLHIHRAMHAVIDRQKNHGMHFRVLAKALRLSGGDHIHSGTVVGKLEGEREITLGFVDLLRDDFVEKDRSRGIYFTQDWVSLPGVLPVASGGIHVWHMPALTEIFGDDSVLQFGGGTLGHPWGNAPGAVANRVALEACVQARNEGRDLASEGNQIIREASKWSPELAAACEVWKE</Seq>
        <cvParam cvRef="PSI-MS" accession="MS:1001088" name="protein description" value="Ribulose bisphosphate carboxylase large chain (Fragment) OS=Lupinus mutabilis OX=53232 GN=rbcL PE=3 SV=1"/>
    </DBSequence>
    <DBSequence length="455" searchDatabase_ref="SDB_LupineRew110E" accession="RBL_LUPNO" id="DBSEQ_RBL_LUPNO" name="P69586">
        <Seq>SVGFKAGVKDYKLTYYTPDYKTKDTDILAAFRVTPQPGVPPEEAGAAVAAESSTGTWTTVWTDGLTSLDRYKGRCYHIEPVAGEESQFIAYVAYPLDLFEEGSVTNMFTSIVGNVFGFKALRALRLEDLRIPNAYVKTFQGPPHGIQVERDKLNKYGRPLLGCTIKPKLGLSAKNYGRAVYECLRGGLDFTKDDENVNSQPFMRWRDRFLFCAEALYKAQAETGEIKGHYLNATAGTCEEMIKRAVFARELGVPIVMHDYLTGGFTANTTLSHYCRDNGLLLHIHRAMHAVIDRQKNHGMHFRVLAKALRLSGGDHIHSGTVVGKLEGEREITLGFVDLLRDDFVEKDRSRGIYFTQDWVSLPGVLPVASGGIHVWHMPALTEIFGDDSVLQFGGGTLGHPWGNAPGAVANRVALEACVQARNEGRDLASEGNQIIREASKWSPELAAACEVWKE</Seq>
        <cvParam cvRef="PSI-MS" accession="MS:1001088" name="protein description" value="Ribulose bisphosphate carboxylase large chain (Fragment) OS=Lupinus nootkatensis OX=53234 GN=rbcL PE=3 SV=1"/>
    </DBSequence>
    <DBSequence length="455" searchDatabase_ref="SDB_LupineRew110E" accession="RBL_LUPPE" id="DBSEQ_RBL_LUPPE" name="P69588">
        <Seq>SVGFKAGVKDYKLTYYTPDYKTKDTDILAAFRVTPQPGVPPEEAGAAVAAESSTGTWTTVWTDGLTSLDRYKGRCYHIEPVAGEESQFIAYVAYPLDLFEEGSVTNMFTSIVGNVFGFKALRALRLEDLRIPNAYVKTFQGPPHGIQVERDKLNKYGRPLLGCTIKPKLGLSAKNYGRAVYECLRGGLDFTKDDENVNSQPFMRWRDRFLFCAEALYKAQAETGEIKGHYLNATAGTCEEMIKRAVFARELGVPIVMHDYLTGGFTANTTLSHYCRDNGLLLHIHRAMHAVIDRQKNHGMHFRVLAKALRLSGGDHIHSGTVVGKLEGEREITLGFVDLLRDDFVEKDRSRGIYFTQDWVSLPGVLPVASGGIHVWHMPALTEIFGDDSVLQFGGGTLGHPWGNAPGAVANRVALEACVQARNEGRDLASEGNQIIREASKWSPELAAACEVWKE</Seq>
        <cvParam cvRef="PSI-MS" accession="MS:1001088" name="protein description" value="Ribulose bisphosphate carboxylase large chain (Fragment) OS=Lupinus perennis OX=53236 GN=rbcL PE=3 SV=1"/>
    </DBSequence>
    <DBSequence length="455" searchDatabase_ref="SDB_LupineRew110E" accession="RBL_LUPPO" id="DBSEQ_RBL_LUPPO" name="P69590">
        <Seq>SVGFKAGVKDYKLTYYTPDYKTKDTDILAAFRVTPQPGVPPEEAGAAVAAESSTGTWTTVWTDGLTSLDRYKGRCYHIEPVAGEESQFIAYVAYPLDLFEEGSVTNMFTSIVGNVFGFKALRALRLEDLRIPNAYVKTFQGPPHGIQVERDKLNKYGRPLLGCTIKPKLGLSAKNYGRAVYECLRGGLDFTKDDENVNSQPFMRWRDRFLFCAEALYKAQAETGEIKGHYLNATAGTCEEMIKRAVFARELGVPIVMHDYLTGGFTANTTLSHYCRDNGLLLHIHRAMHAVIDRQKNHGMHFRVLAKALRLSGGDHIHSGTVVGKLEGEREITLGFVDLLRDDFVEKDRSRGIYFTQDWVSLPGVLPVASGGIHVWHMPALTEIFGDDSVLQFGGGTLGHPWGNAPGAVANRVALEACVQARNEGRDLASEGNQIIREASKWSPELAAACEVWKE</Seq>
        <cvParam cvRef="PSI-MS" accession="MS:1001088" name="protein description" value="Ribulose bisphosphate carboxylase large chain (Fragment) OS=Lupinus polyphyllus OX=3874 GN=rbcL PE=3 SV=1"/>
    </DBSequence>
    <DBSequence length="455" searchDatabase_ref="SDB_LupineRew110E" accession="RBL_LUPNA" id="DBSEQ_RBL_LUPNA" name="P92407">
        <Seq>SVGFKAGVKDYKLTYYTPDYKTKDTDILAAFRVTPQPGVPPEEAGAAVAAESSTGTWTTVWTDGLTSLDRYKGRCYHIEPVPGEESQFIAYVAYPLDLFEEGSVTNMFTSIVGNVFGFKALRALRLEDLRIPNAYVKTFQGPPHGIQVERDKLNKYGRPLLGCTIKPKLGLSAKNYGRAVYECLRGGLDFTKDDENVNSQPFMRWRDRFLFCAEALYKAQAETGEIKGHYLNATAGTCEEMIKRAVFARELGVPIVMHDYLTGGFTANTTLSHYCRDNGLLLHIHRAMHAVIDRQKNHGMHFRVLAKALRLSGGDHIHSGTVVGKLEGEREITLGFVDLLRDDFVEKDRSRGIYFTQDWVSLPGVLPVASGGIHVWHMPALTEIFGDDSVLQFGGGTLGHPWGNAPGAVANRVALEACVQARNEGRDLASEGNQIIREASKWSPELAAACEVWKE</Seq>
        <cvParam cvRef="PSI-MS" accession="MS:1001088" name="protein description" value="Ribulose bisphosphate carboxylase large chain (Fragment) OS=Lupinus nanus OX=53233 GN=rbcL PE=3 SV=1"/>
    </DBSequence>
    <DBSequence length="455" searchDatabase_ref="SDB_LupineRew110E" accession="RBL_LUPAA" id="DBSEQ_RBL_LUPAA" name="P69572">
        <Seq>SVGFKAGVKDYKLTYYTPDYETKDTDILAAFRVTPQPGVPPEEAGAAVAAESSTGTWTTVWTDGLTSLDRYKGRCYHIEPVAGEESQFIAYVAYPLDLFEEGSVTNMFTSIVGNVFGFKALRALRLEDLRIPNAYVKTFQGPPHGIQVERDKLNKYGRPLLGCTIKPKLGLSAKNYGRAVYECLRGGLDFTKDDENVNSQPFMRWRDRFLFCAEALYKAQAETGEIKGHYLNATAGTCEEMIKRAVFARELGVPIVMHDYLTGGFTANTSLAHYCRDNGLLLHIHRAMHAVIDRQKNHGMHFRVLAKALRLSGGDHIHSGTVVGKLEGEREITLGFVDLLRDDFVEKDRSRGIYFTQDWVSLPGVLPVASGGIHVWHMPALTEIFGDDSVLQFGGGTLGHPWGNAPGAVANRVALEACVQARNEGRDLASEGNQIIREASKWSPELAAACEVWKE</Seq>
        <cvParam cvRef="PSI-MS" accession="MS:1001088" name="protein description" value="Ribulose bisphosphate carboxylase large chain (Fragment) OS=Lupinus atlanticus OX=53218 GN=rbcL PE=3 SV=1"/>
    </DBSequence>
    <DBSequence length="455" searchDatabase_ref="SDB_LupineRew110E" accession="RBL_LUPDI" id="DBSEQ_RBL_LUPDI" name="P69580">
        <Seq>SVGFKAGVKDYKLTYYTPDYETKDTDILAAFRVTPQPGVPPEEAGAAVAAESSTGTWTTVWTDGLTSLDRYKGRCYHIEPVAGEESQFIAYVAYPLDLFEEGSVTNMFTSIVGNVFGFKALRALRLEDLRIPNAYVKTFQGPPHGIQVERDKLNKYGRPLLGCTIKPKLGLSAKNYGRAVYECLRGGLDFTKDDENVNSQPFMRWRDRFLFCAEALYKAQAETGEIKGHYLNATAGTCEEMIKRAVFARELGVPIVMHDYLTGGFTANTSLAHYCRDNGLLLHIHRAMHAVIDRQKNHGMHFRVLAKALRLSGGDHIHSGTVVGKLEGEREITLGFVDLLRDDFVEKDRSRGIYFTQDWVSLPGVLPVASGGIHVWHMPALTEIFGDDSVLQFGGGTLGHPWGNAPGAVANRVALEACVQARNEGRDLASEGNQIIREASKWSPELAAACEVWKE</Seq>
        <cvParam cvRef="PSI-MS" accession="MS:1001088" name="protein description" value="Ribulose bisphosphate carboxylase large chain (Fragment) OS=Lupinus digitatus OX=53225 GN=rbcL PE=3 SV=1"/>
    </DBSequence>
    <DBSequence length="455" searchDatabase_ref="SDB_LupineRew110E" accession="RBL_LUPPI" id="DBSEQ_RBL_LUPPI" name="P69589">
        <Seq>SVGFKAGVKDYKLTYYTPDYETKDTDILAAFRVTPQPGVPPEEAGAAVAAESSTGTWTTVWTDGLTSLDRYKGRCYHIEPVAGEESQFIAYVAYPLDLFEEGSVTNMFTSIVGNVFGFKALRALRLEDLRIPNAYVKTFQGPPHGIQVERDKLNKYGRPLLGCTIKPKLGLSAKNYGRAVYECLRGGLDFTKDDENVNSQPFMRWRDRFLFCAEALYKAQAETGEIKGHYLNATAGTCEEMIKRAVFARELGVPIVMHDYLTGGFTANTSLAHYCRDNGLLLHIHRAMHAVIDRQKNHGMHFRVLAKALRLSGGDHIHSGTVVGKLEGEREITLGFVDLLRDDFVEKDRSRGIYFTQDWVSLPGVLPVASGGIHVWHMPALTEIFGDDSVLQFGGGTLGHPWGNAPGAVANRVALEACVQARNEGRDLASEGNQIIREASKWSPELAAACEVWKE</Seq>
        <cvParam cvRef="PSI-MS" accession="MS:1001088" name="protein description" value="Ribulose bisphosphate carboxylase large chain (Fragment) OS=Lupinus pilosus OX=53237 GN=rbcL PE=3 SV=1"/>
    </DBSequence>
    <DBSequence length="455" searchDatabase_ref="SDB_LupineRew110E" accession="RBL_LUPPR" id="DBSEQ_RBL_LUPPR" name="P69591">
        <Seq>SVGFKAGVKDYKLTYYTPDYETKDTDILAAFRVTPQPGVPPEEAGAAVAAESSTGTWTTVWTDGLTSLDRYKGRCYHIEPVAGEESQFIAYVAYPLDLFEEGSVTNMFTSIVGNVFGFKALRALRLEDLRIPNAYVKTFQGPPHGIQVERDKLNKYGRPLLGCTIKPKLGLSAKNYGRAVYECLRGGLDFTKDDENVNSQPFMRWRDRFLFCAEALYKAQAETGEIKGHYLNATAGTCEEMIKRAVFARELGVPIVMHDYLTGGFTANTSLAHYCRDNGLLLHIHRAMHAVIDRQKNHGMHFRVLAKALRLSGGDHIHSGTVVGKLEGEREITLGFVDLLRDDFVEKDRSRGIYFTQDWVSLPGVLPVASGGIHVWHMPALTEIFGDDSVLQFGGGTLGHPWGNAPGAVANRVALEACVQARNEGRDLASEGNQIIREASKWSPELAAACEVWKE</Seq>
        <cvParam cvRef="PSI-MS" accession="MS:1001088" name="protein description" value="Ribulose bisphosphate carboxylase large chain (Fragment) OS=Lupinus princei OX=53239 GN=rbcL PE=3 SV=1"/>
    </DBSequence>
    <DBSequence length="455" searchDatabase_ref="SDB_LupineRew110E" accession="RBL_LUPAL" id="DBSEQ_RBL_LUPAL" name="P92397">
        <Seq>SVGFKAGVKDYKLTYYTPDYETKDTDILAAFRVTPQPGVPPEEAGAAVAAESSTGTWTTVWTDGLTSLDRYKGRCYHIEPVAGEENQFIAYVAYPLDLFEEGSVTNMFTSIVGNVFGFKALRALRLEDLRIPNAYVKTFQGPPHGIQVERDKLNKYGRPLLGCTIKPKLGLSAKNYGRAVYECLRGGLDFTKDDENVNSQPFMRWRDRFLFCAEALYKAQAETGEIKGHYLNATAGTCEEMIKRAVFARELGVPIVMHDYLTGGFTANTSLAHYCRDNGLLLHIHRAMHAVIDRQKNHGMHFRVLAKALRLSGGDHIHSGTVVGKLEGEREITLGFVDLLRDDFVEKDRSRGIYFTQDWVSLPGVLPVASGGIHVWHMPALTEIFGDDSVLQFGGGTLGHPWGNAPGAVANRVALEACVQARNEGRDLASEGNQIIREASKWSPELAAACEVWKE</Seq>
        <cvParam cvRef="PSI-MS" accession="MS:1001088" name="protein description" value="Ribulose bisphosphate carboxylase large chain (Fragment) OS=Lupinus albus OX=3870 GN=rbcL PE=3 SV=1"/>
    </DBSequence>
    <DBSequence length="455" searchDatabase_ref="SDB_LupineRew110E" accession="RBL_LUPAE" id="DBSEQ_RBL_LUPAE" name="P69574">
        <Seq>SVGFKAGVKDYKLTYYTPDYQTKDTDILAAFRVTPQPGVPPEEAGAAVAAESSTGTWTTVWTDGLTSLDRYKGRCYHIEPVAGEESQFIAYVAYPLDLFEEGSVTNMFTSIVGNVFGFKALRALRLEDLRIPNAYVKTFQGPPHGIQVERDKLNKYGRPLLGCTIKPKLGLSAKNYGRAVYECLRGGLDFTKDDENVNSQPFMRWRDRFLFCAEALYKAQAETGEIKGHYLNATAGTCEEMIKRAVFARELGVPIVMHDYLTGGFTANTSLAHYCRDNGLLLHIHRAMHAVIDRQKNHGMHFRVLAKALRLSGGDHIHSGTVVGKLEGEREITLGFVDLLRDDFVEKDRSRGIYFTQDWVSLPGVLPVASGGIHVWHMPALTEIFGDDSVLQFGGGTLGHPWGNAPGAVANRVALEACVQARNEGRDLASEGNQIIREASKWSPELAAACEVWKE</Seq>
        <cvParam cvRef="PSI-MS" accession="MS:1001088" name="protein description" value="Ribulose bisphosphate carboxylase large chain (Fragment) OS=Lupinus albescens OX=53214 GN=rbcL PE=3 SV=1"/>
    </DBSequence>
    <DBSequence length="455" searchDatabase_ref="SDB_LupineRew110E" accession="RBL_LUPAU" id="DBSEQ_RBL_LUPAU" name="P69578">
        <Seq>SVGFKAGVKDYKLTYYTPDYQTKDTDILAAFRVTPQPGVPPEEAGAAVAAESSTGTWTTVWTDGLTSLDRYKGRCYHIEPVAGEESQFIAYVAYPLDLFEEGSVTNMFTSIVGNVFGFKALRALRLEDLRIPNAYVKTFQGPPHGIQVERDKLNKYGRPLLGCTIKPKLGLSAKNYGRAVYECLRGGLDFTKDDENVNSQPFMRWRDRFLFCAEALYKAQAETGEIKGHYLNATAGTCEEMIKRAVFARELGVPIVMHDYLTGGFTANTSLAHYCRDNGLLLHIHRAMHAVIDRQKNHGMHFRVLAKALRLSGGDHIHSGTVVGKLEGEREITLGFVDLLRDDFVEKDRSRGIYFTQDWVSLPGVLPVASGGIHVWHMPALTEIFGDDSVLQFGGGTLGHPWGNAPGAVANRVALEACVQARNEGRDLASEGNQIIREASKWSPELAAACEVWKE</Seq>
        <cvParam cvRef="PSI-MS" accession="MS:1001088" name="protein description" value="Ribulose bisphosphate carboxylase large chain (Fragment) OS=Lupinus aureonitens OX=53219 GN=rbcL PE=3 SV=1"/>
    </DBSequence>
    <DBSequence length="455" searchDatabase_ref="SDB_LupineRew110E" accession="RBL_LUPPA" id="DBSEQ_RBL_LUPPA" name="P69587">
        <Seq>SVGFKAGVKDYKLTYYTPDYQTKDTDILAAFRVTPQPGVPPEEAGAAVAAESSTGTWTTVWTDGLTSLDRYKGRCYHIEPVAGEESQFIAYVAYPLDLFEEGSVTNMFTSIVGNVFGFKALRALRLEDLRIPNAYVKTFQGPPHGIQVERDKLNKYGRPLLGCTIKPKLGLSAKNYGRAVYECLRGGLDFTKDDENVNSQPFMRWRDRFLFCAEALYKAQAETGEIKGHYLNATAGTCEEMIKRAVFARELGVPIVMHDYLTGGFTANTSLAHYCRDNGLLLHIHRAMHAVIDRQKNHGMHFRVLAKALRLSGGDHIHSGTVVGKLEGEREITLGFVDLLRDDFVEKDRSRGIYFTQDWVSLPGVLPVASGGIHVWHMPALTEIFGDDSVLQFGGGTLGHPWGNAPGAVANRVALEACVQARNEGRDLASEGNQIIREASKWSPELAAACEVWKE</Seq>
        <cvParam cvRef="PSI-MS" accession="MS:1001088" name="protein description" value="Ribulose bisphosphate carboxylase large chain (Fragment) OS=Lupinus paraguariensis OX=53235 GN=rbcL PE=3 SV=1"/>
    </DBSequence>
    <DBSequence length="455" searchDatabase_ref="SDB_LupineRew110E" accession="RBL_LUPDE" id="DBSEQ_RBL_LUPDE" name="P92401">
        <Seq>SVGFKAGVKDYKLTYYTPDNQTKDTDILAAFRVTPQPGVPPEEAGAAVAAESSTGTWTTVWTDGLTSLDRYKGRCYHIEPVAGEENQFIAYVAYPLDLFEEGSVTNMFTSIVGNVFGFKALRALRLEDLRIPNAYVKTFQGPPHGIQVERDKLNKYGRPLLGCTIKPKLGLSAKNYGRAVYECLRGGLDFTKDDENVNSQPFMRWRDRFLFCAEALYKAQAETGEIKGHYLNATAGTCEEMIKRAVFARELGVPIVMHDYLTGGFTANTSLAHYCRDNGLLLHIHRAMHAVIDRQKNHGMHFRVLAKALRLSGGDHIHSGTVVGKLEGEREITLGFVDLLRDDFVEKDRSRGIYFTQDWVSLPGVLPVASGGIHVWHMPALTEIFGDDSVLQFGGGTLGHPWGNAPGAVANRVALEACVQARNEGRDLASEGNQIIREASKWSPELAAACEVWKE</Seq>
        <cvParam cvRef="PSI-MS" accession="MS:1001088" name="protein description" value="Ribulose bisphosphate carboxylase large chain (Fragment) OS=Lupinus microcarpus var. densiflorus OX=61113 GN=rbcL PE=3 SV=1"/>
    </DBSequence>
    <DBSequence length="455" searchDatabase_ref="SDB_LupineRew110E" accession="RBL_LUPMI" id="DBSEQ_RBL_LUPMI" name="P92406">
        <Seq>SVGFKAGVKDYKLTYYTPDNQTKDTDILAAFRVTPQPGVPPEEAGAAVAAESSTGTWTTVWTDGLTSLDRYKGRCYHIEPVAGEENQFIAYVAYPLDLFEEGSVTNMFTSIVGNVFGFKALRALRLEDLRIPNAYVKTFQGPPHGIQVERDKLNKYGRPLLGCTIKPKLGLSAKNYGRAVYECLRGGLDFTKDDENVNSQPFMRWRDRFLFCAEALYKAQAETGEIKGHYLNATAGTCEEMIKRAVFARELGVPIVMHDYITGGFTANTSLAHYCRDNGLLLHIHRAMHAVIDRQKNHGMHFRVLAKALRLSGGDHIHSGTVVGKLEGEREITLGFVDLLRDDFVEKDRSRGIYFTQDWVSLPGVLPVASGGIHVWHMPALTEIFGDDSVLQFGGGTLGHPWGNAPGAVANRVALEACVQARNEGRDLASEGNQIIREASKWSPELAAACEVWKE</Seq>
        <cvParam cvRef="PSI-MS" accession="MS:1001088" name="protein description" value="Ribulose bisphosphate carboxylase large chain (Fragment) OS=Lupinus microcarpus OX=53231 GN=rbcL PE=3 SV=1"/>
    </DBSequence>
    <DBSequence length="455" searchDatabase_ref="SDB_LupineRew110E" accession="RBL_LUPCO" id="DBSEQ_RBL_LUPCO" name="P69579">
        <Seq>SVGFKAGVKDYKLTYYTPDYETKDTDILAAFRVTPQPGVPPEEAGAAVAAESSTGTWTTVWTDGLTSLDRYKGRCYHIEPVAGEESQFIAYVAYPLDLFEEGSVTNMFTSIVGNVFGFKALRALRLEDLRIPNAYVKTFQGPPHGIQVERDKLNKYGRPLLGCTIKPKLGLSAKNYGRAVYECLRGGLDFTKDDENVNSQPFMRWRDRFLFCAEALYKAQAETGEIKGHYLNATAGTCEEMIKRAVFARELGVPIVMHDYLTGGFTANTTLAHYCRDNGLLLHIHRAMHAVIDRQKNHGMHFRVLAKALRLSGGDHIHSGTVVGKLEGEREITLGFVDLLRDDFVEKDRSRGIYFTQDWVSLPGVLPVASGGIHVWHMPALTEIFGDDSVLQFGGGTLGHPWGNAPGAVANRVALEACVQARNEGRDLASEGNQIIREASKWSPELAAACEVWKE</Seq>
        <cvParam cvRef="PSI-MS" accession="MS:1001088" name="protein description" value="Ribulose bisphosphate carboxylase large chain (Fragment) OS=Lupinus cosentinii OX=53222 GN=rbcL PE=3 SV=1"/>
    </DBSequence>
    <DBSequence length="455" searchDatabase_ref="SDB_LupineRew110E" accession="RBL_LUPMC" id="DBSEQ_RBL_LUPMC" name="P69584">
        <Seq>SVGFKAGVKDYKLTYYTPDYETKDTDILAAFRVTPQPGVPPEEAGAAVAAESSTGTWTTVWTDGLTSLDRYKGRCYHIEPVAGEESQFIAYVAYPLDLFEEGSVTNMFTSIVGNVFGFKALRALRLEDLRIPNAYVKTFQGPPHGIQVERDKLNKYGRPLLGCTIKPKLGLSAKNYGRAVYECLRGGLDFTKDDENVNSQPFMRWRDRFLFCAEALYKAQAETGEIKGHYLNATAGTCEEMIKRAVFARELGVPIVMHDYLTGGFTANTTLAHYCRDNGLLLHIHRAMHAVIDRQKNHGMHFRVLAKALRLSGGDHIHSGTVVGKLEGEREITLGFVDLLRDDFVEKDRSRGIYFTQDWVSLPGVLPVASGGIHVWHMPALTEIFGDDSVLQFGGGTLGHPWGNAPGAVANRVALEACVQARNEGRDLASEGNQIIREASKWSPELAAACEVWKE</Seq>
        <cvParam cvRef="PSI-MS" accession="MS:1001088" name="protein description" value="Ribulose bisphosphate carboxylase large chain (Fragment) OS=Lupinus micranthus OX=53230 GN=rbcL PE=3 SV=1"/>
    </DBSequence>
    <DBSequence length="153" searchDatabase_ref="SDB_LupineRew110E" accession="COND2_LUPAN" id="DBSEQ_COND2_LUPAN" name="Q99235">
        <Seq>MAKLTILIALVAALVLVVHTSAFQSSKQSCKRQLQQVNLRHCENHIAQRIQQQQEEEEDHALKLRGIKHVILRHRSSQEYSEESEELDQCCEQLNELNSQRCQCRALQQIYESQSEQCEGSQQEQQLEQELEKLPRTCGFGPLRRCDVNPDEE</Seq>
        <cvParam cvRef="PSI-MS" accession="MS:1001088" name="protein description" value="Conglutin delta 2 OS=Lupinus angustifolius OX=3871 GN=TanjilG_23180 PE=1 SV=1"/>
    </DBSequence>
    <DBSequence length="150" searchDatabase_ref="SDB_LupineRew110E" accession="RS14_LUPLU" id="DBSEQ_RS14_LUPLU" name="O22584">
        <Seq>MSRRKVRDTKEETVTLGPAVSDGEHVFGVARIFASFNDTFIHVTDLSGRETLVRITGGMKVKADRDESSPYAAMLAAQDVATRCKELGITALHIKLRATGGNKTKTPGRGAQSALRALARSGMKIGRIEDVTPIPSDSTRRKSGRRGRRL</Seq>
        <cvParam cvRef="PSI-MS" accession="MS:1001088" name="protein description" value="40S ribosomal protein S14 OS=Lupinus luteus OX=3873 GN=RPS14 PE=2 SV=1"/>
    </DBSequence>
    <DBSequence length="322" searchDatabase_ref="SDB_LupineRew110E" accession="RLA0_LUPLU" id="DBSEQ_RLA0_LUPLU" name="P50345">
        <Seq>MAPKATKAEKKIVYDGKLCQLLDEYTQILVVNADNVGSKQLQNIRQGLRGDSVVLMGKNTMMKRSVRIHAEKTGNQAFLNLIPLLIGNVGLIFTKGYLKEVSEEVAKYKVGAPACVGLVAPIDVVVPPGNTGLDPSQTSFFQVLNIPTKINKGTVEIITPVELIKKGDKVGSSEAALLAKLGIRPFSYGLVVLSVYDNGSVFKPEVLDLTEDDLLEKFAIGVSQCYFSDTSHFIPNPSAAPHVFINAYKNVLAVAVATEYSFPQADEVKEYLKDPSKFAAVAAAAAPAADSGAAPAAAAKAEKEEEPAEESDDEMGFGLFDE</Seq>
        <cvParam cvRef="PSI-MS" accession="MS:1001088" name="protein description" value="60S acidic ribosomal protein P0 OS=Lupinus luteus OX=3873 PE=2 SV=1"/>
    </DBSequence>
    <DBSequence length="454" searchDatabase_ref="SDB_LupineRew110E" accession="AATM_LUPAN" id="DBSEQ_AATM_LUPAN" name="P26563">
        <Seq>SSLLSIPSLSLQYNDKLKVGGNSLRFSKEQSNTFSNAKSSCRISMVAAVNVSRFEGIPMAPPDPILGVSEAFRADTSDAKLNLGVGAYRTEELQPYVLKVVNKAENLMLERGQNKEYLAIEGLAAFNKATAELLLGADNPAIKQQRVATVQGLSGTGSLRLGAALIERYFPGAKVLISAPTWGNHKNIFNDARVPWSEYRYYDPKTVGLDFEGMIEDIKAAPEGTFVLLHGCAHNPTGIDPTPEQWEKIADVIQEKNHIPFFDVAYQGFASGSLDEDAASVRLFVARGLEVLVAQSYSKNLGLYAERIGAINVISSSPESAARVKSQLKRIARPMYSNPPVHGARIVADIVGNPALFDEWKVEMEMMAGRIKNVRQQLYDSISSKDKSGKDWSFILKQIGMFSYTGLNKNQSDNMTNKWHVYMTKDGRISLAGLSLAKCEYLADAIIDSFHYVS</Seq>
        <cvParam cvRef="PSI-MS" accession="MS:1001088" name="protein description" value="Aspartate aminotransferase P2_ mitochondrial (Fragment) OS=Lupinus angustifolius OX=3871 PE=2 SV=1"/>
    </DBSequence>
    <DBSequence length="145" searchDatabase_ref="SDB_LupineRew110E" accession="RS16_LUPPO" id="DBSEQ_RS16_LUPPO" name="P16149">
        <Seq>MATDQHSNKSNVSAARKPLSPSPTASAAGLIKINGSPIELVEPEILRFKAFEPILLLGKSRFAGVDMRIRVKGGGHTSQIYAIRQSIAKALVAFYQKYVDEQSKKEIKDILVRYDRTLLVADPRRCEPKKFGGRGARARFQKSYR</Seq>
        <cvParam cvRef="PSI-MS" accession="MS:1001088" name="protein description" value="40S ribosomal protein S16 OS=Lupinus polyphyllus OX=3874 GN=RPS16 PE=2 SV=1"/>
    </DBSequence>
    <DBSequence length="448" searchDatabase_ref="SDB_LupineRew110E" accession="TBB2_LUPAL" id="DBSEQ_TBB2_LUPAL" name="Q40106">
        <Seq>MREILHIQGGQCGNQIGAKFWEVVCAEHGIDSTGRYEGDNVLQLERVNVYYNEASCGRFVPRAVLMDLEPGTMDSLRSGTYGQIFRPDNFVFGQSGAGNNWAKGHYTEGAELIDSVLDVVRKEAENCDCLQGFQVCHSLGGGTGSGMGTLLISKIREEYPDRMMLTFSVFPSPKVSDTVVEPYNATLSVHQLVENADECMVLDNEALYDICFRTLKLTTPSFGDLNHLISATMSGVTCCLRFPGQLNSDLRKLAVNLIPFPRLHFFMVGFAPLTSRGSQQYRALTVPELTQQMWDAKNMMCAADPRHGRYLTASAMFRGKMSTKEVDEQMINVQNKNSSYFVEWIPNNVKSTVCDIPPTGLKMASTFIGNSTSIQEMFRRVSEQFTAMFRRKAFLHWYTGEGMDEMEFTEAESNMNDLVSEYQQYQDATADEDGYEYEDEEEVGEEDA</Seq>
        <cvParam cvRef="PSI-MS" accession="MS:1001088" name="protein description" value="Tubulin beta-2 chain OS=Lupinus albus OX=3870 GN=TUBB2 PE=3 SV=1"/>
    </DBSequence>
    <DBSequence length="447" searchDatabase_ref="SDB_LupineRew110E" accession="TBB1_LUPAL" id="DBSEQ_TBB1_LUPAL" name="P37392">
        <Seq>MREILHIQGGQCGNQIGAKFWEVVCAEHGIDSTGRYGGDNELQLERVNVYYNEASCGRFVPRAVLMDLEPGTMDSVRSGPYGQIFRPDNFVFGQSGAGNNWAKGHYTEGAELIDSVLDVVRKEAENCDCLQGFQVCHSLGGGTGSGMGTLLISKIREEYPDRMMLTFSVFPSPKVSDTVVEPYNATLSVHQLVENADECMVLDNEALYDICFRTLKLTTPSFGDLNHLISATMSGVTCCLRFPGQLNSDLRKLAVNLIPFPRLHFFMVGFAPLTSRGSQQYRALTVPELTQQMWDAKNMMCAADPRHGRYLTASAMFRGKMSTKEVDEQMINVQNKNSSYFVEWIPNNVKSTVCDIPPTGLKMASTFIGNSTSIQEMFRRVSEQFTAMFRRKAFLHWYTGEGMDEMEFTEAESNMNDLVSEYQQYQDATADEDGYEYEDEEEIGEEA</Seq>
        <cvParam cvRef="PSI-MS" accession="MS:1001088" name="protein description" value="Tubulin beta-1 chain OS=Lupinus albus OX=3870 GN=TUBB1 PE=3 SV=1"/>
    </DBSequence>
    <DBSequence length="257" searchDatabase_ref="SDB_LupineRew110E" accession="HSP70_LUPPO" id="DBSEQ_HSP70_LUPPO" name="P16121">
        <Seq>KVQDLLLLDVTPLSLGLETAGGVMTVLIPRNTTIPTKKEQVFSTYSDKEPGVLIQVFEGERTRTRDNNLLGKFELSGIPPAPRDVPQITVCFDIDANWCLNVSAEDKTTGQKNKITITNDKGRLSKEDIEKMVQEVEKYKAEDEEVKKKVDTKNALENYAYSMRNTITDDKITSKLPTEDKKKIEDTVDGAISRLDGNQLPEVEEFEDKMKELESLCNPIIAKMYQGVLAQMVLVLLIMADAPTGSGGAGPKIGEVD</Seq>
        <cvParam cvRef="PSI-MS" accession="MS:1001088" name="protein description" value="Heat shock 70 kDa protein (Fragment) OS=Lupinus polyphyllus OX=3874 PE=2 SV=2"/>
    </DBSequence>
    <DBSequence length="205" searchDatabase_ref="SDB_LupineRew110E" accession="RL13A_LUPLU" id="DBSEQ_RL13A_LUPLU" name="O49885">
        <Seq>MVSGSGIAAKRVVVDARHHMLGRLASIVAKELLNGQKVVIVRSEEICISGGLVRQKMKYLRFLRKRMNTKPSHGPIHCAPSKIFWRTVRGMIPHKTKRGEHALARLKVYEGIPPPFDKQKRLVVPDALKVLRLQKGHKYCLLGQLSSEVGWNYYDTIKELEKKRKERSQVVYERKKQLNKLRVKAEQVAQEKLGSQLDILAPVKY</Seq>
        <cvParam cvRef="PSI-MS" accession="MS:1001088" name="protein description" value="60S ribosomal protein L13a OS=Lupinus luteus OX=3873 GN=RPL13A PE=2 SV=1"/>
    </DBSequence>
    <DBSequence length="485" searchDatabase_ref="SDB_LupineRew110E" accession="SAHH_LUPLU" id="DBSEQ_SAHH_LUPLU" name="Q9SP37">
        <Seq>MALLVEKTTSGREYKVKDMSQADFGRLEIELAEVEMPGLMASRSEFGPSQPFKGAKITGSLHMTIQTAVLIETLTALGAEVRWCSCNIFSTQDHAAAAIARDSAAVFAWKGETLQEYWWCTERALDWGPGGGPDLIVDDGGDTTLLIHEGVKAEEIYEKSGQFPDPDSTDNAEFKIVLSIIKEGLKTDPKRYHKMKDRVVGVSEETTTGVKRLYQMQANGTLLFPAINVNDSVTKSKFDNLYGCRHSLPDGLMRATDVMIAGKVAVVAGYGDVGKGCAAALKQAGARVIVTEIDPICALQATMEGLQVLTLEDVVSEADIFVTTTGNKDIIMLDHMKKMKNNAIVCNIGHFDNEIDMLGLETHPGVKRITIKPQTDRWVFPETNTGIIILAEGRLMNLGCATGHPSFVMSCSFTNQVIAQLELWNEKSSGKYEKKVYVLPKHLDEKVAALHLEKLGAKLTKLSKDQADYISVPVEGPYKPFHYRY</Seq>
        <cvParam cvRef="PSI-MS" accession="MS:1001088" name="protein description" value="Adenosylhomocysteinase OS=Lupinus luteus OX=3873 GN=SAHH PE=1 SV=1"/>
    </DBSequence>
    <Peptide id="PTD_RTPLMQV">
        <PeptideSequence>RTPLMQV</PeptideSequence>
    </Peptide>
    <Peptide id="PTD_RTPLMQVPLLLDLNGK">
        <PeptideSequence>RTPLMQVPLLLDLNGK</PeptideSequence>
    </Peptide>
    <Peptide id="PTD_TPLMQV">
        <PeptideSequence>TPLMQV</PeptideSequence>
    </Peptide>
    <Peptide id="PTD_TPLMQVPL">
        <PeptideSequence>TPLMQVPL</PeptideSequence>
    </Peptide>
    <Peptide id="PTD_TPLMQVPLL">
        <PeptideSequence>TPLMQVPLL</PeptideSequence>
    </Peptide>
    <Peptide id="PTD_TPLMQVPLLLDLNGK">
        <PeptideSequence>TPLMQVPLLLDLNGK</PeptideSequence>
    </Peptide>
    <Peptide id="PTD_TPLMQVPLLLDLNGK_4M">
        <PeptideSequence>TPLMQVPLLLDLNGK</PeptideSequence>
        <Modification location="4" residues="M" monoisotopicMassDelta="15.99491024017334">
            <cvParam cvRef="UNIMOD" accession="UNIMOD:35" name="Oxidation" value=""/>
        </Modification>
    </Peptide>
    <Peptide id="PTD_TPLMQVPLLLDLNGKHLWVTCSQHYSSSTYQAPFCHSTQCSR_21C_35C_40C">
        <PeptideSequence>TPLMQVPLLLDLNGKHLWVTCSQHYSSSTYQAPFCHSTQCSR</PeptideSequence>
        <Modification location="21" residues="C" monoisotopicMassDelta="57.021461486816406">
            <cvParam cvRef="UNIMOD" accession="UNIMOD:4" name="Carbamidomethyl" value=""/>
        </Modification>
        <Modification location="35" residues="C" monoisotopicMassDelta="57.021461486816406">
            <cvParam cvRef="UNIMOD" accession="UNIMOD:4" name="Carbamidomethyl" value=""/>
        </Modification>
        <Modification location="40" residues="C" monoisotopicMassDelta="57.021461486816406">
            <cvParam cvRef="UNIMOD" accession="UNIMOD:4" name="Carbamidomethyl" value=""/>
        </Modification>
    </Peptide>
    <Peptide id="PTD_PLMQVPLLLDLNGK">
        <PeptideSequence>PLMQVPLLLDLNGK</PeptideSequence>
    </Peptide>
    <Peptide id="PTD_VPLLLDLNGK">
        <PeptideSequence>VPLLLDLNGK</PeptideSequence>
    </Peptide>
    <Peptide id="PTD_PLLLDLNGK">
        <PeptideSequence>PLLLDLNGK</PeptideSequence>
    </Peptide>
    <Peptide id="PTD_LLLDLNGK">
        <PeptideSequence>LLLDLNGK</PeptideSequence>
    </Peptide>
    <Peptide id="PTD_LLDLNGK">
        <PeptideSequence>LLDLNGK</PeptideSequence>
    </Peptide>
    <Peptide id="PTD_LDLNGK">
        <PeptideSequence>LDLNGK</PeptideSequence>
    </Peptide>
    <Peptide id="PTD_DLNGK">
        <PeptideSequence>DLNGK</PeptideSequence>
    </Peptide>
    <Peptide id="PTD_HLWVTCSQHYSSS_6C">
        <PeptideSequence>HLWVTCSQHYSSS</PeptideSequence>
        <Modification location="6" residues="C" monoisotopicMassDelta="57.021461486816406">
            <cvParam cvRef="UNIMOD" accession="UNIMOD:4" name="Carbamidomethyl" value=""/>
        </Modification>
    </Peptide>
    <Peptide id="PTD_HLWVTCSQHYSSSTY_6C">
        <PeptideSequence>HLWVTCSQHYSSSTY</PeptideSequence>
        <Modification location="6" residues="C" monoisotopicMassDelta="57.021461486816406">
            <cvParam cvRef="UNIMOD" accession="UNIMOD:4" name="Carbamidomethyl" value=""/>
        </Modification>
    </Peptide>
    <Peptide id="PTD_HLWVTCSQHYSSSTYQ_6C">
        <PeptideSequence>HLWVTCSQHYSSSTYQ</PeptideSequence>
        <Modification location="6" residues="C" monoisotopicMassDelta="57.021461486816406">
            <cvParam cvRef="UNIMOD" accession="UNIMOD:4" name="Carbamidomethyl" value=""/>
        </Modification>
    </Peptide>
    <Peptide id="PTD_HLWVTCSQHYSSSTYQAPFCHSTQCSR_6C_20C_25C">
        <PeptideSequence>HLWVTCSQHYSSSTYQAPFCHSTQCSR</PeptideSequence>
        <Modification location="6" residues="C" monoisotopicMassDelta="57.021461486816406">
            <cvParam cvRef="UNIMOD" accession="UNIMOD:4" name="Carbamidomethyl" value=""/>
        </Modification>
        <Modification location="20" residues="C" monoisotopicMassDelta="57.021461486816406">
            <cvParam cvRef="UNIMOD" accession="UNIMOD:4" name="Carbamidomethyl" value=""/>
        </Modification>
        <Modification location="25" residues="C" monoisotopicMassDelta="57.021461486816406">
            <cvParam cvRef="UNIMOD" accession="UNIMOD:4" name="Carbamidomethyl" value=""/>
        </Modification>
    </Peptide>
    <Peptide id="PTD_PFCHSTQCSR_3C_8C">
        <PeptideSequence>PFCHSTQCSR</PeptideSequence>
        <Modification location="3" residues="C" monoisotopicMassDelta="57.021461486816406">
            <cvParam cvRef="UNIMOD" accession="UNIMOD:4" name="Carbamidomethyl" value=""/>
        </Modification>
        <Modification location="8" residues="C" monoisotopicMassDelta="57.021461486816406">
            <cvParam cvRef="UNIMOD" accession="UNIMOD:4" name="Carbamidomethyl" value=""/>
        </Modification>
    </Peptide>
    <Peptide id="PTD_ANTHQCFTCTDSTTTRPGCHNNTCGLLSSNPVTQESGLGELAQDVLAIHSTHGSK_6C_9C_19C_24C">
        <PeptideSequence>ANTHQCFTCTDSTTTRPGCHNNTCGLLSSNPVTQESGLGELAQDVLAIHSTHGSK</PeptideSequence>
        <Modification location="6" residues="C" monoisotopicMassDelta="57.021461486816406">
            <cvParam cvRef="UNIMOD" accession="UNIMOD:4" name="Carbamidomethyl" value=""/>
        </Modification>
        <Modification location="9" residues="C" monoisotopicMassDelta="57.021461486816406">
            <cvParam cvRef="UNIMOD" accession="UNIMOD:4" name="Carbamidomethyl" value=""/>
        </Modification>
        <Modification location="19" residues="C" monoisotopicMassDelta="57.021461486816406">
            <cvParam cvRef="UNIMOD" accession="UNIMOD:4" name="Carbamidomethyl" value=""/>
        </Modification>
        <Modification location="24" residues="C" monoisotopicMassDelta="57.021461486816406">
            <cvParam cvRef="UNIMOD" accession="UNIMOD:4" name="Carbamidomethyl" value=""/>
        </Modification>
    </Peptide>
    <Peptide id="PTD_LGPMVK">
        <PeptideSequence>LGPMVK</PeptideSequence>
    </Peptide>
    <Peptide id="PTD_LGPMVKVPQFLFSCA_14C">
        <PeptideSequence>LGPMVKVPQFLFSCA</PeptideSequence>
        <Modification location="14" residues="C" monoisotopicMassDelta="57.021461486816406">
            <cvParam cvRef="UNIMOD" accession="UNIMOD:4" name="Carbamidomethyl" value=""/>
        </Modification>
    </Peptide>
    <Peptide id="PTD_LGPMVKVPQFLFSCAPSFLAQK_14C">
        <PeptideSequence>LGPMVKVPQFLFSCAPSFLAQK</PeptideSequence>
        <Modification location="14" residues="C" monoisotopicMassDelta="57.021461486816406">
            <cvParam cvRef="UNIMOD" accession="UNIMOD:4" name="Carbamidomethyl" value=""/>
        </Modification>
    </Peptide>
    <Peptide id="PTD_LGPMVKVPQFLFSCAPSFLAQK_4M_14C">
        <PeptideSequence>LGPMVKVPQFLFSCAPSFLAQK</PeptideSequence>
        <Modification location="4" residues="M" monoisotopicMassDelta="15.99491024017334">
            <cvParam cvRef="UNIMOD" accession="UNIMOD:35" name="Oxidation" value=""/>
        </Modification>
        <Modification location="14" residues="C" monoisotopicMassDelta="57.021461486816406">
            <cvParam cvRef="UNIMOD" accession="UNIMOD:4" name="Carbamidomethyl" value=""/>
        </Modification>
    </Peptide>
    <Peptide id="PTD_GPMVK">
        <PeptideSequence>GPMVK</PeptideSequence>
    </Peptide>
    <Peptide id="PTD_VPQFLFS">
        <PeptideSequence>VPQFLFS</PeptideSequence>
    </Peptide>
    <Peptide id="PTD_VPQFLFSCA_8C">
        <PeptideSequence>VPQFLFSCA</PeptideSequence>
        <Modification location="8" residues="C" monoisotopicMassDelta="57.021461486816406">
            <cvParam cvRef="UNIMOD" accession="UNIMOD:4" name="Carbamidomethyl" value=""/>
        </Modification>
    </Peptide>
    <Peptide id="PTD_VPQFLFSCAPSFLAQK_8C">
        <PeptideSequence>VPQFLFSCAPSFLAQK</PeptideSequence>
        <Modification location="8" residues="C" monoisotopicMassDelta="57.021461486816406">
            <cvParam cvRef="UNIMOD" accession="UNIMOD:4" name="Carbamidomethyl" value=""/>
        </Modification>
    </Peptide>
    <Peptide id="PTD_PSFLAQK">
        <PeptideSequence>PSFLAQK</PeptideSequence>
    </Peptide>
    <Peptide id="PTD_GLPNNV">
        <PeptideSequence>GLPNNV</PeptideSequence>
    </Peptide>
    <Peptide id="PTD_GLPNNVQGA">
        <PeptideSequence>GLPNNVQGA</PeptideSequence>
    </Peptide>
    <Peptide id="PTD_GLPNNVQGALG">
        <PeptideSequence>GLPNNVQGALG</PeptideSequence>
    </Peptide>
    <Peptide id="PTD_GLPNNVQGALGL">
        <PeptideSequence>GLPNNVQGALGL</PeptideSequence>
    </Peptide>
    <Peptide id="PTD_GLPNNVQGALGLGQA">
        <PeptideSequence>GLPNNVQGALGLGQA</PeptideSequence>
    </Peptide>
    <Peptide id="PTD_GLPNNVQGALGLGQAPISLQNQLFSHFGLK">
        <PeptideSequence>GLPNNVQGALGLGQAPISLQNQLFSHFGLK</PeptideSequence>
    </Peptide>
    <Peptide id="PTD_GLPNNVQGALGLGQAPISLQNQLFSHFGLKR">
        <PeptideSequence>GLPNNVQGALGLGQAPISLQNQLFSHFGLKR</PeptideSequence>
    </Peptide>
    <Peptide id="PTD_QGALGLGQAPISLQNQLFSHFGLKR">
        <PeptideSequence>QGALGLGQAPISLQNQLFSHFGLKR</PeptideSequence>
    </Peptide>
    <Peptide id="PTD_LGLGQAPISLQNQLFSHFGLK">
        <PeptideSequence>LGLGQAPISLQNQLFSHFGLK</PeptideSequence>
    </Peptide>
    <Peptide id="PTD_LGLGQAPISLQNQLFSHFGLKR">
        <PeptideSequence>LGLGQAPISLQNQLFSHFGLKR</PeptideSequence>
    </Peptide>
    <Peptide id="PTD_GLGQAPISLQNQLFSHFGLK">
        <PeptideSequence>GLGQAPISLQNQLFSHFGLK</PeptideSequence>
    </Peptide>
    <Peptide id="PTD_GLGQAPISLQNQLFSHFGLKR">
        <PeptideSequence>GLGQAPISLQNQLFSHFGLKR</PeptideSequence>
    </Peptide>
    <Peptide id="PTD_GQAPISLQNQLFSHFGLKR">
        <PeptideSequence>GQAPISLQNQLFSHFGLKR</PeptideSequence>
    </Peptide>
    <Peptide id="PTD_QAPISLQNQLFSHFGLKR">
        <PeptideSequence>QAPISLQNQLFSHFGLKR</PeptideSequence>
    </Peptide>
    <Peptide id="PTD_APISLQNQLFSHFGLKR">
        <PeptideSequence>APISLQNQLFSHFGLKR</PeptideSequence>
    </Peptide>
    <Peptide id="PTD_PISLQNQLFSHFGLK">
        <PeptideSequence>PISLQNQLFSHFGLK</PeptideSequence>
    </Peptide>
    <Peptide id="PTD_PISLQNQLFSHFGLKR">
        <PeptideSequence>PISLQNQLFSHFGLKR</PeptideSequence>
    </Peptide>
    <Peptide id="PTD_SLQNQLFSHFGLK">
        <PeptideSequence>SLQNQLFSHFGLK</PeptideSequence>
    </Peptide>
    <Peptide id="PTD_SLQNQLFSHFGLKR">
        <PeptideSequence>SLQNQLFSHFGLKR</PeptideSequence>
    </Peptide>
    <Peptide id="PTD_NQLFSHFGLKR">
        <PeptideSequence>NQLFSHFGLKR</PeptideSequence>
    </Peptide>
    <Peptide id="PTD_SHFGLKR">
        <PeptideSequence>SHFGLKR</PeptideSequence>
    </Peptide>
    <Peptide id="PTD_HFGLKR">
        <PeptideSequence>HFGLKR</PeptideSequence>
    </Peptide>
    <Peptide id="PTD_QFSVCLSR_5C">
        <PeptideSequence>QFSVCLSR</PeptideSequence>
        <Modification location="5" residues="C" monoisotopicMassDelta="57.021461486816406">
            <cvParam cvRef="UNIMOD" accession="UNIMOD:4" name="Carbamidomethyl" value=""/>
        </Modification>
    </Peptide>
    <Peptide id="PTD_QFSVCLSRYSTSNGAILFGDINDPNNNNYIHNSLDVLHDLVYTPLTISK_5C">
        <PeptideSequence>QFSVCLSRYSTSNGAILFGDINDPNNNNYIHNSLDVLHDLVYTPLTISK</PeptideSequence>
        <Modification location="5" residues="C" monoisotopicMassDelta="57.021461486816406">
            <cvParam cvRef="UNIMOD" accession="UNIMOD:4" name="Carbamidomethyl" value=""/>
        </Modification>
    </Peptide>
    <Peptide id="PTD_FSVCLSR_4C">
        <PeptideSequence>FSVCLSR</PeptideSequence>
        <Modification location="4" residues="C" monoisotopicMassDelta="57.021461486816406">
            <cvParam cvRef="UNIMOD" accession="UNIMOD:4" name="Carbamidomethyl" value=""/>
        </Modification>
    </Peptide>
    <Peptide id="PTD_SVCLSR_3C">
        <PeptideSequence>SVCLSR</PeptideSequence>
        <Modification location="3" residues="C" monoisotopicMassDelta="57.021461486816406">
            <cvParam cvRef="UNIMOD" accession="UNIMOD:4" name="Carbamidomethyl" value=""/>
        </Modification>
    </Peptide>
    <Peptide id="PTD_CLSR_1C">
        <PeptideSequence>CLSR</PeptideSequence>
        <Modification location="1" residues="C" monoisotopicMassDelta="57.021461486816406">
            <cvParam cvRef="UNIMOD" accession="UNIMOD:4" name="Carbamidomethyl" value=""/>
        </Modification>
    </Peptide>
    <Peptide id="PTD_YSTSNGAIL">
        <PeptideSequence>YSTSNGAIL</PeptideSequence>
    </Peptide>
    <Peptide id="PTD_YSTSNGAILFGDINDPNNNNYIHNSLDVLHDLVYTPLTISK">
        <PeptideSequence>YSTSNGAILFGDINDPNNNNYIHNSLDVLHDLVYTPLTISK</PeptideSequence>
    </Peptide>
    <Peptide id="PTD_NDPNNNNYIHNSLDVLHDLVYTPLTISK">
        <PeptideSequence>NDPNNNNYIHNSLDVLHDLVYTPLTISK</PeptideSequence>
    </Peptide>
    <Peptide id="PTD_QGEYF">
        <PeptideSequence>QGEYF</PeptideSequence>
    </Peptide>
    <Peptide id="PTD_QGEYFI">
        <PeptideSequence>QGEYFI</PeptideSequence>
    </Peptide>
    <Peptide id="PTD_QGEYFIQ">
        <PeptideSequence>QGEYFIQ</PeptideSequence>
    </Peptide>
    <Peptide id="PTD_QGEYFIQVNAIR">
        <PeptideSequence>QGEYFIQVNAIR</PeptideSequence>
    </Peptide>
    <Peptide id="PTD_IQVNAIR">
        <PeptideSequence>IQVNAIR</PeptideSequence>
    </Peptide>
    <Peptide id="PTD_QVNAIR">
        <PeptideSequence>QVNAIR</PeptideSequence>
    </Peptide>
    <Peptide id="PTD_VNAIR">
        <PeptideSequence>VNAIR</PeptideSequence>
    </Peptide>
    <Peptide id="PTD_NAIR">
        <PeptideSequence>NAIR</PeptideSequence>
    </Peptide>
    <Peptide id="PTD_HLVIPTKNPFISPSSTSYHGSGEIGGALITTTHPYTVLSHSIFEVFTQVFANNMPK">
        <PeptideSequence>HLVIPTKNPFISPSSTSYHGSGEIGGALITTTHPYTVLSHSIFEVFTQVFANNMPK</PeptideSequence>
    </Peptide>
    <Peptide id="PTD_AVGPFG">
        <PeptideSequence>AVGPFG</PeptideSequence>
    </Peptide>
    <Peptide id="PTD_AVGPFGLCYDSR_8C">
        <PeptideSequence>AVGPFGLCYDSR</PeptideSequence>
        <Modification location="8" residues="C" monoisotopicMassDelta="57.021461486816406">
            <cvParam cvRef="UNIMOD" accession="UNIMOD:4" name="Carbamidomethyl" value=""/>
        </Modification>
    </Peptide>
    <Peptide id="PTD_AVGPFGLCYDSRK_8C">
        <PeptideSequence>AVGPFGLCYDSRK</PeptideSequence>
        <Modification location="8" residues="C" monoisotopicMassDelta="57.021461486816406">
            <cvParam cvRef="UNIMOD" accession="UNIMOD:4" name="Carbamidomethyl" value=""/>
        </Modification>
    </Peptide>
    <Peptide id="PTD_VGPFGLCYDSR_7C">
        <PeptideSequence>VGPFGLCYDSR</PeptideSequence>
        <Modification location="7" residues="C" monoisotopicMassDelta="57.021461486816406">
            <cvParam cvRef="UNIMOD" accession="UNIMOD:4" name="Carbamidomethyl" value=""/>
        </Modification>
    </Peptide>
    <Peptide id="PTD_GPFGLCYDSRK_6C">
        <PeptideSequence>GPFGLCYDSRK</PeptideSequence>
        <Modification location="6" residues="C" monoisotopicMassDelta="57.021461486816406">
            <cvParam cvRef="UNIMOD" accession="UNIMOD:4" name="Carbamidomethyl" value=""/>
        </Modification>
    </Peptide>
    <Peptide id="PTD_GLCYDSR_3C">
        <PeptideSequence>GLCYDSR</PeptideSequence>
        <Modification location="3" residues="C" monoisotopicMassDelta="57.021461486816406">
            <cvParam cvRef="UNIMOD" accession="UNIMOD:4" name="Carbamidomethyl" value=""/>
        </Modification>
    </Peptide>
    <Peptide id="PTD_LCYDSR_2C">
        <PeptideSequence>LCYDSR</PeptideSequence>
        <Modification location="2" residues="C" monoisotopicMassDelta="57.021461486816406">
            <cvParam cvRef="UNIMOD" accession="UNIMOD:4" name="Carbamidomethyl" value=""/>
        </Modification>
    </Peptide>
    <Peptide id="PTD_CYDSR_1C">
        <PeptideSequence>CYDSR</PeptideSequence>
        <Modification location="1" residues="C" monoisotopicMassDelta="57.021461486816406">
            <cvParam cvRef="UNIMOD" accession="UNIMOD:4" name="Carbamidomethyl" value=""/>
        </Modification>
    </Peptide>
    <Peptide id="PTD_ISGGAPSVDLILDK">
        <PeptideSequence>ISGGAPSVDLILDK</PeptideSequence>
    </Peptide>
    <Peptide id="PTD_ISGGAPSVDLILDKNDAVWR">
        <PeptideSequence>ISGGAPSVDLILDKNDAVWR</PeptideSequence>
    </Peptide>
    <Peptide id="PTD_GGAPSVDLILDKNDAVWR">
        <PeptideSequence>GGAPSVDLILDKNDAVWR</PeptideSequence>
    </Peptide>
    <Peptide id="PTD_GAPSVDLILDKNDAVWR">
        <PeptideSequence>GAPSVDLILDKNDAVWR</PeptideSequence>
    </Peptide>
    <Peptide id="PTD_LDKNDAVWR">
        <PeptideSequence>LDKNDAVWR</PeptideSequence>
    </Peptide>
    <Peptide id="PTD_ISSENFMV">
        <PeptideSequence>ISSENFMV</PeptideSequence>
    </Peptide>
    <Peptide id="PTD_ISSENFMVQA">
        <PeptideSequence>ISSENFMVQA</PeptideSequence>
    </Peptide>
    <Peptide id="PTD_ISSENFMVQAQD">
        <PeptideSequence>ISSENFMVQAQD</PeptideSequence>
    </Peptide>
    <Peptide id="PTD_ISSENFMVQAQDGVSCLGFVDGGVHAR_16C">
        <PeptideSequence>ISSENFMVQAQDGVSCLGFVDGGVHAR</PeptideSequence>
        <Modification location="16" residues="C" monoisotopicMassDelta="57.021461486816406">
            <cvParam cvRef="UNIMOD" accession="UNIMOD:4" name="Carbamidomethyl" value=""/>
        </Modification>
    </Peptide>
    <Peptide id="PTD_ISSENFMVQAQDGVSCLGFVDGGVHAR_7M_16C">
        <PeptideSequence>ISSENFMVQAQDGVSCLGFVDGGVHAR</PeptideSequence>
        <Modification location="7" residues="M" monoisotopicMassDelta="15.99491024017334">
            <cvParam cvRef="UNIMOD" accession="UNIMOD:35" name="Oxidation" value=""/>
        </Modification>
        <Modification location="16" residues="C" monoisotopicMassDelta="57.021461486816406">
            <cvParam cvRef="UNIMOD" accession="UNIMOD:4" name="Carbamidomethyl" value=""/>
        </Modification>
    </Peptide>
    <Peptide id="PTD_MVQAQDGVSCLGFVDGGVHAR_10C">
        <PeptideSequence>MVQAQDGVSCLGFVDGGVHAR</PeptideSequence>
        <Modification location="10" residues="C" monoisotopicMassDelta="57.021461486816406">
            <cvParam cvRef="UNIMOD" accession="UNIMOD:4" name="Carbamidomethyl" value=""/>
        </Modification>
    </Peptide>
    <Peptide id="PTD_QAQDGVSCLGFVDGGVHAR_8C">
        <PeptideSequence>QAQDGVSCLGFVDGGVHAR</PeptideSequence>
        <Modification location="8" residues="C" monoisotopicMassDelta="57.021461486816406">
            <cvParam cvRef="UNIMOD" accession="UNIMOD:4" name="Carbamidomethyl" value=""/>
        </Modification>
    </Peptide>
    <Peptide id="PTD_AQDGVSCLGFVDGGVHAR_7C">
        <PeptideSequence>AQDGVSCLGFVDGGVHAR</PeptideSequence>
        <Modification location="7" residues="C" monoisotopicMassDelta="57.021461486816406">
            <cvParam cvRef="UNIMOD" accession="UNIMOD:4" name="Carbamidomethyl" value=""/>
        </Modification>
    </Peptide>
    <Peptide id="PTD_DGVSCLGFVDGGVHAR_5C">
        <PeptideSequence>DGVSCLGFVDGGVHAR</PeptideSequence>
        <Modification location="5" residues="C" monoisotopicMassDelta="57.021461486816406">
            <cvParam cvRef="UNIMOD" accession="UNIMOD:4" name="Carbamidomethyl" value=""/>
        </Modification>
    </Peptide>
    <Peptide id="PTD_SCLGFVDGGVHAR_2C">
        <PeptideSequence>SCLGFVDGGVHAR</PeptideSequence>
        <Modification location="2" residues="C" monoisotopicMassDelta="57.021461486816406">
            <cvParam cvRef="UNIMOD" accession="UNIMOD:4" name="Carbamidomethyl" value=""/>
        </Modification>
    </Peptide>
    <Peptide id="PTD_CLGFVDGGVHAR_1C">
        <PeptideSequence>CLGFVDGGVHAR</PeptideSequence>
        <Modification location="1" residues="C" monoisotopicMassDelta="57.021461486816406">
            <cvParam cvRef="UNIMOD" accession="UNIMOD:4" name="Carbamidomethyl" value=""/>
        </Modification>
    </Peptide>
    <Peptide id="PTD_LGFVDGGVHAR">
        <PeptideSequence>LGFVDGGVHAR</PeptideSequence>
    </Peptide>
    <Peptide id="PTD_GFVDGGVHAR">
        <PeptideSequence>GFVDGGVHAR</PeptideSequence>
    </Peptide>
    <Peptide id="PTD_DGGVHAR">
        <PeptideSequence>DGGVHAR</PeptideSequence>
    </Peptide>
    <Peptide id="PTD_AGIALGAHHLEE">
        <PeptideSequence>AGIALGAHHLEE</PeptideSequence>
    </Peptide>
    <Peptide id="PTD_AGIALGAHHLEEN">
        <PeptideSequence>AGIALGAHHLEEN</PeptideSequence>
    </Peptide>
    <Peptide id="PTD_AGIALGAHHLEENL">
        <PeptideSequence>AGIALGAHHLEENL</PeptideSequence>
    </Peptide>
    <Peptide id="PTD_AGIALGAHHLEENLV">
        <PeptideSequence>AGIALGAHHLEENLV</PeptideSequence>
    </Peptide>
    <Peptide id="PTD_AGIALGAHHLEENLVV">
        <PeptideSequence>AGIALGAHHLEENLVV</PeptideSequence>
    </Peptide>
    <Peptide id="PTD_AGIALGAHHLEENLVVFDLER">
        <PeptideSequence>AGIALGAHHLEENLVVFDLER</PeptideSequence>
    </Peptide>
    <Peptide id="PTD_ALGAHHLEENLVVFDLER">
        <PeptideSequence>ALGAHHLEENLVVFDLER</PeptideSequence>
    </Peptide>
    <Peptide id="PTD_LGAHHLEENLVVFDLER">
        <PeptideSequence>LGAHHLEENLVVFDLER</PeptideSequence>
    </Peptide>
    <Peptide id="PTD_GAHHLEENLVVFDLER">
        <PeptideSequence>GAHHLEENLVVFDLER</PeptideSequence>
    </Peptide>
    <Peptide id="PTD_LVVFDLER">
        <PeptideSequence>LVVFDLER</PeptideSequence>
    </Peptide>
    <Peptide id="PTD_VVFDLER">
        <PeptideSequence>VVFDLER</PeptideSequence>
    </Peptide>
    <Peptide id="PTD_VFDLER">
        <PeptideSequence>VFDLER</PeptideSequence>
    </Peptide>
    <Peptide id="PTD_FDLER">
        <PeptideSequence>FDLER</PeptideSequence>
    </Peptide>
    <Peptide id="PTD_DLER">
        <PeptideSequence>DLER</PeptideSequence>
    </Peptide>
    <Peptide id="PTD_LER">
        <PeptideSequence>LER</PeptideSequence>
    </Peptide>
    <Peptide id="PTD_SRVGFNSNSLK">
        <PeptideSequence>SRVGFNSNSLK</PeptideSequence>
    </Peptide>
    <Peptide id="PTD_VGFNSNSLK">
        <PeptideSequence>VGFNSNSLK</PeptideSequence>
    </Peptide>
    <Peptide id="PTD_GFNSNSLK">
        <PeptideSequence>GFNSNSLK</PeptideSequence>
    </Peptide>
    <Peptide id="PTD_NSNSLK">
        <PeptideSequence>NSNSLK</PeptideSequence>
    </Peptide>
    <Peptide id="PTD_TCSNLFD_2C">
        <PeptideSequence>TCSNLFD</PeptideSequence>
        <Modification location="2" residues="C" monoisotopicMassDelta="57.021461486816406">
            <cvParam cvRef="UNIMOD" accession="UNIMOD:4" name="Carbamidomethyl" value=""/>
        </Modification>
    </Peptide>
    <Peptide id="PTD_TCSNLFDLNN_2C">
        <PeptideSequence>TCSNLFDLNN</PeptideSequence>
        <Modification location="2" residues="C" monoisotopicMassDelta="57.021461486816406">
            <cvParam cvRef="UNIMOD" accession="UNIMOD:4" name="Carbamidomethyl" value=""/>
        </Modification>
    </Peptide>
    <Peptide id="PTD_TCSNLFDLNNP_2C">
        <PeptideSequence>TCSNLFDLNNP</PeptideSequence>
        <Modification location="2" residues="C" monoisotopicMassDelta="57.021461486816406">
            <cvParam cvRef="UNIMOD" accession="UNIMOD:4" name="Carbamidomethyl" value=""/>
        </Modification>
    </Peptide>
    <Peptide id="PTD_DLNNP">
        <PeptideSequence>DLNNP</PeptideSequence>
    </Peptide>
    <Peptide id="PTD_RTPLMQVPVLLDLNGK">
        <PeptideSequence>RTPLMQVPVLLDLNGK</PeptideSequence>
    </Peptide>
    <Peptide id="PTD_TPLMQVPVLLDLNGK">
        <PeptideSequence>TPLMQVPVLLDLNGK</PeptideSequence>
    </Peptide>
    <Peptide id="PTD_PVLLDLNGK">
        <PeptideSequence>PVLLDLNGK</PeptideSequence>
    </Peptide>
    <Peptide id="PTD_IPQFLFSCAPTFLTQKGLPNNVQGALGLGHAPISLPNQLFSHFGLK_8C">
        <PeptideSequence>IPQFLFSCAPTFLTQKGLPNNVQGALGLGHAPISLPNQLFSHFGLK</PeptideSequence>
        <Modification location="8" residues="C" monoisotopicMassDelta="57.021461486816406">
            <cvParam cvRef="UNIMOD" accession="UNIMOD:4" name="Carbamidomethyl" value=""/>
        </Modification>
    </Peptide>
    <Peptide id="PTD_HSIFEVFTQVFANNVPK">
        <PeptideSequence>HSIFEVFTQVFANNVPK</PeptideSequence>
    </Peptide>
    <Peptide id="PTD_HSIFEVFTQVFANNVPKQAQVK">
        <PeptideSequence>HSIFEVFTQVFANNVPKQAQVK</PeptideSequence>
    </Peptide>
    <Peptide id="PTD_SDVVWRISGENLMVQAQDGVSCLGFVDGGVHTR_22C">
        <PeptideSequence>SDVVWRISGENLMVQAQDGVSCLGFVDGGVHTR</PeptideSequence>
        <Modification location="22" residues="C" monoisotopicMassDelta="57.021461486816406">
            <cvParam cvRef="UNIMOD" accession="UNIMOD:4" name="Carbamidomethyl" value=""/>
        </Modification>
    </Peptide>
    <Peptide id="PTD_ISGENLMVQAQDGVSCLGFVDGGVHTR_16C">
        <PeptideSequence>ISGENLMVQAQDGVSCLGFVDGGVHTR</PeptideSequence>
        <Modification location="16" residues="C" monoisotopicMassDelta="57.021461486816406">
            <cvParam cvRef="UNIMOD" accession="UNIMOD:4" name="Carbamidomethyl" value=""/>
        </Modification>
    </Peptide>
    <Peptide id="PTD_LNALEPDNR">
        <PeptideSequence>LNALEPDNR</PeptideSequence>
    </Peptide>
    <Peptide id="PTD_LNALEPDNRVESEGG">
        <PeptideSequence>LNALEPDNRVESEGG</PeptideSequence>
    </Peptide>
    <Peptide id="PTD_LNALEPDNRVESEGGVTETWNSNRPELR">
        <PeptideSequence>LNALEPDNRVESEGGVTETWNSNRPELR</PeptideSequence>
    </Peptide>
    <Peptide id="PTD_NALEPDNR">
        <PeptideSequence>NALEPDNR</PeptideSequence>
    </Peptide>
    <Peptide id="PTD_NALEPDNRVESEGGVTETWNSNRPELR">
        <PeptideSequence>NALEPDNRVESEGGVTETWNSNRPELR</PeptideSequence>
    </Peptide>
    <Peptide id="PTD_ALEPDNR">
        <PeptideSequence>ALEPDNR</PeptideSequence>
    </Peptide>
    <Peptide id="PTD_ALEPDNRVESEGGVTETWNSNRPELR">
        <PeptideSequence>ALEPDNRVESEGGVTETWNSNRPELR</PeptideSequence>
    </Peptide>
    <Peptide id="PTD_LEPDNR">
        <PeptideSequence>LEPDNR</PeptideSequence>
    </Peptide>
    <Peptide id="PTD_LEPDNRVESEGGVTETWNSNRPELR">
        <PeptideSequence>LEPDNRVESEGGVTETWNSNRPELR</PeptideSequence>
    </Peptide>
    <Peptide id="PTD_EPDNR">
        <PeptideSequence>EPDNR</PeptideSequence>
    </Peptide>
    <Peptide id="PTD_EPDNRVESEGGVTETWNSNRPELR">
        <PeptideSequence>EPDNRVESEGGVTETWNSNRPELR</PeptideSequence>
    </Peptide>
    <Peptide id="PTD_PDNRVESEGGVTETWNSNRPELR">
        <PeptideSequence>PDNRVESEGGVTETWNSNRPELR</PeptideSequence>
    </Peptide>
    <Peptide id="PTD_VESEGGVTETWNSNRPELR">
        <PeptideSequence>VESEGGVTETWNSNRPELR</PeptideSequence>
    </Peptide>
    <Peptide id="PTD_ESEGGVTETWNSNRPELR">
        <PeptideSequence>ESEGGVTETWNSNRPELR</PeptideSequence>
    </Peptide>
    <Peptide id="PTD_SEGGVTETWNSNRPELR">
        <PeptideSequence>SEGGVTETWNSNRPELR</PeptideSequence>
    </Peptide>
    <Peptide id="PTD_GGVTETWNSNRPELR">
        <PeptideSequence>GGVTETWNSNRPELR</PeptideSequence>
    </Peptide>
    <Peptide id="PTD_VTETWNSNRPELR">
        <PeptideSequence>VTETWNSNRPELR</PeptideSequence>
    </Peptide>
    <Peptide id="PTD_TETWNSNRPELR">
        <PeptideSequence>TETWNSNRPELR</PeptideSequence>
    </Peptide>
    <Peptide id="PTD_ETWNSNRPELR">
        <PeptideSequence>ETWNSNRPELR</PeptideSequence>
    </Peptide>
    <Peptide id="PTD_NSNRPELR">
        <PeptideSequence>NSNRPELR</PeptideSequence>
    </Peptide>
    <Peptide id="PTD_CAGVAFEK_1C">
        <PeptideSequence>CAGVAFEK</PeptideSequence>
        <Modification location="1" residues="C" monoisotopicMassDelta="57.021461486816406">
            <cvParam cvRef="UNIMOD" accession="UNIMOD:4" name="Carbamidomethyl" value=""/>
        </Modification>
    </Peptide>
    <Peptide id="PTD_AGVAFEK">
        <PeptideSequence>AGVAFEK</PeptideSequence>
    </Peptide>
    <Peptide id="PTD_GVAFEK">
        <PeptideSequence>GVAFEK</PeptideSequence>
    </Peptide>
    <Peptide id="PTD_AFEK">
        <PeptideSequence>AFEK</PeptideSequence>
    </Peptide>
    <Peptide id="PTD_HTIQPQGLHLPSYT">
        <PeptideSequence>HTIQPQGLHLPSYT</PeptideSequence>
    </Peptide>
    <Peptide id="PTD_HTIQPQGLHLPSYTNY">
        <PeptideSequence>HTIQPQGLHLPSYTNY</PeptideSequence>
    </Peptide>
    <Peptide id="PTD_HTIQPQGLHLPSYTNYPQL">
        <PeptideSequence>HTIQPQGLHLPSYTNYPQL</PeptideSequence>
    </Peptide>
    <Peptide id="PTD_HTIQPQGLHLPSYTNYPQLI">
        <PeptideSequence>HTIQPQGLHLPSYTNYPQLI</PeptideSequence>
    </Peptide>
    <Peptide id="PTD_HTIQPQGLHLPSYTNYPQLIFIVE">
        <PeptideSequence>HTIQPQGLHLPSYTNYPQLIFIVE</PeptideSequence>
    </Peptide>
    <Peptide id="PTD_HTIQPQGLHLPSYTNYPQLIFIVEGEGAL">
        <PeptideSequence>HTIQPQGLHLPSYTNYPQLIFIVEGEGAL</PeptideSequence>
    </Peptide>
    <Peptide id="PTD_HTIQPQGLHLPSYTNYPQLIFIVEGEGALGI">
        <PeptideSequence>HTIQPQGLHLPSYTNYPQLIFIVEGEGALGI</PeptideSequence>
    </Peptide>
    <Peptide id="PTD_HTIQPQGLHLPSYTNYPQLIFIVEGEGALGIS">
        <PeptideSequence>HTIQPQGLHLPSYTNYPQLIFIVEGEGALGIS</PeptideSequence>
    </Peptide>
    <Peptide id="PTD_HTIQPQGLHLPSYTNYPQLIFIVEGEGALGISVPGCTETYEEAQQSQSSQDPR_36C">
        <PeptideSequence>HTIQPQGLHLPSYTNYPQLIFIVEGEGALGISVPGCTETYEEAQQSQSSQDPR</PeptideSequence>
        <Modification location="36" residues="C" monoisotopicMassDelta="57.021461486816406">
            <cvParam cvRef="UNIMOD" accession="UNIMOD:4" name="Carbamidomethyl" value=""/>
        </Modification>
    </Peptide>
    <Peptide id="PTD_PGCTETYEEAQQSQSSQDPR_3C">
        <PeptideSequence>PGCTETYEEAQQSQSSQDPR</PeptideSequence>
        <Modification location="3" residues="C" monoisotopicMassDelta="57.021461486816406">
            <cvParam cvRef="UNIMOD" accession="UNIMOD:4" name="Carbamidomethyl" value=""/>
        </Modification>
    </Peptide>
    <Peptide id="PTD_EGDIIA">
        <PeptideSequence>EGDIIA</PeptideSequence>
    </Peptide>
    <Peptide id="PTD_EGDIIAI">
        <PeptideSequence>EGDIIAI</PeptideSequence>
    </Peptide>
    <Peptide id="PTD_EGDIIAIPPGI">
        <PeptideSequence>EGDIIAIPPGI</PeptideSequence>
    </Peptide>
    <Peptide id="PTD_EGDIIAIPPGIPYWTYNYGEQR">
        <PeptideSequence>EGDIIAIPPGIPYWTYNYGEQR</PeptideSequence>
    </Peptide>
    <Peptide id="PTD_IPPGIPYWTYNYGEQR">
        <PeptideSequence>IPPGIPYWTYNYGEQR</PeptideSequence>
    </Peptide>
    <Peptide id="PTD_PPGIPYWTYNYGEQR">
        <PeptideSequence>PPGIPYWTYNYGEQR</PeptideSequence>
    </Peptide>
    <Peptide id="PTD_PYWTYNYGEQR">
        <PeptideSequence>PYWTYNYGEQR</PeptideSequence>
    </Peptide>
    <Peptide id="PTD_TYNYGEQR">
        <PeptideSequence>TYNYGEQR</PeptideSequence>
    </Peptide>
    <Peptide id="PTD_NYGEQR">
        <PeptideSequence>NYGEQR</PeptideSequence>
    </Peptide>
    <Peptide id="PTD_LVAIN">
        <PeptideSequence>LVAIN</PeptideSequence>
    </Peptide>
    <Peptide id="PTD_LVAINL">
        <PeptideSequence>LVAINL</PeptideSequence>
    </Peptide>
    <Peptide id="PTD_LVAINLL">
        <PeptideSequence>LVAINLL</PeptideSequence>
    </Peptide>
    <Peptide id="PTD_LVAINLLDT">
        <PeptideSequence>LVAINLLDT</PeptideSequence>
    </Peptide>
    <Peptide id="PTD_LVAINLLDTT">
        <PeptideSequence>LVAINLLDTT</PeptideSequence>
    </Peptide>
    <Peptide id="PTD_LVAINLLDTTS">
        <PeptideSequence>LVAINLLDTTS</PeptideSequence>
    </Peptide>
    <Peptide id="PTD_LVAINLLDTTSL">
        <PeptideSequence>LVAINLLDTTSL</PeptideSequence>
    </Peptide>
    <Peptide id="PTD_LVAINLLDTTSLLN">
        <PeptideSequence>LVAINLLDTTSLLN</PeptideSequence>
    </Peptide>
    <Peptide id="PTD_LVAINLLDTTSLLNQ">
        <PeptideSequence>LVAINLLDTTSLLNQ</PeptideSequence>
    </Peptide>
    <Peptide id="PTD_LVAINLLDTTSLLNQL">
        <PeptideSequence>LVAINLLDTTSLLNQL</PeptideSequence>
    </Peptide>
    <Peptide id="PTD_LVAINLLDTTSLLNQLD">
        <PeptideSequence>LVAINLLDTTSLLNQLD</PeptideSequence>
    </Peptide>
    <Peptide id="PTD_LVAINLLDTTSLLNQLDPSPR">
        <PeptideSequence>LVAINLLDTTSLLNQLDPSPR</PeptideSequence>
    </Peptide>
    <Peptide id="PTD_LVAINLLDTTSLLNQLDPSPRR">
        <PeptideSequence>LVAINLLDTTSLLNQLDPSPRR</PeptideSequence>
    </Peptide>
    <Peptide id="PTD_AINLLDTTSLLNQLDPSPR">
        <PeptideSequence>AINLLDTTSLLNQLDPSPR</PeptideSequence>
    </Peptide>
    <Peptide id="PTD_AINLLDTTSLLNQLDPSPRR">
        <PeptideSequence>AINLLDTTSLLNQLDPSPRR</PeptideSequence>
    </Peptide>
    <Peptide id="PTD_INLLDTTSLLNQLDPSPR">
        <PeptideSequence>INLLDTTSLLNQLDPSPR</PeptideSequence>
    </Peptide>
    <Peptide id="PTD_NLLDTTSLLNQLDPSPR">
        <PeptideSequence>NLLDTTSLLNQLDPSPR</PeptideSequence>
    </Peptide>
    <Peptide id="PTD_LLDTTSLLNQLDPSPR">
        <PeptideSequence>LLDTTSLLNQLDPSPR</PeptideSequence>
    </Peptide>
    <Peptide id="PTD_LLDTTSLLNQLDPSPRR">
        <PeptideSequence>LLDTTSLLNQLDPSPRR</PeptideSequence>
    </Peptide>
    <Peptide id="PTD_LDTTSLLNQLDPSPR">
        <PeptideSequence>LDTTSLLNQLDPSPR</PeptideSequence>
    </Peptide>
    <Peptide id="PTD_LDTTSLLNQLDPSPRR">
        <PeptideSequence>LDTTSLLNQLDPSPRR</PeptideSequence>
    </Peptide>
    <Peptide id="PTD_DTTSLLNQLDPSPRR">
        <PeptideSequence>DTTSLLNQLDPSPRR</PeptideSequence>
    </Peptide>
    <Peptide id="PTD_TTSLLNQLDPSPR">
        <PeptideSequence>TTSLLNQLDPSPR</PeptideSequence>
    </Peptide>
    <Peptide id="PTD_TSLLNQLDPSPR">
        <PeptideSequence>TSLLNQLDPSPR</PeptideSequence>
    </Peptide>
    <Peptide id="PTD_SLLNQLDPSPR">
        <PeptideSequence>SLLNQLDPSPR</PeptideSequence>
    </Peptide>
    <Peptide id="PTD_SLLNQLDPSPRR">
        <PeptideSequence>SLLNQLDPSPRR</PeptideSequence>
    </Peptide>
    <Peptide id="PTD_LLNQLDPSPR">
        <PeptideSequence>LLNQLDPSPR</PeptideSequence>
    </Peptide>
    <Peptide id="PTD_LNQLDPSPR">
        <PeptideSequence>LNQLDPSPR</PeptideSequence>
    </Peptide>
    <Peptide id="PTD_LNQLDPSPRR">
        <PeptideSequence>LNQLDPSPRR</PeptideSequence>
    </Peptide>
    <Peptide id="PTD_NQLDPSPR">
        <PeptideSequence>NQLDPSPR</PeptideSequence>
    </Peptide>
    <Peptide id="PTD_NQLDPSPRR">
        <PeptideSequence>NQLDPSPRR</PeptideSequence>
    </Peptide>
    <Peptide id="PTD_QLDPSPR">
        <PeptideSequence>QLDPSPR</PeptideSequence>
    </Peptide>
    <Peptide id="PTD_DPSPR">
        <PeptideSequence>DPSPR</PeptideSequence>
    </Peptide>
    <Peptide id="PTD_PSPR">
        <PeptideSequence>PSPR</PeptideSequence>
    </Peptide>
    <Peptide id="PTD_RFYI">
        <PeptideSequence>RFYI</PeptideSequence>
    </Peptide>
    <Peptide id="PTD_RFYIA">
        <PeptideSequence>RFYIA</PeptideSequence>
    </Peptide>
    <Peptide id="PTD_RFYIAG">
        <PeptideSequence>RFYIAG</PeptideSequence>
    </Peptide>
    <Peptide id="PTD_RFYIAGN">
        <PeptideSequence>RFYIAGN</PeptideSequence>
    </Peptide>
    <Peptide id="PTD_RFYIAGNPEEEHPE">
        <PeptideSequence>RFYIAGNPEEEHPE</PeptideSequence>
    </Peptide>
    <Peptide id="PTD_RFYIAGNPEEEHPET">
        <PeptideSequence>RFYIAGNPEEEHPET</PeptideSequence>
    </Peptide>
    <Peptide id="PTD_RFYIAGNPEEEHPETQ">
        <PeptideSequence>RFYIAGNPEEEHPETQ</PeptideSequence>
    </Peptide>
    <Peptide id="PTD_RFYIAGNPEEEHPETQE">
        <PeptideSequence>RFYIAGNPEEEHPETQE</PeptideSequence>
    </Peptide>
    <Peptide id="PTD_RFYIAGNPEEEHPETQEQ">
        <PeptideSequence>RFYIAGNPEEEHPETQEQ</PeptideSequence>
    </Peptide>
    <Peptide id="PTD_RFYIAGNPEEEHPETQEQQ">
        <PeptideSequence>RFYIAGNPEEEHPETQEQQ</PeptideSequence>
    </Peptide>
    <Peptide id="PTD_RFYIAGNPEEEHPETQEQQG">
        <PeptideSequence>RFYIAGNPEEEHPETQEQQG</PeptideSequence>
    </Peptide>
    <Peptide id="PTD_RFYIAGNPEEEHPETQEQQGQQ">
        <PeptideSequence>RFYIAGNPEEEHPETQEQQGQQ</PeptideSequence>
    </Peptide>
    <Peptide id="PTD_RFYIAGNPEEEHPETQEQQGQQR">
        <PeptideSequence>RFYIAGNPEEEHPETQEQQGQQR</PeptideSequence>
    </Peptide>
    <Peptide id="PTD_FYIAGNPEEEHPETQEQQGQQR">
        <PeptideSequence>FYIAGNPEEEHPETQEQQGQQR</PeptideSequence>
    </Peptide>
    <Peptide id="PTD_FYIAGNPEEEHPETQEQQGQQREQQQGAGGR">
        <PeptideSequence>FYIAGNPEEEHPETQEQQGQQREQQQGAGGR</PeptideSequence>
    </Peptide>
    <Peptide id="PTD_AGNPEEEHPETQEQQGQQR">
        <PeptideSequence>AGNPEEEHPETQEQQGQQR</PeptideSequence>
    </Peptide>
    <Peptide id="PTD_GNPEEEHPETQEQQGQQR">
        <PeptideSequence>GNPEEEHPETQEQQGQQR</PeptideSequence>
    </Peptide>
    <Peptide id="PTD_NPEEEHPETQEQQGQQR">
        <PeptideSequence>NPEEEHPETQEQQGQQR</PeptideSequence>
    </Peptide>
    <Peptide id="PTD_PEEEHPETQEQQGQQR">
        <PeptideSequence>PEEEHPETQEQQGQQR</PeptideSequence>
    </Peptide>
    <Peptide id="PTD_EEEHPETQEQQGQQR">
        <PeptideSequence>EEEHPETQEQQGQQR</PeptideSequence>
    </Peptide>
    <Peptide id="PTD_EEHPETQEQQGQQR">
        <PeptideSequence>EEHPETQEQQGQQR</PeptideSequence>
    </Peptide>
    <Peptide id="PTD_EQQGQQR">
        <PeptideSequence>EQQGQQR</PeptideSequence>
    </Peptide>
    <Peptide id="PTD_QQGQQR">
        <PeptideSequence>QQGQQR</PeptideSequence>
    </Peptide>
    <Peptide id="PTD_QGQQR">
        <PeptideSequence>QGQQR</PeptideSequence>
    </Peptide>
    <Peptide id="PTD_HQQEQEEEGKNN">
        <PeptideSequence>HQQEQEEEGKNN</PeptideSequence>
    </Peptide>
    <Peptide id="PTD_HQQEQEEEGKNNVLSGF">
        <PeptideSequence>HQQEQEEEGKNNVLSGF</PeptideSequence>
    </Peptide>
    <Peptide id="PTD_HQQEQEEEGKNNVLSGFD">
        <PeptideSequence>HQQEQEEEGKNNVLSGFD</PeptideSequence>
    </Peptide>
    <Peptide id="PTD_HQQEQEEEGKNNVLSGFDPQ">
        <PeptideSequence>HQQEQEEEGKNNVLSGFDPQ</PeptideSequence>
    </Peptide>
    <Peptide id="PTD_HQQEQEEEGKNNVLSGFDPQF">
        <PeptideSequence>HQQEQEEEGKNNVLSGFDPQF</PeptideSequence>
    </Peptide>
    <Peptide id="PTD_HQQEQEEEGKNNVLSGFDPQFLTQA">
        <PeptideSequence>HQQEQEEEGKNNVLSGFDPQFLTQA</PeptideSequence>
    </Peptide>
    <Peptide id="PTD_HQQEQEEEGKNNVLSGFDPQFLTQAF">
        <PeptideSequence>HQQEQEEEGKNNVLSGFDPQFLTQAF</PeptideSequence>
    </Peptide>
    <Peptide id="PTD_HQQEQEEEGKNNVLSGFDPQFLTQAFNV">
        <PeptideSequence>HQQEQEEEGKNNVLSGFDPQFLTQAFNV</PeptideSequence>
    </Peptide>
    <Peptide id="PTD_HQQEQEEEGKNNVLSGFDPQFLTQAFNVDEEIINR">
        <PeptideSequence>HQQEQEEEGKNNVLSGFDPQFLTQAFNVDEEIINR</PeptideSequence>
    </Peptide>
    <Peptide id="PTD_NNVLSGFDPQFLTQAFNVDEEIINR">
        <PeptideSequence>NNVLSGFDPQFLTQAFNVDEEIINR</PeptideSequence>
    </Peptide>
    <Peptide id="PTD_NNVLSGFDPQFLTQAFNVDEEIINRLQNPDER">
        <PeptideSequence>NNVLSGFDPQFLTQAFNVDEEIINRLQNPDER</PeptideSequence>
    </Peptide>
    <Peptide id="PTD_PQFLTQAFNVDEEIINR">
        <PeptideSequence>PQFLTQAFNVDEEIINR</PeptideSequence>
    </Peptide>
    <Peptide id="PTD_TQAFNVDEEIINR">
        <PeptideSequence>TQAFNVDEEIINR</PeptideSequence>
    </Peptide>
    <Peptide id="PTD_NVDEEIINR">
        <PeptideSequence>NVDEEIINR</PeptideSequence>
    </Peptide>
    <Peptide id="PTD_DEEIINR">
        <PeptideSequence>DEEIINR</PeptideSequence>
    </Peptide>
    <Peptide id="PTD_EIINR">
        <PeptideSequence>EIINR</PeptideSequence>
    </Peptide>
    <Peptide id="PTD_RGLSI">
        <PeptideSequence>RGLSI</PeptideSequence>
    </Peptide>
    <Peptide id="PTD_RGLSII">
        <PeptideSequence>RGLSII</PeptideSequence>
    </Peptide>
    <Peptide id="PTD_RGLSIISPK">
        <PeptideSequence>RGLSIISPK</PeptideSequence>
    </Peptide>
    <Peptide id="PTD_GLSII">
        <PeptideSequence>GLSII</PeptideSequence>
    </Peptide>
    <Peptide id="PTD_GLSIIS">
        <PeptideSequence>GLSIIS</PeptideSequence>
    </Peptide>
    <Peptide id="PTD_GLSIISPK">
        <PeptideSequence>GLSIISPK</PeptideSequence>
    </Peptide>
    <Peptide id="PTD_LSIISPK">
        <PeptideSequence>LSIISPK</PeptideSequence>
    </Peptide>
    <Peptide id="PTD_SIISPK">
        <PeptideSequence>SIISPK</PeptideSequence>
    </Peptide>
    <Peptide id="PTD_IISPK">
        <PeptideSequence>IISPK</PeptideSequence>
    </Peptide>
    <Peptide id="PTD_ISPK">
        <PeptideSequence>ISPK</PeptideSequence>
    </Peptide>
    <Peptide id="PTD_NGLEETICTAR_8C">
        <PeptideSequence>NGLEETICTAR</PeptideSequence>
        <Modification location="8" residues="C" monoisotopicMassDelta="57.021461486816406">
            <cvParam cvRef="UNIMOD" accession="UNIMOD:4" name="Carbamidomethyl" value=""/>
        </Modification>
    </Peptide>
    <Peptide id="PTD_NGLEETICTARLLENIAKPSR_8C">
        <PeptideSequence>NGLEETICTARLLENIAKPSR</PeptideSequence>
        <Modification location="8" residues="C" monoisotopicMassDelta="57.021461486816406">
            <cvParam cvRef="UNIMOD" accession="UNIMOD:4" name="Carbamidomethyl" value=""/>
        </Modification>
    </Peptide>
    <Peptide id="PTD_LLEN">
        <PeptideSequence>LLEN</PeptideSequence>
    </Peptide>
    <Peptide id="PTD_LLENI">
        <PeptideSequence>LLENI</PeptideSequence>
    </Peptide>
    <Peptide id="PTD_LLENIAK">
        <PeptideSequence>LLENIAK</PeptideSequence>
    </Peptide>
    <Peptide id="PTD_LLENIAKPSR">
        <PeptideSequence>LLENIAKPSR</PeptideSequence>
    </Peptide>
    <Peptide id="PTD_LLENIAKPSRADL">
        <PeptideSequence>LLENIAKPSRADL</PeptideSequence>
    </Peptide>
    <Peptide id="PTD_LLENIAKPSRADLY">
        <PeptideSequence>LLENIAKPSRADLY</PeptideSequence>
    </Peptide>
    <Peptide id="PTD_LLENIAKPSRADLYN">
        <PeptideSequence>LLENIAKPSRADLYN</PeptideSequence>
    </Peptide>
    <Peptide id="PTD_LLENIAKPSRADLYNPNAGR">
        <PeptideSequence>LLENIAKPSRADLYNPNAGR</PeptideSequence>
    </Peptide>
    <Peptide id="PTD_LENIAKPSR">
        <PeptideSequence>LENIAKPSR</PeptideSequence>
    </Peptide>
    <Peptide id="PTD_LENIAKPSRADLYNPNAGR">
        <PeptideSequence>LENIAKPSRADLYNPNAGR</PeptideSequence>
    </Peptide>
    <Peptide id="PTD_ENIAKPSR">
        <PeptideSequence>ENIAKPSR</PeptideSequence>
    </Peptide>
    <Peptide id="PTD_ENIAKPSRADLYNPNAGR">
        <PeptideSequence>ENIAKPSRADLYNPNAGR</PeptideSequence>
    </Peptide>
    <Peptide id="PTD_NIAKPSR">
        <PeptideSequence>NIAKPSR</PeptideSequence>
    </Peptide>
    <Peptide id="PTD_NIAKPSRADLYNPNAGR">
        <PeptideSequence>NIAKPSRADLYNPNAGR</PeptideSequence>
    </Peptide>
    <Peptide id="PTD_IAKPSR">
        <PeptideSequence>IAKPSR</PeptideSequence>
    </Peptide>
    <Peptide id="PTD_AKPSR">
        <PeptideSequence>AKPSR</PeptideSequence>
    </Peptide>
    <Peptide id="PTD_AKPSRADLYNPNAGR">
        <PeptideSequence>AKPSRADLYNPNAGR</PeptideSequence>
    </Peptide>
    <Peptide id="PTD_KPSR">
        <PeptideSequence>KPSR</PeptideSequence>
    </Peptide>
    <Peptide id="PTD_ADLYN">
        <PeptideSequence>ADLYN</PeptideSequence>
    </Peptide>
    <Peptide id="PTD_ADLYNPNAGR">
        <PeptideSequence>ADLYNPNAGR</PeptideSequence>
    </Peptide>
    <Peptide id="PTD_DLYNPNAGR">
        <PeptideSequence>DLYNPNAGR</PeptideSequence>
    </Peptide>
    <Peptide id="PTD_NPNAGR">
        <PeptideSequence>NPNAGR</PeptideSequence>
    </Peptide>
    <Peptide id="PTD_PNAGR">
        <PeptideSequence>PNAGR</PeptideSequence>
    </Peptide>
    <Peptide id="PTD_ISSVNSLTL">
        <PeptideSequence>ISSVNSLTL</PeptideSequence>
    </Peptide>
    <Peptide id="PTD_ISSVNSLTLPILR">
        <PeptideSequence>ISSVNSLTLPILR</PeptideSequence>
    </Peptide>
    <Peptide id="PTD_ISSVNSLTLPILRWFQLSADYVNLYR">
        <PeptideSequence>ISSVNSLTLPILRWFQLSADYVNLYR</PeptideSequence>
    </Peptide>
    <Peptide id="PTD_SSVNSLTLPILR">
        <PeptideSequence>SSVNSLTLPILR</PeptideSequence>
    </Peptide>
    <Peptide id="PTD_SVNSLTLPILR">
        <PeptideSequence>SVNSLTLPILR</PeptideSequence>
    </Peptide>
    <Peptide id="PTD_NSLTLPILR">
        <PeptideSequence>NSLTLPILR</PeptideSequence>
    </Peptide>
    <Peptide id="PTD_SLTLPILR">
        <PeptideSequence>SLTLPILR</PeptideSequence>
    </Peptide>
    <Peptide id="PTD_LTLPILR">
        <PeptideSequence>LTLPILR</PeptideSequence>
    </Peptide>
    <Peptide id="PTD_LPILR">
        <PeptideSequence>LPILR</PeptideSequence>
    </Peptide>
    <Peptide id="PTD_PILR">
        <PeptideSequence>PILR</PeptideSequence>
    </Peptide>
    <Peptide id="PTD_PILRWFQLSADYVNLYR">
        <PeptideSequence>PILRWFQLSADYVNLYR</PeptideSequence>
    </Peptide>
    <Peptide id="PTD_WFQLSADYVNLYR">
        <PeptideSequence>WFQLSADYVNLYR</PeptideSequence>
    </Peptide>
    <Peptide id="PTD_ADYVNLYR">
        <PeptideSequence>ADYVNLYR</PeptideSequence>
    </Peptide>
    <Peptide id="PTD_NLYR">
        <PeptideSequence>NLYR</PeptideSequence>
    </Peptide>
    <Peptide id="PTD_NGIYAPHWNINANSVIFVTR">
        <PeptideSequence>NGIYAPHWNINANSVIFVTR</PeptideSequence>
    </Peptide>
    <Peptide id="PTD_IYAPHWNINANSVIFVTR">
        <PeptideSequence>IYAPHWNINANSVIFVTR</PeptideSequence>
    </Peptide>
    <Peptide id="PTD_YAPHWNINANSVIFVTR">
        <PeptideSequence>YAPHWNINANSVIFVTR</PeptideSequence>
    </Peptide>
    <Peptide id="PTD_IFVTR">
        <PeptideSequence>IFVTR</PeptideSequence>
    </Peptide>
    <Peptide id="PTD_GRVQVVNCQGNSVFNDDLR_8C">
        <PeptideSequence>GRVQVVNCQGNSVFNDDLR</PeptideSequence>
        <Modification location="8" residues="C" monoisotopicMassDelta="57.021461486816406">
            <cvParam cvRef="UNIMOD" accession="UNIMOD:4" name="Carbamidomethyl" value=""/>
        </Modification>
    </Peptide>
    <Peptide id="PTD_VQVVNCQGNSVFNDDLR_6C">
        <PeptideSequence>VQVVNCQGNSVFNDDLR</PeptideSequence>
        <Modification location="6" residues="C" monoisotopicMassDelta="57.021461486816406">
            <cvParam cvRef="UNIMOD" accession="UNIMOD:4" name="Carbamidomethyl" value=""/>
        </Modification>
    </Peptide>
    <Peptide id="PTD_VQVVNCQGNSVFNDDLRR_6C">
        <PeptideSequence>VQVVNCQGNSVFNDDLRR</PeptideSequence>
        <Modification location="6" residues="C" monoisotopicMassDelta="57.021461486816406">
            <cvParam cvRef="UNIMOD" accession="UNIMOD:4" name="Carbamidomethyl" value=""/>
        </Modification>
    </Peptide>
    <Peptide id="PTD_QVVNCQGNSVFNDDLRR_5C">
        <PeptideSequence>QVVNCQGNSVFNDDLRR</PeptideSequence>
        <Modification location="5" residues="C" monoisotopicMassDelta="57.021461486816406">
            <cvParam cvRef="UNIMOD" accession="UNIMOD:4" name="Carbamidomethyl" value=""/>
        </Modification>
    </Peptide>
    <Peptide id="PTD_VVNCQGNSVFNDDLRR_4C">
        <PeptideSequence>VVNCQGNSVFNDDLRR</PeptideSequence>
        <Modification location="4" residues="C" monoisotopicMassDelta="57.021461486816406">
            <cvParam cvRef="UNIMOD" accession="UNIMOD:4" name="Carbamidomethyl" value=""/>
        </Modification>
    </Peptide>
    <Peptide id="PTD_VNCQGNSVFNDDLRR_3C">
        <PeptideSequence>VNCQGNSVFNDDLRR</PeptideSequence>
        <Modification location="3" residues="C" monoisotopicMassDelta="57.021461486816406">
            <cvParam cvRef="UNIMOD" accession="UNIMOD:4" name="Carbamidomethyl" value=""/>
        </Modification>
    </Peptide>
    <Peptide id="PTD_QGNSVFNDDLRR">
        <PeptideSequence>QGNSVFNDDLRR</PeptideSequence>
    </Peptide>
    <Peptide id="PTD_RGQL">
        <PeptideSequence>RGQL</PeptideSequence>
    </Peptide>
    <Peptide id="PTD_RGQLL">
        <PeptideSequence>RGQLL</PeptideSequence>
    </Peptide>
    <Peptide id="PTD_RGQLLV">
        <PeptideSequence>RGQLLV</PeptideSequence>
    </Peptide>
    <Peptide id="PTD_RGQLLVV">
        <PeptideSequence>RGQLLVV</PeptideSequence>
    </Peptide>
    <Peptide id="PTD_RGQLLVVPQN">
        <PeptideSequence>RGQLLVVPQN</PeptideSequence>
    </Peptide>
    <Peptide id="PTD_RGQLLVVPQNF">
        <PeptideSequence>RGQLLVVPQNF</PeptideSequence>
    </Peptide>
    <Peptide id="PTD_RGQLLVVPQNFV">
        <PeptideSequence>RGQLLVVPQNFV</PeptideSequence>
    </Peptide>
    <Peptide id="PTD_RGQLLVVPQNFVVAHQAGDE">
        <PeptideSequence>RGQLLVVPQNFVVAHQAGDE</PeptideSequence>
    </Peptide>
    <Peptide id="PTD_RGQLLVVPQNFVVAHQAGDEGFEFI">
        <PeptideSequence>RGQLLVVPQNFVVAHQAGDEGFEFI</PeptideSequence>
    </Peptide>
    <Peptide id="PTD_RGQLLVVPQNFVVAHQAGDEGFEFIAF">
        <PeptideSequence>RGQLLVVPQNFVVAHQAGDEGFEFIAF</PeptideSequence>
    </Peptide>
    <Peptide id="PTD_RGQLLVVPQNFVVAHQAGDEGFEFIAFK">
        <PeptideSequence>RGQLLVVPQNFVVAHQAGDEGFEFIAFK</PeptideSequence>
    </Peptide>
    <Peptide id="PTD_GQLLVV">
        <PeptideSequence>GQLLVV</PeptideSequence>
    </Peptide>
    <Peptide id="PTD_GQLLVVPQNFV">
        <PeptideSequence>GQLLVVPQNFV</PeptideSequence>
    </Peptide>
    <Peptide id="PTD_GQLLVVPQNFVVAHQAGDEG">
        <PeptideSequence>GQLLVVPQNFVVAHQAGDEG</PeptideSequence>
    </Peptide>
    <Peptide id="PTD_GQLLVVPQNFVVAHQAGDEGFEFIAFK">
        <PeptideSequence>GQLLVVPQNFVVAHQAGDEGFEFIAFK</PeptideSequence>
    </Peptide>
    <Peptide id="PTD_GQLLVVPQNFVVAHQAGDEGFEFIAFKTNDLAATSPVK">
        <PeptideSequence>GQLLVVPQNFVVAHQAGDEGFEFIAFKTNDLAATSPVK</PeptideSequence>
    </Peptide>
    <Peptide id="PTD_VVPQNFVVAHQAGDEGFEFIAFK">
        <PeptideSequence>VVPQNFVVAHQAGDEGFEFIAFK</PeptideSequence>
    </Peptide>
    <Peptide id="PTD_VPQNFVVAHQAGDEGFEFIAFK">
        <PeptideSequence>VPQNFVVAHQAGDEGFEFIAFK</PeptideSequence>
    </Peptide>
    <Peptide id="PTD_PQNFVVAHQAGDEGFEFIAFK">
        <PeptideSequence>PQNFVVAHQAGDEGFEFIAFK</PeptideSequence>
    </Peptide>
    <Peptide id="PTD_QNFVVAHQAGDEGFEFIAFK">
        <PeptideSequence>QNFVVAHQAGDEGFEFIAFK</PeptideSequence>
    </Peptide>
    <Peptide id="PTD_NFVVAHQAGDEGFEFIAFK">
        <PeptideSequence>NFVVAHQAGDEGFEFIAFK</PeptideSequence>
    </Peptide>
    <Peptide id="PTD_FVVAHQAGDEGFEFIAFK">
        <PeptideSequence>FVVAHQAGDEGFEFIAFK</PeptideSequence>
    </Peptide>
    <Peptide id="PTD_VVAHQAGDEGFEFIAFK">
        <PeptideSequence>VVAHQAGDEGFEFIAFK</PeptideSequence>
    </Peptide>
    <Peptide id="PTD_VAHQAGDEGFEFIAFK">
        <PeptideSequence>VAHQAGDEGFEFIAFK</PeptideSequence>
    </Peptide>
    <Peptide id="PTD_AHQAGDEGFEFIAFK">
        <PeptideSequence>AHQAGDEGFEFIAFK</PeptideSequence>
    </Peptide>
    <Peptide id="PTD_HQAGDEGFEFIAFK">
        <PeptideSequence>HQAGDEGFEFIAFK</PeptideSequence>
    </Peptide>
    <Peptide id="PTD_GFEFIAFK">
        <PeptideSequence>GFEFIAFK</PeptideSequence>
    </Peptide>
    <Peptide id="PTD_FIAFK">
        <PeptideSequence>FIAFK</PeptideSequence>
    </Peptide>
    <Peptide id="PTD_TNDLAATSPVK">
        <PeptideSequence>TNDLAATSPVK</PeptideSequence>
    </Peptide>
    <Peptide id="PTD_TNDLAATSPVKQVFR">
        <PeptideSequence>TNDLAATSPVKQVFR</PeptideSequence>
    </Peptide>
    <Peptide id="PTD_NDLAATSPVK">
        <PeptideSequence>NDLAATSPVK</PeptideSequence>
    </Peptide>
    <Peptide id="PTD_NDLAATSPVKQVFR">
        <PeptideSequence>NDLAATSPVKQVFR</PeptideSequence>
    </Peptide>
    <Peptide id="PTD_DLAATSPVK">
        <PeptideSequence>DLAATSPVK</PeptideSequence>
    </Peptide>
    <Peptide id="PTD_DLAATSPVKQVFR">
        <PeptideSequence>DLAATSPVKQVFR</PeptideSequence>
    </Peptide>
    <Peptide id="PTD_LAATSPVK">
        <PeptideSequence>LAATSPVK</PeptideSequence>
    </Peptide>
    <Peptide id="PTD_AATSPVK">
        <PeptideSequence>AATSPVK</PeptideSequence>
    </Peptide>
    <Peptide id="PTD_ATSPVK">
        <PeptideSequence>ATSPVK</PeptideSequence>
    </Peptide>
    <Peptide id="PTD_QVFRGIPAEVLANAFGLR">
        <PeptideSequence>QVFRGIPAEVLANAFGLR</PeptideSequence>
    </Peptide>
    <Peptide id="PTD_GIPAEVL">
        <PeptideSequence>GIPAEVL</PeptideSequence>
    </Peptide>
    <Peptide id="PTD_GIPAEVLA">
        <PeptideSequence>GIPAEVLA</PeptideSequence>
    </Peptide>
    <Peptide id="PTD_GIPAEVLANAF">
        <PeptideSequence>GIPAEVLANAF</PeptideSequence>
    </Peptide>
    <Peptide id="PTD_GIPAEVLANAFGLR">
        <PeptideSequence>GIPAEVLANAFGLR</PeptideSequence>
    </Peptide>
    <Peptide id="PTD_GIPAEVLANAFGLRLNQVSQLK">
        <PeptideSequence>GIPAEVLANAFGLRLNQVSQLK</PeptideSequence>
    </Peptide>
    <Peptide id="PTD_PAEVLANAFGLR">
        <PeptideSequence>PAEVLANAFGLR</PeptideSequence>
    </Peptide>
    <Peptide id="PTD_AEVLANAFGLR">
        <PeptideSequence>AEVLANAFGLR</PeptideSequence>
    </Peptide>
    <Peptide id="PTD_EVLANAFGLR">
        <PeptideSequence>EVLANAFGLR</PeptideSequence>
    </Peptide>
    <Peptide id="PTD_VLANAFGLR">
        <PeptideSequence>VLANAFGLR</PeptideSequence>
    </Peptide>
    <Peptide id="PTD_VLANAFGLRLNQVSQLK">
        <PeptideSequence>VLANAFGLRLNQVSQLK</PeptideSequence>
    </Peptide>
    <Peptide id="PTD_LANAFGLR">
        <PeptideSequence>LANAFGLR</PeptideSequence>
    </Peptide>
    <Peptide id="PTD_LANAFGLRLNQVSQLK">
        <PeptideSequence>LANAFGLRLNQVSQLK</PeptideSequence>
    </Peptide>
    <Peptide id="PTD_ANAFGLR">
        <PeptideSequence>ANAFGLR</PeptideSequence>
    </Peptide>
    <Peptide id="PTD_ANAFGLRLNQVSQLK">
        <PeptideSequence>ANAFGLRLNQVSQLK</PeptideSequence>
    </Peptide>
    <Peptide id="PTD_NAFGLR">
        <PeptideSequence>NAFGLR</PeptideSequence>
    </Peptide>
    <Peptide id="PTD_NAFGLRLNQVSQLK">
        <PeptideSequence>NAFGLRLNQVSQLK</PeptideSequence>
    </Peptide>
    <Peptide id="PTD_AFGLR">
        <PeptideSequence>AFGLR</PeptideSequence>
    </Peptide>
    <Peptide id="PTD_FGLR">
        <PeptideSequence>FGLR</PeptideSequence>
    </Peptide>
    <Peptide id="PTD_FGLRLNQVSQLK">
        <PeptideSequence>FGLRLNQVSQLK</PeptideSequence>
    </Peptide>
    <Peptide id="PTD_GLRLNQVSQLK">
        <PeptideSequence>GLRLNQVSQLK</PeptideSequence>
    </Peptide>
    <Peptide id="PTD_LNQVSQLK">
        <PeptideSequence>LNQVSQLK</PeptideSequence>
    </Peptide>
    <Peptide id="PTD_NQVSQLK">
        <PeptideSequence>NQVSQLK</PeptideSequence>
    </Peptide>
    <Peptide id="PTD_QVSQLK">
        <PeptideSequence>QVSQLK</PeptideSequence>
    </Peptide>
    <Peptide id="PTD_VSQLK">
        <PeptideSequence>VSQLK</PeptideSequence>
    </Peptide>
    <Peptide id="PTD_QQPQQNECQFQR_8C">
        <PeptideSequence>QQPQQNECQFQR</PeptideSequence>
        <Modification location="8" residues="C" monoisotopicMassDelta="57.021461486816406">
            <cvParam cvRef="UNIMOD" accession="UNIMOD:4" name="Carbamidomethyl" value=""/>
        </Modification>
    </Peptide>
    <Peptide id="PTD_LNALE">
        <PeptideSequence>LNALE</PeptideSequence>
    </Peptide>
    <Peptide id="PTD_LNALEPDNSVK">
        <PeptideSequence>LNALEPDNSVK</PeptideSequence>
    </Peptide>
    <Peptide id="PTD_LNALEPDNSVKSEAGTIET">
        <PeptideSequence>LNALEPDNSVKSEAGTIET</PeptideSequence>
    </Peptide>
    <Peptide id="PTD_LNALEPDNSVKSEAGTIETWN">
        <PeptideSequence>LNALEPDNSVKSEAGTIETWN</PeptideSequence>
    </Peptide>
    <Peptide id="PTD_LNALEPDNSVKSEAGTIETWNPNNDQLR">
        <PeptideSequence>LNALEPDNSVKSEAGTIETWNPNNDQLR</PeptideSequence>
    </Peptide>
    <Peptide id="PTD_LEPDNSVK">
        <PeptideSequence>LEPDNSVK</PeptideSequence>
    </Peptide>
    <Peptide id="PTD_EPDNSVK">
        <PeptideSequence>EPDNSVK</PeptideSequence>
    </Peptide>
    <Peptide id="PTD_PDNSVK">
        <PeptideSequence>PDNSVK</PeptideSequence>
    </Peptide>
    <Peptide id="PTD_SEAGTIET">
        <PeptideSequence>SEAGTIET</PeptideSequence>
    </Peptide>
    <Peptide id="PTD_SEAGTIETW">
        <PeptideSequence>SEAGTIETW</PeptideSequence>
    </Peptide>
    <Peptide id="PTD_SEAGTIETWN">
        <PeptideSequence>SEAGTIETWN</PeptideSequence>
    </Peptide>
    <Peptide id="PTD_SEAGTIETWNPNNDQLR">
        <PeptideSequence>SEAGTIETWNPNNDQLR</PeptideSequence>
    </Peptide>
    <Peptide id="PTD_NPNNDQLR">
        <PeptideSequence>NPNNDQLR</PeptideSequence>
    </Peptide>
    <Peptide id="PTD_PNNDQLR">
        <PeptideSequence>PNNDQLR</PeptideSequence>
    </Peptide>
    <Peptide id="PTD_NDQLR">
        <PeptideSequence>NDQLR</PeptideSequence>
    </Peptide>
    <Peptide id="PTD_CAGVALSR_1C">
        <PeptideSequence>CAGVALSR</PeptideSequence>
        <Modification location="1" residues="C" monoisotopicMassDelta="57.021461486816406">
            <cvParam cvRef="UNIMOD" accession="UNIMOD:4" name="Carbamidomethyl" value=""/>
        </Modification>
    </Peptide>
    <Peptide id="PTD_AGVALSR">
        <PeptideSequence>AGVALSR</PeptideSequence>
    </Peptide>
    <Peptide id="PTD_GVALSR">
        <PeptideSequence>GVALSR</PeptideSequence>
    </Peptide>
    <Peptide id="PTD_NGLRRPFYTNAPQEIYIQQGR">
        <PeptideSequence>NGLRRPFYTNAPQEIYIQQGR</PeptideSequence>
    </Peptide>
    <Peptide id="PTD_RPFYTN">
        <PeptideSequence>RPFYTN</PeptideSequence>
    </Peptide>
    <Peptide id="PTD_RPFYTNA">
        <PeptideSequence>RPFYTNA</PeptideSequence>
    </Peptide>
    <Peptide id="PTD_RPFYTNAPQE">
        <PeptideSequence>RPFYTNAPQE</PeptideSequence>
    </Peptide>
    <Peptide id="PTD_RPFYTNAPQEI">
        <PeptideSequence>RPFYTNAPQEI</PeptideSequence>
    </Peptide>
    <Peptide id="PTD_RPFYTNAPQEIY">
        <PeptideSequence>RPFYTNAPQEIY</PeptideSequence>
    </Peptide>
    <Peptide id="PTD_RPFYTNAPQEIYIQQGR">
        <PeptideSequence>RPFYTNAPQEIYIQQGR</PeptideSequence>
    </Peptide>
    <Peptide id="PTD_APQEIYIQQGR">
        <PeptideSequence>APQEIYIQQGR</PeptideSequence>
    </Peptide>
    <Peptide id="PTD_PQEIYIQQGR">
        <PeptideSequence>PQEIYIQQGR</PeptideSequence>
    </Peptide>
    <Peptide id="PTD_QEIYIQQGR">
        <PeptideSequence>QEIYIQQGR</PeptideSequence>
    </Peptide>
    <Peptide id="PTD_EIYIQQGR">
        <PeptideSequence>EIYIQQGR</PeptideSequence>
    </Peptide>
    <Peptide id="PTD_IYIQQGR">
        <PeptideSequence>IYIQQGR</PeptideSequence>
    </Peptide>
    <Peptide id="PTD_YIQQGR">
        <PeptideSequence>YIQQGR</PeptideSequence>
    </Peptide>
    <Peptide id="PTD_IQQGR">
        <PeptideSequence>IQQGR</PeptideSequence>
    </Peptide>
    <Peptide id="PTD_QQGR">
        <PeptideSequence>QQGR</PeptideSequence>
    </Peptide>
    <Peptide id="PTD_GIFGL">
        <PeptideSequence>GIFGL</PeptideSequence>
    </Peptide>
    <Peptide id="PTD_GIFGLI">
        <PeptideSequence>GIFGLI</PeptideSequence>
    </Peptide>
    <Peptide id="PTD_GIFGLIFPGCR_10C">
        <PeptideSequence>GIFGLIFPGCR</PeptideSequence>
        <Modification location="10" residues="C" monoisotopicMassDelta="57.021461486816406">
            <cvParam cvRef="UNIMOD" accession="UNIMOD:4" name="Carbamidomethyl" value=""/>
        </Modification>
    </Peptide>
    <Peptide id="PTD_GIFGLIFPGCRETYEEPQEQEQGQGPRPQDR_10C">
        <PeptideSequence>GIFGLIFPGCRETYEEPQEQEQGQGPRPQDR</PeptideSequence>
        <Modification location="10" residues="C" monoisotopicMassDelta="57.021461486816406">
            <cvParam cvRef="UNIMOD" accession="UNIMOD:4" name="Carbamidomethyl" value=""/>
        </Modification>
    </Peptide>
    <Peptide id="PTD_GLIFPGCR_7C">
        <PeptideSequence>GLIFPGCR</PeptideSequence>
        <Modification location="7" residues="C" monoisotopicMassDelta="57.021461486816406">
            <cvParam cvRef="UNIMOD" accession="UNIMOD:4" name="Carbamidomethyl" value=""/>
        </Modification>
    </Peptide>
    <Peptide id="PTD_IFPGCR_5C">
        <PeptideSequence>IFPGCR</PeptideSequence>
        <Modification location="5" residues="C" monoisotopicMassDelta="57.021461486816406">
            <cvParam cvRef="UNIMOD" accession="UNIMOD:4" name="Carbamidomethyl" value=""/>
        </Modification>
    </Peptide>
    <Peptide id="PTD_FPGCR_4C">
        <PeptideSequence>FPGCR</PeptideSequence>
        <Modification location="4" residues="C" monoisotopicMassDelta="57.021461486816406">
            <cvParam cvRef="UNIMOD" accession="UNIMOD:4" name="Carbamidomethyl" value=""/>
        </Modification>
    </Peptide>
    <Peptide id="PTD_PGCR_3C">
        <PeptideSequence>PGCR</PeptideSequence>
        <Modification location="3" residues="C" monoisotopicMassDelta="57.021461486816406">
            <cvParam cvRef="UNIMOD" accession="UNIMOD:4" name="Carbamidomethyl" value=""/>
        </Modification>
    </Peptide>
    <Peptide id="PTD_ETYEEPQEQEQGQGPRPQDR">
        <PeptideSequence>ETYEEPQEQEQGQGPRPQDR</PeptideSequence>
    </Peptide>
    <Peptide id="PTD_EEPQEQEQGQGPRPQDR">
        <PeptideSequence>EEPQEQEQGQGPRPQDR</PeptideSequence>
    </Peptide>
    <Peptide id="PTD_PQEQEQGQGPRPQDR">
        <PeptideSequence>PQEQEQGQGPRPQDR</PeptideSequence>
    </Peptide>
    <Peptide id="PTD_QEQEQGQGPRPQDR">
        <PeptideSequence>QEQEQGQGPRPQDR</PeptideSequence>
    </Peptide>
    <Peptide id="PTD_QEQGQGPRPQDR">
        <PeptideSequence>QEQGQGPRPQDR</PeptideSequence>
    </Peptide>
    <Peptide id="PTD_VEHFREGDIIAVPTGVPFWMYNNEQTPVIAITLIDTTNLDNQLDQIPR">
        <PeptideSequence>VEHFREGDIIAVPTGVPFWMYNNEQTPVIAITLIDTTNLDNQLDQIPR</PeptideSequence>
    </Peptide>
    <Peptide id="PTD_EGDIIAV">
        <PeptideSequence>EGDIIAV</PeptideSequence>
    </Peptide>
    <Peptide id="PTD_EGDIIAVPTGVPFWMYNNEQTPVIAITLIDTTNLDNQLDQIPR">
        <PeptideSequence>EGDIIAVPTGVPFWMYNNEQTPVIAITLIDTTNLDNQLDQIPR</PeptideSequence>
    </Peptide>
    <Peptide id="PTD_EGDIIAVPTGVPFWMYNNEQTPVIAITLIDTTNLDNQLDQIPRR">
        <PeptideSequence>EGDIIAVPTGVPFWMYNNEQTPVIAITLIDTTNLDNQLDQIPRR</PeptideSequence>
    </Peptide>
    <Peptide id="PTD_IDTTNLDNQLDQIPRR">
        <PeptideSequence>IDTTNLDNQLDQIPRR</PeptideSequence>
    </Peptide>
    <Peptide id="PTD_RFYLSGN">
        <PeptideSequence>RFYLSGN</PeptideSequence>
    </Peptide>
    <Peptide id="PTD_RFYLSGNQE">
        <PeptideSequence>RFYLSGNQE</PeptideSequence>
    </Peptide>
    <Peptide id="PTD_RFYLSGNQEQE">
        <PeptideSequence>RFYLSGNQEQE</PeptideSequence>
    </Peptide>
    <Peptide id="PTD_RFYLSGNQEQEF">
        <PeptideSequence>RFYLSGNQEQEF</PeptideSequence>
    </Peptide>
    <Peptide id="PTD_RFYLSGNQEQEFLQ">
        <PeptideSequence>RFYLSGNQEQEFLQ</PeptideSequence>
    </Peptide>
    <Peptide id="PTD_RFYLSGNQEQEFLQYQQK">
        <PeptideSequence>RFYLSGNQEQEFLQYQQK</PeptideSequence>
    </Peptide>
    <Peptide id="PTD_FYLSGNQEQE">
        <PeptideSequence>FYLSGNQEQE</PeptideSequence>
    </Peptide>
    <Peptide id="PTD_FYLSGNQEQEFL">
        <PeptideSequence>FYLSGNQEQEFL</PeptideSequence>
    </Peptide>
    <Peptide id="PTD_FYLSGNQEQEFLQ">
        <PeptideSequence>FYLSGNQEQEFLQ</PeptideSequence>
    </Peptide>
    <Peptide id="PTD_FYLSGNQEQEFLQY">
        <PeptideSequence>FYLSGNQEQEFLQY</PeptideSequence>
    </Peptide>
    <Peptide id="PTD_FYLSGNQEQEFLQYQQK">
        <PeptideSequence>FYLSGNQEQEFLQYQQK</PeptideSequence>
    </Peptide>
    <Peptide id="PTD_LSGNQEQEFLQYQQK">
        <PeptideSequence>LSGNQEQEFLQYQQK</PeptideSequence>
    </Peptide>
    <Peptide id="PTD_SGNQEQEFLQYQQK">
        <PeptideSequence>SGNQEQEFLQYQQK</PeptideSequence>
    </Peptide>
    <Peptide id="PTD_EFLQYQQK">
        <PeptideSequence>EFLQYQQK</PeptideSequence>
    </Peptide>
    <Peptide id="PTD_FLQYQQK">
        <PeptideSequence>FLQYQQK</PeptideSequence>
    </Peptide>
    <Peptide id="PTD_LQYQQK">
        <PeptideSequence>LQYQQK</PeptideSequence>
    </Peptide>
    <Peptide id="PTD_QYQQK">
        <PeptideSequence>QYQQK</PeptideSequence>
    </Peptide>
    <Peptide id="PTD_EGGQGQQQE">
        <PeptideSequence>EGGQGQQQE</PeptideSequence>
    </Peptide>
    <Peptide id="PTD_EGGQGQQQEGGNEGGN">
        <PeptideSequence>EGGQGQQQEGGNEGGN</PeptideSequence>
    </Peptide>
    <Peptide id="PTD_EGGQGQQQEGGNEGGNV">
        <PeptideSequence>EGGQGQQQEGGNEGGNV</PeptideSequence>
    </Peptide>
    <Peptide id="PTD_EGGQGQQQEGGNEGGNVL">
        <PeptideSequence>EGGQGQQQEGGNEGGNVL</PeptideSequence>
    </Peptide>
    <Peptide id="PTD_EGGQGQQQEGGNEGGNVLSGFNDEFLEEAFSVDR">
        <PeptideSequence>EGGQGQQQEGGNEGGNVLSGFNDEFLEEAFSVDR</PeptideSequence>
    </Peptide>
    <Peptide id="PTD_EGGQGQQQEGGNEGGNVLSGFNDEFLEEAFSVDREIVR">
        <PeptideSequence>EGGQGQQQEGGNEGGNVLSGFNDEFLEEAFSVDREIVR</PeptideSequence>
    </Peptide>
    <Peptide id="PTD_EGGNEGGNVLSGFNDEFLEEAFSVDREIVR">
        <PeptideSequence>EGGNEGGNVLSGFNDEFLEEAFSVDREIVR</PeptideSequence>
    </Peptide>
    <Peptide id="PTD_GGNEGGNVLSGFNDEFLEEAFSVDREIVR">
        <PeptideSequence>GGNEGGNVLSGFNDEFLEEAFSVDREIVR</PeptideSequence>
    </Peptide>
    <Peptide id="PTD_LSGFNDEFLEEAFSVDREIVR">
        <PeptideSequence>LSGFNDEFLEEAFSVDREIVR</PeptideSequence>
    </Peptide>
    <Peptide id="PTD_SGFNDEFLEEAFSVDR">
        <PeptideSequence>SGFNDEFLEEAFSVDR</PeptideSequence>
    </Peptide>
    <Peptide id="PTD_SGFNDEFLEEAFSVDREIVR">
        <PeptideSequence>SGFNDEFLEEAFSVDREIVR</PeptideSequence>
    </Peptide>
    <Peptide id="PTD_GFNDEFLEEAFSVDREIVR">
        <PeptideSequence>GFNDEFLEEAFSVDREIVR</PeptideSequence>
    </Peptide>
    <Peptide id="PTD_FNDEFLEEAFSVDREIVR">
        <PeptideSequence>FNDEFLEEAFSVDREIVR</PeptideSequence>
    </Peptide>
    <Peptide id="PTD_DEFLEEAFSVDREIVR">
        <PeptideSequence>DEFLEEAFSVDREIVR</PeptideSequence>
    </Peptide>
    <Peptide id="PTD_EEAFSVDR">
        <PeptideSequence>EEAFSVDR</PeptideSequence>
    </Peptide>
    <Peptide id="PTD_SVDR">
        <PeptideSequence>SVDR</PeptideSequence>
    </Peptide>
    <Peptide id="PTD_NDDREG">
        <PeptideSequence>NDDREG</PeptideSequence>
    </Peptide>
    <Peptide id="PTD_NDDREGS">
        <PeptideSequence>NDDREGS</PeptideSequence>
    </Peptide>
    <Peptide id="PTD_NDDREGSIVEVK">
        <PeptideSequence>NDDREGSIVEVK</PeptideSequence>
    </Peptide>
    <Peptide id="PTD_NDDREGSIVEVKEGLK">
        <PeptideSequence>NDDREGSIVEVKEGLK</PeptideSequence>
    </Peptide>
    <Peptide id="PTD_DDREGSIVEVK">
        <PeptideSequence>DDREGSIVEVK</PeptideSequence>
    </Peptide>
    <Peptide id="PTD_DDREGSIVEVKEGLK">
        <PeptideSequence>DDREGSIVEVKEGLK</PeptideSequence>
    </Peptide>
    <Peptide id="PTD_DREGSIVEVK">
        <PeptideSequence>DREGSIVEVK</PeptideSequence>
    </Peptide>
    <Peptide id="PTD_EGSIVEVK">
        <PeptideSequence>EGSIVEVK</PeptideSequence>
    </Peptide>
    <Peptide id="PTD_SIVEVK">
        <PeptideSequence>SIVEVK</PeptideSequence>
    </Peptide>
    <Peptide id="PTD_IVEVK">
        <PeptideSequence>IVEVK</PeptideSequence>
    </Peptide>
    <Peptide id="PTD_VISPPTLRPR">
        <PeptideSequence>VISPPTLRPR</PeptideSequence>
    </Peptide>
    <Peptide id="PTD_LRHNIGQSTSPDA">
        <PeptideSequence>LRHNIGQSTSPDA</PeptideSequence>
    </Peptide>
    <Peptide id="PTD_LRHNIGQSTSPDAY">
        <PeptideSequence>LRHNIGQSTSPDAY</PeptideSequence>
    </Peptide>
    <Peptide id="PTD_LRHNIGQSTSPDAYN">
        <PeptideSequence>LRHNIGQSTSPDAYN</PeptideSequence>
    </Peptide>
    <Peptide id="PTD_LRHNIGQSTSPDAYNPQAGR">
        <PeptideSequence>LRHNIGQSTSPDAYNPQAGR</PeptideSequence>
    </Peptide>
    <Peptide id="PTD_HNIGQ">
        <PeptideSequence>HNIGQ</PeptideSequence>
    </Peptide>
    <Peptide id="PTD_HNIGQST">
        <PeptideSequence>HNIGQST</PeptideSequence>
    </Peptide>
    <Peptide id="PTD_HNIGQSTS">
        <PeptideSequence>HNIGQSTS</PeptideSequence>
    </Peptide>
    <Peptide id="PTD_HNIGQSTSPD">
        <PeptideSequence>HNIGQSTSPD</PeptideSequence>
    </Peptide>
    <Peptide id="PTD_HNIGQSTSPDA">
        <PeptideSequence>HNIGQSTSPDA</PeptideSequence>
    </Peptide>
    <Peptide id="PTD_HNIGQSTSPDAY">
        <PeptideSequence>HNIGQSTSPDAY</PeptideSequence>
    </Peptide>
    <Peptide id="PTD_HNIGQSTSPDAYN">
        <PeptideSequence>HNIGQSTSPDAYN</PeptideSequence>
    </Peptide>
    <Peptide id="PTD_HNIGQSTSPDAYNPQAGR">
        <PeptideSequence>HNIGQSTSPDAYNPQAGR</PeptideSequence>
    </Peptide>
    <Peptide id="PTD_SPDAYNPQAGR">
        <PeptideSequence>SPDAYNPQAGR</PeptideSequence>
    </Peptide>
    <Peptide id="PTD_PDAYNPQAGR">
        <PeptideSequence>PDAYNPQAGR</PeptideSequence>
    </Peptide>
    <Peptide id="PTD_DAYNPQAGR">
        <PeptideSequence>DAYNPQAGR</PeptideSequence>
    </Peptide>
    <Peptide id="PTD_AYNPQAGR">
        <PeptideSequence>AYNPQAGR</PeptideSequence>
    </Peptide>
    <Peptide id="PTD_YNPQAGR">
        <PeptideSequence>YNPQAGR</PeptideSequence>
    </Peptide>
    <Peptide id="PTD_NPQAGR">
        <PeptideSequence>NPQAGR</PeptideSequence>
    </Peptide>
    <Peptide id="PTD_PQAGR">
        <PeptideSequence>PQAGR</PeptideSequence>
    </Peptide>
    <Peptide id="PTD_LKTLT">
        <PeptideSequence>LKTLT</PeptideSequence>
    </Peptide>
    <Peptide id="PTD_LKTLTS">
        <PeptideSequence>LKTLTS</PeptideSequence>
    </Peptide>
    <Peptide id="PTD_LKTLTSL">
        <PeptideSequence>LKTLTSL</PeptideSequence>
    </Peptide>
    <Peptide id="PTD_LKTLTSLD">
        <PeptideSequence>LKTLTSLD</PeptideSequence>
    </Peptide>
    <Peptide id="PTD_LKTLTSLDF">
        <PeptideSequence>LKTLTSLDF</PeptideSequence>
    </Peptide>
    <Peptide id="PTD_LKTLTSLDFPILR">
        <PeptideSequence>LKTLTSLDFPILR</PeptideSequence>
    </Peptide>
    <Peptide id="PTD_KTLTSLDFPILR">
        <PeptideSequence>KTLTSLDFPILR</PeptideSequence>
    </Peptide>
    <Peptide id="PTD_TLTSLD">
        <PeptideSequence>TLTSLD</PeptideSequence>
    </Peptide>
    <Peptide id="PTD_TLTSLDFPILR">
        <PeptideSequence>TLTSLDFPILR</PeptideSequence>
    </Peptide>
    <Peptide id="PTD_TLTSLDFPILRWLGLAAEHGSIYK">
        <PeptideSequence>TLTSLDFPILRWLGLAAEHGSIYK</PeptideSequence>
    </Peptide>
    <Peptide id="PTD_TSLDFPILR">
        <PeptideSequence>TSLDFPILR</PeptideSequence>
    </Peptide>
    <Peptide id="PTD_SLDFPILR">
        <PeptideSequence>SLDFPILR</PeptideSequence>
    </Peptide>
    <Peptide id="PTD_DFPILR">
        <PeptideSequence>DFPILR</PeptideSequence>
    </Peptide>
    <Peptide id="PTD_FPILR">
        <PeptideSequence>FPILR</PeptideSequence>
    </Peptide>
    <Peptide id="PTD_WLGLAAEHGSIYK">
        <PeptideSequence>WLGLAAEHGSIYK</PeptideSequence>
    </Peptide>
    <Peptide id="PTD_LGLAAEHGSIYK">
        <PeptideSequence>LGLAAEHGSIYK</PeptideSequence>
    </Peptide>
    <Peptide id="PTD_GLAAEHGSIYK">
        <PeptideSequence>GLAAEHGSIYK</PeptideSequence>
    </Peptide>
    <Peptide id="PTD_AAEHGSIYK">
        <PeptideSequence>AAEHGSIYK</PeptideSequence>
    </Peptide>
    <Peptide id="PTD_EHGSIYK">
        <PeptideSequence>EHGSIYK</PeptideSequence>
    </Peptide>
    <Peptide id="PTD_SLDDN">
        <PeptideSequence>SLDDN</PeptideSequence>
    </Peptide>
    <Peptide id="PTD_SLDDNF">
        <PeptideSequence>SLDDNF</PeptideSequence>
    </Peptide>
    <Peptide id="PTD_SLDDNFS">
        <PeptideSequence>SLDDNFS</PeptideSequence>
    </Peptide>
    <Peptide id="PTD_SLDDNFSY">
        <PeptideSequence>SLDDNFSY</PeptideSequence>
    </Peptide>
    <Peptide id="PTD_SLDDNFSYV">
        <PeptideSequence>SLDDNFSYV</PeptideSequence>
    </Peptide>
    <Peptide id="PTD_SLDDNFSYVA">
        <PeptideSequence>SLDDNFSYVA</PeptideSequence>
    </Peptide>
    <Peptide id="PTD_SLDDNFSYVAFK">
        <PeptideSequence>SLDDNFSYVAFK</PeptideSequence>
    </Peptide>
    <Peptide id="PTD_SLDDNFSYVAFKTNDIPQIAALAGLTSSIR">
        <PeptideSequence>SLDDNFSYVAFKTNDIPQIAALAGLTSSIR</PeptideSequence>
    </Peptide>
    <Peptide id="PTD_DNFSYVAFK">
        <PeptideSequence>DNFSYVAFK</PeptideSequence>
    </Peptide>
    <Peptide id="PTD_FSYVAFK">
        <PeptideSequence>FSYVAFK</PeptideSequence>
    </Peptide>
    <Peptide id="PTD_SYVAFK">
        <PeptideSequence>SYVAFK</PeptideSequence>
    </Peptide>
    <Peptide id="PTD_YVAFK">
        <PeptideSequence>YVAFK</PeptideSequence>
    </Peptide>
    <Peptide id="PTD_VAFK">
        <PeptideSequence>VAFK</PeptideSequence>
    </Peptide>
    <Peptide id="PTD_TNDI">
        <PeptideSequence>TNDI</PeptideSequence>
    </Peptide>
    <Peptide id="PTD_TNDIPQIA">
        <PeptideSequence>TNDIPQIA</PeptideSequence>
    </Peptide>
    <Peptide id="PTD_TNDIPQIAA">
        <PeptideSequence>TNDIPQIAA</PeptideSequence>
    </Peptide>
    <Peptide id="PTD_TNDIPQIAAL">
        <PeptideSequence>TNDIPQIAAL</PeptideSequence>
    </Peptide>
    <Peptide id="PTD_TNDIPQIAALA">
        <PeptideSequence>TNDIPQIAALA</PeptideSequence>
    </Peptide>
    <Peptide id="PTD_TNDIPQIAALAG">
        <PeptideSequence>TNDIPQIAALAG</PeptideSequence>
    </Peptide>
    <Peptide id="PTD_TNDIPQIAALAGL">
        <PeptideSequence>TNDIPQIAALAGL</PeptideSequence>
    </Peptide>
    <Peptide id="PTD_TNDIPQIAALAGLT">
        <PeptideSequence>TNDIPQIAALAGLT</PeptideSequence>
    </Peptide>
    <Peptide id="PTD_TNDIPQIAALAGLTS">
        <PeptideSequence>TNDIPQIAALAGLTS</PeptideSequence>
    </Peptide>
    <Peptide id="PTD_TNDIPQIAALAGLTSSIR">
        <PeptideSequence>TNDIPQIAALAGLTSSIR</PeptideSequence>
    </Peptide>
    <Peptide id="PTD_IPQIAALAGLTSSIR">
        <PeptideSequence>IPQIAALAGLTSSIR</PeptideSequence>
    </Peptide>
    <Peptide id="PTD_PQIAALAGLTSSIR">
        <PeptideSequence>PQIAALAGLTSSIR</PeptideSequence>
    </Peptide>
    <Peptide id="PTD_IAALAGLTSSIR">
        <PeptideSequence>IAALAGLTSSIR</PeptideSequence>
    </Peptide>
    <Peptide id="PTD_AALAGLTSSIR">
        <PeptideSequence>AALAGLTSSIR</PeptideSequence>
    </Peptide>
    <Peptide id="PTD_ALAGLTSSIR">
        <PeptideSequence>ALAGLTSSIR</PeptideSequence>
    </Peptide>
    <Peptide id="PTD_LAGLTSSIR">
        <PeptideSequence>LAGLTSSIR</PeptideSequence>
    </Peptide>
    <Peptide id="PTD_AGLTSSIR">
        <PeptideSequence>AGLTSSIR</PeptideSequence>
    </Peptide>
    <Peptide id="PTD_GLTSSIR">
        <PeptideSequence>GLTSSIR</PeptideSequence>
    </Peptide>
    <Peptide id="PTD_LTSSIR">
        <PeptideSequence>LTSSIR</PeptideSequence>
    </Peptide>
    <Peptide id="PTD_TSSIR">
        <PeptideSequence>TSSIR</PeptideSequence>
    </Peptide>
    <Peptide id="PTD_SSIR">
        <PeptideSequence>SSIR</PeptideSequence>
    </Peptide>
    <Peptide id="PTD_ALPLDVVAHAFNLDR">
        <PeptideSequence>ALPLDVVAHAFNLDR</PeptideSequence>
    </Peptide>
    <Peptide id="PTD_ALPLDVVAHAFNLDRDQAR">
        <PeptideSequence>ALPLDVVAHAFNLDRDQAR</PeptideSequence>
    </Peptide>
    <Peptide id="PTD_LDVVAHAFNLDR">
        <PeptideSequence>LDVVAHAFNLDR</PeptideSequence>
    </Peptide>
    <Peptide id="PTD_LDVVAHAFNLDRDQAR">
        <PeptideSequence>LDVVAHAFNLDRDQAR</PeptideSequence>
    </Peptide>
    <Peptide id="PTD_DVVAHAFNLDRDQAR">
        <PeptideSequence>DVVAHAFNLDRDQAR</PeptideSequence>
    </Peptide>
    <Peptide id="PTD_VVAHAFNLDRDQAR">
        <PeptideSequence>VVAHAFNLDRDQAR</PeptideSequence>
    </Peptide>
    <Peptide id="PTD_VAHAFNLDRDQAR">
        <PeptideSequence>VAHAFNLDRDQAR</PeptideSequence>
    </Peptide>
    <Peptide id="PTD_AHAFNLDR">
        <PeptideSequence>AHAFNLDR</PeptideSequence>
    </Peptide>
    <Peptide id="PTD_AHAFNLDRDQAR">
        <PeptideSequence>AHAFNLDRDQAR</PeptideSequence>
    </Peptide>
    <Peptide id="PTD_HAFNLDR">
        <PeptideSequence>HAFNLDR</PeptideSequence>
    </Peptide>
    <Peptide id="PTD_HAFNLDRDQAR">
        <PeptideSequence>HAFNLDRDQAR</PeptideSequence>
    </Peptide>
    <Peptide id="PTD_AFNLDRDQAR">
        <PeptideSequence>AFNLDRDQAR</PeptideSequence>
    </Peptide>
    <Peptide id="PTD_FNLDRDQAR">
        <PeptideSequence>FNLDRDQAR</PeptideSequence>
    </Peptide>
    <Peptide id="PTD_NNNPYKFLVPPPQSQLR">
        <PeptideSequence>NNNPYKFLVPPPQSQLR</PeptideSequence>
    </Peptide>
    <Peptide id="PTD_FLVPP">
        <PeptideSequence>FLVPP</PeptideSequence>
    </Peptide>
    <Peptide id="PTD_FLVPPPQSQLR">
        <PeptideSequence>FLVPPPQSQLR</PeptideSequence>
    </Peptide>
    <Peptide id="PTD_ANPFLLSLSLCLVLLYTSACLGEGLDR_11C_20C">
        <PeptideSequence>ANPFLLSLSLCLVLLYTSACLGEGLDR</PeptideSequence>
        <Modification location="11" residues="C" monoisotopicMassDelta="57.021461486816406">
            <cvParam cvRef="UNIMOD" accession="UNIMOD:4" name="Carbamidomethyl" value=""/>
        </Modification>
        <Modification location="20" residues="C" monoisotopicMassDelta="57.021461486816406">
            <cvParam cvRef="UNIMOD" accession="UNIMOD:4" name="Carbamidomethyl" value=""/>
        </Modification>
    </Peptide>
    <Peptide id="PTD_FNECQLDR_4C">
        <PeptideSequence>FNECQLDR</PeptideSequence>
        <Modification location="4" residues="C" monoisotopicMassDelta="57.021461486816406">
            <cvParam cvRef="UNIMOD" accession="UNIMOD:4" name="Carbamidomethyl" value=""/>
        </Modification>
    </Peptide>
    <Peptide id="PTD_FNECQLDRLNALEPDNR_4C">
        <PeptideSequence>FNECQLDRLNALEPDNR</PeptideSequence>
        <Modification location="4" residues="C" monoisotopicMassDelta="57.021461486816406">
            <cvParam cvRef="UNIMOD" accession="UNIMOD:4" name="Carbamidomethyl" value=""/>
        </Modification>
    </Peptide>
    <Peptide id="PTD_NECQLDR_3C">
        <PeptideSequence>NECQLDR</PeptideSequence>
        <Modification location="3" residues="C" monoisotopicMassDelta="57.021461486816406">
            <cvParam cvRef="UNIMOD" accession="UNIMOD:4" name="Carbamidomethyl" value=""/>
        </Modification>
    </Peptide>
    <Peptide id="PTD_ECQLDR_2C">
        <PeptideSequence>ECQLDR</PeptideSequence>
        <Modification location="2" residues="C" monoisotopicMassDelta="57.021461486816406">
            <cvParam cvRef="UNIMOD" accession="UNIMOD:4" name="Carbamidomethyl" value=""/>
        </Modification>
    </Peptide>
    <Peptide id="PTD_LNALEPDNRIESEGGVTETWNSNKPELR">
        <PeptideSequence>LNALEPDNRIESEGGVTETWNSNKPELR</PeptideSequence>
    </Peptide>
    <Peptide id="PTD_NALEPDNRIESEGGVTETWNSNKPELR">
        <PeptideSequence>NALEPDNRIESEGGVTETWNSNKPELR</PeptideSequence>
    </Peptide>
    <Peptide id="PTD_ALEPDNRIESEGGVTETWNSNKPELR">
        <PeptideSequence>ALEPDNRIESEGGVTETWNSNKPELR</PeptideSequence>
    </Peptide>
    <Peptide id="PTD_LEPDNRIESEGGVTETWNSNKPELR">
        <PeptideSequence>LEPDNRIESEGGVTETWNSNKPELR</PeptideSequence>
    </Peptide>
    <Peptide id="PTD_EPDNRIESEGGVTETWNSNKPELR">
        <PeptideSequence>EPDNRIESEGGVTETWNSNKPELR</PeptideSequence>
    </Peptide>
    <Peptide id="PTD_PDNRIESEGGVTETWNSNKPELR">
        <PeptideSequence>PDNRIESEGGVTETWNSNKPELR</PeptideSequence>
    </Peptide>
    <Peptide id="PTD_IESEGGVTETWNSNKPELR">
        <PeptideSequence>IESEGGVTETWNSNKPELR</PeptideSequence>
    </Peptide>
    <Peptide id="PTD_ESEGGVTETWNSNKPELR">
        <PeptideSequence>ESEGGVTETWNSNKPELR</PeptideSequence>
    </Peptide>
    <Peptide id="PTD_SEGGVTETWNSNKPELR">
        <PeptideSequence>SEGGVTETWNSNKPELR</PeptideSequence>
    </Peptide>
    <Peptide id="PTD_EGGVTETWNSNKPELR">
        <PeptideSequence>EGGVTETWNSNKPELR</PeptideSequence>
    </Peptide>
    <Peptide id="PTD_GGVTETWNSNKPELR">
        <PeptideSequence>GGVTETWNSNKPELR</PeptideSequence>
    </Peptide>
    <Peptide id="PTD_TETWNSNKPELR">
        <PeptideSequence>TETWNSNKPELR</PeptideSequence>
    </Peptide>
    <Peptide id="PTD_SNKPELR">
        <PeptideSequence>SNKPELR</PeptideSequence>
    </Peptide>
    <Peptide id="PTD_GLHLPSYTNY">
        <PeptideSequence>GLHLPSYTNY</PeptideSequence>
    </Peptide>
    <Peptide id="PTD_GLHLPSYTNYPQII">
        <PeptideSequence>GLHLPSYTNYPQII</PeptideSequence>
    </Peptide>
    <Peptide id="PTD_GLHLPSYTNYPQIIMIVQGEGALGISVPGCTETFEEAQQSQSR_30C">
        <PeptideSequence>GLHLPSYTNYPQIIMIVQGEGALGISVPGCTETFEEAQQSQSR</PeptideSequence>
        <Modification location="30" residues="C" monoisotopicMassDelta="57.021461486816406">
            <cvParam cvRef="UNIMOD" accession="UNIMOD:4" name="Carbamidomethyl" value=""/>
        </Modification>
    </Peptide>
    <Peptide id="PTD_GLHLPSYTNYPQIIMIVQGEGALGISVPGCTETFEEAQQSQSR_15M_30C">
        <PeptideSequence>GLHLPSYTNYPQIIMIVQGEGALGISVPGCTETFEEAQQSQSR</PeptideSequence>
        <Modification location="15" residues="M" monoisotopicMassDelta="15.99491024017334">
            <cvParam cvRef="UNIMOD" accession="UNIMOD:35" name="Oxidation" value=""/>
        </Modification>
        <Modification location="30" residues="C" monoisotopicMassDelta="57.021461486816406">
            <cvParam cvRef="UNIMOD" accession="UNIMOD:4" name="Carbamidomethyl" value=""/>
        </Modification>
    </Peptide>
    <Peptide id="PTD_GISVPGCTETFEEAQQSQSR_7C">
        <PeptideSequence>GISVPGCTETFEEAQQSQSR</PeptideSequence>
        <Modification location="7" residues="C" monoisotopicMassDelta="57.021461486816406">
            <cvParam cvRef="UNIMOD" accession="UNIMOD:4" name="Carbamidomethyl" value=""/>
        </Modification>
    </Peptide>
    <Peptide id="PTD_PGCTETFEEAQQSQSR_3C">
        <PeptideSequence>PGCTETFEEAQQSQSR</PeptideSequence>
        <Modification location="3" residues="C" monoisotopicMassDelta="57.021461486816406">
            <cvParam cvRef="UNIMOD" accession="UNIMOD:4" name="Carbamidomethyl" value=""/>
        </Modification>
    </Peptide>
    <Peptide id="PTD_HFREGDILVIPPGTPYWTYNYGDEQLVAINLLDTTSLSNQLDPNPR">
        <PeptideSequence>HFREGDILVIPPGTPYWTYNYGDEQLVAINLLDTTSLSNQLDPNPR</PeptideSequence>
    </Peptide>
    <Peptide id="PTD_EGDILVIPPGTPYWTYNYGDEQLVAINLLDTTSLSNQLDPNPR">
        <PeptideSequence>EGDILVIPPGTPYWTYNYGDEQLVAINLLDTTSLSNQLDPNPR</PeptideSequence>
    </Peptide>
    <Peptide id="PTD_EGDILVIPPGTPYWTYNYGDEQLVAINLLDTTSLSNQLDPNPRR">
        <PeptideSequence>EGDILVIPPGTPYWTYNYGDEQLVAINLLDTTSLSNQLDPNPRR</PeptideSequence>
    </Peptide>
    <Peptide id="PTD_RFYLAGN">
        <PeptideSequence>RFYLAGN</PeptideSequence>
    </Peptide>
    <Peptide id="PTD_RFYLAGNPEEEYPETQQQR">
        <PeptideSequence>RFYLAGNPEEEYPETQQQR</PeptideSequence>
    </Peptide>
    <Peptide id="PTD_FYLAGNPEE">
        <PeptideSequence>FYLAGNPEE</PeptideSequence>
    </Peptide>
    <Peptide id="PTD_FYLAGNPEEE">
        <PeptideSequence>FYLAGNPEEE</PeptideSequence>
    </Peptide>
    <Peptide id="PTD_FYLAGNPEEEY">
        <PeptideSequence>FYLAGNPEEEY</PeptideSequence>
    </Peptide>
    <Peptide id="PTD_FYLAGNPEEEYPET">
        <PeptideSequence>FYLAGNPEEEYPET</PeptideSequence>
    </Peptide>
    <Peptide id="PTD_FYLAGNPEEEYPETQQQR">
        <PeptideSequence>FYLAGNPEEEYPETQQQR</PeptideSequence>
    </Peptide>
    <Peptide id="PTD_LAGNPEEEYPETQQQR">
        <PeptideSequence>LAGNPEEEYPETQQQR</PeptideSequence>
    </Peptide>
    <Peptide id="PTD_GNPEEEYPETQQQR">
        <PeptideSequence>GNPEEEYPETQQQR</PeptideSequence>
    </Peptide>
    <Peptide id="PTD_PEEEYPETQQQR">
        <PeptideSequence>PEEEYPETQQQR</PeptideSequence>
    </Peptide>
    <Peptide id="PTD_EYPETQQQR">
        <PeptideSequence>EYPETQQQR</PeptideSequence>
    </Peptide>
    <Peptide id="PTD_YPETQQQR">
        <PeptideSequence>YPETQQQR</PeptideSequence>
    </Peptide>
    <Peptide id="PTD_PETQQQR">
        <PeptideSequence>PETQQQR</PeptideSequence>
    </Peptide>
    <Peptide id="PTD_ETQQQR">
        <PeptideSequence>ETQQQR</PeptideSequence>
    </Peptide>
    <Peptide id="PTD_QQR">
        <PeptideSequence>QQR</PeptideSequence>
    </Peptide>
    <Peptide id="PTD_EEEQEGKNNILSGFDPQFLSQALNIDEDTVHK">
        <PeptideSequence>EEEQEGKNNILSGFDPQFLSQALNIDEDTVHK</PeptideSequence>
    </Peptide>
    <Peptide id="PTD_NNILSGFDPQFLSQALNIDEDTVHK">
        <PeptideSequence>NNILSGFDPQFLSQALNIDEDTVHK</PeptideSequence>
    </Peptide>
    <Peptide id="PTD_NNILSGFDPQFLSQALNIDEDTVHKLQNPNER">
        <PeptideSequence>NNILSGFDPQFLSQALNIDEDTVHKLQNPNER</PeptideSequence>
    </Peptide>
    <Peptide id="PTD_ILSGFDPQFLSQALNIDEDTVHKLQNPNER">
        <PeptideSequence>ILSGFDPQFLSQALNIDEDTVHKLQNPNER</PeptideSequence>
    </Peptide>
    <Peptide id="PTD_SGFDPQFLSQALNIDEDTVHKLQNPNER">
        <PeptideSequence>SGFDPQFLSQALNIDEDTVHKLQNPNER</PeptideSequence>
    </Peptide>
    <Peptide id="PTD_PQFLSQALNIDEDTVHK">
        <PeptideSequence>PQFLSQALNIDEDTVHK</PeptideSequence>
    </Peptide>
    <Peptide id="PTD_SQALNIDEDTVHKLQNPNER">
        <PeptideSequence>SQALNIDEDTVHKLQNPNER</PeptideSequence>
    </Peptide>
    <Peptide id="PTD_QALNIDEDTVHKLQNPNER">
        <PeptideSequence>QALNIDEDTVHKLQNPNER</PeptideSequence>
    </Peptide>
    <Peptide id="PTD_NIDEDTVHK">
        <PeptideSequence>NIDEDTVHK</PeptideSequence>
    </Peptide>
    <Peptide id="PTD_QIIRVEEG">
        <PeptideSequence>QIIRVEEG</PeptideSequence>
    </Peptide>
    <Peptide id="PTD_QIIRVEEGLGVISPK">
        <PeptideSequence>QIIRVEEGLGVISPK</PeptideSequence>
    </Peptide>
    <Peptide id="PTD_IRVEEGLGVISPK">
        <PeptideSequence>IRVEEGLGVISPK</PeptideSequence>
    </Peptide>
    <Peptide id="PTD_WQEQEEEEEEKEEPR">
        <PeptideSequence>WQEQEEEEEEKEEPR</PeptideSequence>
    </Peptide>
    <Peptide id="PTD_QEQEEEEEEKEEPR">
        <PeptideSequence>QEQEEEEEEKEEPR</PeptideSequence>
    </Peptide>
    <Peptide id="PTD_EQEEEEEEKEEPR">
        <PeptideSequence>EQEEEEEEKEEPR</PeptideSequence>
    </Peptide>
    <Peptide id="PTD_NGLEETICTAILR_8C">
        <PeptideSequence>NGLEETICTAILR</PeptideSequence>
        <Modification location="8" residues="C" monoisotopicMassDelta="57.021461486816406">
            <cvParam cvRef="UNIMOD" accession="UNIMOD:4" name="Carbamidomethyl" value=""/>
        </Modification>
    </Peptide>
    <Peptide id="PTD_ENIADPTRADLYN">
        <PeptideSequence>ENIADPTRADLYN</PeptideSequence>
    </Peptide>
    <Peptide id="PTD_ENIADPTRADLYNPTAGR">
        <PeptideSequence>ENIADPTRADLYNPTAGR</PeptideSequence>
    </Peptide>
    <Peptide id="PTD_IADPTRADLYNPTAGR">
        <PeptideSequence>IADPTRADLYNPTAGR</PeptideSequence>
    </Peptide>
    <Peptide id="PTD_ADPTRADLYNPTAGR">
        <PeptideSequence>ADPTRADLYNPTAGR</PeptideSequence>
    </Peptide>
    <Peptide id="PTD_DPTRADLYNPTAGR">
        <PeptideSequence>DPTRADLYNPTAGR</PeptideSequence>
    </Peptide>
    <Peptide id="PTD_PTRADLYNPTAGR">
        <PeptideSequence>PTRADLYNPTAGR</PeptideSequence>
    </Peptide>
    <Peptide id="PTD_ADLYNPTAGR">
        <PeptideSequence>ADLYNPTAGR</PeptideSequence>
    </Peptide>
    <Peptide id="PTD_LYNPTAGR">
        <PeptideSequence>LYNPTAGR</PeptideSequence>
    </Peptide>
    <Peptide id="PTD_YNPTAGR">
        <PeptideSequence>YNPTAGR</PeptideSequence>
    </Peptide>
    <Peptide id="PTD_NPTAGR">
        <PeptideSequence>NPTAGR</PeptideSequence>
    </Peptide>
    <Peptide id="PTD_PTAGR">
        <PeptideSequence>PTAGR</PeptideSequence>
    </Peptide>
    <Peptide id="PTD_ISTANSLTL">
        <PeptideSequence>ISTANSLTL</PeptideSequence>
    </Peptide>
    <Peptide id="PTD_ISTANSLTLPILGWFQL">
        <PeptideSequence>ISTANSLTLPILGWFQL</PeptideSequence>
    </Peptide>
    <Peptide id="PTD_ISTANSLTLPILGWFQLSAEYVNLYR">
        <PeptideSequence>ISTANSLTLPILGWFQLSAEYVNLYR</PeptideSequence>
    </Peptide>
    <Peptide id="PTD_ISTANSLTLPILGWFQLSAEYVNLYRNGIYAPHWNINANSVIYVIR">
        <PeptideSequence>ISTANSLTLPILGWFQLSAEYVNLYRNGIYAPHWNINANSVIYVIR</PeptideSequence>
    </Peptide>
    <Peptide id="PTD_PILGWFQLSAEYVNLYR">
        <PeptideSequence>PILGWFQLSAEYVNLYR</PeptideSequence>
    </Peptide>
    <Peptide id="PTD_SAEYVNLYR">
        <PeptideSequence>SAEYVNLYR</PeptideSequence>
    </Peptide>
    <Peptide id="PTD_AEYVNLYR">
        <PeptideSequence>AEYVNLYR</PeptideSequence>
    </Peptide>
    <Peptide id="PTD_YVNLYR">
        <PeptideSequence>YVNLYR</PeptideSequence>
    </Peptide>
    <Peptide id="PTD_NGIYAPHWNINANSVIYVIR">
        <PeptideSequence>NGIYAPHWNINANSVIYVIR</PeptideSequence>
    </Peptide>
    <Peptide id="PTD_NGIYAPHWNINANSVIYVIRGR">
        <PeptideSequence>NGIYAPHWNINANSVIYVIRGR</PeptideSequence>
    </Peptide>
    <Peptide id="PTD_GIYAPHWNINANSVIYVIR">
        <PeptideSequence>GIYAPHWNINANSVIYVIR</PeptideSequence>
    </Peptide>
    <Peptide id="PTD_YAPHWNINANSVIYVIRGR">
        <PeptideSequence>YAPHWNINANSVIYVIRGR</PeptideSequence>
    </Peptide>
    <Peptide id="PTD_GRVQVVNSQGNSVFNDDLR">
        <PeptideSequence>GRVQVVNSQGNSVFNDDLR</PeptideSequence>
    </Peptide>
    <Peptide id="PTD_VQVVNSQGN">
        <PeptideSequence>VQVVNSQGN</PeptideSequence>
    </Peptide>
    <Peptide id="PTD_VQVVNSQGNSV">
        <PeptideSequence>VQVVNSQGNSV</PeptideSequence>
    </Peptide>
    <Peptide id="PTD_VQVVNSQGNSVFNDDLR">
        <PeptideSequence>VQVVNSQGNSVFNDDLR</PeptideSequence>
    </Peptide>
    <Peptide id="PTD_VQVVNSQGNSVFNDDLRR">
        <PeptideSequence>VQVVNSQGNSVFNDDLRR</PeptideSequence>
    </Peptide>
    <Peptide id="PTD_QVVNSQGNSVFNDDLRR">
        <PeptideSequence>QVVNSQGNSVFNDDLRR</PeptideSequence>
    </Peptide>
    <Peptide id="PTD_VVNSQGNSVFNDDLRR">
        <PeptideSequence>VVNSQGNSVFNDDLRR</PeptideSequence>
    </Peptide>
    <Peptide id="PTD_NSQGNSVFNDDLRR">
        <PeptideSequence>NSQGNSVFNDDLRR</PeptideSequence>
    </Peptide>
    <Peptide id="PTD_SQGNSVFNDDLRR">
        <PeptideSequence>SQGNSVFNDDLRR</PeptideSequence>
    </Peptide>
    <Peptide id="PTD_GNSVFNDDLR">
        <PeptideSequence>GNSVFNDDLR</PeptideSequence>
    </Peptide>
    <Peptide id="PTD_GNSVFNDDLRR">
        <PeptideSequence>GNSVFNDDLRR</PeptideSequence>
    </Peptide>
    <Peptide id="PTD_NSVFNDDLR">
        <PeptideSequence>NSVFNDDLR</PeptideSequence>
    </Peptide>
    <Peptide id="PTD_SVFNDDLR">
        <PeptideSequence>SVFNDDLR</PeptideSequence>
    </Peptide>
    <Peptide id="PTD_VFNDDLR">
        <PeptideSequence>VFNDDLR</PeptideSequence>
    </Peptide>
    <Peptide id="PTD_FNDDLR">
        <PeptideSequence>FNDDLR</PeptideSequence>
    </Peptide>
    <Peptide id="PTD_FNDDLRR">
        <PeptideSequence>FNDDLRR</PeptideSequence>
    </Peptide>
    <Peptide id="PTD_GQLLVVPQNFVVAHQAGDEGFEFIAFKTNDQATTSPLK">
        <PeptideSequence>GQLLVVPQNFVVAHQAGDEGFEFIAFKTNDQATTSPLK</PeptideSequence>
    </Peptide>
    <Peptide id="PTD_TNDQATTSPLKQVFR">
        <PeptideSequence>TNDQATTSPLKQVFR</PeptideSequence>
    </Peptide>
    <Peptide id="PTD_GIPAEVLANAFR">
        <PeptideSequence>GIPAEVLANAFR</PeptideSequence>
    </Peptide>
    <Peptide id="PTD_GIPAEVLANAFRLSLNQVSELK">
        <PeptideSequence>GIPAEVLANAFRLSLNQVSELK</PeptideSequence>
    </Peptide>
    <Peptide id="PTD_AEVLANAFR">
        <PeptideSequence>AEVLANAFR</PeptideSequence>
    </Peptide>
    <Peptide id="PTD_EVLANAFR">
        <PeptideSequence>EVLANAFR</PeptideSequence>
    </Peptide>
    <Peptide id="PTD_VLANAFR">
        <PeptideSequence>VLANAFR</PeptideSequence>
    </Peptide>
    <Peptide id="PTD_LANAFR">
        <PeptideSequence>LANAFR</PeptideSequence>
    </Peptide>
    <Peptide id="PTD_ANAFR">
        <PeptideSequence>ANAFR</PeptideSequence>
    </Peptide>
    <Peptide id="PTD_NAFR">
        <PeptideSequence>NAFR</PeptideSequence>
    </Peptide>
    <Peptide id="PTD_LSLNQVSELK">
        <PeptideSequence>LSLNQVSELK</PeptideSequence>
    </Peptide>
    <Peptide id="PTD_REEEEEEEEWQPR">
        <PeptideSequence>REEEEEEEEWQPR</PeptideSequence>
    </Peptide>
    <Peptide id="PTD_EEEEEEEEWQPR">
        <PeptideSequence>EEEEEEEEWQPR</PeptideSequence>
    </Peptide>
    <Peptide id="PTD_NPYHFSSER">
        <PeptideSequence>NPYHFSSER</PeptideSequence>
    </Peptide>
    <Peptide id="PTD_TNRLENLQNYR">
        <PeptideSequence>TNRLENLQNYR</PeptideSequence>
    </Peptide>
    <Peptide id="PTD_LENLQNYR">
        <PeptideSequence>LENLQNYR</PeptideSequence>
    </Peptide>
    <Peptide id="PTD_IVEFQSNPNTLI">
        <PeptideSequence>IVEFQSNPNTLI</PeptideSequence>
    </Peptide>
    <Peptide id="PTD_IVEFQSNPNTLILPK">
        <PeptideSequence>IVEFQSNPNTLILPK</PeptideSequence>
    </Peptide>
    <Peptide id="PTD_EFQSNPNTLILPK">
        <PeptideSequence>EFQSNPNTLILPK</PeptideSequence>
    </Peptide>
    <Peptide id="PTD_SNPNTLILPK">
        <PeptideSequence>SNPNTLILPK</PeptideSequence>
    </Peptide>
    <Peptide id="PTD_NPNTLILPK">
        <PeptideSequence>NPNTLILPK</PeptideSequence>
    </Peptide>
    <Peptide id="PTD_PNTLILPK">
        <PeptideSequence>PNTLILPK</PeptideSequence>
    </Peptide>
    <Peptide id="PTD_TLILPK">
        <PeptideSequence>TLILPK</PeptideSequence>
    </Peptide>
    <Peptide id="PTD_HSDADYILVVLNGR">
        <PeptideSequence>HSDADYILVVLNGR</PeptideSequence>
    </Peptide>
    <Peptide id="PTD_ATITIVNPDK">
        <PeptideSequence>ATITIVNPDK</PeptideSequence>
    </Peptide>
    <Peptide id="PTD_ATITIVNPDKR">
        <PeptideSequence>ATITIVNPDKR</PeptideSequence>
    </Peptide>
    <Peptide id="PTD_QAYNLEYGDALR">
        <PeptideSequence>QAYNLEYGDALR</PeptideSequence>
    </Peptide>
    <Peptide id="PTD_VVKLAIPINNPSNFYDFYPSSTK">
        <PeptideSequence>VVKLAIPINNPSNFYDFYPSSTK</PeptideSequence>
    </Peptide>
    <Peptide id="PTD_LAIPINNPSN">
        <PeptideSequence>LAIPINNPSN</PeptideSequence>
    </Peptide>
    <Peptide id="PTD_LAIPINNPSNFY">
        <PeptideSequence>LAIPINNPSNFY</PeptideSequence>
    </Peptide>
    <Peptide id="PTD_LAIPINNPSNFYDFY">
        <PeptideSequence>LAIPINNPSNFYDFY</PeptideSequence>
    </Peptide>
    <Peptide id="PTD_LAIPINNPSNFYDFYPSSTK">
        <PeptideSequence>LAIPINNPSNFYDFYPSSTK</PeptideSequence>
    </Peptide>
    <Peptide id="PTD_LAIPINNPSNFYDFYPSSTKDQQSYFSGFSK">
        <PeptideSequence>LAIPINNPSNFYDFYPSSTKDQQSYFSGFSK</PeptideSequence>
    </Peptide>
    <Peptide id="PTD_PINNPSNFYDFYPSSTK">
        <PeptideSequence>PINNPSNFYDFYPSSTK</PeptideSequence>
    </Peptide>
    <Peptide id="PTD_PINNPSNFYDFYPSSTKDQQSYFSGFSK">
        <PeptideSequence>PINNPSNFYDFYPSSTKDQQSYFSGFSK</PeptideSequence>
    </Peptide>
    <Peptide id="PTD_YDFYPSSTK">
        <PeptideSequence>YDFYPSSTK</PeptideSequence>
    </Peptide>
    <Peptide id="PTD_DFYPSSTK">
        <PeptideSequence>DFYPSSTK</PeptideSequence>
    </Peptide>
    <Peptide id="PTD_DFYPSSTKDQQSYFSGFSK">
        <PeptideSequence>DFYPSSTKDQQSYFSGFSK</PeptideSequence>
    </Peptide>
    <Peptide id="PTD_PSSTK">
        <PeptideSequence>PSSTK</PeptideSequence>
    </Peptide>
    <Peptide id="PTD_PSSTKDQQSYFSGFSK">
        <PeptideSequence>PSSTKDQQSYFSGFSK</PeptideSequence>
    </Peptide>
    <Peptide id="PTD_DQQSYFSGFSK">
        <PeptideSequence>DQQSYFSGFSK</PeptideSequence>
    </Peptide>
    <Peptide id="PTD_NTLEATFNTR">
        <PeptideSequence>NTLEATFNTR</PeptideSequence>
    </Peptide>
    <Peptide id="PTD_NTLEATFNTRYEEIQR">
        <PeptideSequence>NTLEATFNTRYEEIQR</PeptideSequence>
    </Peptide>
    <Peptide id="PTD_ILLGNEDEQEDEEQR">
        <PeptideSequence>ILLGNEDEQEDEEQR</PeptideSequence>
    </Peptide>
    <Peptide id="PTD_ILLGNEDEQEDEEQRR">
        <PeptideSequence>ILLGNEDEQEDEEQRR</PeptideSequence>
    </Peptide>
    <Peptide id="PTD_LLGNEDEQEDEEQRR">
        <PeptideSequence>LLGNEDEQEDEEQRR</PeptideSequence>
    </Peptide>
    <Peptide id="PTD_LGNEDEQEDEEQRR">
        <PeptideSequence>LGNEDEQEDEEQRR</PeptideSequence>
    </Peptide>
    <Peptide id="PTD_RGQEQS">
        <PeptideSequence>RGQEQS</PeptideSequence>
    </Peptide>
    <Peptide id="PTD_RGQEQSY">
        <PeptideSequence>RGQEQSY</PeptideSequence>
    </Peptide>
    <Peptide id="PTD_RGQEQSYQDEGVIVR">
        <PeptideSequence>RGQEQSYQDEGVIVR</PeptideSequence>
    </Peptide>
    <Peptide id="PTD_GQEQSYQDEGVIVR">
        <PeptideSequence>GQEQSYQDEGVIVR</PeptideSequence>
    </Peptide>
    <Peptide id="PTD_QDEGVIVR">
        <PeptideSequence>QDEGVIVR</PeptideSequence>
    </Peptide>
    <Peptide id="PTD_DEGVIVR">
        <PeptideSequence>DEGVIVR</PeptideSequence>
    </Peptide>
    <Peptide id="PTD_GVIVR">
        <PeptideSequence>GVIVR</PeptideSequence>
    </Peptide>
    <Peptide id="PTD_VSKEQIQELR">
        <PeptideSequence>VSKEQIQELR</PeptideSequence>
    </Peptide>
    <Peptide id="PTD_EQIQELR">
        <PeptideSequence>EQIQELR</PeptideSequence>
    </Peptide>
    <Peptide id="PTD_EQIQELRK">
        <PeptideSequence>EQIQELRK</PeptideSequence>
    </Peptide>
    <Peptide id="PTD_KGKPSESGPFNLR">
        <PeptideSequence>KGKPSESGPFNLR</PeptideSequence>
    </Peptide>
    <Peptide id="PTD_GKPSESGPFNLR">
        <PeptideSequence>GKPSESGPFNLR</PeptideSequence>
    </Peptide>
    <Peptide id="PTD_GKPSESGPFNLRSNESIYSNK">
        <PeptideSequence>GKPSESGPFNLRSNESIYSNK</PeptideSequence>
    </Peptide>
    <Peptide id="PTD_FGNFYEITPER">
        <PeptideSequence>FGNFYEITPER</PeptideSequence>
    </Peptide>
    <Peptide id="PTD_FGNFYEITPERNPQVQDLDISLTFTEINEGALLLPHYNSK">
        <PeptideSequence>FGNFYEITPERNPQVQDLDISLTFTEINEGALLLPHYNSK</PeptideSequence>
    </Peptide>
    <Peptide id="PTD_FYEITPER">
        <PeptideSequence>FYEITPER</PeptideSequence>
    </Peptide>
    <Peptide id="PTD_NPQVQDLDISLTFTEINEGALLLPHYNSK">
        <PeptideSequence>NPQVQDLDISLTFTEINEGALLLPHYNSK</PeptideSequence>
    </Peptide>
    <Peptide id="PTD_AIFIVVVDEGEGNYELVGIR">
        <PeptideSequence>AIFIVVVDEGEGNYELVGIR</PeptideSequence>
    </Peptide>
    <Peptide id="PTD_AIFIVVVDEGEGNYELVGIRDQQR">
        <PeptideSequence>AIFIVVVDEGEGNYELVGIRDQQR</PeptideSequence>
    </Peptide>
    <Peptide id="PTD_YSARLSEGDIFVIPAGYPISVNASSNLR">
        <PeptideSequence>YSARLSEGDIFVIPAGYPISVNASSNLR</PeptideSequence>
    </Peptide>
    <Peptide id="PTD_LSEGDIFVIPAGYPISVNASSNLR">
        <PeptideSequence>LSEGDIFVIPAGYPISVNASSNLR</PeptideSequence>
    </Peptide>
    <Peptide id="PTD_LLGFGINANENQR">
        <PeptideSequence>LLGFGINANENQR</PeptideSequence>
    </Peptide>
    <Peptide id="PTD_LLGFGINANENQRNFLAGSEDNVISQLDR">
        <PeptideSequence>LLGFGINANENQRNFLAGSEDNVISQLDR</PeptideSequence>
    </Peptide>
    <Peptide id="PTD_NFLAGSEDN">
        <PeptideSequence>NFLAGSEDN</PeptideSequence>
    </Peptide>
    <Peptide id="PTD_NFLAGSEDNV">
        <PeptideSequence>NFLAGSEDNV</PeptideSequence>
    </Peptide>
    <Peptide id="PTD_NFLAGSEDNVI">
        <PeptideSequence>NFLAGSEDNVI</PeptideSequence>
    </Peptide>
    <Peptide id="PTD_NFLAGSEDNVISQLDR">
        <PeptideSequence>NFLAGSEDNVISQLDR</PeptideSequence>
    </Peptide>
    <Peptide id="PTD_NFLAGSEDNVISQLDREVK">
        <PeptideSequence>NFLAGSEDNVISQLDREVK</PeptideSequence>
    </Peptide>
    <Peptide id="PTD_NFLAGSEDNVISQLDREVKELTFPGSAQDVER">
        <PeptideSequence>NFLAGSEDNVISQLDREVKELTFPGSAQDVER</PeptideSequence>
    </Peptide>
    <Peptide id="PTD_LAGSEDNVISQLDREVK">
        <PeptideSequence>LAGSEDNVISQLDREVK</PeptideSequence>
    </Peptide>
    <Peptide id="PTD_AGSEDNVISQLDREVK">
        <PeptideSequence>AGSEDNVISQLDREVK</PeptideSequence>
    </Peptide>
    <Peptide id="PTD_SEDNVISQLDREVK">
        <PeptideSequence>SEDNVISQLDREVK</PeptideSequence>
    </Peptide>
    <Peptide id="PTD_ISQLDR">
        <PeptideSequence>ISQLDR</PeptideSequence>
    </Peptide>
    <Peptide id="PTD_SQLDR">
        <PeptideSequence>SQLDR</PeptideSequence>
    </Peptide>
    <Peptide id="PTD_EVKELTFPGSAQDVER">
        <PeptideSequence>EVKELTFPGSAQDVER</PeptideSequence>
    </Peptide>
    <Peptide id="PTD_ELTFPGSAQDVER">
        <PeptideSequence>ELTFPGSAQDVER</PeptideSequence>
    </Peptide>
    <Peptide id="PTD_PGSAQDVER">
        <PeptideSequence>PGSAQDVER</PeptideSequence>
    </Peptide>
    <Peptide id="PTD_LIKNQQQSYFANAQPQQK">
        <PeptideSequence>LIKNQQQSYFANAQPQQK</PeptideSequence>
    </Peptide>
    <Peptide id="PTD_NQQQSYFANAQ">
        <PeptideSequence>NQQQSYFANAQ</PeptideSequence>
    </Peptide>
    <Peptide id="PTD_NQQQSYFANAQPQQK">
        <PeptideSequence>NQQQSYFANAQPQQK</PeptideSequence>
    </Peptide>
    <Peptide id="PTD_NPYYFSSER">
        <PeptideSequence>NPYYFSSER</PeptideSequence>
    </Peptide>
    <Peptide id="PTD_IVEFQSKPNTLILPK">
        <PeptideSequence>IVEFQSKPNTLILPK</PeptideSequence>
    </Peptide>
    <Peptide id="PTD_HSDADYILVVLNGSATITIVNPDK">
        <PeptideSequence>HSDADYILVVLNGSATITIVNPDK</PeptideSequence>
    </Peptide>
    <Peptide id="PTD_QSYNLENGDALRLPAGTTSYILNPDDNQNLR">
        <PeptideSequence>QSYNLENGDALRLPAGTTSYILNPDDNQNLR</PeptideSequence>
    </Peptide>
    <Peptide id="PTD_LPAGTTSYILNPDDNQNLR">
        <PeptideSequence>LPAGTTSYILNPDDNQNLR</PeptideSequence>
    </Peptide>
    <Peptide id="PTD_LAIPINNPGNFYDFYPSSSK">
        <PeptideSequence>LAIPINNPGNFYDFYPSSSK</PeptideSequence>
    </Peptide>
    <Peptide id="PTD_DQQSYFSGFSR">
        <PeptideSequence>DQQSYFSGFSR</PeptideSequence>
    </Peptide>
    <Peptide id="PTD_LLGFGINADENQR">
        <PeptideSequence>LLGFGINADENQR</PeptideSequence>
    </Peptide>
    <Peptide id="PTD_LIKNQQQSYFANAQPQQQQQR">
        <PeptideSequence>LIKNQQQSYFANAQPQQQQQR</PeptideSequence>
    </Peptide>
    <Peptide id="PTD_NQQQSYFANAQPQQQQQR">
        <PeptideSequence>NQQQSYFANAQPQQQQQR</PeptideSequence>
    </Peptide>
    <Peptide id="PTD_TPLMQVPVLLDLNGKHLWVTCSYHYSSSTYQAPFCHSTQCSR_21C_35C_40C">
        <PeptideSequence>TPLMQVPVLLDLNGKHLWVTCSYHYSSSTYQAPFCHSTQCSR</PeptideSequence>
        <Modification location="21" residues="C" monoisotopicMassDelta="57.021461486816406">
            <cvParam cvRef="UNIMOD" accession="UNIMOD:4" name="Carbamidomethyl" value=""/>
        </Modification>
        <Modification location="35" residues="C" monoisotopicMassDelta="57.021461486816406">
            <cvParam cvRef="UNIMOD" accession="UNIMOD:4" name="Carbamidomethyl" value=""/>
        </Modification>
        <Modification location="40" residues="C" monoisotopicMassDelta="57.021461486816406">
            <cvParam cvRef="UNIMOD" accession="UNIMOD:4" name="Carbamidomethyl" value=""/>
        </Modification>
    </Peptide>
    <Peptide id="PTD_HLWVTCSYHYSSSTYQAPFCHSTQCSR_6C_20C_25C">
        <PeptideSequence>HLWVTCSYHYSSSTYQAPFCHSTQCSR</PeptideSequence>
        <Modification location="6" residues="C" monoisotopicMassDelta="57.021461486816406">
            <cvParam cvRef="UNIMOD" accession="UNIMOD:4" name="Carbamidomethyl" value=""/>
        </Modification>
        <Modification location="20" residues="C" monoisotopicMassDelta="57.021461486816406">
            <cvParam cvRef="UNIMOD" accession="UNIMOD:4" name="Carbamidomethyl" value=""/>
        </Modification>
        <Modification location="25" residues="C" monoisotopicMassDelta="57.021461486816406">
            <cvParam cvRef="UNIMOD" accession="UNIMOD:4" name="Carbamidomethyl" value=""/>
        </Modification>
    </Peptide>
    <Peptide id="PTD_VLQFLFSCAPSFLAQK_8C">
        <PeptideSequence>VLQFLFSCAPSFLAQK</PeptideSequence>
        <Modification location="8" residues="C" monoisotopicMassDelta="57.021461486816406">
            <cvParam cvRef="UNIMOD" accession="UNIMOD:4" name="Carbamidomethyl" value=""/>
        </Modification>
    </Peptide>
    <Peptide id="PTD_GLPNNIQGALGLGHAPISLPNQLFSHFGLR">
        <PeptideSequence>GLPNNIQGALGLGHAPISLPNQLFSHFGLR</PeptideSequence>
    </Peptide>
    <Peptide id="PTD_GLPNNIQGALGLGHAPISLPNQLFSHFGLRR">
        <PeptideSequence>GLPNNIQGALGLGHAPISLPNQLFSHFGLRR</PeptideSequence>
    </Peptide>
    <Peptide id="PTD_QFTMCLSR_5C">
        <PeptideSequence>QFTMCLSR</PeptideSequence>
        <Modification location="5" residues="C" monoisotopicMassDelta="57.021461486816406">
            <cvParam cvRef="UNIMOD" accession="UNIMOD:4" name="Carbamidomethyl" value=""/>
        </Modification>
    </Peptide>
    <Peptide id="PTD_IGGVMITTTNPYTILHHSIYEVFTQVFANN">
        <PeptideSequence>IGGVMITTTNPYTILHHSIYEVFTQVFANN</PeptideSequence>
    </Peptide>
    <Peptide id="PTD_IGGVMITTTNPYTILHHSIYEVFTQVFANNIPK">
        <PeptideSequence>IGGVMITTTNPYTILHHSIYEVFTQVFANNIPK</PeptideSequence>
    </Peptide>
    <Peptide id="PTD_IGGVMITTTNPYTILHHSIYEVFTQVFANNIPK_5M">
        <PeptideSequence>IGGVMITTTNPYTILHHSIYEVFTQVFANNIPK</PeptideSequence>
        <Modification location="5" residues="M" monoisotopicMassDelta="15.99491024017334">
            <cvParam cvRef="UNIMOD" accession="UNIMOD:35" name="Oxidation" value=""/>
        </Modification>
    </Peptide>
    <Peptide id="PTD_VFANNIPK">
        <PeptideSequence>VFANNIPK</PeptideSequence>
    </Peptide>
    <Peptide id="PTD_QAQVEAVGPFGLCFDSK_13C">
        <PeptideSequence>QAQVEAVGPFGLCFDSK</PeptideSequence>
        <Modification location="13" residues="C" monoisotopicMassDelta="57.021461486816406">
            <cvParam cvRef="UNIMOD" accession="UNIMOD:4" name="Carbamidomethyl" value=""/>
        </Modification>
    </Peptide>
    <Peptide id="PTD_QAQVEAVGPFGLCFDSKK_13C">
        <PeptideSequence>QAQVEAVGPFGLCFDSKK</PeptideSequence>
        <Modification location="13" residues="C" monoisotopicMassDelta="57.021461486816406">
            <cvParam cvRef="UNIMOD" accession="UNIMOD:4" name="Carbamidomethyl" value=""/>
        </Modification>
    </Peptide>
    <Peptide id="PTD_KISGGIPNVEF">
        <PeptideSequence>KISGGIPNVEF</PeptideSequence>
    </Peptide>
    <Peptide id="PTD_KISGGIPNVEFVMDSPDDVWR">
        <PeptideSequence>KISGGIPNVEFVMDSPDDVWR</PeptideSequence>
    </Peptide>
    <Peptide id="PTD_KISGGIPNVEFVMDSPDDVWR_13M">
        <PeptideSequence>KISGGIPNVEFVMDSPDDVWR</PeptideSequence>
        <Modification location="13" residues="M" monoisotopicMassDelta="15.99491024017334">
            <cvParam cvRef="UNIMOD" accession="UNIMOD:35" name="Oxidation" value=""/>
        </Modification>
    </Peptide>
    <Peptide id="PTD_ISGGIPNVEF">
        <PeptideSequence>ISGGIPNVEF</PeptideSequence>
    </Peptide>
    <Peptide id="PTD_ISGGIPNVEFVMDSPDDVWR">
        <PeptideSequence>ISGGIPNVEFVMDSPDDVWR</PeptideSequence>
    </Peptide>
    <Peptide id="PTD_ISGGIPNVEFVMDSPDDVWR_12M">
        <PeptideSequence>ISGGIPNVEFVMDSPDDVWR</PeptideSequence>
        <Modification location="12" residues="M" monoisotopicMassDelta="15.99491024017334">
            <cvParam cvRef="UNIMOD" accession="UNIMOD:35" name="Oxidation" value=""/>
        </Modification>
    </Peptide>
    <Peptide id="PTD_MDSPDDVWR">
        <PeptideSequence>MDSPDDVWR</PeptideSequence>
    </Peptide>
    <Peptide id="PTD_DSPDDVWR">
        <PeptideSequence>DSPDDVWR</PeptideSequence>
    </Peptide>
    <Peptide id="PTD_ISEENLMVQAQNGVSCLGFVDGGMHTR_16C">
        <PeptideSequence>ISEENLMVQAQNGVSCLGFVDGGMHTR</PeptideSequence>
        <Modification location="16" residues="C" monoisotopicMassDelta="57.021461486816406">
            <cvParam cvRef="UNIMOD" accession="UNIMOD:4" name="Carbamidomethyl" value=""/>
        </Modification>
    </Peptide>
    <Peptide id="PTD_ISEENLMVQAQNGVSCLGFVDGGMHTR_7M_16C">
        <PeptideSequence>ISEENLMVQAQNGVSCLGFVDGGMHTR</PeptideSequence>
        <Modification location="7" residues="M" monoisotopicMassDelta="15.99491024017334">
            <cvParam cvRef="UNIMOD" accession="UNIMOD:35" name="Oxidation" value=""/>
        </Modification>
        <Modification location="16" residues="C" monoisotopicMassDelta="57.021461486816406">
            <cvParam cvRef="UNIMOD" accession="UNIMOD:4" name="Carbamidomethyl" value=""/>
        </Modification>
    </Peptide>
    <Peptide id="PTD_AQNGVSCLGFVDGGMHTR_7C">
        <PeptideSequence>AQNGVSCLGFVDGGMHTR</PeptideSequence>
        <Modification location="7" residues="C" monoisotopicMassDelta="57.021461486816406">
            <cvParam cvRef="UNIMOD" accession="UNIMOD:4" name="Carbamidomethyl" value=""/>
        </Modification>
    </Peptide>
    <Peptide id="PTD_GFVDGGMHTR">
        <PeptideSequence>GFVDGGMHTR</PeptideSequence>
    </Peptide>
    <Peptide id="PTD_TEIAL">
        <PeptideSequence>TEIAL</PeptideSequence>
    </Peptide>
    <Peptide id="PTD_TEIALG">
        <PeptideSequence>TEIALG</PeptideSequence>
    </Peptide>
    <Peptide id="PTD_TEIALGAHQLEENL">
        <PeptideSequence>TEIALGAHQLEENL</PeptideSequence>
    </Peptide>
    <Peptide id="PTD_TEIALGAHQLEENLVVFDFAK">
        <PeptideSequence>TEIALGAHQLEENLVVFDFAK</PeptideSequence>
    </Peptide>
    <Peptide id="PTD_IALGAHQLEENLVVFDFAK">
        <PeptideSequence>IALGAHQLEENLVVFDFAK</PeptideSequence>
    </Peptide>
    <Peptide id="PTD_ALGAHQLEENLVVFDFAK">
        <PeptideSequence>ALGAHQLEENLVVFDFAK</PeptideSequence>
    </Peptide>
    <Peptide id="PTD_VEFNSNPLK">
        <PeptideSequence>VEFNSNPLK</PeptideSequence>
    </Peptide>
    <Peptide id="PTD_FNSNPLK">
        <PeptideSequence>FNSNPLK</PeptideSequence>
    </Peptide>
    <Peptide id="PTD_TCANLFDLNNA_2C">
        <PeptideSequence>TCANLFDLNNA</PeptideSequence>
        <Modification location="2" residues="C" monoisotopicMassDelta="57.021461486816406">
            <cvParam cvRef="UNIMOD" accession="UNIMOD:4" name="Carbamidomethyl" value=""/>
        </Modification>
    </Peptide>
    <Peptide id="PTD_ANSHHCFTCTDSATSRPGCHNNTCALMSSNPVTQEAGFGELAQDVLAIHSTHGSK_6C_9C_19C_24C_27M">
        <PeptideSequence>ANSHHCFTCTDSATSRPGCHNNTCALMSSNPVTQEAGFGELAQDVLAIHSTHGSK</PeptideSequence>
        <Modification location="6" residues="C" monoisotopicMassDelta="57.021461486816406">
            <cvParam cvRef="UNIMOD" accession="UNIMOD:4" name="Carbamidomethyl" value=""/>
        </Modification>
        <Modification location="9" residues="C" monoisotopicMassDelta="57.021461486816406">
            <cvParam cvRef="UNIMOD" accession="UNIMOD:4" name="Carbamidomethyl" value=""/>
        </Modification>
        <Modification location="19" residues="C" monoisotopicMassDelta="57.021461486816406">
            <cvParam cvRef="UNIMOD" accession="UNIMOD:4" name="Carbamidomethyl" value=""/>
        </Modification>
        <Modification location="24" residues="C" monoisotopicMassDelta="57.021461486816406">
            <cvParam cvRef="UNIMOD" accession="UNIMOD:4" name="Carbamidomethyl" value=""/>
        </Modification>
        <Modification location="27" residues="M" monoisotopicMassDelta="15.99491024017334">
            <cvParam cvRef="UNIMOD" accession="UNIMOD:35" name="Oxidation" value=""/>
        </Modification>
    </Peptide>
    <Peptide id="PTD_IGGAMITTTNPYTILHHSIFEVFTQVFANNMPKEAQVESVGPFGLCYDSR_46C">
        <PeptideSequence>IGGAMITTTNPYTILHHSIFEVFTQVFANNMPKEAQVESVGPFGLCYDSR</PeptideSequence>
        <Modification location="46" residues="C" monoisotopicMassDelta="57.021461486816406">
            <cvParam cvRef="UNIMOD" accession="UNIMOD:4" name="Carbamidomethyl" value=""/>
        </Modification>
    </Peptide>
    <Peptide id="PTD_LSGGIPSVEFVMDSHDDVWR">
        <PeptideSequence>LSGGIPSVEFVMDSHDDVWR</PeptideSequence>
    </Peptide>
    <Peptide id="PTD_TCANIFDLNNA_2C">
        <PeptideSequence>TCANIFDLNNA</PeptideSequence>
        <Modification location="2" residues="C" monoisotopicMassDelta="57.021461486816406">
            <cvParam cvRef="UNIMOD" accession="UNIMOD:4" name="Carbamidomethyl" value=""/>
        </Modification>
    </Peptide>
    <Peptide id="PTD_RQLQ">
        <PeptideSequence>RQLQ</PeptideSequence>
    </Peptide>
    <Peptide id="PTD_RQLQQ">
        <PeptideSequence>RQLQQ</PeptideSequence>
    </Peptide>
    <Peptide id="PTD_RQLQQVNLR">
        <PeptideSequence>RQLQQVNLR</PeptideSequence>
    </Peptide>
    <Peptide id="PTD_QVNLR">
        <PeptideSequence>QVNLR</PeptideSequence>
    </Peptide>
    <Peptide id="PTD_HKSSQESEESEELD">
        <PeptideSequence>HKSSQESEESEELD</PeptideSequence>
    </Peptide>
    <Peptide id="PTD_HKSSQESEESEELDQC_16C">
        <PeptideSequence>HKSSQESEESEELDQC</PeptideSequence>
        <Modification location="16" residues="C" monoisotopicMassDelta="57.021461486816406">
            <cvParam cvRef="UNIMOD" accession="UNIMOD:4" name="Carbamidomethyl" value=""/>
        </Modification>
    </Peptide>
    <Peptide id="PTD_HKSSQESEESEELDQCC_16C_17C">
        <PeptideSequence>HKSSQESEESEELDQCC</PeptideSequence>
        <Modification location="16" residues="C" monoisotopicMassDelta="57.021461486816406">
            <cvParam cvRef="UNIMOD" accession="UNIMOD:4" name="Carbamidomethyl" value=""/>
        </Modification>
        <Modification location="17" residues="C" monoisotopicMassDelta="57.021461486816406">
            <cvParam cvRef="UNIMOD" accession="UNIMOD:4" name="Carbamidomethyl" value=""/>
        </Modification>
    </Peptide>
    <Peptide id="PTD_HKSSQESEESEELDQCCE_16C_17C">
        <PeptideSequence>HKSSQESEESEELDQCCE</PeptideSequence>
        <Modification location="16" residues="C" monoisotopicMassDelta="57.021461486816406">
            <cvParam cvRef="UNIMOD" accession="UNIMOD:4" name="Carbamidomethyl" value=""/>
        </Modification>
        <Modification location="17" residues="C" monoisotopicMassDelta="57.021461486816406">
            <cvParam cvRef="UNIMOD" accession="UNIMOD:4" name="Carbamidomethyl" value=""/>
        </Modification>
    </Peptide>
    <Peptide id="PTD_HKSSQESEESEELDQCCEQ_16C_17C">
        <PeptideSequence>HKSSQESEESEELDQCCEQ</PeptideSequence>
        <Modification location="16" residues="C" monoisotopicMassDelta="57.021461486816406">
            <cvParam cvRef="UNIMOD" accession="UNIMOD:4" name="Carbamidomethyl" value=""/>
        </Modification>
        <Modification location="17" residues="C" monoisotopicMassDelta="57.021461486816406">
            <cvParam cvRef="UNIMOD" accession="UNIMOD:4" name="Carbamidomethyl" value=""/>
        </Modification>
    </Peptide>
    <Peptide id="PTD_HKSSQESEESEELDQCCEQL_16C_17C">
        <PeptideSequence>HKSSQESEESEELDQCCEQL</PeptideSequence>
        <Modification location="16" residues="C" monoisotopicMassDelta="57.021461486816406">
            <cvParam cvRef="UNIMOD" accession="UNIMOD:4" name="Carbamidomethyl" value=""/>
        </Modification>
        <Modification location="17" residues="C" monoisotopicMassDelta="57.021461486816406">
            <cvParam cvRef="UNIMOD" accession="UNIMOD:4" name="Carbamidomethyl" value=""/>
        </Modification>
    </Peptide>
    <Peptide id="PTD_HKSSQESEESEELDQCCEQLN_16C_17C">
        <PeptideSequence>HKSSQESEESEELDQCCEQLN</PeptideSequence>
        <Modification location="16" residues="C" monoisotopicMassDelta="57.021461486816406">
            <cvParam cvRef="UNIMOD" accession="UNIMOD:4" name="Carbamidomethyl" value=""/>
        </Modification>
        <Modification location="17" residues="C" monoisotopicMassDelta="57.021461486816406">
            <cvParam cvRef="UNIMOD" accession="UNIMOD:4" name="Carbamidomethyl" value=""/>
        </Modification>
    </Peptide>
    <Peptide id="PTD_HKSSQESEESEELDQCCEQLNEL_16C_17C">
        <PeptideSequence>HKSSQESEESEELDQCCEQLNEL</PeptideSequence>
        <Modification location="16" residues="C" monoisotopicMassDelta="57.021461486816406">
            <cvParam cvRef="UNIMOD" accession="UNIMOD:4" name="Carbamidomethyl" value=""/>
        </Modification>
        <Modification location="17" residues="C" monoisotopicMassDelta="57.021461486816406">
            <cvParam cvRef="UNIMOD" accession="UNIMOD:4" name="Carbamidomethyl" value=""/>
        </Modification>
    </Peptide>
    <Peptide id="PTD_HKSSQESEESEELDQCCEQLNELN_16C_17C">
        <PeptideSequence>HKSSQESEESEELDQCCEQLNELN</PeptideSequence>
        <Modification location="16" residues="C" monoisotopicMassDelta="57.021461486816406">
            <cvParam cvRef="UNIMOD" accession="UNIMOD:4" name="Carbamidomethyl" value=""/>
        </Modification>
        <Modification location="17" residues="C" monoisotopicMassDelta="57.021461486816406">
            <cvParam cvRef="UNIMOD" accession="UNIMOD:4" name="Carbamidomethyl" value=""/>
        </Modification>
    </Peptide>
    <Peptide id="PTD_HKSSQESEESEELDQCCEQLNELNSQR_16C_17C">
        <PeptideSequence>HKSSQESEESEELDQCCEQLNELNSQR</PeptideSequence>
        <Modification location="16" residues="C" monoisotopicMassDelta="57.021461486816406">
            <cvParam cvRef="UNIMOD" accession="UNIMOD:4" name="Carbamidomethyl" value=""/>
        </Modification>
        <Modification location="17" residues="C" monoisotopicMassDelta="57.021461486816406">
            <cvParam cvRef="UNIMOD" accession="UNIMOD:4" name="Carbamidomethyl" value=""/>
        </Modification>
    </Peptide>
    <Peptide id="PTD_SSQESEESE">
        <PeptideSequence>SSQESEESE</PeptideSequence>
    </Peptide>
    <Peptide id="PTD_SSQESEESEELDQCCEQLNELNSQR_14C_15C">
        <PeptideSequence>SSQESEESEELDQCCEQLNELNSQR</PeptideSequence>
        <Modification location="14" residues="C" monoisotopicMassDelta="57.021461486816406">
            <cvParam cvRef="UNIMOD" accession="UNIMOD:4" name="Carbamidomethyl" value=""/>
        </Modification>
        <Modification location="15" residues="C" monoisotopicMassDelta="57.021461486816406">
            <cvParam cvRef="UNIMOD" accession="UNIMOD:4" name="Carbamidomethyl" value=""/>
        </Modification>
    </Peptide>
    <Peptide id="PTD_LDQCCEQLNELNSQR_4C_5C">
        <PeptideSequence>LDQCCEQLNELNSQR</PeptideSequence>
        <Modification location="4" residues="C" monoisotopicMassDelta="57.021461486816406">
            <cvParam cvRef="UNIMOD" accession="UNIMOD:4" name="Carbamidomethyl" value=""/>
        </Modification>
        <Modification location="5" residues="C" monoisotopicMassDelta="57.021461486816406">
            <cvParam cvRef="UNIMOD" accession="UNIMOD:4" name="Carbamidomethyl" value=""/>
        </Modification>
    </Peptide>
    <Peptide id="PTD_DQCCEQLNELNSQR_3C_4C">
        <PeptideSequence>DQCCEQLNELNSQR</PeptideSequence>
        <Modification location="3" residues="C" monoisotopicMassDelta="57.021461486816406">
            <cvParam cvRef="UNIMOD" accession="UNIMOD:4" name="Carbamidomethyl" value=""/>
        </Modification>
        <Modification location="4" residues="C" monoisotopicMassDelta="57.021461486816406">
            <cvParam cvRef="UNIMOD" accession="UNIMOD:4" name="Carbamidomethyl" value=""/>
        </Modification>
    </Peptide>
    <Peptide id="PTD_LNELNSQR">
        <PeptideSequence>LNELNSQR</PeptideSequence>
    </Peptide>
    <Peptide id="PTD_NELNSQR">
        <PeptideSequence>NELNSQR</PeptideSequence>
    </Peptide>
    <Peptide id="PTD_LNSQR">
        <PeptideSequence>LNSQR</PeptideSequence>
    </Peptide>
    <Peptide id="PTD_NSQR">
        <PeptideSequence>NSQR</PeptideSequence>
    </Peptide>
    <Peptide id="PTD_ALQQIYESQSEQCEGR_13C">
        <PeptideSequence>ALQQIYESQSEQCEGR</PeptideSequence>
        <Modification location="13" residues="C" monoisotopicMassDelta="57.021461486816406">
            <cvParam cvRef="UNIMOD" accession="UNIMOD:4" name="Carbamidomethyl" value=""/>
        </Modification>
    </Peptide>
    <Peptide id="PTD_ALQQIYESQSEQCEGRQQEQQLEGELEK_13C">
        <PeptideSequence>ALQQIYESQSEQCEGRQQEQQLEGELEK</PeptideSequence>
        <Modification location="13" residues="C" monoisotopicMassDelta="57.021461486816406">
            <cvParam cvRef="UNIMOD" accession="UNIMOD:4" name="Carbamidomethyl" value=""/>
        </Modification>
    </Peptide>
    <Peptide id="PTD_IYESQSEQCEGR_9C">
        <PeptideSequence>IYESQSEQCEGR</PeptideSequence>
        <Modification location="9" residues="C" monoisotopicMassDelta="57.021461486816406">
            <cvParam cvRef="UNIMOD" accession="UNIMOD:4" name="Carbamidomethyl" value=""/>
        </Modification>
    </Peptide>
    <Peptide id="PTD_YESQSEQCEGR_8C">
        <PeptideSequence>YESQSEQCEGR</PeptideSequence>
        <Modification location="8" residues="C" monoisotopicMassDelta="57.021461486816406">
            <cvParam cvRef="UNIMOD" accession="UNIMOD:4" name="Carbamidomethyl" value=""/>
        </Modification>
    </Peptide>
    <Peptide id="PTD_SEQCEGR_4C">
        <PeptideSequence>SEQCEGR</PeptideSequence>
        <Modification location="4" residues="C" monoisotopicMassDelta="57.021461486816406">
            <cvParam cvRef="UNIMOD" accession="UNIMOD:4" name="Carbamidomethyl" value=""/>
        </Modification>
    </Peptide>
    <Peptide id="PTD_QQEQQ">
        <PeptideSequence>QQEQQ</PeptideSequence>
    </Peptide>
    <Peptide id="PTD_QQEQQLEGELEK">
        <PeptideSequence>QQEQQLEGELEK</PeptideSequence>
    </Peptide>
    <Peptide id="PTD_QQEQQLEGELEKLPR">
        <PeptideSequence>QQEQQLEGELEKLPR</PeptideSequence>
    </Peptide>
    <Peptide id="PTD_QLEGELEK">
        <PeptideSequence>QLEGELEK</PeptideSequence>
    </Peptide>
    <Peptide id="PTD_LEGELEK">
        <PeptideSequence>LEGELEK</PeptideSequence>
    </Peptide>
    <Peptide id="PTD_EGELEK">
        <PeptideSequence>EGELEK</PeptideSequence>
    </Peptide>
    <Peptide id="PTD_ICGFGPLRR_2C">
        <PeptideSequence>ICGFGPLRR</PeptideSequence>
        <Modification location="2" residues="C" monoisotopicMassDelta="57.021461486816406">
            <cvParam cvRef="UNIMOD" accession="UNIMOD:4" name="Carbamidomethyl" value=""/>
        </Modification>
    </Peptide>
    <Peptide id="PTD_RQEEEEEEEEWQPR">
        <PeptideSequence>RQEEEEEEEEWQPR</PeptideSequence>
    </Peptide>
    <Peptide id="PTD_QEEEEEEEEWQPR">
        <PeptideSequence>QEEEEEEEEWQPR</PeptideSequence>
    </Peptide>
    <Peptide id="PTD_NPYHFSSNR">
        <PeptideSequence>NPYHFSSNR</PeptideSequence>
    </Peptide>
    <Peptide id="PTD_NPYHFSSNRFQTYYR">
        <PeptideSequence>NPYHFSSNRFQTYYR</PeptideSequence>
    </Peptide>
    <Peptide id="PTD_FQTYYR">
        <PeptideSequence>FQTYYR</PeptideSequence>
    </Peptide>
    <Peptide id="PTD_QTYYR">
        <PeptideSequence>QTYYR</PeptideSequence>
    </Peptide>
    <Peptide id="PTD_TYYR">
        <PeptideSequence>TYYR</PeptideSequence>
    </Peptide>
    <Peptide id="PTD_IIEFQSK">
        <PeptideSequence>IIEFQSK</PeptideSequence>
    </Peptide>
    <Peptide id="PTD_IIEFQSKPNT">
        <PeptideSequence>IIEFQSKPNT</PeptideSequence>
    </Peptide>
    <Peptide id="PTD_IIEFQSKPNTL">
        <PeptideSequence>IIEFQSKPNTL</PeptideSequence>
    </Peptide>
    <Peptide id="PTD_IIEFQSKPNTLILPK">
        <PeptideSequence>IIEFQSKPNTLILPK</PeptideSequence>
    </Peptide>
    <Peptide id="PTD_EFQSKPNTLILPK">
        <PeptideSequence>EFQSKPNTLILPK</PeptideSequence>
    </Peptide>
    <Peptide id="PTD_QSKPNTLILPK">
        <PeptideSequence>QSKPNTLILPK</PeptideSequence>
    </Peptide>
    <Peptide id="PTD_SKPNTLILPK">
        <PeptideSequence>SKPNTLILPK</PeptideSequence>
    </Peptide>
    <Peptide id="PTD_NTLILPK">
        <PeptideSequence>NTLILPK</PeptideSequence>
    </Peptide>
    <Peptide id="PTD_ILPK">
        <PeptideSequence>ILPK</PeptideSequence>
    </Peptide>
    <Peptide id="PTD_HSDADF">
        <PeptideSequence>HSDADF</PeptideSequence>
    </Peptide>
    <Peptide id="PTD_HSDADFI">
        <PeptideSequence>HSDADFI</PeptideSequence>
    </Peptide>
    <Peptide id="PTD_HSDADFIL">
        <PeptideSequence>HSDADFIL</PeptideSequence>
    </Peptide>
    <Peptide id="PTD_HSDADFILV">
        <PeptideSequence>HSDADFILV</PeptideSequence>
    </Peptide>
    <Peptide id="PTD_HSDADFILVV">
        <PeptideSequence>HSDADFILVV</PeptideSequence>
    </Peptide>
    <Peptide id="PTD_HSDADFILVVLNGR">
        <PeptideSequence>HSDADFILVVLNGR</PeptideSequence>
    </Peptide>
    <Peptide id="PTD_LVVLNGR">
        <PeptideSequence>LVVLNGR</PeptideSequence>
    </Peptide>
    <Peptide id="PTD_VVLNGR">
        <PeptideSequence>VVLNGR</PeptideSequence>
    </Peptide>
    <Peptide id="PTD_VLNGR">
        <PeptideSequence>VLNGR</PeptideSequence>
    </Peptide>
    <Peptide id="PTD_ITIVNPDKR">
        <PeptideSequence>ITIVNPDKR</PeptideSequence>
    </Peptide>
    <Peptide id="PTD_IVNPDKR">
        <PeptideSequence>IVNPDKR</PeptideSequence>
    </Peptide>
    <Peptide id="PTD_NPDKR">
        <PeptideSequence>NPDKR</PeptideSequence>
    </Peptide>
    <Peptide id="PTD_QVYNLEQGDALR">
        <PeptideSequence>QVYNLEQGDALR</PeptideSequence>
    </Peptide>
    <Peptide id="PTD_QVYNLEQGDALRLPAGTTSY">
        <PeptideSequence>QVYNLEQGDALRLPAGTTSY</PeptideSequence>
    </Peptide>
    <Peptide id="PTD_QVYNLEQGDALRLPAGTTSYI">
        <PeptideSequence>QVYNLEQGDALRLPAGTTSYI</PeptideSequence>
    </Peptide>
    <Peptide id="PTD_QVYNLEQGDALRLPAGTTSYIL">
        <PeptideSequence>QVYNLEQGDALRLPAGTTSYIL</PeptideSequence>
    </Peptide>
    <Peptide id="PTD_QVYNLEQGDALRLPAGTTSYILNPDDNQNLR">
        <PeptideSequence>QVYNLEQGDALRLPAGTTSYILNPDDNQNLR</PeptideSequence>
    </Peptide>
    <Peptide id="PTD_EQGDALR">
        <PeptideSequence>EQGDALR</PeptideSequence>
    </Peptide>
    <Peptide id="PTD_QGDALR">
        <PeptideSequence>QGDALR</PeptideSequence>
    </Peptide>
    <Peptide id="PTD_LPAGTTSY">
        <PeptideSequence>LPAGTTSY</PeptideSequence>
    </Peptide>
    <Peptide id="PTD_LPAGTTSYIL">
        <PeptideSequence>LPAGTTSYIL</PeptideSequence>
    </Peptide>
    <Peptide id="PTD_LPAGTTSYILN">
        <PeptideSequence>LPAGTTSYILN</PeptideSequence>
    </Peptide>
    <Peptide id="PTD_LPAGTTSYILNPDDNQ">
        <PeptideSequence>LPAGTTSYILNPDDNQ</PeptideSequence>
    </Peptide>
    <Peptide id="PTD_NPDDNQNLR">
        <PeptideSequence>NPDDNQNLR</PeptideSequence>
    </Peptide>
    <Peptide id="PTD_PDDNQNLR">
        <PeptideSequence>PDDNQNLR</PeptideSequence>
    </Peptide>
    <Peptide id="PTD_DDNQNLR">
        <PeptideSequence>DDNQNLR</PeptideSequence>
    </Peptide>
    <Peptide id="PTD_VAKLAIPINNPGK">
        <PeptideSequence>VAKLAIPINNPGK</PeptideSequence>
    </Peptide>
    <Peptide id="PTD_LAIPINNPGKLYDFYPSTTK">
        <PeptideSequence>LAIPINNPGKLYDFYPSTTK</PeptideSequence>
    </Peptide>
    <Peptide id="PTD_LYDFYPSTTK">
        <PeptideSequence>LYDFYPSTTK</PeptideSequence>
    </Peptide>
    <Peptide id="PTD_LYDFYPSTTKDQQSYFSGFSK">
        <PeptideSequence>LYDFYPSTTKDQQSYFSGFSK</PeptideSequence>
    </Peptide>
    <Peptide id="PTD_YDFYPSTTK">
        <PeptideSequence>YDFYPSTTK</PeptideSequence>
    </Peptide>
    <Peptide id="PTD_DFYPSTTK">
        <PeptideSequence>DFYPSTTK</PeptideSequence>
    </Peptide>
    <Peptide id="PTD_DFYPSTTKDQQSYFSGFSK">
        <PeptideSequence>DFYPSTTKDQQSYFSGFSK</PeptideSequence>
    </Peptide>
    <Peptide id="PTD_FYPSTTK">
        <PeptideSequence>FYPSTTK</PeptideSequence>
    </Peptide>
    <Peptide id="PTD_PSTTK">
        <PeptideSequence>PSTTK</PeptideSequence>
    </Peptide>
    <Peptide id="PTD_QSYFSGFSK">
        <PeptideSequence>QSYFSGFSK</PeptideSequence>
    </Peptide>
    <Peptide id="PTD_SGFSK">
        <PeptideSequence>SGFSK</PeptideSequence>
    </Peptide>
    <Peptide id="PTD_NTLEATFNTRYEEIER">
        <PeptideSequence>NTLEATFNTRYEEIER</PeptideSequence>
    </Peptide>
    <Peptide id="PTD_EATFNTRYEEIER">
        <PeptideSequence>EATFNTRYEEIER</PeptideSequence>
    </Peptide>
    <Peptide id="PTD_TFNTRYEEIER">
        <PeptideSequence>TFNTRYEEIER</PeptideSequence>
    </Peptide>
    <Peptide id="PTD_YEEIERVLLGDDELQENEK">
        <PeptideSequence>YEEIERVLLGDDELQENEK</PeptideSequence>
    </Peptide>
    <Peptide id="PTD_VLLGDDELQENEKQR">
        <PeptideSequence>VLLGDDELQENEKQR</PeptideSequence>
    </Peptide>
    <Peptide id="PTD_RGQEQSHQDEGVIVR">
        <PeptideSequence>RGQEQSHQDEGVIVR</PeptideSequence>
    </Peptide>
    <Peptide id="PTD_GQEQSHQDEGVIVR">
        <PeptideSequence>GQEQSHQDEGVIVR</PeptideSequence>
    </Peptide>
    <Peptide id="PTD_KHAQSSSGEGKPSESG">
        <PeptideSequence>KHAQSSSGEGKPSESG</PeptideSequence>
    </Peptide>
    <Peptide id="PTD_KHAQSSSGEGKPSESGPFNLR">
        <PeptideSequence>KHAQSSSGEGKPSESGPFNLR</PeptideSequence>
    </Peptide>
    <Peptide id="PTD_HAQSSS">
        <PeptideSequence>HAQSSS</PeptideSequence>
    </Peptide>
    <Peptide id="PTD_HAQSSSG">
        <PeptideSequence>HAQSSSG</PeptideSequence>
    </Peptide>
    <Peptide id="PTD_HAQSSSGEG">
        <PeptideSequence>HAQSSSGEG</PeptideSequence>
    </Peptide>
    <Peptide id="PTD_HAQSSSGEGKPSE">
        <PeptideSequence>HAQSSSGEGKPSE</PeptideSequence>
    </Peptide>
    <Peptide id="PTD_HAQSSSGEGKPSESG">
        <PeptideSequence>HAQSSSGEGKPSESG</PeptideSequence>
    </Peptide>
    <Peptide id="PTD_HAQSSSGEGKPSESGPFNLR">
        <PeptideSequence>HAQSSSGEGKPSESGPFNLR</PeptideSequence>
    </Peptide>
    <Peptide id="PTD_AQSSSGEGKPSESGPFNLR">
        <PeptideSequence>AQSSSGEGKPSESGPFNLR</PeptideSequence>
    </Peptide>
    <Peptide id="PTD_QSSSGEGKPSESGPFNLR">
        <PeptideSequence>QSSSGEGKPSESGPFNLR</PeptideSequence>
    </Peptide>
    <Peptide id="PTD_SGEGKPSESGPFNLR">
        <PeptideSequence>SGEGKPSESGPFNLR</PeptideSequence>
    </Peptide>
    <Peptide id="PTD_GEGKPSESGPFNLR">
        <PeptideSequence>GEGKPSESGPFNLR</PeptideSequence>
    </Peptide>
    <Peptide id="PTD_EGKPSESGPFNLR">
        <PeptideSequence>EGKPSESGPFNLR</PeptideSequence>
    </Peptide>
    <Peptide id="PTD_PSESGPFNLR">
        <PeptideSequence>PSESGPFNLR</PeptideSequence>
    </Peptide>
    <Peptide id="PTD_SESGPFNLR">
        <PeptideSequence>SESGPFNLR</PeptideSequence>
    </Peptide>
    <Peptide id="PTD_SGPFNLR">
        <PeptideSequence>SGPFNLR</PeptideSequence>
    </Peptide>
    <Peptide id="PTD_GPFNLR">
        <PeptideSequence>GPFNLR</PeptideSequence>
    </Peptide>
    <Peptide id="PTD_PFNLR">
        <PeptideSequence>PFNLR</PeptideSequence>
    </Peptide>
    <Peptide id="PTD_FNLR">
        <PeptideSequence>FNLR</PeptideSequence>
    </Peptide>
    <Peptide id="PTD_SNKPIYSNKFGNFYEITPDINPQFQDLNISLTFTEINEGALLLPHYNSK">
        <PeptideSequence>SNKPIYSNKFGNFYEITPDINPQFQDLNISLTFTEINEGALLLPHYNSK</PeptideSequence>
    </Peptide>
    <Peptide id="PTD_FIVVVDEGEGNYELVGIRDQQR">
        <PeptideSequence>FIVVVDEGEGNYELVGIRDQQR</PeptideSequence>
    </Peptide>
    <Peptide id="PTD_VVVDEGEGNYELVGIRDQQR">
        <PeptideSequence>VVVDEGEGNYELVGIRDQQR</PeptideSequence>
    </Peptide>
    <Peptide id="PTD_VVDEGEGNYELVGIRDQQR">
        <PeptideSequence>VVDEGEGNYELVGIRDQQR</PeptideSequence>
    </Peptide>
    <Peptide id="PTD_VDEGEGNYELVGIRDQQR">
        <PeptideSequence>VDEGEGNYELVGIRDQQR</PeptideSequence>
    </Peptide>
    <Peptide id="PTD_DEGEGNYELVGIRDQQR">
        <PeptideSequence>DEGEGNYELVGIRDQQR</PeptideSequence>
    </Peptide>
    <Peptide id="PTD_GEGNYELVGIRDQQR">
        <PeptideSequence>GEGNYELVGIRDQQR</PeptideSequence>
    </Peptide>
    <Peptide id="PTD_QQDEQEEEYEQGEEEVRR">
        <PeptideSequence>QQDEQEEEYEQGEEEVRR</PeptideSequence>
    </Peptide>
    <Peptide id="PTD_LSKGDVFIIPAGHPLSINASSNLR">
        <PeptideSequence>LSKGDVFIIPAGHPLSINASSNLR</PeptideSequence>
    </Peptide>
    <Peptide id="PTD_GDVFIIPAGHPLSINASSNLR">
        <PeptideSequence>GDVFIIPAGHPLSINASSNLR</PeptideSequence>
    </Peptide>
    <Peptide id="PTD_PAGHPLSINASSNLR">
        <PeptideSequence>PAGHPLSINASSNLR</PeptideSequence>
    </Peptide>
    <Peptide id="PTD_LLGFGI">
        <PeptideSequence>LLGFGI</PeptideSequence>
    </Peptide>
    <Peptide id="PTD_LLGFGIN">
        <PeptideSequence>LLGFGIN</PeptideSequence>
    </Peptide>
    <Peptide id="PTD_LLGFGINAN">
        <PeptideSequence>LLGFGINAN</PeptideSequence>
    </Peptide>
    <Peptide id="PTD_GFGINANENQR">
        <PeptideSequence>GFGINANENQR</PeptideSequence>
    </Peptide>
    <Peptide id="PTD_FGINANENQR">
        <PeptideSequence>FGINANENQR</PeptideSequence>
    </Peptide>
    <Peptide id="PTD_GINANENQR">
        <PeptideSequence>GINANENQR</PeptideSequence>
    </Peptide>
    <Peptide id="PTD_INANENQR">
        <PeptideSequence>INANENQR</PeptideSequence>
    </Peptide>
    <Peptide id="PTD_NANENQR">
        <PeptideSequence>NANENQR</PeptideSequence>
    </Peptide>
    <Peptide id="PTD_ANENQR">
        <PeptideSequence>ANENQR</PeptideSequence>
    </Peptide>
    <Peptide id="PTD_NENQR">
        <PeptideSequence>NENQR</PeptideSequence>
    </Peptide>
    <Peptide id="PTD_NQR">
        <PeptideSequence>NQR</PeptideSequence>
    </Peptide>
    <Peptide id="PTD_NFLAGSEDNVIK">
        <PeptideSequence>NFLAGSEDNVIK</PeptideSequence>
    </Peptide>
    <Peptide id="PTD_GSEDNVIK">
        <PeptideSequence>GSEDNVIK</PeptideSequence>
    </Peptide>
    <Peptide id="PTD_SEDNVIK">
        <PeptideSequence>SEDNVIK</PeptideSequence>
    </Peptide>
    <Peptide id="PTD_QLDREVKELTFPGSIEDVER">
        <PeptideSequence>QLDREVKELTFPGSIEDVER</PeptideSequence>
    </Peptide>
    <Peptide id="PTD_EVKELTFPGSIEDVER">
        <PeptideSequence>EVKELTFPGSIEDVER</PeptideSequence>
    </Peptide>
    <Peptide id="PTD_ELTFPGSIEDVER">
        <PeptideSequence>ELTFPGSIEDVER</PeptideSequence>
    </Peptide>
    <Peptide id="PTD_PGSIEDVER">
        <PeptideSequence>PGSIEDVER</PeptideSequence>
    </Peptide>
    <Peptide id="PTD_SIEDVER">
        <PeptideSequence>SIEDVER</PeptideSequence>
    </Peptide>
    <Peptide id="PTD_NQQQSYFANA">
        <PeptideSequence>NQQQSYFANA</PeptideSequence>
    </Peptide>
    <Peptide id="PTD_QSYFANAQPQQQQQR">
        <PeptideSequence>QSYFANAQPQQQQQR</PeptideSequence>
    </Peptide>
    <Peptide id="PTD_PQQQQQR">
        <PeptideSequence>PQQQQQR</PeptideSequence>
    </Peptide>
    <Peptide id="PTD_LRNPY">
        <PeptideSequence>LRNPY</PeptideSequence>
    </Peptide>
    <Peptide id="PTD_LRNPYY">
        <PeptideSequence>LRNPYY</PeptideSequence>
    </Peptide>
    <Peptide id="PTD_LRNPYYFSSER">
        <PeptideSequence>LRNPYYFSSER</PeptideSequence>
    </Peptide>
    <Peptide id="PTD_YYFSSER">
        <PeptideSequence>YYFSSER</PeptideSequence>
    </Peptide>
    <Peptide id="PTD_YFSSER">
        <PeptideSequence>YFSSER</PeptideSequence>
    </Peptide>
    <Peptide id="PTD_FSSER">
        <PeptideSequence>FSSER</PeptideSequence>
    </Peptide>
    <Peptide id="PTD_IVEFQSRPNTLI">
        <PeptideSequence>IVEFQSRPNTLI</PeptideSequence>
    </Peptide>
    <Peptide id="PTD_IVEFQSRPNTLILPK">
        <PeptideSequence>IVEFQSRPNTLILPK</PeptideSequence>
    </Peptide>
    <Peptide id="PTD_VEFQSRPNTLILPK">
        <PeptideSequence>VEFQSRPNTLILPK</PeptideSequence>
    </Peptide>
    <Peptide id="PTD_EFQSRPNTLILPK">
        <PeptideSequence>EFQSRPNTLILPK</PeptideSequence>
    </Peptide>
    <Peptide id="PTD_FQSRPNTLILPK">
        <PeptideSequence>FQSRPNTLILPK</PeptideSequence>
    </Peptide>
    <Peptide id="PTD_QSRPNTLILPK">
        <PeptideSequence>QSRPNTLILPK</PeptideSequence>
    </Peptide>
    <Peptide id="PTD_SRPNTLILPK">
        <PeptideSequence>SRPNTLILPK</PeptideSequence>
    </Peptide>
    <Peptide id="PTD_RPNTLILPK">
        <PeptideSequence>RPNTLILPK</PeptideSequence>
    </Peptide>
    <Peptide id="PTD_QAYNLEYGDALRLPAGTTS">
        <PeptideSequence>QAYNLEYGDALRLPAGTTS</PeptideSequence>
    </Peptide>
    <Peptide id="PTD_QAYNLEYGDALRLPAGTTSY">
        <PeptideSequence>QAYNLEYGDALRLPAGTTSY</PeptideSequence>
    </Peptide>
    <Peptide id="PTD_QAYNLEYGDALRLPAGTTSYILN">
        <PeptideSequence>QAYNLEYGDALRLPAGTTSYILN</PeptideSequence>
    </Peptide>
    <Peptide id="PTD_QAYNLEYGDALRLPAGTTSYILNPDDNQDLR">
        <PeptideSequence>QAYNLEYGDALRLPAGTTSYILNPDDNQDLR</PeptideSequence>
    </Peptide>
    <Peptide id="PTD_LPAGTTSYI">
        <PeptideSequence>LPAGTTSYI</PeptideSequence>
    </Peptide>
    <Peptide id="PTD_LPAGTTSYILNPDDNQDLR">
        <PeptideSequence>LPAGTTSYILNPDDNQDLR</PeptideSequence>
    </Peptide>
    <Peptide id="PTD_LPAGTTSYILNPDDNQDLRVVK">
        <PeptideSequence>LPAGTTSYILNPDDNQDLRVVK</PeptideSequence>
    </Peptide>
    <Peptide id="PTD_LNPDDNQDLR">
        <PeptideSequence>LNPDDNQDLR</PeptideSequence>
    </Peptide>
    <Peptide id="PTD_NPDDNQDLR">
        <PeptideSequence>NPDDNQDLR</PeptideSequence>
    </Peptide>
    <Peptide id="PTD_DNQDLR">
        <PeptideSequence>DNQDLR</PeptideSequence>
    </Peptide>
    <Peptide id="PTD_VVKLAIPINNPGK">
        <PeptideSequence>VVKLAIPINNPGK</PeptideSequence>
    </Peptide>
    <Peptide id="PTD_LAIPINNPGKFYDFYPSR">
        <PeptideSequence>LAIPINNPGKFYDFYPSR</PeptideSequence>
    </Peptide>
    <Peptide id="PTD_AIPINNPGKFYDFYPSR">
        <PeptideSequence>AIPINNPGKFYDFYPSR</PeptideSequence>
    </Peptide>
    <Peptide id="PTD_FYDFYPSR">
        <PeptideSequence>FYDFYPSR</PeptideSequence>
    </Peptide>
    <Peptide id="PTD_YDFYPSR">
        <PeptideSequence>YDFYPSR</PeptideSequence>
    </Peptide>
    <Peptide id="PTD_DFYPSR">
        <PeptideSequence>DFYPSR</PeptideSequence>
    </Peptide>
    <Peptide id="PTD_TKDQQSY">
        <PeptideSequence>TKDQQSY</PeptideSequence>
    </Peptide>
    <Peptide id="PTD_TKDQQSYF">
        <PeptideSequence>TKDQQSYF</PeptideSequence>
    </Peptide>
    <Peptide id="PTD_TKDQQSYFSGFSK">
        <PeptideSequence>TKDQQSYFSGFSK</PeptideSequence>
    </Peptide>
    <Peptide id="PTD_NTLEATFNTHYEEIQR">
        <PeptideSequence>NTLEATFNTHYEEIQR</PeptideSequence>
    </Peptide>
    <Peptide id="PTD_TLEATFNTHYEEIQR">
        <PeptideSequence>TLEATFNTHYEEIQR</PeptideSequence>
    </Peptide>
    <Peptide id="PTD_LEATFNTHYEEIQR">
        <PeptideSequence>LEATFNTHYEEIQR</PeptideSequence>
    </Peptide>
    <Peptide id="PTD_EATFNTHYEEIQR">
        <PeptideSequence>EATFNTHYEEIQR</PeptideSequence>
    </Peptide>
    <Peptide id="PTD_TFNTHYEEIQR">
        <PeptideSequence>TFNTHYEEIQR</PeptideSequence>
    </Peptide>
    <Peptide id="PTD_FNTHYEEIQR">
        <PeptideSequence>FNTHYEEIQR</PeptideSequence>
    </Peptide>
    <Peptide id="PTD_NTHYEEIQR">
        <PeptideSequence>NTHYEEIQR</PeptideSequence>
    </Peptide>
    <Peptide id="PTD_HYEEIQR">
        <PeptideSequence>HYEEIQR</PeptideSequence>
    </Peptide>
    <Peptide id="PTD_YEEIQR">
        <PeptideSequence>YEEIQR</PeptideSequence>
    </Peptide>
    <Peptide id="PTD_ILLGYEDEQEDEEQR">
        <PeptideSequence>ILLGYEDEQEDEEQR</PeptideSequence>
    </Peptide>
    <Peptide id="PTD_ILLGYEDEQEDEEQRR">
        <PeptideSequence>ILLGYEDEQEDEEQRR</PeptideSequence>
    </Peptide>
    <Peptide id="PTD_LLGYEDEQEDEEQRR">
        <PeptideSequence>LLGYEDEQEDEEQRR</PeptideSequence>
    </Peptide>
    <Peptide id="PTD_LGYEDEQEDEEQRR">
        <PeptideSequence>LGYEDEQEDEEQRR</PeptideSequence>
    </Peptide>
    <Peptide id="PTD_GYEDEQEDEEQRR">
        <PeptideSequence>GYEDEQEDEEQRR</PeptideSequence>
    </Peptide>
    <Peptide id="PTD_YEDEQEDEEQRR">
        <PeptideSequence>YEDEQEDEEQRR</PeptideSequence>
    </Peptide>
    <Peptide id="PTD_REQEQSHQDEGVIVR">
        <PeptideSequence>REQEQSHQDEGVIVR</PeptideSequence>
    </Peptide>
    <Peptide id="PTD_EQEQSHQDEGVIVR">
        <PeptideSequence>EQEQSHQDEGVIVR</PeptideSequence>
    </Peptide>
    <Peptide id="PTD_EQSHQDEGVIVR">
        <PeptideSequence>EQSHQDEGVIVR</PeptideSequence>
    </Peptide>
    <Peptide id="PTD_KGKPSE">
        <PeptideSequence>KGKPSE</PeptideSequence>
    </Peptide>
    <Peptide id="PTD_KGKPSESG">
        <PeptideSequence>KGKPSESG</PeptideSequence>
    </Peptide>
    <Peptide id="PTD_GKPSESGPFNLRSNEPIYSNK">
        <PeptideSequence>GKPSESGPFNLRSNEPIYSNK</PeptideSequence>
    </Peptide>
    <Peptide id="PTD_FGNFYEITPDR">
        <PeptideSequence>FGNFYEITPDR</PeptideSequence>
    </Peptide>
    <Peptide id="PTD_FGNFYEITPDRNPQVQDLDISLI">
        <PeptideSequence>FGNFYEITPDRNPQVQDLDISLI</PeptideSequence>
    </Peptide>
    <Peptide id="PTD_FGNFYEITPDRNPQVQDLDISLIFTEISEGALLLPHYNSK">
        <PeptideSequence>FGNFYEITPDRNPQVQDLDISLIFTEISEGALLLPHYNSK</PeptideSequence>
    </Peptide>
    <Peptide id="PTD_NPQVQDLDISLIFTEISEGALLLPHYNSK">
        <PeptideSequence>NPQVQDLDISLIFTEISEGALLLPHYNSK</PeptideSequence>
    </Peptide>
    <Peptide id="PTD_IFTEISEGALLLPHYNSK">
        <PeptideSequence>IFTEISEGALLLPHYNSK</PeptideSequence>
    </Peptide>
    <Peptide id="PTD_EISEGALLLPHYNSK">
        <PeptideSequence>EISEGALLLPHYNSK</PeptideSequence>
    </Peptide>
    <Peptide id="PTD_AIFVIVVDEGEGNYELVGIR">
        <PeptideSequence>AIFVIVVDEGEGNYELVGIR</PeptideSequence>
    </Peptide>
    <Peptide id="PTD_AIFVIVVDEGEGNYELVGIRNQQR">
        <PeptideSequence>AIFVIVVDEGEGNYELVGIRNQQR</PeptideSequence>
    </Peptide>
    <Peptide id="PTD_VVDEGEGNYELVGIR">
        <PeptideSequence>VVDEGEGNYELVGIR</PeptideSequence>
    </Peptide>
    <Peptide id="PTD_LSEGDILVIPAGHPLSINASSNLR">
        <PeptideSequence>LSEGDILVIPAGHPLSINASSNLR</PeptideSequence>
    </Peptide>
    <Peptide id="PTD_LLGFGINADENQRNFLAGSEDNVIR">
        <PeptideSequence>LLGFGINADENQRNFLAGSEDNVIR</PeptideSequence>
    </Peptide>
    <Peptide id="PTD_NFLAGSEDNVIR">
        <PeptideSequence>NFLAGSEDNVIR</PeptideSequence>
    </Peptide>
    <Peptide id="PTD_QLDREVKELIFPGSAEDVER">
        <PeptideSequence>QLDREVKELIFPGSAEDVER</PeptideSequence>
    </Peptide>
    <Peptide id="PTD_EVKELIF">
        <PeptideSequence>EVKELIF</PeptideSequence>
    </Peptide>
    <Peptide id="PTD_EVKELIFPGSAEDVER">
        <PeptideSequence>EVKELIFPGSAEDVER</PeptideSequence>
    </Peptide>
    <Peptide id="PTD_ELIFPGSAEDVER">
        <PeptideSequence>ELIFPGSAEDVER</PeptideSequence>
    </Peptide>
    <Peptide id="PTD_PGSAEDVER">
        <PeptideSequence>PGSAEDVER</PeptideSequence>
    </Peptide>
    <Peptide id="PTD_GSAEDVER">
        <PeptideSequence>GSAEDVER</PeptideSequence>
    </Peptide>
    <Peptide id="PTD_EDVER">
        <PeptideSequence>EDVER</PeptideSequence>
    </Peptide>
    <Peptide id="PTD_NQQQSYFANAQPQQQQQQR">
        <PeptideSequence>NQQQSYFANAQPQQQQQQR</PeptideSequence>
    </Peptide>
    <Peptide id="PTD_PQQQQQQR">
        <PeptideSequence>PQQQQQQR</PeptideSequence>
    </Peptide>
    <Peptide id="PTD_LGQCCEI_4C_5C">
        <PeptideSequence>LGQCCEI</PeptideSequence>
        <Modification location="4" residues="C" monoisotopicMassDelta="57.021461486816406">
            <cvParam cvRef="UNIMOD" accession="UNIMOD:4" name="Carbamidomethyl" value=""/>
        </Modification>
        <Modification location="5" residues="C" monoisotopicMassDelta="57.021461486816406">
            <cvParam cvRef="UNIMOD" accession="UNIMOD:4" name="Carbamidomethyl" value=""/>
        </Modification>
    </Peptide>
    <Peptide id="PTD_LGQCCEILSD_4C_5C">
        <PeptideSequence>LGQCCEILSD</PeptideSequence>
        <Modification location="4" residues="C" monoisotopicMassDelta="57.021461486816406">
            <cvParam cvRef="UNIMOD" accession="UNIMOD:4" name="Carbamidomethyl" value=""/>
        </Modification>
        <Modification location="5" residues="C" monoisotopicMassDelta="57.021461486816406">
            <cvParam cvRef="UNIMOD" accession="UNIMOD:4" name="Carbamidomethyl" value=""/>
        </Modification>
    </Peptide>
    <Peptide id="PTD_LGQCCEILSDLSEGCQCR_4C_5C_15C_17C">
        <PeptideSequence>LGQCCEILSDLSEGCQCR</PeptideSequence>
        <Modification location="4" residues="C" monoisotopicMassDelta="57.021461486816406">
            <cvParam cvRef="UNIMOD" accession="UNIMOD:4" name="Carbamidomethyl" value=""/>
        </Modification>
        <Modification location="5" residues="C" monoisotopicMassDelta="57.021461486816406">
            <cvParam cvRef="UNIMOD" accession="UNIMOD:4" name="Carbamidomethyl" value=""/>
        </Modification>
        <Modification location="15" residues="C" monoisotopicMassDelta="57.021461486816406">
            <cvParam cvRef="UNIMOD" accession="UNIMOD:4" name="Carbamidomethyl" value=""/>
        </Modification>
        <Modification location="17" residues="C" monoisotopicMassDelta="57.021461486816406">
            <cvParam cvRef="UNIMOD" accession="UNIMOD:4" name="Carbamidomethyl" value=""/>
        </Modification>
    </Peptide>
    <Peptide id="PTD_LSDLSEGCQCR_8C_10C">
        <PeptideSequence>LSDLSEGCQCR</PeptideSequence>
        <Modification location="8" residues="C" monoisotopicMassDelta="57.021461486816406">
            <cvParam cvRef="UNIMOD" accession="UNIMOD:4" name="Carbamidomethyl" value=""/>
        </Modification>
        <Modification location="10" residues="C" monoisotopicMassDelta="57.021461486816406">
            <cvParam cvRef="UNIMOD" accession="UNIMOD:4" name="Carbamidomethyl" value=""/>
        </Modification>
    </Peptide>
    <Peptide id="PTD_SEGCQCR_4C_6C">
        <PeptideSequence>SEGCQCR</PeptideSequence>
        <Modification location="4" residues="C" monoisotopicMassDelta="57.021461486816406">
            <cvParam cvRef="UNIMOD" accession="UNIMOD:4" name="Carbamidomethyl" value=""/>
        </Modification>
        <Modification location="6" residues="C" monoisotopicMassDelta="57.021461486816406">
            <cvParam cvRef="UNIMOD" accession="UNIMOD:4" name="Carbamidomethyl" value=""/>
        </Modification>
    </Peptide>
    <Peptide id="PTD_GCQCR_2C_4C">
        <PeptideSequence>GCQCR</PeptideSequence>
        <Modification location="2" residues="C" monoisotopicMassDelta="57.021461486816406">
            <cvParam cvRef="UNIMOD" accession="UNIMOD:4" name="Carbamidomethyl" value=""/>
        </Modification>
        <Modification location="4" residues="C" monoisotopicMassDelta="57.021461486816406">
            <cvParam cvRef="UNIMOD" accession="UNIMOD:4" name="Carbamidomethyl" value=""/>
        </Modification>
    </Peptide>
    <Peptide id="PTD_ALQPVMEK">
        <PeptideSequence>ALQPVMEK</PeptideSequence>
    </Peptide>
    <Peptide id="PTD_QPVMEK">
        <PeptideSequence>QPVMEK</PeptideSequence>
    </Peptide>
    <Peptide id="PTD_PVMEK">
        <PeptideSequence>PVMEK</PeptideSequence>
    </Peptide>
    <Peptide id="PTD_HKSSQESEE">
        <PeptideSequence>HKSSQESEE</PeptideSequence>
    </Peptide>
    <Peptide id="PTD_HKSSQESEELD">
        <PeptideSequence>HKSSQESEELD</PeptideSequence>
    </Peptide>
    <Peptide id="PTD_HKSSQESEELDQC_13C">
        <PeptideSequence>HKSSQESEELDQC</PeptideSequence>
        <Modification location="13" residues="C" monoisotopicMassDelta="57.021461486816406">
            <cvParam cvRef="UNIMOD" accession="UNIMOD:4" name="Carbamidomethyl" value=""/>
        </Modification>
    </Peptide>
    <Peptide id="PTD_HKSSQESEELDQCC_13C_14C">
        <PeptideSequence>HKSSQESEELDQCC</PeptideSequence>
        <Modification location="13" residues="C" monoisotopicMassDelta="57.021461486816406">
            <cvParam cvRef="UNIMOD" accession="UNIMOD:4" name="Carbamidomethyl" value=""/>
        </Modification>
        <Modification location="14" residues="C" monoisotopicMassDelta="57.021461486816406">
            <cvParam cvRef="UNIMOD" accession="UNIMOD:4" name="Carbamidomethyl" value=""/>
        </Modification>
    </Peptide>
    <Peptide id="PTD_HKSSQESEELDQCCE_13C_14C">
        <PeptideSequence>HKSSQESEELDQCCE</PeptideSequence>
        <Modification location="13" residues="C" monoisotopicMassDelta="57.021461486816406">
            <cvParam cvRef="UNIMOD" accession="UNIMOD:4" name="Carbamidomethyl" value=""/>
        </Modification>
        <Modification location="14" residues="C" monoisotopicMassDelta="57.021461486816406">
            <cvParam cvRef="UNIMOD" accession="UNIMOD:4" name="Carbamidomethyl" value=""/>
        </Modification>
    </Peptide>
    <Peptide id="PTD_HKSSQESEELDQCCEQ_13C_14C">
        <PeptideSequence>HKSSQESEELDQCCEQ</PeptideSequence>
        <Modification location="13" residues="C" monoisotopicMassDelta="57.021461486816406">
            <cvParam cvRef="UNIMOD" accession="UNIMOD:4" name="Carbamidomethyl" value=""/>
        </Modification>
        <Modification location="14" residues="C" monoisotopicMassDelta="57.021461486816406">
            <cvParam cvRef="UNIMOD" accession="UNIMOD:4" name="Carbamidomethyl" value=""/>
        </Modification>
    </Peptide>
    <Peptide id="PTD_HKSSQESEELDQCCEQL_13C_14C">
        <PeptideSequence>HKSSQESEELDQCCEQL</PeptideSequence>
        <Modification location="13" residues="C" monoisotopicMassDelta="57.021461486816406">
            <cvParam cvRef="UNIMOD" accession="UNIMOD:4" name="Carbamidomethyl" value=""/>
        </Modification>
        <Modification location="14" residues="C" monoisotopicMassDelta="57.021461486816406">
            <cvParam cvRef="UNIMOD" accession="UNIMOD:4" name="Carbamidomethyl" value=""/>
        </Modification>
    </Peptide>
    <Peptide id="PTD_HKSSQESEELDQCCEQLN_13C_14C">
        <PeptideSequence>HKSSQESEELDQCCEQLN</PeptideSequence>
        <Modification location="13" residues="C" monoisotopicMassDelta="57.021461486816406">
            <cvParam cvRef="UNIMOD" accession="UNIMOD:4" name="Carbamidomethyl" value=""/>
        </Modification>
        <Modification location="14" residues="C" monoisotopicMassDelta="57.021461486816406">
            <cvParam cvRef="UNIMOD" accession="UNIMOD:4" name="Carbamidomethyl" value=""/>
        </Modification>
    </Peptide>
    <Peptide id="PTD_HKSSQESEELDQCCEQLNE_13C_14C">
        <PeptideSequence>HKSSQESEELDQCCEQLNE</PeptideSequence>
        <Modification location="13" residues="C" monoisotopicMassDelta="57.021461486816406">
            <cvParam cvRef="UNIMOD" accession="UNIMOD:4" name="Carbamidomethyl" value=""/>
        </Modification>
        <Modification location="14" residues="C" monoisotopicMassDelta="57.021461486816406">
            <cvParam cvRef="UNIMOD" accession="UNIMOD:4" name="Carbamidomethyl" value=""/>
        </Modification>
    </Peptide>
    <Peptide id="PTD_HKSSQESEELDQCCEQLNEL_13C_14C">
        <PeptideSequence>HKSSQESEELDQCCEQLNEL</PeptideSequence>
        <Modification location="13" residues="C" monoisotopicMassDelta="57.021461486816406">
            <cvParam cvRef="UNIMOD" accession="UNIMOD:4" name="Carbamidomethyl" value=""/>
        </Modification>
        <Modification location="14" residues="C" monoisotopicMassDelta="57.021461486816406">
            <cvParam cvRef="UNIMOD" accession="UNIMOD:4" name="Carbamidomethyl" value=""/>
        </Modification>
    </Peptide>
    <Peptide id="PTD_HKSSQESEELDQCCEQLNELN_13C_14C">
        <PeptideSequence>HKSSQESEELDQCCEQLNELN</PeptideSequence>
        <Modification location="13" residues="C" monoisotopicMassDelta="57.021461486816406">
            <cvParam cvRef="UNIMOD" accession="UNIMOD:4" name="Carbamidomethyl" value=""/>
        </Modification>
        <Modification location="14" residues="C" monoisotopicMassDelta="57.021461486816406">
            <cvParam cvRef="UNIMOD" accession="UNIMOD:4" name="Carbamidomethyl" value=""/>
        </Modification>
    </Peptide>
    <Peptide id="PTD_HKSSQESEELDQCCEQLNELNSQR_13C_14C">
        <PeptideSequence>HKSSQESEELDQCCEQLNELNSQR</PeptideSequence>
        <Modification location="13" residues="C" monoisotopicMassDelta="57.021461486816406">
            <cvParam cvRef="UNIMOD" accession="UNIMOD:4" name="Carbamidomethyl" value=""/>
        </Modification>
        <Modification location="14" residues="C" monoisotopicMassDelta="57.021461486816406">
            <cvParam cvRef="UNIMOD" accession="UNIMOD:4" name="Carbamidomethyl" value=""/>
        </Modification>
    </Peptide>
    <Peptide id="PTD_SSQESEE">
        <PeptideSequence>SSQESEE</PeptideSequence>
    </Peptide>
    <Peptide id="PTD_SSQESEELDQ">
        <PeptideSequence>SSQESEELDQ</PeptideSequence>
    </Peptide>
    <Peptide id="PTD_SSQESEELDQCCEQLNE_11C_12C">
        <PeptideSequence>SSQESEELDQCCEQLNE</PeptideSequence>
        <Modification location="11" residues="C" monoisotopicMassDelta="57.021461486816406">
            <cvParam cvRef="UNIMOD" accession="UNIMOD:4" name="Carbamidomethyl" value=""/>
        </Modification>
        <Modification location="12" residues="C" monoisotopicMassDelta="57.021461486816406">
            <cvParam cvRef="UNIMOD" accession="UNIMOD:4" name="Carbamidomethyl" value=""/>
        </Modification>
    </Peptide>
    <Peptide id="PTD_SSQESEELDQCCEQLNELNSQR_11C_12C">
        <PeptideSequence>SSQESEELDQCCEQLNELNSQR</PeptideSequence>
        <Modification location="11" residues="C" monoisotopicMassDelta="57.021461486816406">
            <cvParam cvRef="UNIMOD" accession="UNIMOD:4" name="Carbamidomethyl" value=""/>
        </Modification>
        <Modification location="12" residues="C" monoisotopicMassDelta="57.021461486816406">
            <cvParam cvRef="UNIMOD" accession="UNIMOD:4" name="Carbamidomethyl" value=""/>
        </Modification>
    </Peptide>
    <Peptide id="PTD_SSQESEELDQCCEQLNELNSQRCQCR_11C_12C_23C_25C">
        <PeptideSequence>SSQESEELDQCCEQLNELNSQRCQCR</PeptideSequence>
        <Modification location="11" residues="C" monoisotopicMassDelta="57.021461486816406">
            <cvParam cvRef="UNIMOD" accession="UNIMOD:4" name="Carbamidomethyl" value=""/>
        </Modification>
        <Modification location="12" residues="C" monoisotopicMassDelta="57.021461486816406">
            <cvParam cvRef="UNIMOD" accession="UNIMOD:4" name="Carbamidomethyl" value=""/>
        </Modification>
        <Modification location="23" residues="C" monoisotopicMassDelta="57.021461486816406">
            <cvParam cvRef="UNIMOD" accession="UNIMOD:4" name="Carbamidomethyl" value=""/>
        </Modification>
        <Modification location="25" residues="C" monoisotopicMassDelta="57.021461486816406">
            <cvParam cvRef="UNIMOD" accession="UNIMOD:4" name="Carbamidomethyl" value=""/>
        </Modification>
    </Peptide>
    <Peptide id="PTD_EELDQCCEQLNELNSQR_6C_7C">
        <PeptideSequence>EELDQCCEQLNELNSQR</PeptideSequence>
        <Modification location="6" residues="C" monoisotopicMassDelta="57.021461486816406">
            <cvParam cvRef="UNIMOD" accession="UNIMOD:4" name="Carbamidomethyl" value=""/>
        </Modification>
        <Modification location="7" residues="C" monoisotopicMassDelta="57.021461486816406">
            <cvParam cvRef="UNIMOD" accession="UNIMOD:4" name="Carbamidomethyl" value=""/>
        </Modification>
    </Peptide>
    <Peptide id="PTD_ELDQCCEQLNELNSQR_5C_6C">
        <PeptideSequence>ELDQCCEQLNELNSQR</PeptideSequence>
        <Modification location="5" residues="C" monoisotopicMassDelta="57.021461486816406">
            <cvParam cvRef="UNIMOD" accession="UNIMOD:4" name="Carbamidomethyl" value=""/>
        </Modification>
        <Modification location="6" residues="C" monoisotopicMassDelta="57.021461486816406">
            <cvParam cvRef="UNIMOD" accession="UNIMOD:4" name="Carbamidomethyl" value=""/>
        </Modification>
    </Peptide>
    <Peptide id="PTD_QCCEQLNELNSQR_2C_3C">
        <PeptideSequence>QCCEQLNELNSQR</PeptideSequence>
        <Modification location="2" residues="C" monoisotopicMassDelta="57.021461486816406">
            <cvParam cvRef="UNIMOD" accession="UNIMOD:4" name="Carbamidomethyl" value=""/>
        </Modification>
        <Modification location="3" residues="C" monoisotopicMassDelta="57.021461486816406">
            <cvParam cvRef="UNIMOD" accession="UNIMOD:4" name="Carbamidomethyl" value=""/>
        </Modification>
    </Peptide>
    <Peptide id="PTD_CCEQLNELNSQR_1C_2C">
        <PeptideSequence>CCEQLNELNSQR</PeptideSequence>
        <Modification location="1" residues="C" monoisotopicMassDelta="57.021461486816406">
            <cvParam cvRef="UNIMOD" accession="UNIMOD:4" name="Carbamidomethyl" value=""/>
        </Modification>
        <Modification location="2" residues="C" monoisotopicMassDelta="57.021461486816406">
            <cvParam cvRef="UNIMOD" accession="UNIMOD:4" name="Carbamidomethyl" value=""/>
        </Modification>
    </Peptide>
    <Peptide id="PTD_QLNELNSQR">
        <PeptideSequence>QLNELNSQR</PeptideSequence>
    </Peptide>
    <Peptide id="PTD_ICGFGPLR_2C">
        <PeptideSequence>ICGFGPLR</PeptideSequence>
        <Modification location="2" residues="C" monoisotopicMassDelta="57.021461486816406">
            <cvParam cvRef="UNIMOD" accession="UNIMOD:4" name="Carbamidomethyl" value=""/>
        </Modification>
    </Peptide>
    <Peptide id="PTD_GPLRR">
        <PeptideSequence>GPLRR</PeptideSequence>
    </Peptide>
    <Peptide id="PTD_PLRR">
        <PeptideSequence>PLRR</PeptideSequence>
    </Peptide>
    <Peptide id="PTD_NPYYFSYER">
        <PeptideSequence>NPYYFSYER</PeptideSequence>
    </Peptide>
    <Peptide id="PTD_NPYYFSYERFQTLYK">
        <PeptideSequence>NPYYFSYERFQTLYK</PeptideSequence>
    </Peptide>
    <Peptide id="PTD_IVEFQSKPNTLILPKHSDADYILVVLNGR">
        <PeptideSequence>IVEFQSKPNTLILPKHSDADYILVVLNGR</PeptideSequence>
    </Peptide>
    <Peptide id="PTD_HSDAD">
        <PeptideSequence>HSDAD</PeptideSequence>
    </Peptide>
    <Peptide id="PTD_HSDADY">
        <PeptideSequence>HSDADY</PeptideSequence>
    </Peptide>
    <Peptide id="PTD_HSDADYI">
        <PeptideSequence>HSDADYI</PeptideSequence>
    </Peptide>
    <Peptide id="PTD_HSDADYIL">
        <PeptideSequence>HSDADYIL</PeptideSequence>
    </Peptide>
    <Peptide id="PTD_HSDADYILV">
        <PeptideSequence>HSDADYILV</PeptideSequence>
    </Peptide>
    <Peptide id="PTD_HSDADYILVV">
        <PeptideSequence>HSDADYILVV</PeptideSequence>
    </Peptide>
    <Peptide id="PTD_LNGR">
        <PeptideSequence>LNGR</PeptideSequence>
    </Peptide>
    <Peptide id="PTD_LAIPINNPGNFYDFYPSSTK">
        <PeptideSequence>LAIPINNPGNFYDFYPSSTK</PeptideSequence>
    </Peptide>
    <Peptide id="PTD_SKEQIQELR">
        <PeptideSequence>SKEQIQELR</PeptideSequence>
    </Peptide>
    <Peptide id="PTD_KEQIQELR">
        <PeptideSequence>KEQIQELR</PeptideSequence>
    </Peptide>
    <Peptide id="PTD_QELR">
        <PeptideSequence>QELR</PeptideSequence>
    </Peptide>
    <Peptide id="PTD_QELRK">
        <PeptideSequence>QELRK</PeptideSequence>
    </Peptide>
    <Peptide id="PTD_GKPSES">
        <PeptideSequence>GKPSES</PeptideSequence>
    </Peptide>
    <Peptide id="PTD_GKPSESG">
        <PeptideSequence>GKPSESG</PeptideSequence>
    </Peptide>
    <Peptide id="PTD_GKPSESGPFNLRSDEPIYSNK">
        <PeptideSequence>GKPSESGPFNLRSDEPIYSNK</PeptideSequence>
    </Peptide>
    <Peptide id="PTD_ESGPFNLR">
        <PeptideSequence>ESGPFNLR</PeptideSequence>
    </Peptide>
    <Peptide id="PTD_YEITPDR">
        <PeptideSequence>YEITPDR</PeptideSequence>
    </Peptide>
    <Peptide id="PTD_NPQAQDLDISLTFIEINEGGLLLPHYNSKAIFVVVVDEGEGNYELVGIR">
        <PeptideSequence>NPQAQDLDISLTFIEINEGGLLLPHYNSKAIFVVVVDEGEGNYELVGIR</PeptideSequence>
    </Peptide>
    <Peptide id="PTD_AIFVVVVDEGEGNYELVGIR">
        <PeptideSequence>AIFVVVVDEGEGNYELVGIR</PeptideSequence>
    </Peptide>
    <Peptide id="PTD_YNAKLSEGDIFVIPAGHPISINASSNLR">
        <PeptideSequence>YNAKLSEGDIFVIPAGHPISINASSNLR</PeptideSequence>
    </Peptide>
    <Peptide id="PTD_NFLAGSEDNVIRQLDK">
        <PeptideSequence>NFLAGSEDNVIRQLDK</PeptideSequence>
    </Peptide>
    <Peptide id="PTD_AGSEDNVIRQLDK">
        <PeptideSequence>AGSEDNVIRQLDK</PeptideSequence>
    </Peptide>
    <Peptide id="PTD_QLTFPGSVEDVER">
        <PeptideSequence>QLTFPGSVEDVER</PeptideSequence>
    </Peptide>
    <Peptide id="PTD_LAIPINNPGNFYDFYPSSSKDQQSYFSGFSK">
        <PeptideSequence>LAIPINNPGNFYDFYPSSSKDQQSYFSGFSK</PeptideSequence>
    </Peptide>
    <Peptide id="PTD_NTLEATFNTRYEEIQSIL">
        <PeptideSequence>NTLEATFNTRYEEIQSIL</PeptideSequence>
    </Peptide>
    <Peptide id="PTD_NTLEATFNTRYEEIQSILLGNEDEQEDDEQWHGQEQSHQDEGVIVR">
        <PeptideSequence>NTLEATFNTRYEEIQSILLGNEDEQEDDEQWHGQEQSHQDEGVIVR</PeptideSequence>
    </Peptide>
    <Peptide id="PTD_FGNFYEITPDRNPQAQDLDISLTFIEINEGALLLPHYNSK">
        <PeptideSequence>FGNFYEITPDRNPQAQDLDISLTFIEINEGALLLPHYNSK</PeptideSequence>
    </Peptide>
    <Peptide id="PTD_TITLEVESSDTIDNVK">
        <PeptideSequence>TITLEVESSDTIDNVK</PeptideSequence>
    </Peptide>
    <Peptide id="PTD_TITLEVESSDTIDNVKAK">
        <PeptideSequence>TITLEVESSDTIDNVKAK</PeptideSequence>
    </Peptide>
    <Peptide id="PTD_TLEVESSDTIDNVKAK">
        <PeptideSequence>TLEVESSDTIDNVKAK</PeptideSequence>
    </Peptide>
    <Peptide id="PTD_IQDKEGIPPDQQR">
        <PeptideSequence>IQDKEGIPPDQQR</PeptideSequence>
    </Peptide>
    <Peptide id="PTD_QLEDGRTLADYNIQK">
        <PeptideSequence>QLEDGRTLADYNIQK</PeptideSequence>
    </Peptide>
    <Peptide id="PTD_TLADYNIQK">
        <PeptideSequence>TLADYNIQK</PeptideSequence>
    </Peptide>
    <Peptide id="PTD_TLADYNIQKESTLHLVLR">
        <PeptideSequence>TLADYNIQKESTLHLVLR</PeptideSequence>
    </Peptide>
    <Peptide id="PTD_ADYNIQK">
        <PeptideSequence>ADYNIQK</PeptideSequence>
    </Peptide>
    <Peptide id="PTD_ADYNIQKESTLHLVLR">
        <PeptideSequence>ADYNIQKESTLHLVLR</PeptideSequence>
    </Peptide>
    <Peptide id="PTD_ESTLHLVLR">
        <PeptideSequence>ESTLHLVLR</PeptideSequence>
    </Peptide>
    <Peptide id="PTD_LVLR">
        <PeptideSequence>LVLR</PeptideSequence>
    </Peptide>
    <Peptide id="PTD_KECPNTECGAGTFMANHFDR_3C_8C">
        <PeptideSequence>KECPNTECGAGTFMANHFDR</PeptideSequence>
        <Modification location="3" residues="C" monoisotopicMassDelta="57.021461486816406">
            <cvParam cvRef="UNIMOD" accession="UNIMOD:4" name="Carbamidomethyl" value=""/>
        </Modification>
        <Modification location="8" residues="C" monoisotopicMassDelta="57.021461486816406">
            <cvParam cvRef="UNIMOD" accession="UNIMOD:4" name="Carbamidomethyl" value=""/>
        </Modification>
    </Peptide>
    <Peptide id="PTD_NPYHFNSQR">
        <PeptideSequence>NPYHFNSQR</PeptideSequence>
    </Peptide>
    <Peptide id="PTD_TNRLE">
        <PeptideSequence>TNRLE</PeptideSequence>
    </Peptide>
    <Peptide id="PTD_TNRLEN">
        <PeptideSequence>TNRLEN</PeptideSequence>
    </Peptide>
    <Peptide id="PTD_TNRLENL">
        <PeptideSequence>TNRLENL</PeptideSequence>
    </Peptide>
    <Peptide id="PTD_TNRLENLQ">
        <PeptideSequence>TNRLENLQ</PeptideSequence>
    </Peptide>
    <Peptide id="PTD_TNRLENLQN">
        <PeptideSequence>TNRLENLQN</PeptideSequence>
    </Peptide>
    <Peptide id="PTD_NRLENLQNYR">
        <PeptideSequence>NRLENLQNYR</PeptideSequence>
    </Peptide>
    <Peptide id="PTD_RLENLQNYR">
        <PeptideSequence>RLENLQNYR</PeptideSequence>
    </Peptide>
    <Peptide id="PTD_ENLQNYR">
        <PeptideSequence>ENLQNYR</PeptideSequence>
    </Peptide>
    <Peptide id="PTD_NLQNYR">
        <PeptideSequence>NLQNYR</PeptideSequence>
    </Peptide>
    <Peptide id="PTD_LQNYR">
        <PeptideSequence>LQNYR</PeptideSequence>
    </Peptide>
    <Peptide id="PTD_QNYR">
        <PeptideSequence>QNYR</PeptideSequence>
    </Peptide>
    <Peptide id="PTD_NYR">
        <PeptideSequence>NYR</PeptideSequence>
    </Peptide>
    <Peptide id="PTD_VEFQSKPNTLILPK">
        <PeptideSequence>VEFQSKPNTLILPK</PeptideSequence>
    </Peptide>
    <Peptide id="PTD_QAYNLEYGDALRIPAGSTSYILNPDDNQK">
        <PeptideSequence>QAYNLEYGDALRIPAGSTSYILNPDDNQK</PeptideSequence>
    </Peptide>
    <Peptide id="PTD_LEYGDALR">
        <PeptideSequence>LEYGDALR</PeptideSequence>
    </Peptide>
    <Peptide id="PTD_EYGDALR">
        <PeptideSequence>EYGDALR</PeptideSequence>
    </Peptide>
    <Peptide id="PTD_YGDALR">
        <PeptideSequence>YGDALR</PeptideSequence>
    </Peptide>
    <Peptide id="PTD_GDALR">
        <PeptideSequence>GDALR</PeptideSequence>
    </Peptide>
    <Peptide id="PTD_LAIPINNPGYFYDFYPSSTKDQQSYFSGFSR">
        <PeptideSequence>LAIPINNPGYFYDFYPSSTKDQQSYFSGFSR</PeptideSequence>
    </Peptide>
    <Peptide id="PTD_NTLEAT">
        <PeptideSequence>NTLEAT</PeptideSequence>
    </Peptide>
    <Peptide id="PTD_TLEATFNTR">
        <PeptideSequence>TLEATFNTR</PeptideSequence>
    </Peptide>
    <Peptide id="PTD_LEATFNTRYEEIQR">
        <PeptideSequence>LEATFNTRYEEIQR</PeptideSequence>
    </Peptide>
    <Peptide id="PTD_EATFNTR">
        <PeptideSequence>EATFNTR</PeptideSequence>
    </Peptide>
    <Peptide id="PTD_EATFNTRYEEIQR">
        <PeptideSequence>EATFNTRYEEIQR</PeptideSequence>
    </Peptide>
    <Peptide id="PTD_ATFNTR">
        <PeptideSequence>ATFNTR</PeptideSequence>
    </Peptide>
    <Peptide id="PTD_TFNTR">
        <PeptideSequence>TFNTR</PeptideSequence>
    </Peptide>
    <Peptide id="PTD_YEEIQRILLGNEDEQEYEEQR">
        <PeptideSequence>YEEIQRILLGNEDEQEYEEQR</PeptideSequence>
    </Peptide>
    <Peptide id="PTD_EQIQELTK">
        <PeptideSequence>EQIQELTK</PeptideSequence>
    </Peptide>
    <Peptide id="PTD_SNEPIYSNKYGNFYEITPDR">
        <PeptideSequence>SNEPIYSNKYGNFYEITPDR</PeptideSequence>
    </Peptide>
    <Peptide id="PTD_NPQVQDLDISLTFTEINEGALLLPHYNSKAIFIVVVGEGNGK">
        <PeptideSequence>NPQVQDLDISLTFTEINEGALLLPHYNSKAIFIVVVGEGNGK</PeptideSequence>
    </Peptide>
    <Peptide id="PTD_FLAGSEDNVIR">
        <PeptideSequence>FLAGSEDNVIR</PeptideSequence>
    </Peptide>
    <Peptide id="PTD_AGSEDNVIR">
        <PeptideSequence>AGSEDNVIR</PeptideSequence>
    </Peptide>
    <Peptide id="PTD_GSEDNVIR">
        <PeptideSequence>GSEDNVIR</PeptideSequence>
    </Peptide>
    <Peptide id="PTD_SEDNVIR">
        <PeptideSequence>SEDNVIR</PeptideSequence>
    </Peptide>
    <Peptide id="PTD_EDNVIR">
        <PeptideSequence>EDNVIR</PeptideSequence>
    </Peptide>
    <Peptide id="PTD_QLDREVKELTFPGSAEDIER">
        <PeptideSequence>QLDREVKELTFPGSAEDIER</PeptideSequence>
    </Peptide>
    <Peptide id="PTD_EVKELTFPGSAEDIER">
        <PeptideSequence>EVKELTFPGSAEDIER</PeptideSequence>
    </Peptide>
    <Peptide id="PTD_YEEIQRIILGNEDEQEYEEQR">
        <PeptideSequence>YEEIQRIILGNEDEQEYEEQR</PeptideSequence>
    </Peptide>
    <Peptide id="PTD_NPQVQDLNISLTYIK">
        <PeptideSequence>NPQVQDLNISLTYIK</PeptideSequence>
    </Peptide>
    <Peptide id="PTD_INEGALLLPHYNSK">
        <PeptideSequence>INEGALLLPHYNSK</PeptideSequence>
    </Peptide>
    <Peptide id="PTD_AIYVVVVDEGEGNYELVGIRDQQR">
        <PeptideSequence>AIYVVVVDEGEGNYELVGIRDQQR</PeptideSequence>
    </Peptide>
    <Peptide id="PTD_LLGFGINAD">
        <PeptideSequence>LLGFGINAD</PeptideSequence>
    </Peptide>
    <Peptide id="PTD_INADENQR">
        <PeptideSequence>INADENQR</PeptideSequence>
    </Peptide>
    <Peptide id="PTD_NADENQR">
        <PeptideSequence>NADENQR</PeptideSequence>
    </Peptide>
    <Peptide id="PTD_ADENQR">
        <PeptideSequence>ADENQR</PeptideSequence>
    </Peptide>
    <Peptide id="PTD_ENQR">
        <PeptideSequence>ENQR</PeptideSequence>
    </Peptide>
    <Peptide id="PTD_NQQQSYFANGQPQQQQQQQSEK">
        <PeptideSequence>NQQQSYFANGQPQQQQQQQSEK</PeptideSequence>
    </Peptide>
    <Peptide id="PTD_MSNPKVFFDMAIAGNPAGR_10M">
        <PeptideSequence>MSNPKVFFDMAIAGNPAGR</PeptideSequence>
        <Modification location="10" residues="M" monoisotopicMassDelta="15.99491024017334">
            <cvParam cvRef="UNIMOD" accession="UNIMOD:35" name="Oxidation" value=""/>
        </Modification>
    </Peptide>
    <Peptide id="PTD_VFFDMAIAGNPAGRIVMELYADTTPR">
        <PeptideSequence>VFFDMAIAGNPAGRIVMELYADTTPR</PeptideSequence>
    </Peptide>
    <Peptide id="PTD_IVMELYADTTPR">
        <PeptideSequence>IVMELYADTTPR</PeptideSequence>
    </Peptide>
    <Peptide id="PTD_IVMELYADTTPRTAENFR">
        <PeptideSequence>IVMELYADTTPRTAENFR</PeptideSequence>
    </Peptide>
    <Peptide id="PTD_IVMELYADTTPRTAENFR_3M">
        <PeptideSequence>IVMELYADTTPRTAENFR</PeptideSequence>
        <Modification location="3" residues="M" monoisotopicMassDelta="15.99491024017334">
            <cvParam cvRef="UNIMOD" accession="UNIMOD:35" name="Oxidation" value=""/>
        </Modification>
    </Peptide>
    <Peptide id="PTD_ELYADTTPR">
        <PeptideSequence>ELYADTTPR</PeptideSequence>
    </Peptide>
    <Peptide id="PTD_FADENFIK">
        <PeptideSequence>FADENFIK</PeptideSequence>
    </Peptide>
    <Peptide id="PTD_DENFIK">
        <PeptideSequence>DENFIK</PeptideSequence>
    </Peptide>
    <Peptide id="PTD_HTGPGILSMANAGAGTNGSQFFICTEK_24C">
        <PeptideSequence>HTGPGILSMANAGAGTNGSQFFICTEK</PeptideSequence>
        <Modification location="24" residues="C" monoisotopicMassDelta="57.021461486816406">
            <cvParam cvRef="UNIMOD" accession="UNIMOD:4" name="Carbamidomethyl" value=""/>
        </Modification>
    </Peptide>
    <Peptide id="PTD_TSRPVTIADCGQLS_10C">
        <PeptideSequence>TSRPVTIADCGQLS</PeptideSequence>
        <Modification location="10" residues="C" monoisotopicMassDelta="57.021461486816406">
            <cvParam cvRef="UNIMOD" accession="UNIMOD:4" name="Carbamidomethyl" value=""/>
        </Modification>
    </Peptide>
    <Peptide id="PTD_LTYYTPDYK">
        <PeptideSequence>LTYYTPDYK</PeptideSequence>
    </Peptide>
    <Peptide id="PTD_TYYTPDYK">
        <PeptideSequence>TYYTPDYK</PeptideSequence>
    </Peptide>
    <Peptide id="PTD_YYTPDYK">
        <PeptideSequence>YYTPDYK</PeptideSequence>
    </Peptide>
    <Peptide id="PTD_TKDTDILAAFR">
        <PeptideSequence>TKDTDILAAFR</PeptideSequence>
    </Peptide>
    <Peptide id="PTD_DTDILAAFR">
        <PeptideSequence>DTDILAAFR</PeptideSequence>
    </Peptide>
    <Peptide id="PTD_LAAFR">
        <PeptideSequence>LAAFR</PeptideSequence>
    </Peptide>
    <Peptide id="PTD_AAFR">
        <PeptideSequence>AAFR</PeptideSequence>
    </Peptide>
    <Peptide id="PTD_VTPQPGVPPEEAGAAVAAESSTGTWTTVWTDGLTSLDRYK">
        <PeptideSequence>VTPQPGVPPEEAGAAVAAESSTGTWTTVWTDGLTSLDRYK</PeptideSequence>
    </Peptide>
    <Peptide id="PTD_TFQGPPHGIQVER">
        <PeptideSequence>TFQGPPHGIQVER</PeptideSequence>
    </Peptide>
    <Peptide id="PTD_GGLDFTKDDENVNSQPFMR">
        <PeptideSequence>GGLDFTKDDENVNSQPFMR</PeptideSequence>
    </Peptide>
    <Peptide id="PTD_AQAETGEIKGHYLNATAGTCEEMIK_20C">
        <PeptideSequence>AQAETGEIKGHYLNATAGTCEEMIK</PeptideSequence>
        <Modification location="20" residues="C" monoisotopicMassDelta="57.021461486816406">
            <cvParam cvRef="UNIMOD" accession="UNIMOD:4" name="Carbamidomethyl" value=""/>
        </Modification>
    </Peptide>
    <Peptide id="PTD_GHYLNATAGTCEEMIKR_11C_14M">
        <PeptideSequence>GHYLNATAGTCEEMIKR</PeptideSequence>
        <Modification location="11" residues="C" monoisotopicMassDelta="57.021461486816406">
            <cvParam cvRef="UNIMOD" accession="UNIMOD:4" name="Carbamidomethyl" value=""/>
        </Modification>
        <Modification location="14" residues="M" monoisotopicMassDelta="15.99491024017334">
            <cvParam cvRef="UNIMOD" accession="UNIMOD:35" name="Oxidation" value=""/>
        </Modification>
    </Peptide>
    <Peptide id="PTD_LSGGDHIHSGTVVGKLEGER">
        <PeptideSequence>LSGGDHIHSGTVVGKLEGER</PeptideSequence>
    </Peptide>
    <Peptide id="PTD_LEGEREITLGFVDLLR">
        <PeptideSequence>LEGEREITLGFVDLLR</PeptideSequence>
    </Peptide>
    <Peptide id="PTD_LEGEREITLGFVDLLRDDFVEKDR">
        <PeptideSequence>LEGEREITLGFVDLLRDDFVEKDR</PeptideSequence>
    </Peptide>
    <Peptide id="PTD_EITLGFVDLLR">
        <PeptideSequence>EITLGFVDLLR</PeptideSequence>
    </Peptide>
    <Peptide id="PTD_EITLGFVDLLRDDFVEKDR">
        <PeptideSequence>EITLGFVDLLRDDFVEKDR</PeptideSequence>
    </Peptide>
    <Peptide id="PTD_VALEACVQAR_6C">
        <PeptideSequence>VALEACVQAR</PeptideSequence>
        <Modification location="6" residues="C" monoisotopicMassDelta="57.021461486816406">
            <cvParam cvRef="UNIMOD" accession="UNIMOD:4" name="Carbamidomethyl" value=""/>
        </Modification>
    </Peptide>
    <Peptide id="PTD_NEGRDLASEGNQIIR">
        <PeptideSequence>NEGRDLASEGNQIIR</PeptideSequence>
    </Peptide>
    <Peptide id="PTD_NEGRDLASEGNQIIREASK">
        <PeptideSequence>NEGRDLASEGNQIIREASK</PeptideSequence>
    </Peptide>
    <Peptide id="PTD_DLASEGNQIIR">
        <PeptideSequence>DLASEGNQIIR</PeptideSequence>
    </Peptide>
    <Peptide id="PTD_WSPELAAACEVWK_9C">
        <PeptideSequence>WSPELAAACEVWK</PeptideSequence>
        <Modification location="9" residues="C" monoisotopicMassDelta="57.021461486816406">
            <cvParam cvRef="UNIMOD" accession="UNIMOD:4" name="Carbamidomethyl" value=""/>
        </Modification>
    </Peptide>
    <Peptide id="PTD_LTYYTPDYETK">
        <PeptideSequence>LTYYTPDYETK</PeptideSequence>
    </Peptide>
    <Peptide id="PTD_AVFARELGVPIVMHDYLTGGFTANTSLAHYCR_31C">
        <PeptideSequence>AVFARELGVPIVMHDYLTGGFTANTSLAHYCR</PeptideSequence>
        <Modification location="31" residues="C" monoisotopicMassDelta="57.021461486816406">
            <cvParam cvRef="UNIMOD" accession="UNIMOD:4" name="Carbamidomethyl" value=""/>
        </Modification>
    </Peptide>
    <Peptide id="PTD_ELGVPIVMHDYLTGGFTANTSLAHYCR_26C">
        <PeptideSequence>ELGVPIVMHDYLTGGFTANTSLAHYCR</PeptideSequence>
        <Modification location="26" residues="C" monoisotopicMassDelta="57.021461486816406">
            <cvParam cvRef="UNIMOD" accession="UNIMOD:4" name="Carbamidomethyl" value=""/>
        </Modification>
    </Peptide>
    <Peptide id="PTD_TLGFVDLLRDDFVEKDR">
        <PeptideSequence>TLGFVDLLRDDFVEKDR</PeptideSequence>
    </Peptide>
    <Peptide id="PTD_EACVQAR_3C">
        <PeptideSequence>EACVQAR</PeptideSequence>
        <Modification location="3" residues="C" monoisotopicMassDelta="57.021461486816406">
            <cvParam cvRef="UNIMOD" accession="UNIMOD:4" name="Carbamidomethyl" value=""/>
        </Modification>
    </Peptide>
    <Peptide id="PTD_AVFARELGVPIVMHDYITGGFTANTSLAHYCR_31C">
        <PeptideSequence>AVFARELGVPIVMHDYITGGFTANTSLAHYCR</PeptideSequence>
        <Modification location="31" residues="C" monoisotopicMassDelta="57.021461486816406">
            <cvParam cvRef="UNIMOD" accession="UNIMOD:4" name="Carbamidomethyl" value=""/>
        </Modification>
    </Peptide>
    <Peptide id="PTD_ELGVPIVMHDYITGGFTANTSLAHYCR_26C">
        <PeptideSequence>ELGVPIVMHDYITGGFTANTSLAHYCR</PeptideSequence>
        <Modification location="26" residues="C" monoisotopicMassDelta="57.021461486816406">
            <cvParam cvRef="UNIMOD" accession="UNIMOD:4" name="Carbamidomethyl" value=""/>
        </Modification>
    </Peptide>
    <Peptide id="PTD_SSQEYSEESEELDQCCEQLNELNSQR_15C_16C">
        <PeptideSequence>SSQEYSEESEELDQCCEQLNELNSQR</PeptideSequence>
        <Modification location="15" residues="C" monoisotopicMassDelta="57.021461486816406">
            <cvParam cvRef="UNIMOD" accession="UNIMOD:4" name="Carbamidomethyl" value=""/>
        </Modification>
        <Modification location="16" residues="C" monoisotopicMassDelta="57.021461486816406">
            <cvParam cvRef="UNIMOD" accession="UNIMOD:4" name="Carbamidomethyl" value=""/>
        </Modification>
    </Peptide>
    <Peptide id="PTD_CQCRALQQIYESQSEQCEGSQQEQQLEQELEK_1C_3C_17C">
        <PeptideSequence>CQCRALQQIYESQSEQCEGSQQEQQLEQELEK</PeptideSequence>
        <Modification location="1" residues="C" monoisotopicMassDelta="57.021461486816406">
            <cvParam cvRef="UNIMOD" accession="UNIMOD:4" name="Carbamidomethyl" value=""/>
        </Modification>
        <Modification location="3" residues="C" monoisotopicMassDelta="57.021461486816406">
            <cvParam cvRef="UNIMOD" accession="UNIMOD:4" name="Carbamidomethyl" value=""/>
        </Modification>
        <Modification location="17" residues="C" monoisotopicMassDelta="57.021461486816406">
            <cvParam cvRef="UNIMOD" accession="UNIMOD:4" name="Carbamidomethyl" value=""/>
        </Modification>
    </Peptide>
    <Peptide id="PTD_ALQQIYESQSEQCEGSQQEQQLEQELEK_13C">
        <PeptideSequence>ALQQIYESQSEQCEGSQQEQQLEQELEK</PeptideSequence>
        <Modification location="13" residues="C" monoisotopicMassDelta="57.021461486816406">
            <cvParam cvRef="UNIMOD" accession="UNIMOD:4" name="Carbamidomethyl" value=""/>
        </Modification>
    </Peptide>
    <Peptide id="PTD_ALQQIYESQSEQCEGSQQEQQLEQELEKLPR_13C">
        <PeptideSequence>ALQQIYESQSEQCEGSQQEQQLEQELEKLPR</PeptideSequence>
        <Modification location="13" residues="C" monoisotopicMassDelta="57.021461486816406">
            <cvParam cvRef="UNIMOD" accession="UNIMOD:4" name="Carbamidomethyl" value=""/>
        </Modification>
    </Peptide>
    <Peptide id="PTD_SQSEQCEGSQQEQQLEQELEKLPR_6C">
        <PeptideSequence>SQSEQCEGSQQEQQLEQELEKLPR</PeptideSequence>
        <Modification location="6" residues="C" monoisotopicMassDelta="57.021461486816406">
            <cvParam cvRef="UNIMOD" accession="UNIMOD:4" name="Carbamidomethyl" value=""/>
        </Modification>
    </Peptide>
    <Peptide id="PTD_TCGFGPLR_2C">
        <PeptideSequence>TCGFGPLR</PeptideSequence>
        <Modification location="2" residues="C" monoisotopicMassDelta="57.021461486816406">
            <cvParam cvRef="UNIMOD" accession="UNIMOD:4" name="Carbamidomethyl" value=""/>
        </Modification>
    </Peptide>
    <Peptide id="PTD_VRDTKEETVTLGPAVSDGEHVFGVAR">
        <PeptideSequence>VRDTKEETVTLGPAVSDGEHVFGVAR</PeptideSequence>
    </Peptide>
    <Peptide id="PTD_DTKEETVTLGPAVSDGEHVFGVAR">
        <PeptideSequence>DTKEETVTLGPAVSDGEHVFGVAR</PeptideSequence>
    </Peptide>
    <Peptide id="PTD_EETVTLGPAVSDGEHVFGVAR">
        <PeptideSequence>EETVTLGPAVSDGEHVFGVAR</PeptideSequence>
    </Peptide>
    <Peptide id="PTD_IFASFNDTFIHVTDLSGR">
        <PeptideSequence>IFASFNDTFIHVTDLSGR</PeptideSequence>
    </Peptide>
    <Peptide id="PTD_ASFNDTFIHVTDLSGR">
        <PeptideSequence>ASFNDTFIHVTDLSGR</PeptideSequence>
    </Peptide>
    <Peptide id="PTD_ADRDESSPYAAMLAAQDVATR">
        <PeptideSequence>ADRDESSPYAAMLAAQDVATR</PeptideSequence>
    </Peptide>
    <Peptide id="PTD_DESSPYAAMLAAQDVATR">
        <PeptideSequence>DESSPYAAMLAAQDVATR</PeptideSequence>
    </Peptide>
    <Peptide id="PTD_IGRIEDVTPIPSDSTR">
        <PeptideSequence>IGRIEDVTPIPSDSTR</PeptideSequence>
    </Peptide>
    <Peptide id="PTD_IEDVTPIPSDSTR">
        <PeptideSequence>IEDVTPIPSDSTR</PeptideSequence>
    </Peptide>
    <Peptide id="PTD_IEDVTPIPSDSTRR">
        <PeptideSequence>IEDVTPIPSDSTRR</PeptideSequence>
    </Peptide>
    <Peptide id="PTD_IVYDGKLCQLLDEYTQILVVNADNVGSK_8C">
        <PeptideSequence>IVYDGKLCQLLDEYTQILVVNADNVGSK</PeptideSequence>
        <Modification location="8" residues="C" monoisotopicMassDelta="57.021461486816406">
            <cvParam cvRef="UNIMOD" accession="UNIMOD:4" name="Carbamidomethyl" value=""/>
        </Modification>
    </Peptide>
    <Peptide id="PTD_INKGTVEIITPVELIK">
        <PeptideSequence>INKGTVEIITPVELIK</PeptideSequence>
    </Peptide>
    <Peptide id="PTD_GTVEIITPVELIK">
        <PeptideSequence>GTVEIITPVELIK</PeptideSequence>
    </Peptide>
    <Peptide id="PTD_ITPVELIK">
        <PeptideSequence>ITPVELIK</PeptideSequence>
    </Peptide>
    <Peptide id="PTD_VGSSEAALLAK">
        <PeptideSequence>VGSSEAALLAK</PeptideSequence>
    </Peptide>
    <Peptide id="PTD_GSSEAALLAK">
        <PeptideSequence>GSSEAALLAK</PeptideSequence>
    </Peptide>
    <Peptide id="PTD_NVLAVAVATEYSFPQADEVK">
        <PeptideSequence>NVLAVAVATEYSFPQADEVK</PeptideSequence>
    </Peptide>
    <Peptide id="PTD_NVLAVAVATEYSFPQADEVKEYLKDPSK">
        <PeptideSequence>NVLAVAVATEYSFPQADEVKEYLKDPSK</PeptideSequence>
    </Peptide>
    <Peptide id="PTD_ISMVAAVNVSRFEGIPMAPPDPILGVSEAFR">
        <PeptideSequence>ISMVAAVNVSRFEGIPMAPPDPILGVSEAFR</PeptideSequence>
    </Peptide>
    <Peptide id="PTD_FEGIPMAPPDPILGVSEAFR">
        <PeptideSequence>FEGIPMAPPDPILGVSEAFR</PeptideSequence>
    </Peptide>
    <Peptide id="PTD_FEGIPMAPPDPILGVSEAFRADTSDAK">
        <PeptideSequence>FEGIPMAPPDPILGVSEAFRADTSDAK</PeptideSequence>
    </Peptide>
    <Peptide id="PTD_LNLGVGAYR">
        <PeptideSequence>LNLGVGAYR</PeptideSequence>
    </Peptide>
    <Peptide id="PTD_EYLAIEGLAAFNK">
        <PeptideSequence>EYLAIEGLAAFNK</PeptideSequence>
    </Peptide>
    <Peptide id="PTD_ATAELLLGADNPAIK">
        <PeptideSequence>ATAELLLGADNPAIK</PeptideSequence>
    </Peptide>
    <Peptide id="PTD_AAPEGTFVLLHGCAHNPTGIDPTPEQWEK_13C">
        <PeptideSequence>AAPEGTFVLLHGCAHNPTGIDPTPEQWEK</PeptideSequence>
        <Modification location="13" residues="C" monoisotopicMassDelta="57.021461486816406">
            <cvParam cvRef="UNIMOD" accession="UNIMOD:4" name="Carbamidomethyl" value=""/>
        </Modification>
    </Peptide>
    <Peptide id="PTD_NHIPFFDVAYQGFASGSLDEDAASVR">
        <PeptideSequence>NHIPFFDVAYQGFASGSLDEDAASVR</PeptideSequence>
    </Peptide>
    <Peptide id="PTD_IGAINVISSSPESAAR">
        <PeptideSequence>IGAINVISSSPESAAR</PeptideSequence>
    </Peptide>
    <Peptide id="PTD_IARPMYSNPPVHGARIVADIVGNPALFDEWK">
        <PeptideSequence>IARPMYSNPPVHGARIVADIVGNPALFDEWK</PeptideSequence>
    </Peptide>
    <Peptide id="PTD_IVADIVGNPALFDEWK">
        <PeptideSequence>IVADIVGNPALFDEWK</PeptideSequence>
    </Peptide>
    <Peptide id="PTD_QIGMFSYTGLNKNQSDNMTNK_18M">
        <PeptideSequence>QIGMFSYTGLNKNQSDNMTNK</PeptideSequence>
        <Modification location="18" residues="M" monoisotopicMassDelta="15.99491024017334">
            <cvParam cvRef="UNIMOD" accession="UNIMOD:35" name="Oxidation" value=""/>
        </Modification>
    </Peptide>
    <Peptide id="PTD_ISLAGLSLAK">
        <PeptideSequence>ISLAGLSLAK</PeptideSequence>
    </Peptide>
    <Peptide id="PTD_SNVSAARKPLSPSPTASAAGLIK">
        <PeptideSequence>SNVSAARKPLSPSPTASAAGLIK</PeptideSequence>
    </Peptide>
    <Peptide id="PTD_INGSPIELVEPEILR">
        <PeptideSequence>INGSPIELVEPEILR</PeptideSequence>
    </Peptide>
    <Peptide id="PTD_FKAFEPILLLGK">
        <PeptideSequence>FKAFEPILLLGK</PeptideSequence>
    </Peptide>
    <Peptide id="PTD_AFEPILLLGK">
        <PeptideSequence>AFEPILLLGK</PeptideSequence>
    </Peptide>
    <Peptide id="PTD_QSIAKALVA">
        <PeptideSequence>QSIAKALVA</PeptideSequence>
    </Peptide>
    <Peptide id="PTD_QSIAKALVAFYQK">
        <PeptideSequence>QSIAKALVAFYQK</PeptideSequence>
    </Peptide>
    <Peptide id="PTD_TLLVADPR">
        <PeptideSequence>TLLVADPR</PeptideSequence>
    </Peptide>
    <Peptide id="PTD_LVADPR">
        <PeptideSequence>LVADPR</PeptideSequence>
    </Peptide>
    <Peptide id="PTD_FWEVVCAEHGIDSTGRYEGDNVLQLER_6C">
        <PeptideSequence>FWEVVCAEHGIDSTGRYEGDNVLQLER</PeptideSequence>
        <Modification location="6" residues="C" monoisotopicMassDelta="57.021461486816406">
            <cvParam cvRef="UNIMOD" accession="UNIMOD:4" name="Carbamidomethyl" value=""/>
        </Modification>
    </Peptide>
    <Peptide id="PTD_YEGDNVLQLERVNVYYNEASCGR_21C">
        <PeptideSequence>YEGDNVLQLERVNVYYNEASCGR</PeptideSequence>
        <Modification location="21" residues="C" monoisotopicMassDelta="57.021461486816406">
            <cvParam cvRef="UNIMOD" accession="UNIMOD:4" name="Carbamidomethyl" value=""/>
        </Modification>
    </Peptide>
    <Peptide id="PTD_AVLMDLEPGTMDSLR">
        <PeptideSequence>AVLMDLEPGTMDSLR</PeptideSequence>
    </Peptide>
    <Peptide id="PTD_GHYTEGAELIDSVLDVVR">
        <PeptideSequence>GHYTEGAELIDSVLDVVR</PeptideSequence>
    </Peptide>
    <Peptide id="PTD_GHYTEGAELIDSVLDVVRK">
        <PeptideSequence>GHYTEGAELIDSVLDVVRK</PeptideSequence>
    </Peptide>
    <Peptide id="PTD_EAENCDCLQGFQVCHSLGGGTGSGMGTLLISK_5C_7C_14C">
        <PeptideSequence>EAENCDCLQGFQVCHSLGGGTGSGMGTLLISK</PeptideSequence>
        <Modification location="5" residues="C" monoisotopicMassDelta="57.021461486816406">
            <cvParam cvRef="UNIMOD" accession="UNIMOD:4" name="Carbamidomethyl" value=""/>
        </Modification>
        <Modification location="7" residues="C" monoisotopicMassDelta="57.021461486816406">
            <cvParam cvRef="UNIMOD" accession="UNIMOD:4" name="Carbamidomethyl" value=""/>
        </Modification>
        <Modification location="14" residues="C" monoisotopicMassDelta="57.021461486816406">
            <cvParam cvRef="UNIMOD" accession="UNIMOD:4" name="Carbamidomethyl" value=""/>
        </Modification>
    </Peptide>
    <Peptide id="PTD_EEYPDRMMLTFSVFPSPK">
        <PeptideSequence>EEYPDRMMLTFSVFPSPK</PeptideSequence>
    </Peptide>
    <Peptide id="PTD_VSDTVVEPYNATLSVHQLVENADECMVLDNEALYDICFRTLK_25C_37C">
        <PeptideSequence>VSDTVVEPYNATLSVHQLVENADECMVLDNEALYDICFRTLK</PeptideSequence>
        <Modification location="25" residues="C" monoisotopicMassDelta="57.021461486816406">
            <cvParam cvRef="UNIMOD" accession="UNIMOD:4" name="Carbamidomethyl" value=""/>
        </Modification>
        <Modification location="37" residues="C" monoisotopicMassDelta="57.021461486816406">
            <cvParam cvRef="UNIMOD" accession="UNIMOD:4" name="Carbamidomethyl" value=""/>
        </Modification>
    </Peptide>
    <Peptide id="PTD_GSQQYRALTVPELTQQMWDAK">
        <PeptideSequence>GSQQYRALTVPELTQQMWDAK</PeptideSequence>
    </Peptide>
    <Peptide id="PTD_ALTVPELTQQMWDAK">
        <PeptideSequence>ALTVPELTQQMWDAK</PeptideSequence>
    </Peptide>
    <Peptide id="PTD_EVDEQMINVQNK">
        <PeptideSequence>EVDEQMINVQNK</PeptideSequence>
    </Peptide>
    <Peptide id="PTD_EVDEQMINVQNKNSSYFVEWIPNNVK">
        <PeptideSequence>EVDEQMINVQNKNSSYFVEWIPNNVK</PeptideSequence>
    </Peptide>
    <Peptide id="PTD_NSSYFVEWIPNNVK">
        <PeptideSequence>NSSYFVEWIPNNVK</PeptideSequence>
    </Peptide>
    <Peptide id="PTD_MASTFIGNSTSIQEMFR">
        <PeptideSequence>MASTFIGNSTSIQEMFR</PeptideSequence>
    </Peptide>
    <Peptide id="PTD_MASTFIGNSTSIQEMFRR">
        <PeptideSequence>MASTFIGNSTSIQEMFRR</PeptideSequence>
    </Peptide>
    <Peptide id="PTD_YGGDNELQLERVNVYYNEASCGR_21C">
        <PeptideSequence>YGGDNELQLERVNVYYNEASCGR</PeptideSequence>
        <Modification location="21" residues="C" monoisotopicMassDelta="57.021461486816406">
            <cvParam cvRef="UNIMOD" accession="UNIMOD:4" name="Carbamidomethyl" value=""/>
        </Modification>
    </Peptide>
    <Peptide id="PTD_FVPRAVLMDLEPGTMDSVR">
        <PeptideSequence>FVPRAVLMDLEPGTMDSVR</PeptideSequence>
    </Peptide>
    <Peptide id="PTD_SGPYGQIFRPDNFVFGQSGAGNNWAK">
        <PeptideSequence>SGPYGQIFRPDNFVFGQSGAGNNWAK</PeptideSequence>
    </Peptide>
    <Peptide id="PTD_VQDLLLLDVTPLSLGLETAGGVMTVLIPR">
        <PeptideSequence>VQDLLLLDVTPLSLGLETAGGVMTVLIPR</PeptideSequence>
    </Peptide>
    <Peptide id="PTD_DVPQITVCFDIDANWCLNVSAEDKTTGQK_8C_16C">
        <PeptideSequence>DVPQITVCFDIDANWCLNVSAEDKTTGQK</PeptideSequence>
        <Modification location="8" residues="C" monoisotopicMassDelta="57.021461486816406">
            <cvParam cvRef="UNIMOD" accession="UNIMOD:4" name="Carbamidomethyl" value=""/>
        </Modification>
        <Modification location="16" residues="C" monoisotopicMassDelta="57.021461486816406">
            <cvParam cvRef="UNIMOD" accession="UNIMOD:4" name="Carbamidomethyl" value=""/>
        </Modification>
    </Peptide>
    <Peptide id="PTD_LSKEDIEK">
        <PeptideSequence>LSKEDIEK</PeptideSequence>
    </Peptide>
    <Peptide id="PTD_NALENYAYSMRNTITDDK">
        <PeptideSequence>NALENYAYSMRNTITDDK</PeptideSequence>
    </Peptide>
    <Peptide id="PTD_KIEDTVDGAISR">
        <PeptideSequence>KIEDTVDGAISR</PeptideSequence>
    </Peptide>
    <Peptide id="PTD_IEDTVDGAISRLDGNQLPEVEEFEDK">
        <PeptideSequence>IEDTVDGAISRLDGNQLPEVEEFEDK</PeptideSequence>
    </Peptide>
    <Peptide id="PTD_LDGNQLPEVEEFEDKMK">
        <PeptideSequence>LDGNQLPEVEEFEDKMK</PeptideSequence>
    </Peptide>
    <Peptide id="PTD_MYQGVLAQMVLVLLIMADAPTGSGGAGPK_1M">
        <PeptideSequence>MYQGVLAQMVLVLLIMADAPTGSGGAGPK</PeptideSequence>
        <Modification location="1" residues="M" monoisotopicMassDelta="15.99491024017334">
            <cvParam cvRef="UNIMOD" accession="UNIMOD:35" name="Oxidation" value=""/>
        </Modification>
    </Peptide>
    <Peptide id="PTD_SEEICISGGLVR_5C">
        <PeptideSequence>SEEICISGGLVR</PeptideSequence>
        <Modification location="5" residues="C" monoisotopicMassDelta="57.021461486816406">
            <cvParam cvRef="UNIMOD" accession="UNIMOD:4" name="Carbamidomethyl" value=""/>
        </Modification>
    </Peptide>
    <Peptide id="PTD_LKVYEGIPPPFDK">
        <PeptideSequence>LKVYEGIPPPFDK</PeptideSequence>
    </Peptide>
    <Peptide id="PTD_LVVPDALK">
        <PeptideSequence>LVVPDALK</PeptideSequence>
    </Peptide>
    <Peptide id="PTD_YCLLGQLSSEVGWNYYDTIKELEK_2C">
        <PeptideSequence>YCLLGQLSSEVGWNYYDTIKELEK</PeptideSequence>
        <Modification location="2" residues="C" monoisotopicMassDelta="57.021461486816406">
            <cvParam cvRef="UNIMOD" accession="UNIMOD:4" name="Carbamidomethyl" value=""/>
        </Modification>
    </Peptide>
    <Peptide id="PTD_LGSQLDILAPVKY">
        <PeptideSequence>LGSQLDILAPVKY</PeptideSequence>
    </Peptide>
    <Peptide id="PTD_DMSQADFGRLEIELAEVEMPGLMASR">
        <PeptideSequence>DMSQADFGRLEIELAEVEMPGLMASR</PeptideSequence>
    </Peptide>
    <Peptide id="PTD_DSAAVFAWK">
        <PeptideSequence>DSAAVFAWK</PeptideSequence>
    </Peptide>
    <Peptide id="PTD_GETLQEYWWCTER_10C">
        <PeptideSequence>GETLQEYWWCTER</PeptideSequence>
        <Modification location="10" residues="C" monoisotopicMassDelta="57.021461486816406">
            <cvParam cvRef="UNIMOD" accession="UNIMOD:4" name="Carbamidomethyl" value=""/>
        </Modification>
    </Peptide>
    <Peptide id="PTD_ALDWGPGGGPDLIVDDGGDTTLLIHEGVKAEEIYEK">
        <PeptideSequence>ALDWGPGGGPDLIVDDGGDTTLLIHEGVKAEEIYEK</PeptideSequence>
    </Peptide>
    <Peptide id="PTD_LYQMQANGTLLFPAINVNDSVTK">
        <PeptideSequence>LYQMQANGTLLFPAINVNDSVTK</PeptideSequence>
    </Peptide>
    <Peptide id="PTD_FDNLYGCRHSLPDGLMR_7C">
        <PeptideSequence>FDNLYGCRHSLPDGLMR</PeptideSequence>
        <Modification location="7" residues="C" monoisotopicMassDelta="57.021461486816406">
            <cvParam cvRef="UNIMOD" accession="UNIMOD:4" name="Carbamidomethyl" value=""/>
        </Modification>
    </Peptide>
    <Peptide id="PTD_HSLPDGLMR">
        <PeptideSequence>HSLPDGLMR</PeptideSequence>
    </Peptide>
    <Peptide id="PTD_VAVVAGYGDVGK">
        <PeptideSequence>VAVVAGYGDVGK</PeptideSequence>
    </Peptide>
    <Peptide id="PTD_NNAIVCNIGHFDNEIDMLGLETHPGVK_6C">
        <PeptideSequence>NNAIVCNIGHFDNEIDMLGLETHPGVK</PeptideSequence>
        <Modification location="6" residues="C" monoisotopicMassDelta="57.021461486816406">
            <cvParam cvRef="UNIMOD" accession="UNIMOD:4" name="Carbamidomethyl" value=""/>
        </Modification>
    </Peptide>
    <PeptideEvidence dBSequence_ref="DBSEQ_CONG1_LUPAN" peptide_ref="PTD_RTPLMQV" start="67" end="73" isDecoy="false" id="PTD_RTPLMQV_DBSEQ_CONG1_LUPAN"/>
    <PeptideEvidence dBSequence_ref="DBSEQ_CONG1_LUPAN" peptide_ref="PTD_RTPLMQVPLLLDLNGK" start="67" end="82" isDecoy="false" id="PTD_RTPLMQVPLLLDLNGK_DBSEQ_CONG1_LUPAN"/>
    <PeptideEvidence dBSequence_ref="DBSEQ_CONG1_LUPAN" peptide_ref="PTD_TPLMQV" start="68" end="73" isDecoy="false" id="PTD_TPLMQV_DBSEQ_CONG1_LUPAN"/>
    <PeptideEvidence dBSequence_ref="DBSEQ_CONG1_LUPAN" peptide_ref="PTD_TPLMQVPL" start="68" end="75" isDecoy="false" id="PTD_TPLMQVPL_DBSEQ_CONG1_LUPAN"/>
    <PeptideEvidence dBSequence_ref="DBSEQ_CONG1_LUPAN" peptide_ref="PTD_TPLMQVPLL" start="68" end="76" isDecoy="false" id="PTD_TPLMQVPLL_DBSEQ_CONG1_LUPAN"/>
    <PeptideEvidence dBSequence_ref="DBSEQ_CONG1_LUPAN" peptide_ref="PTD_TPLMQVPLLLDLNGK" start="68" end="82" isDecoy="false" id="PTD_TPLMQVPLLLDLNGK_DBSEQ_CONG1_LUPAN"/>
    <PeptideEvidence dBSequence_ref="DBSEQ_CONG1_LUPAN" peptide_ref="PTD_TPLMQVPLLLDLNGK_4M" start="68" end="82" isDecoy="false" id="PTD_TPLMQVPLLLDLNGK_4M_DBSEQ_CONG1_LUPAN"/>
    <PeptideEvidence dBSequence_ref="DBSEQ_CONG1_LUPAN" peptide_ref="PTD_TPLMQVPLLLDLNGKHLWVTCSQHYSSSTYQAPFCHSTQCSR_21C_35C_40C" start="68" end="109" isDecoy="false" id="PTD_TPLMQVPLLLDLNGKHLWVTCSQHYSSSTYQAPFCHSTQCSR_21C_35C_40C_DBSEQ_CONG1_LUPAN"/>
    <PeptideEvidence dBSequence_ref="DBSEQ_CONG1_LUPAN" peptide_ref="PTD_PLMQVPLLLDLNGK" start="69" end="82" isDecoy="false" id="PTD_PLMQVPLLLDLNGK_DBSEQ_CONG1_LUPAN"/>
    <PeptideEvidence dBSequence_ref="DBSEQ_CONG1_LUPAN" peptide_ref="PTD_VPLLLDLNGK" start="73" end="82" isDecoy="false" id="PTD_VPLLLDLNGK_DBSEQ_CONG1_LUPAN"/>
    <PeptideEvidence dBSequence_ref="DBSEQ_CONG1_LUPAN" peptide_ref="PTD_PLLLDLNGK" start="74" end="82" isDecoy="false" id="PTD_PLLLDLNGK_DBSEQ_CONG1_LUPAN"/>
    <PeptideEvidence dBSequence_ref="DBSEQ_CONG1_LUPAN" peptide_ref="PTD_LLLDLNGK" start="75" end="82" isDecoy="false" id="PTD_LLLDLNGK_DBSEQ_CONG1_LUPAN"/>
    <PeptideEvidence dBSequence_ref="DBSEQ_CONG1_LUPAN" peptide_ref="PTD_LLDLNGK" start="76" end="82" isDecoy="false" id="PTD_LLDLNGK_DBSEQ_CONG1_LUPAN"/>
    <PeptideEvidence dBSequence_ref="DBSEQ_CONG1_LUPAN" peptide_ref="PTD_LDLNGK" start="77" end="82" isDecoy="false" id="PTD_LDLNGK_DBSEQ_CONG1_LUPAN"/>
    <PeptideEvidence dBSequence_ref="DBSEQ_CONG1_LUPAN" peptide_ref="PTD_DLNGK" start="78" end="82" isDecoy="false" id="PTD_DLNGK_DBSEQ_CONG1_LUPAN"/>
    <PeptideEvidence dBSequence_ref="DBSEQ_CONG1_LUPAN" peptide_ref="PTD_HLWVTCSQHYSSS_6C" start="83" end="95" isDecoy="false" id="PTD_HLWVTCSQHYSSS_6C_DBSEQ_CONG1_LUPAN"/>
    <PeptideEvidence dBSequence_ref="DBSEQ_CONG1_LUPAN" peptide_ref="PTD_HLWVTCSQHYSSSTY_6C" start="83" end="97" isDecoy="false" id="PTD_HLWVTCSQHYSSSTY_6C_DBSEQ_CONG1_LUPAN"/>
    <PeptideEvidence dBSequence_ref="DBSEQ_CONG1_LUPAN" peptide_ref="PTD_HLWVTCSQHYSSSTYQ_6C" start="83" end="98" isDecoy="false" id="PTD_HLWVTCSQHYSSSTYQ_6C_DBSEQ_CONG1_LUPAN"/>
    <PeptideEvidence dBSequence_ref="DBSEQ_CONG1_LUPAN" peptide_ref="PTD_HLWVTCSQHYSSSTYQAPFCHSTQCSR_6C_20C_25C" start="83" end="109" isDecoy="false" id="PTD_HLWVTCSQHYSSSTYQAPFCHSTQCSR_6C_20C_25C_DBSEQ_CONG1_LUPAN"/>
    <PeptideEvidence dBSequence_ref="DBSEQ_CONG1_LUPAN" peptide_ref="PTD_PFCHSTQCSR_3C_8C" start="100" end="109" isDecoy="false" id="PTD_PFCHSTQCSR_3C_8C_DBSEQ_CONG1_LUPAN"/>
    <PeptideEvidence dBSequence_ref="DBSEQ_CONG1_LUPAN" peptide_ref="PTD_ANTHQCFTCTDSTTTRPGCHNNTCGLLSSNPVTQESGLGELAQDVLAIHSTHGSK_6C_9C_19C_24C" start="110" end="164" isDecoy="false" id="PTD_ANTHQCFTCTDSTTTRPGCHNNTCGLLSSNPVTQESGLGELAQDVLAIHSTHGSK_6C_9C_19C_24C_DBSEQ_CONG1_LUPAN"/>
    <PeptideEvidence dBSequence_ref="DBSEQ_CONG1_LUPAN" peptide_ref="PTD_LGPMVK" start="165" end="170" isDecoy="false" id="PTD_LGPMVK_DBSEQ_CONG1_LUPAN"/>
    <PeptideEvidence dBSequence_ref="DBSEQ_CONG1_LUPAN" peptide_ref="PTD_LGPMVKVPQFLFSCA_14C" start="165" end="179" isDecoy="false" id="PTD_LGPMVKVPQFLFSCA_14C_DBSEQ_CONG1_LUPAN"/>
    <PeptideEvidence dBSequence_ref="DBSEQ_CONG1_LUPAN" peptide_ref="PTD_LGPMVKVPQFLFSCAPSFLAQK_14C" start="165" end="186" isDecoy="false" id="PTD_LGPMVKVPQFLFSCAPSFLAQK_14C_DBSEQ_CONG1_LUPAN"/>
    <PeptideEvidence dBSequence_ref="DBSEQ_CONG1_LUPAN" peptide_ref="PTD_LGPMVKVPQFLFSCAPSFLAQK_4M_14C" start="165" end="186" isDecoy="false" id="PTD_LGPMVKVPQFLFSCAPSFLAQK_4M_14C_DBSEQ_CONG1_LUPAN"/>
    <PeptideEvidence dBSequence_ref="DBSEQ_CONG1_LUPAN" peptide_ref="PTD_GPMVK" start="166" end="170" isDecoy="false" id="PTD_GPMVK_DBSEQ_CONG1_LUPAN"/>
    <PeptideEvidence dBSequence_ref="DBSEQ_CONG1_LUPAN" peptide_ref="PTD_VPQFLFS" start="171" end="177" isDecoy="false" id="PTD_VPQFLFS_DBSEQ_CONG1_LUPAN"/>
    <PeptideEvidence dBSequence_ref="DBSEQ_CONG1_LUPAN" peptide_ref="PTD_VPQFLFSCA_8C" start="171" end="179" isDecoy="false" id="PTD_VPQFLFSCA_8C_DBSEQ_CONG1_LUPAN"/>
    <PeptideEvidence dBSequence_ref="DBSEQ_CONG1_LUPAN" peptide_ref="PTD_VPQFLFSCAPSFLAQK_8C" start="171" end="186" isDecoy="false" id="PTD_VPQFLFSCAPSFLAQK_8C_DBSEQ_CONG1_LUPAN"/>
    <PeptideEvidence dBSequence_ref="DBSEQ_CONG1_LUPAN" peptide_ref="PTD_PSFLAQK" start="180" end="186" isDecoy="false" id="PTD_PSFLAQK_DBSEQ_CONG1_LUPAN"/>
    <PeptideEvidence dBSequence_ref="DBSEQ_CONG1_LUPAN" peptide_ref="PTD_GLPNNV" start="187" end="192" isDecoy="false" id="PTD_GLPNNV_DBSEQ_CONG1_LUPAN"/>
    <PeptideEvidence dBSequence_ref="DBSEQ_CONG1_LUPAN" peptide_ref="PTD_GLPNNVQGA" start="187" end="195" isDecoy="false" id="PTD_GLPNNVQGA_DBSEQ_CONG1_LUPAN"/>
    <PeptideEvidence dBSequence_ref="DBSEQ_CONG1_LUPAN" peptide_ref="PTD_GLPNNVQGALG" start="187" end="197" isDecoy="false" id="PTD_GLPNNVQGALG_DBSEQ_CONG1_LUPAN"/>
    <PeptideEvidence dBSequence_ref="DBSEQ_CONG1_LUPAN" peptide_ref="PTD_GLPNNVQGALGL" start="187" end="198" isDecoy="false" id="PTD_GLPNNVQGALGL_DBSEQ_CONG1_LUPAN"/>
    <PeptideEvidence dBSequence_ref="DBSEQ_CONG1_LUPAN" peptide_ref="PTD_GLPNNVQGALGLGQA" start="187" end="201" isDecoy="false" id="PTD_GLPNNVQGALGLGQA_DBSEQ_CONG1_LUPAN"/>
    <PeptideEvidence dBSequence_ref="DBSEQ_CONG1_LUPAN" peptide_ref="PTD_GLPNNVQGALGLGQAPISLQNQLFSHFGLK" start="187" end="216" isDecoy="false" id="PTD_GLPNNVQGALGLGQAPISLQNQLFSHFGLK_DBSEQ_CONG1_LUPAN"/>
    <PeptideEvidence dBSequence_ref="DBSEQ_CONG1_LUPAN" peptide_ref="PTD_GLPNNVQGALGLGQAPISLQNQLFSHFGLKR" start="187" end="217" isDecoy="false" id="PTD_GLPNNVQGALGLGQAPISLQNQLFSHFGLKR_DBSEQ_CONG1_LUPAN"/>
    <PeptideEvidence dBSequence_ref="DBSEQ_CONG1_LUPAN" peptide_ref="PTD_QGALGLGQAPISLQNQLFSHFGLKR" start="193" end="217" isDecoy="false" id="PTD_QGALGLGQAPISLQNQLFSHFGLKR_DBSEQ_CONG1_LUPAN"/>
    <PeptideEvidence dBSequence_ref="DBSEQ_CONG1_LUPAN" peptide_ref="PTD_LGLGQAPISLQNQLFSHFGLK" start="196" end="216" isDecoy="false" id="PTD_LGLGQAPISLQNQLFSHFGLK_DBSEQ_CONG1_LUPAN"/>
    <PeptideEvidence dBSequence_ref="DBSEQ_CONG1_LUPAN" peptide_ref="PTD_LGLGQAPISLQNQLFSHFGLKR" start="196" end="217" isDecoy="false" id="PTD_LGLGQAPISLQNQLFSHFGLKR_DBSEQ_CONG1_LUPAN"/>
    <PeptideEvidence dBSequence_ref="DBSEQ_CONG1_LUPAN" peptide_ref="PTD_GLGQAPISLQNQLFSHFGLK" start="197" end="216" isDecoy="false" id="PTD_GLGQAPISLQNQLFSHFGLK_DBSEQ_CONG1_LUPAN"/>
    <PeptideEvidence dBSequence_ref="DBSEQ_CONG1_LUPAN" peptide_ref="PTD_GLGQAPISLQNQLFSHFGLKR" start="197" end="217" isDecoy="false" id="PTD_GLGQAPISLQNQLFSHFGLKR_DBSEQ_CONG1_LUPAN"/>
    <PeptideEvidence dBSequence_ref="DBSEQ_CONG1_LUPAN" peptide_ref="PTD_GQAPISLQNQLFSHFGLKR" start="199" end="217" isDecoy="false" id="PTD_GQAPISLQNQLFSHFGLKR_DBSEQ_CONG1_LUPAN"/>
    <PeptideEvidence dBSequence_ref="DBSEQ_CONG1_LUPAN" peptide_ref="PTD_QAPISLQNQLFSHFGLKR" start="200" end="217" isDecoy="false" id="PTD_QAPISLQNQLFSHFGLKR_DBSEQ_CONG1_LUPAN"/>
    <PeptideEvidence dBSequence_ref="DBSEQ_CONG1_LUPAN" peptide_ref="PTD_APISLQNQLFSHFGLKR" start="201" end="217" isDecoy="false" id="PTD_APISLQNQLFSHFGLKR_DBSEQ_CONG1_LUPAN"/>
    <PeptideEvidence dBSequence_ref="DBSEQ_CONG1_LUPAN" peptide_ref="PTD_PISLQNQLFSHFGLK" start="202" end="216" isDecoy="false" id="PTD_PISLQNQLFSHFGLK_DBSEQ_CONG1_LUPAN"/>
    <PeptideEvidence dBSequence_ref="DBSEQ_CONG1_LUPAN" peptide_ref="PTD_PISLQNQLFSHFGLKR" start="202" end="217" isDecoy="false" id="PTD_PISLQNQLFSHFGLKR_DBSEQ_CONG1_LUPAN"/>
    <PeptideEvidence dBSequence_ref="DBSEQ_CONG1_LUPAN" peptide_ref="PTD_SLQNQLFSHFGLK" start="204" end="216" isDecoy="false" id="PTD_SLQNQLFSHFGLK_DBSEQ_CONG1_LUPAN"/>
    <PeptideEvidence dBSequence_ref="DBSEQ_CONG1_LUPAN" peptide_ref="PTD_SLQNQLFSHFGLKR" start="204" end="217" isDecoy="false" id="PTD_SLQNQLFSHFGLKR_DBSEQ_CONG1_LUPAN"/>
    <PeptideEvidence dBSequence_ref="DBSEQ_CONG1_LUPAN" peptide_ref="PTD_NQLFSHFGLKR" start="207" end="217" isDecoy="false" id="PTD_NQLFSHFGLKR_DBSEQ_CONG1_LUPAN"/>
    <PeptideEvidence dBSequence_ref="DBSEQ_CONG1_LUPAN" peptide_ref="PTD_SHFGLKR" start="211" end="217" isDecoy="false" id="PTD_SHFGLKR_DBSEQ_CONG1_LUPAN"/>
    <PeptideEvidence dBSequence_ref="DBSEQ_CONG1_LUPAN" peptide_ref="PTD_HFGLKR" start="212" end="217" isDecoy="false" id="PTD_HFGLKR_DBSEQ_CONG1_LUPAN"/>
    <PeptideEvidence dBSequence_ref="DBSEQ_CONG1_LUPAN" peptide_ref="PTD_QFSVCLSR_5C" start="218" end="225" isDecoy="false" id="PTD_QFSVCLSR_5C_DBSEQ_CONG1_LUPAN"/>
    <PeptideEvidence dBSequence_ref="DBSEQ_CONG1_LUPAN" peptide_ref="PTD_QFSVCLSRYSTSNGAILFGDINDPNNNNYIHNSLDVLHDLVYTPLTISK_5C" start="218" end="266" isDecoy="false" id="PTD_QFSVCLSRYSTSNGAILFGDINDPNNNNYIHNSLDVLHDLVYTPLTISK_5C_DBSEQ_CONG1_LUPAN"/>
    <PeptideEvidence dBSequence_ref="DBSEQ_CONG1_LUPAN" peptide_ref="PTD_FSVCLSR_4C" start="219" end="225" isDecoy="false" id="PTD_FSVCLSR_4C_DBSEQ_CONG1_LUPAN"/>
    <PeptideEvidence dBSequence_ref="DBSEQ_CONG1_LUPAN" peptide_ref="PTD_SVCLSR_3C" start="220" end="225" isDecoy="false" id="PTD_SVCLSR_3C_DBSEQ_CONG1_LUPAN"/>
    <PeptideEvidence dBSequence_ref="DBSEQ_CONG1_LUPAN" peptide_ref="PTD_CLSR_1C" start="222" end="225" isDecoy="false" id="PTD_CLSR_1C_DBSEQ_CONG1_LUPAN"/>
    <PeptideEvidence dBSequence_ref="DBSEQ_CONG1_LUPAN" peptide_ref="PTD_YSTSNGAIL" start="226" end="234" isDecoy="false" id="PTD_YSTSNGAIL_DBSEQ_CONG1_LUPAN"/>
    <PeptideEvidence dBSequence_ref="DBSEQ_CONG1_LUPAN" peptide_ref="PTD_YSTSNGAILFGDINDPNNNNYIHNSLDVLHDLVYTPLTISK" start="226" end="266" isDecoy="false" id="PTD_YSTSNGAILFGDINDPNNNNYIHNSLDVLHDLVYTPLTISK_DBSEQ_CONG1_LUPAN"/>
    <PeptideEvidence dBSequence_ref="DBSEQ_CONG1_LUPAN" peptide_ref="PTD_NDPNNNNYIHNSLDVLHDLVYTPLTISK" start="239" end="266" isDecoy="false" id="PTD_NDPNNNNYIHNSLDVLHDLVYTPLTISK_DBSEQ_CONG1_LUPAN"/>
    <PeptideEvidence dBSequence_ref="DBSEQ_CONG1_LUPAN" peptide_ref="PTD_QGEYF" start="267" end="271" isDecoy="false" id="PTD_QGEYF_DBSEQ_CONG1_LUPAN"/>
    <PeptideEvidence dBSequence_ref="DBSEQ_CONG1_LUPAN" peptide_ref="PTD_QGEYFI" start="267" end="272" isDecoy="false" id="PTD_QGEYFI_DBSEQ_CONG1_LUPAN"/>
    <PeptideEvidence dBSequence_ref="DBSEQ_CONG1_LUPAN" peptide_ref="PTD_QGEYFIQ" start="267" end="273" isDecoy="false" id="PTD_QGEYFIQ_DBSEQ_CONG1_LUPAN"/>
    <PeptideEvidence dBSequence_ref="DBSEQ_CONG1_LUPAN" peptide_ref="PTD_QGEYFIQVNAIR" start="267" end="278" isDecoy="false" id="PTD_QGEYFIQVNAIR_DBSEQ_CONG1_LUPAN"/>
    <PeptideEvidence dBSequence_ref="DBSEQ_CONG1_LUPAN" peptide_ref="PTD_IQVNAIR" start="272" end="278" isDecoy="false" id="PTD_IQVNAIR_DBSEQ_CONG1_LUPAN"/>
    <PeptideEvidence dBSequence_ref="DBSEQ_CONG1_LUPAN" peptide_ref="PTD_QVNAIR" start="273" end="278" isDecoy="false" id="PTD_QVNAIR_DBSEQ_CONG1_LUPAN"/>
    <PeptideEvidence dBSequence_ref="DBSEQ_CONG1_LUPAN" peptide_ref="PTD_VNAIR" start="274" end="278" isDecoy="false" id="PTD_VNAIR_DBSEQ_CONG1_LUPAN"/>
    <PeptideEvidence dBSequence_ref="DBSEQ_CONG1_LUPAN" peptide_ref="PTD_NAIR" start="275" end="278" isDecoy="false" id="PTD_NAIR_DBSEQ_CONG1_LUPAN"/>
    <PeptideEvidence dBSequence_ref="DBSEQ_CONG1_LUPAN" peptide_ref="PTD_HLVIPTKNPFISPSSTSYHGSGEIGGALITTTHPYTVLSHSIFEVFTQVFANNMPK" start="282" end="337" isDecoy="false" id="PTD_HLVIPTKNPFISPSSTSYHGSGEIGGALITTTHPYTVLSHSIFEVFTQVFANNMPK_DBSEQ_CONG1_LUPAN"/>
    <PeptideEvidence dBSequence_ref="DBSEQ_CONG1_LUPAN" peptide_ref="PTD_AVGPFG" start="343" end="348" isDecoy="false" id="PTD_AVGPFG_DBSEQ_CONG1_LUPAN"/>
    <PeptideEvidence dBSequence_ref="DBSEQ_CONG1_LUPAN" peptide_ref="PTD_AVGPFGLCYDSR_8C" start="343" end="354" isDecoy="false" id="PTD_AVGPFGLCYDSR_8C_DBSEQ_CONG1_LUPAN"/>
    <PeptideEvidence dBSequence_ref="DBSEQ_CONG1_LUPAN" peptide_ref="PTD_AVGPFGLCYDSRK_8C" start="343" end="355" isDecoy="false" id="PTD_AVGPFGLCYDSRK_8C_DBSEQ_CONG1_LUPAN"/>
    <PeptideEvidence dBSequence_ref="DBSEQ_CONG1_LUPAN" peptide_ref="PTD_VGPFGLCYDSR_7C" start="344" end="354" isDecoy="false" id="PTD_VGPFGLCYDSR_7C_DBSEQ_CONG1_LUPAN"/>
    <PeptideEvidence dBSequence_ref="DBSEQ_CONG1_LUPAN" peptide_ref="PTD_GPFGLCYDSRK_6C" start="345" end="355" isDecoy="false" id="PTD_GPFGLCYDSRK_6C_DBSEQ_CONG1_LUPAN"/>
    <PeptideEvidence dBSequence_ref="DBSEQ_CONG1_LUPAN" peptide_ref="PTD_GLCYDSR_3C" start="348" end="354" isDecoy="false" id="PTD_GLCYDSR_3C_DBSEQ_CONG1_LUPAN"/>
    <PeptideEvidence dBSequence_ref="DBSEQ_CONG1_LUPAN" peptide_ref="PTD_LCYDSR_2C" start="349" end="354" isDecoy="false" id="PTD_LCYDSR_2C_DBSEQ_CONG1_LUPAN"/>
    <PeptideEvidence dBSequence_ref="DBSEQ_CONG1_LUPAN" peptide_ref="PTD_CYDSR_1C" start="350" end="354" isDecoy="false" id="PTD_CYDSR_1C_DBSEQ_CONG1_LUPAN"/>
    <PeptideEvidence dBSequence_ref="DBSEQ_CONG1_LUPAN" peptide_ref="PTD_ISGGAPSVDLILDK" start="356" end="369" isDecoy="false" id="PTD_ISGGAPSVDLILDK_DBSEQ_CONG1_LUPAN"/>
    <PeptideEvidence dBSequence_ref="DBSEQ_CONG1_LUPAN" peptide_ref="PTD_ISGGAPSVDLILDKNDAVWR" start="356" end="375" isDecoy="false" id="PTD_ISGGAPSVDLILDKNDAVWR_DBSEQ_CONG1_LUPAN"/>
    <PeptideEvidence dBSequence_ref="DBSEQ_CONG1_LUPAN" peptide_ref="PTD_GGAPSVDLILDKNDAVWR" start="358" end="375" isDecoy="false" id="PTD_GGAPSVDLILDKNDAVWR_DBSEQ_CONG1_LUPAN"/>
    <PeptideEvidence dBSequence_ref="DBSEQ_CONG1_LUPAN" peptide_ref="PTD_GAPSVDLILDKNDAVWR" start="359" end="375" isDecoy="false" id="PTD_GAPSVDLILDKNDAVWR_DBSEQ_CONG1_LUPAN"/>
    <PeptideEvidence dBSequence_ref="DBSEQ_CONG1_LUPAN" peptide_ref="PTD_LDKNDAVWR" start="367" end="375" isDecoy="false" id="PTD_LDKNDAVWR_DBSEQ_CONG1_LUPAN"/>
    <PeptideEvidence dBSequence_ref="DBSEQ_CONG1_LUPAN" peptide_ref="PTD_ISSENFMV" start="376" end="383" isDecoy="false" id="PTD_ISSENFMV_DBSEQ_CONG1_LUPAN"/>
    <PeptideEvidence dBSequence_ref="DBSEQ_CONG1_LUPAN" peptide_ref="PTD_ISSENFMVQA" start="376" end="385" isDecoy="false" id="PTD_ISSENFMVQA_DBSEQ_CONG1_LUPAN"/>
    <PeptideEvidence dBSequence_ref="DBSEQ_CONG1_LUPAN" peptide_ref="PTD_ISSENFMVQAQD" start="376" end="387" isDecoy="false" id="PTD_ISSENFMVQAQD_DBSEQ_CONG1_LUPAN"/>
    <PeptideEvidence dBSequence_ref="DBSEQ_CONG1_LUPAN" peptide_ref="PTD_ISSENFMVQAQDGVSCLGFVDGGVHAR_16C" start="376" end="402" isDecoy="false" id="PTD_ISSENFMVQAQDGVSCLGFVDGGVHAR_16C_DBSEQ_CONG1_LUPAN"/>
    <PeptideEvidence dBSequence_ref="DBSEQ_CONG1_LUPAN" peptide_ref="PTD_ISSENFMVQAQDGVSCLGFVDGGVHAR_7M_16C" start="376" end="402" isDecoy="false" id="PTD_ISSENFMVQAQDGVSCLGFVDGGVHAR_7M_16C_DBSEQ_CONG1_LUPAN"/>
    <PeptideEvidence dBSequence_ref="DBSEQ_CONG1_LUPAN" peptide_ref="PTD_MVQAQDGVSCLGFVDGGVHAR_10C" start="382" end="402" isDecoy="false" id="PTD_MVQAQDGVSCLGFVDGGVHAR_10C_DBSEQ_CONG1_LUPAN"/>
    <PeptideEvidence dBSequence_ref="DBSEQ_CONG1_LUPAN" peptide_ref="PTD_QAQDGVSCLGFVDGGVHAR_8C" start="384" end="402" isDecoy="false" id="PTD_QAQDGVSCLGFVDGGVHAR_8C_DBSEQ_CONG1_LUPAN"/>
    <PeptideEvidence dBSequence_ref="DBSEQ_CONG1_LUPAN" peptide_ref="PTD_AQDGVSCLGFVDGGVHAR_7C" start="385" end="402" isDecoy="false" id="PTD_AQDGVSCLGFVDGGVHAR_7C_DBSEQ_CONG1_LUPAN"/>
    <PeptideEvidence dBSequence_ref="DBSEQ_CONG1_LUPAN" peptide_ref="PTD_DGVSCLGFVDGGVHAR_5C" start="387" end="402" isDecoy="false" id="PTD_DGVSCLGFVDGGVHAR_5C_DBSEQ_CONG1_LUPAN"/>
    <PeptideEvidence dBSequence_ref="DBSEQ_CONG1_LUPAN" peptide_ref="PTD_SCLGFVDGGVHAR_2C" start="390" end="402" isDecoy="false" id="PTD_SCLGFVDGGVHAR_2C_DBSEQ_CONG1_LUPAN"/>
    <PeptideEvidence dBSequence_ref="DBSEQ_CONG1_LUPAN" peptide_ref="PTD_CLGFVDGGVHAR_1C" start="391" end="402" isDecoy="false" id="PTD_CLGFVDGGVHAR_1C_DBSEQ_CONG1_LUPAN"/>
    <PeptideEvidence dBSequence_ref="DBSEQ_CONG1_LUPAN" peptide_ref="PTD_LGFVDGGVHAR" start="392" end="402" isDecoy="false" id="PTD_LGFVDGGVHAR_DBSEQ_CONG1_LUPAN"/>
    <PeptideEvidence dBSequence_ref="DBSEQ_CONG1_LUPAN" peptide_ref="PTD_GFVDGGVHAR" start="393" end="402" isDecoy="false" id="PTD_GFVDGGVHAR_DBSEQ_CONG1_LUPAN"/>
    <PeptideEvidence dBSequence_ref="DBSEQ_CONG1_LUPAN" peptide_ref="PTD_DGGVHAR" start="396" end="402" isDecoy="false" id="PTD_DGGVHAR_DBSEQ_CONG1_LUPAN"/>
    <PeptideEvidence dBSequence_ref="DBSEQ_CONG1_LUPAN" peptide_ref="PTD_AGIALGAHHLEE" start="403" end="414" isDecoy="false" id="PTD_AGIALGAHHLEE_DBSEQ_CONG1_LUPAN"/>
    <PeptideEvidence dBSequence_ref="DBSEQ_CONG1_LUPAN" peptide_ref="PTD_AGIALGAHHLEEN" start="403" end="415" isDecoy="false" id="PTD_AGIALGAHHLEEN_DBSEQ_CONG1_LUPAN"/>
    <PeptideEvidence dBSequence_ref="DBSEQ_CONG1_LUPAN" peptide_ref="PTD_AGIALGAHHLEENL" start="403" end="416" isDecoy="false" id="PTD_AGIALGAHHLEENL_DBSEQ_CONG1_LUPAN"/>
    <PeptideEvidence dBSequence_ref="DBSEQ_CONG1_LUPAN" peptide_ref="PTD_AGIALGAHHLEENLV" start="403" end="417" isDecoy="false" id="PTD_AGIALGAHHLEENLV_DBSEQ_CONG1_LUPAN"/>
    <PeptideEvidence dBSequence_ref="DBSEQ_CONG1_LUPAN" peptide_ref="PTD_AGIALGAHHLEENLVV" start="403" end="418" isDecoy="false" id="PTD_AGIALGAHHLEENLVV_DBSEQ_CONG1_LUPAN"/>
    <PeptideEvidence dBSequence_ref="DBSEQ_CONG1_LUPAN" peptide_ref="PTD_AGIALGAHHLEENLVVFDLER" start="403" end="423" isDecoy="false" id="PTD_AGIALGAHHLEENLVVFDLER_DBSEQ_CONG1_LUPAN"/>
    <PeptideEvidence dBSequence_ref="DBSEQ_CONG1_LUPAN" peptide_ref="PTD_ALGAHHLEENLVVFDLER" start="406" end="423" isDecoy="false" id="PTD_ALGAHHLEENLVVFDLER_DBSEQ_CONG1_LUPAN"/>
    <PeptideEvidence dBSequence_ref="DBSEQ_CONG1_LUPAN" peptide_ref="PTD_LGAHHLEENLVVFDLER" start="407" end="423" isDecoy="false" id="PTD_LGAHHLEENLVVFDLER_DBSEQ_CONG1_LUPAN"/>
    <PeptideEvidence dBSequence_ref="DBSEQ_CONG1_LUPAN" peptide_ref="PTD_GAHHLEENLVVFDLER" start="408" end="423" isDecoy="false" id="PTD_GAHHLEENLVVFDLER_DBSEQ_CONG1_LUPAN"/>
    <PeptideEvidence dBSequence_ref="DBSEQ_CONG1_LUPAN" peptide_ref="PTD_LVVFDLER" start="416" end="423" isDecoy="false" id="PTD_LVVFDLER_DBSEQ_CONG1_LUPAN"/>
    <PeptideEvidence dBSequence_ref="DBSEQ_CONG1_LUPAN" peptide_ref="PTD_VVFDLER" start="417" end="423" isDecoy="false" id="PTD_VVFDLER_DBSEQ_CONG1_LUPAN"/>
    <PeptideEvidence dBSequence_ref="DBSEQ_CONG1_LUPAN" peptide_ref="PTD_VFDLER" start="418" end="423" isDecoy="false" id="PTD_VFDLER_DBSEQ_CONG1_LUPAN"/>
    <PeptideEvidence dBSequence_ref="DBSEQ_CONG1_LUPAN" peptide_ref="PTD_FDLER" start="419" end="423" isDecoy="false" id="PTD_FDLER_DBSEQ_CONG1_LUPAN"/>
    <PeptideEvidence dBSequence_ref="DBSEQ_CONG1_LUPAN" peptide_ref="PTD_DLER" start="420" end="423" isDecoy="false" id="PTD_DLER_DBSEQ_CONG1_LUPAN"/>
    <PeptideEvidence dBSequence_ref="DBSEQ_CONG1_LUPAN" peptide_ref="PTD_LER" start="421" end="423" isDecoy="false" id="PTD_LER_DBSEQ_CONG1_LUPAN"/>
    <PeptideEvidence dBSequence_ref="DBSEQ_CONG1_LUPAN" peptide_ref="PTD_SRVGFNSNSLK" start="424" end="434" isDecoy="false" id="PTD_SRVGFNSNSLK_DBSEQ_CONG1_LUPAN"/>
    <PeptideEvidence dBSequence_ref="DBSEQ_CONG1_LUPAN" peptide_ref="PTD_VGFNSNSLK" start="426" end="434" isDecoy="false" id="PTD_VGFNSNSLK_DBSEQ_CONG1_LUPAN"/>
    <PeptideEvidence dBSequence_ref="DBSEQ_CONG1_LUPAN" peptide_ref="PTD_GFNSNSLK" start="427" end="434" isDecoy="false" id="PTD_GFNSNSLK_DBSEQ_CONG1_LUPAN"/>
    <PeptideEvidence dBSequence_ref="DBSEQ_CONG1_LUPAN" peptide_ref="PTD_NSNSLK" start="429" end="434" isDecoy="false" id="PTD_NSNSLK_DBSEQ_CONG1_LUPAN"/>
    <PeptideEvidence dBSequence_ref="DBSEQ_CONG1_LUPAN" peptide_ref="PTD_TCSNLFD_2C" start="439" end="445" isDecoy="false" id="PTD_TCSNLFD_2C_DBSEQ_CONG1_LUPAN"/>
    <PeptideEvidence dBSequence_ref="DBSEQ_CONG1_LUPAN" peptide_ref="PTD_TCSNLFDLNN_2C" start="439" end="448" isDecoy="false" id="PTD_TCSNLFDLNN_2C_DBSEQ_CONG1_LUPAN"/>
    <PeptideEvidence dBSequence_ref="DBSEQ_CONG1_LUPAN" peptide_ref="PTD_TCSNLFDLNNP_2C" start="439" end="449" isDecoy="false" id="PTD_TCSNLFDLNNP_2C_DBSEQ_CONG1_LUPAN"/>
    <PeptideEvidence dBSequence_ref="DBSEQ_CONG1_LUPAN" peptide_ref="PTD_DLNNP" start="445" end="449" isDecoy="false" id="PTD_DLNNP_DBSEQ_CONG1_LUPAN"/>
    <PeptideEvidence dBSequence_ref="DBSEQ_CONG1_LUPAL" peptide_ref="PTD_RTPLMQVPVLLDLNGK" start="68" end="83" isDecoy="false" id="PTD_RTPLMQVPVLLDLNGK_DBSEQ_CONG1_LUPAL"/>
    <PeptideEvidence dBSequence_ref="DBSEQ_CONG1_LUPAL" peptide_ref="PTD_TPLMQVPVLLDLNGK" start="69" end="83" isDecoy="false" id="PTD_TPLMQVPVLLDLNGK_DBSEQ_CONG1_LUPAL"/>
    <PeptideEvidence dBSequence_ref="DBSEQ_CONG1_LUPAL" peptide_ref="PTD_PVLLDLNGK" start="75" end="83" isDecoy="false" id="PTD_PVLLDLNGK_DBSEQ_CONG1_LUPAL"/>
    <PeptideEvidence dBSequence_ref="DBSEQ_CONG1_LUPAL" peptide_ref="PTD_HLWVTCSQHYSSSTYQAPFCHSTQCSR_6C_20C_25C" start="84" end="110" isDecoy="false" id="PTD_HLWVTCSQHYSSSTYQAPFCHSTQCSR_6C_20C_25C_DBSEQ_CONG1_LUPAL"/>
    <PeptideEvidence dBSequence_ref="DBSEQ_CONG1_LUPAL" peptide_ref="PTD_IPQFLFSCAPTFLTQKGLPNNVQGALGLGHAPISLPNQLFSHFGLK_8C" start="172" end="217" isDecoy="false" id="PTD_IPQFLFSCAPTFLTQKGLPNNVQGALGLGHAPISLPNQLFSHFGLK_8C_DBSEQ_CONG1_LUPAL"/>
    <PeptideEvidence dBSequence_ref="DBSEQ_CONG1_LUPAL" peptide_ref="PTD_HSIFEVFTQVFANNVPK" start="324" end="340" isDecoy="false" id="PTD_HSIFEVFTQVFANNVPK_DBSEQ_CONG1_LUPAL"/>
    <PeptideEvidence dBSequence_ref="DBSEQ_CONG1_LUPAL" peptide_ref="PTD_HSIFEVFTQVFANNVPKQAQVK" start="324" end="345" isDecoy="false" id="PTD_HSIFEVFTQVFANNVPKQAQVK_DBSEQ_CONG1_LUPAL"/>
    <PeptideEvidence dBSequence_ref="DBSEQ_CONG1_LUPAL" peptide_ref="PTD_SDVVWRISGENLMVQAQDGVSCLGFVDGGVHTR_22C" start="373" end="405" isDecoy="false" id="PTD_SDVVWRISGENLMVQAQDGVSCLGFVDGGVHTR_22C_DBSEQ_CONG1_LUPAL"/>
    <PeptideEvidence dBSequence_ref="DBSEQ_CONG1_LUPAL" peptide_ref="PTD_ISGENLMVQAQDGVSCLGFVDGGVHTR_16C" start="379" end="405" isDecoy="false" id="PTD_ISGENLMVQAQDGVSCLGFVDGGVHTR_16C_DBSEQ_CONG1_LUPAL"/>
    <PeptideEvidence dBSequence_ref="DBSEQ_CONA2_LUPAN" peptide_ref="PTD_LNALEPDNR" start="36" end="44" isDecoy="false" id="PTD_LNALEPDNR_DBSEQ_CONA2_LUPAN"/>
    <PeptideEvidence dBSequence_ref="DBSEQ_CONA2_LUPAN" peptide_ref="PTD_LNALEPDNRVESEGG" start="36" end="50" isDecoy="false" id="PTD_LNALEPDNRVESEGG_DBSEQ_CONA2_LUPAN"/>
    <PeptideEvidence dBSequence_ref="DBSEQ_CONA2_LUPAN" peptide_ref="PTD_LNALEPDNRVESEGGVTETWNSNRPELR" start="36" end="63" isDecoy="false" id="PTD_LNALEPDNRVESEGGVTETWNSNRPELR_DBSEQ_CONA2_LUPAN"/>
    <PeptideEvidence dBSequence_ref="DBSEQ_CONA2_LUPAN" peptide_ref="PTD_NALEPDNR" start="37" end="44" isDecoy="false" id="PTD_NALEPDNR_DBSEQ_CONA2_LUPAN"/>
    <PeptideEvidence dBSequence_ref="DBSEQ_CONA2_LUPAN" peptide_ref="PTD_NALEPDNRVESEGGVTETWNSNRPELR" start="37" end="63" isDecoy="false" id="PTD_NALEPDNRVESEGGVTETWNSNRPELR_DBSEQ_CONA2_LUPAN"/>
    <PeptideEvidence dBSequence_ref="DBSEQ_CONA2_LUPAN" peptide_ref="PTD_ALEPDNR" start="38" end="44" isDecoy="false" id="PTD_ALEPDNR_DBSEQ_CONA2_LUPAN"/>
    <PeptideEvidence dBSequence_ref="DBSEQ_CONA2_LUPAN" peptide_ref="PTD_ALEPDNRVESEGGVTETWNSNRPELR" start="38" end="63" isDecoy="false" id="PTD_ALEPDNRVESEGGVTETWNSNRPELR_DBSEQ_CONA2_LUPAN"/>
    <PeptideEvidence dBSequence_ref="DBSEQ_CONA2_LUPAN" peptide_ref="PTD_LEPDNR" start="39" end="44" isDecoy="false" id="PTD_LEPDNR_DBSEQ_CONA2_LUPAN"/>
    <PeptideEvidence dBSequence_ref="DBSEQ_CONA2_LUPAN" peptide_ref="PTD_LEPDNRVESEGGVTETWNSNRPELR" start="39" end="63" isDecoy="false" id="PTD_LEPDNRVESEGGVTETWNSNRPELR_DBSEQ_CONA2_LUPAN"/>
    <PeptideEvidence dBSequence_ref="DBSEQ_CONA2_LUPAN" peptide_ref="PTD_EPDNR" start="40" end="44" isDecoy="false" id="PTD_EPDNR_DBSEQ_CONA2_LUPAN"/>
    <PeptideEvidence dBSequence_ref="DBSEQ_CONA2_LUPAN" peptide_ref="PTD_EPDNRVESEGGVTETWNSNRPELR" start="40" end="63" isDecoy="false" id="PTD_EPDNRVESEGGVTETWNSNRPELR_DBSEQ_CONA2_LUPAN"/>
    <PeptideEvidence dBSequence_ref="DBSEQ_CONA2_LUPAN" peptide_ref="PTD_PDNRVESEGGVTETWNSNRPELR" start="41" end="63" isDecoy="false" id="PTD_PDNRVESEGGVTETWNSNRPELR_DBSEQ_CONA2_LUPAN"/>
    <PeptideEvidence dBSequence_ref="DBSEQ_CONA2_LUPAN" peptide_ref="PTD_VESEGGVTETWNSNRPELR" start="45" end="63" isDecoy="false" id="PTD_VESEGGVTETWNSNRPELR_DBSEQ_CONA2_LUPAN"/>
    <PeptideEvidence dBSequence_ref="DBSEQ_CONA2_LUPAN" peptide_ref="PTD_ESEGGVTETWNSNRPELR" start="46" end="63" isDecoy="false" id="PTD_ESEGGVTETWNSNRPELR_DBSEQ_CONA2_LUPAN"/>
    <PeptideEvidence dBSequence_ref="DBSEQ_CONA2_LUPAN" peptide_ref="PTD_SEGGVTETWNSNRPELR" start="47" end="63" isDecoy="false" id="PTD_SEGGVTETWNSNRPELR_DBSEQ_CONA2_LUPAN"/>
    <PeptideEvidence dBSequence_ref="DBSEQ_CONA2_LUPAN" peptide_ref="PTD_GGVTETWNSNRPELR" start="49" end="63" isDecoy="false" id="PTD_GGVTETWNSNRPELR_DBSEQ_CONA2_LUPAN"/>
    <PeptideEvidence dBSequence_ref="DBSEQ_CONA2_LUPAN" peptide_ref="PTD_VTETWNSNRPELR" start="51" end="63" isDecoy="false" id="PTD_VTETWNSNRPELR_DBSEQ_CONA2_LUPAN"/>
    <PeptideEvidence dBSequence_ref="DBSEQ_CONA2_LUPAN" peptide_ref="PTD_TETWNSNRPELR" start="52" end="63" isDecoy="false" id="PTD_TETWNSNRPELR_DBSEQ_CONA2_LUPAN"/>
    <PeptideEvidence dBSequence_ref="DBSEQ_CONA2_LUPAN" peptide_ref="PTD_ETWNSNRPELR" start="53" end="63" isDecoy="false" id="PTD_ETWNSNRPELR_DBSEQ_CONA2_LUPAN"/>
    <PeptideEvidence dBSequence_ref="DBSEQ_CONA2_LUPAN" peptide_ref="PTD_NSNRPELR" start="56" end="63" isDecoy="false" id="PTD_NSNRPELR_DBSEQ_CONA2_LUPAN"/>
    <PeptideEvidence dBSequence_ref="DBSEQ_CONA2_LUPAN" peptide_ref="PTD_CAGVAFEK_1C" start="64" end="71" isDecoy="false" id="PTD_CAGVAFEK_1C_DBSEQ_CONA2_LUPAN"/>
    <PeptideEvidence dBSequence_ref="DBSEQ_CONA2_LUPAN" peptide_ref="PTD_AGVAFEK" start="65" end="71" isDecoy="false" id="PTD_AGVAFEK_DBSEQ_CONA2_LUPAN"/>
    <PeptideEvidence dBSequence_ref="DBSEQ_CONA2_LUPAN" peptide_ref="PTD_GVAFEK" start="66" end="71" isDecoy="false" id="PTD_GVAFEK_DBSEQ_CONA2_LUPAN"/>
    <PeptideEvidence dBSequence_ref="DBSEQ_CONA2_LUPAN" peptide_ref="PTD_AFEK" start="68" end="71" isDecoy="false" id="PTD_AFEK_DBSEQ_CONA2_LUPAN"/>
    <PeptideEvidence dBSequence_ref="DBSEQ_CONA2_LUPAN" peptide_ref="PTD_HTIQPQGLHLPSYT" start="72" end="85" isDecoy="false" id="PTD_HTIQPQGLHLPSYT_DBSEQ_CONA2_LUPAN"/>
    <PeptideEvidence dBSequence_ref="DBSEQ_CONA2_LUPAN" peptide_ref="PTD_HTIQPQGLHLPSYTNY" start="72" end="87" isDecoy="false" id="PTD_HTIQPQGLHLPSYTNY_DBSEQ_CONA2_LUPAN"/>
    <PeptideEvidence dBSequence_ref="DBSEQ_CONA2_LUPAN" peptide_ref="PTD_HTIQPQGLHLPSYTNYPQL" start="72" end="90" isDecoy="false" id="PTD_HTIQPQGLHLPSYTNYPQL_DBSEQ_CONA2_LUPAN"/>
    <PeptideEvidence dBSequence_ref="DBSEQ_CONA2_LUPAN" peptide_ref="PTD_HTIQPQGLHLPSYTNYPQLI" start="72" end="91" isDecoy="false" id="PTD_HTIQPQGLHLPSYTNYPQLI_DBSEQ_CONA2_LUPAN"/>
    <PeptideEvidence dBSequence_ref="DBSEQ_CONA2_LUPAN" peptide_ref="PTD_HTIQPQGLHLPSYTNYPQLIFIVE" start="72" end="95" isDecoy="false" id="PTD_HTIQPQGLHLPSYTNYPQLIFIVE_DBSEQ_CONA2_LUPAN"/>
    <PeptideEvidence dBSequence_ref="DBSEQ_CONA2_LUPAN" peptide_ref="PTD_HTIQPQGLHLPSYTNYPQLIFIVEGEGAL" start="72" end="100" isDecoy="false" id="PTD_HTIQPQGLHLPSYTNYPQLIFIVEGEGAL_DBSEQ_CONA2_LUPAN"/>
    <PeptideEvidence dBSequence_ref="DBSEQ_CONA2_LUPAN" peptide_ref="PTD_HTIQPQGLHLPSYTNYPQLIFIVEGEGALGI" start="72" end="102" isDecoy="false" id="PTD_HTIQPQGLHLPSYTNYPQLIFIVEGEGALGI_DBSEQ_CONA2_LUPAN"/>
    <PeptideEvidence dBSequence_ref="DBSEQ_CONA2_LUPAN" peptide_ref="PTD_HTIQPQGLHLPSYTNYPQLIFIVEGEGALGIS" start="72" end="103" isDecoy="false" id="PTD_HTIQPQGLHLPSYTNYPQLIFIVEGEGALGIS_DBSEQ_CONA2_LUPAN"/>
    <PeptideEvidence dBSequence_ref="DBSEQ_CONA2_LUPAN" peptide_ref="PTD_HTIQPQGLHLPSYTNYPQLIFIVEGEGALGISVPGCTETYEEAQQSQSSQDPR_36C" start="72" end="124" isDecoy="false" id="PTD_HTIQPQGLHLPSYTNYPQLIFIVEGEGALGISVPGCTETYEEAQQSQSSQDPR_36C_DBSEQ_CONA2_LUPAN"/>
    <PeptideEvidence dBSequence_ref="DBSEQ_CONA2_LUPAN" peptide_ref="PTD_PGCTETYEEAQQSQSSQDPR_3C" start="105" end="124" isDecoy="false" id="PTD_PGCTETYEEAQQSQSSQDPR_3C_DBSEQ_CONA2_LUPAN"/>
    <PeptideEvidence dBSequence_ref="DBSEQ_CONA2_LUPAN" peptide_ref="PTD_EGDIIA" start="149" end="154" isDecoy="false" id="PTD_EGDIIA_DBSEQ_CONA2_LUPAN"/>
    <PeptideEvidence dBSequence_ref="DBSEQ_CONA2_LUPAN" peptide_ref="PTD_EGDIIAI" start="149" end="155" isDecoy="false" id="PTD_EGDIIAI_DBSEQ_CONA2_LUPAN"/>
    <PeptideEvidence dBSequence_ref="DBSEQ_CONA2_LUPAN" peptide_ref="PTD_EGDIIAIPPGI" start="149" end="159" isDecoy="false" id="PTD_EGDIIAIPPGI_DBSEQ_CONA2_LUPAN"/>
    <PeptideEvidence dBSequence_ref="DBSEQ_CONA2_LUPAN" peptide_ref="PTD_EGDIIAIPPGIPYWTYNYGEQR" start="149" end="170" isDecoy="false" id="PTD_EGDIIAIPPGIPYWTYNYGEQR_DBSEQ_CONA2_LUPAN"/>
    <PeptideEvidence dBSequence_ref="DBSEQ_CONA2_LUPAN" peptide_ref="PTD_IPPGIPYWTYNYGEQR" start="155" end="170" isDecoy="false" id="PTD_IPPGIPYWTYNYGEQR_DBSEQ_CONA2_LUPAN"/>
    <PeptideEvidence dBSequence_ref="DBSEQ_CONA2_LUPAN" peptide_ref="PTD_PPGIPYWTYNYGEQR" start="156" end="170" isDecoy="false" id="PTD_PPGIPYWTYNYGEQR_DBSEQ_CONA2_LUPAN"/>
    <PeptideEvidence dBSequence_ref="DBSEQ_CONA2_LUPAN" peptide_ref="PTD_PYWTYNYGEQR" start="160" end="170" isDecoy="false" id="PTD_PYWTYNYGEQR_DBSEQ_CONA2_LUPAN"/>
    <PeptideEvidence dBSequence_ref="DBSEQ_CONA2_LUPAN" peptide_ref="PTD_TYNYGEQR" start="163" end="170" isDecoy="false" id="PTD_TYNYGEQR_DBSEQ_CONA2_LUPAN"/>
    <PeptideEvidence dBSequence_ref="DBSEQ_CONA2_LUPAN" peptide_ref="PTD_NYGEQR" start="165" end="170" isDecoy="false" id="PTD_NYGEQR_DBSEQ_CONA2_LUPAN"/>
    <PeptideEvidence dBSequence_ref="DBSEQ_CONA2_LUPAN" peptide_ref="PTD_LVAIN" start="171" end="175" isDecoy="false" id="PTD_LVAIN_DBSEQ_CONA2_LUPAN"/>
    <PeptideEvidence dBSequence_ref="DBSEQ_CONA2_LUPAN" peptide_ref="PTD_LVAINL" start="171" end="176" isDecoy="false" id="PTD_LVAINL_DBSEQ_CONA2_LUPAN"/>
    <PeptideEvidence dBSequence_ref="DBSEQ_CONA2_LUPAN" peptide_ref="PTD_LVAINLL" start="171" end="177" isDecoy="false" id="PTD_LVAINLL_DBSEQ_CONA2_LUPAN"/>
    <PeptideEvidence dBSequence_ref="DBSEQ_CONA2_LUPAN" peptide_ref="PTD_LVAINLLDT" start="171" end="179" isDecoy="false" id="PTD_LVAINLLDT_DBSEQ_CONA2_LUPAN"/>
    <PeptideEvidence dBSequence_ref="DBSEQ_CONA2_LUPAN" peptide_ref="PTD_LVAINLLDTT" start="171" end="180" isDecoy="false" id="PTD_LVAINLLDTT_DBSEQ_CONA2_LUPAN"/>
    <PeptideEvidence dBSequence_ref="DBSEQ_CONA2_LUPAN" peptide_ref="PTD_LVAINLLDTTS" start="171" end="181" isDecoy="false" id="PTD_LVAINLLDTTS_DBSEQ_CONA2_LUPAN"/>
    <PeptideEvidence dBSequence_ref="DBSEQ_CONA2_LUPAN" peptide_ref="PTD_LVAINLLDTTSL" start="171" end="182" isDecoy="false" id="PTD_LVAINLLDTTSL_DBSEQ_CONA2_LUPAN"/>
    <PeptideEvidence dBSequence_ref="DBSEQ_CONA2_LUPAN" peptide_ref="PTD_LVAINLLDTTSLLN" start="171" end="184" isDecoy="false" id="PTD_LVAINLLDTTSLLN_DBSEQ_CONA2_LUPAN"/>
    <PeptideEvidence dBSequence_ref="DBSEQ_CONA2_LUPAN" peptide_ref="PTD_LVAINLLDTTSLLNQ" start="171" end="185" isDecoy="false" id="PTD_LVAINLLDTTSLLNQ_DBSEQ_CONA2_LUPAN"/>
    <PeptideEvidence dBSequence_ref="DBSEQ_CONA2_LUPAN" peptide_ref="PTD_LVAINLLDTTSLLNQL" start="171" end="186" isDecoy="false" id="PTD_LVAINLLDTTSLLNQL_DBSEQ_CONA2_LUPAN"/>
    <PeptideEvidence dBSequence_ref="DBSEQ_CONA2_LUPAN" peptide_ref="PTD_LVAINLLDTTSLLNQLD" start="171" end="187" isDecoy="false" id="PTD_LVAINLLDTTSLLNQLD_DBSEQ_CONA2_LUPAN"/>
    <PeptideEvidence dBSequence_ref="DBSEQ_CONA2_LUPAN" peptide_ref="PTD_LVAINLLDTTSLLNQLDPSPR" start="171" end="191" isDecoy="false" id="PTD_LVAINLLDTTSLLNQLDPSPR_DBSEQ_CONA2_LUPAN"/>
    <PeptideEvidence dBSequence_ref="DBSEQ_CONA2_LUPAN" peptide_ref="PTD_LVAINLLDTTSLLNQLDPSPRR" start="171" end="192" isDecoy="false" id="PTD_LVAINLLDTTSLLNQLDPSPRR_DBSEQ_CONA2_LUPAN"/>
    <PeptideEvidence dBSequence_ref="DBSEQ_CONA2_LUPAN" peptide_ref="PTD_AINLLDTTSLLNQLDPSPR" start="173" end="191" isDecoy="false" id="PTD_AINLLDTTSLLNQLDPSPR_DBSEQ_CONA2_LUPAN"/>
    <PeptideEvidence dBSequence_ref="DBSEQ_CONA2_LUPAN" peptide_ref="PTD_AINLLDTTSLLNQLDPSPRR" start="173" end="192" isDecoy="false" id="PTD_AINLLDTTSLLNQLDPSPRR_DBSEQ_CONA2_LUPAN"/>
    <PeptideEvidence dBSequence_ref="DBSEQ_CONA2_LUPAN" peptide_ref="PTD_INLLDTTSLLNQLDPSPR" start="174" end="191" isDecoy="false" id="PTD_INLLDTTSLLNQLDPSPR_DBSEQ_CONA2_LUPAN"/>
    <PeptideEvidence dBSequence_ref="DBSEQ_CONA2_LUPAN" peptide_ref="PTD_NLLDTTSLLNQLDPSPR" start="175" end="191" isDecoy="false" id="PTD_NLLDTTSLLNQLDPSPR_DBSEQ_CONA2_LUPAN"/>
    <PeptideEvidence dBSequence_ref="DBSEQ_CONA2_LUPAN" peptide_ref="PTD_LLDTTSLLNQLDPSPR" start="176" end="191" isDecoy="false" id="PTD_LLDTTSLLNQLDPSPR_DBSEQ_CONA2_LUPAN"/>
    <PeptideEvidence dBSequence_ref="DBSEQ_CONA2_LUPAN" peptide_ref="PTD_LLDTTSLLNQLDPSPRR" start="176" end="192" isDecoy="false" id="PTD_LLDTTSLLNQLDPSPRR_DBSEQ_CONA2_LUPAN"/>
    <PeptideEvidence dBSequence_ref="DBSEQ_CONA2_LUPAN" peptide_ref="PTD_LDTTSLLNQLDPSPR" start="177" end="191" isDecoy="false" id="PTD_LDTTSLLNQLDPSPR_DBSEQ_CONA2_LUPAN"/>
    <PeptideEvidence dBSequence_ref="DBSEQ_CONA2_LUPAN" peptide_ref="PTD_LDTTSLLNQLDPSPRR" start="177" end="192" isDecoy="false" id="PTD_LDTTSLLNQLDPSPRR_DBSEQ_CONA2_LUPAN"/>
    <PeptideEvidence dBSequence_ref="DBSEQ_CONA2_LUPAN" peptide_ref="PTD_DTTSLLNQLDPSPRR" start="178" end="192" isDecoy="false" id="PTD_DTTSLLNQLDPSPRR_DBSEQ_CONA2_LUPAN"/>
    <PeptideEvidence dBSequence_ref="DBSEQ_CONA2_LUPAN" peptide_ref="PTD_TTSLLNQLDPSPR" start="179" end="191" isDecoy="false" id="PTD_TTSLLNQLDPSPR_DBSEQ_CONA2_LUPAN"/>
    <PeptideEvidence dBSequence_ref="DBSEQ_CONA2_LUPAN" peptide_ref="PTD_TSLLNQLDPSPR" start="180" end="191" isDecoy="false" id="PTD_TSLLNQLDPSPR_DBSEQ_CONA2_LUPAN"/>
    <PeptideEvidence dBSequence_ref="DBSEQ_CONA2_LUPAN" peptide_ref="PTD_SLLNQLDPSPR" start="181" end="191" isDecoy="false" id="PTD_SLLNQLDPSPR_DBSEQ_CONA2_LUPAN"/>
    <PeptideEvidence dBSequence_ref="DBSEQ_CONA2_LUPAN" peptide_ref="PTD_SLLNQLDPSPRR" start="181" end="192" isDecoy="false" id="PTD_SLLNQLDPSPRR_DBSEQ_CONA2_LUPAN"/>
    <PeptideEvidence dBSequence_ref="DBSEQ_CONA2_LUPAN" peptide_ref="PTD_LLNQLDPSPR" start="182" end="191" isDecoy="false" id="PTD_LLNQLDPSPR_DBSEQ_CONA2_LUPAN"/>
    <PeptideEvidence dBSequence_ref="DBSEQ_CONA2_LUPAN" peptide_ref="PTD_LNQLDPSPR" start="183" end="191" isDecoy="false" id="PTD_LNQLDPSPR_DBSEQ_CONA2_LUPAN"/>
    <PeptideEvidence dBSequence_ref="DBSEQ_CONA2_LUPAN" peptide_ref="PTD_LNQLDPSPRR" start="183" end="192" isDecoy="false" id="PTD_LNQLDPSPRR_DBSEQ_CONA2_LUPAN"/>
    <PeptideEvidence dBSequence_ref="DBSEQ_CONA2_LUPAN" peptide_ref="PTD_NQLDPSPR" start="184" end="191" isDecoy="false" id="PTD_NQLDPSPR_DBSEQ_CONA2_LUPAN"/>
    <PeptideEvidence dBSequence_ref="DBSEQ_CONA2_LUPAN" peptide_ref="PTD_NQLDPSPRR" start="184" end="192" isDecoy="false" id="PTD_NQLDPSPRR_DBSEQ_CONA2_LUPAN"/>
    <PeptideEvidence dBSequence_ref="DBSEQ_CONA2_LUPAN" peptide_ref="PTD_QLDPSPR" start="185" end="191" isDecoy="false" id="PTD_QLDPSPR_DBSEQ_CONA2_LUPAN"/>
    <PeptideEvidence dBSequence_ref="DBSEQ_CONA2_LUPAN" peptide_ref="PTD_DPSPR" start="187" end="191" isDecoy="false" id="PTD_DPSPR_DBSEQ_CONA2_LUPAN"/>
    <PeptideEvidence dBSequence_ref="DBSEQ_CONA2_LUPAN" peptide_ref="PTD_PSPR" start="188" end="191" isDecoy="false" id="PTD_PSPR_DBSEQ_CONA2_LUPAN"/>
    <PeptideEvidence dBSequence_ref="DBSEQ_CONA2_LUPAN" peptide_ref="PTD_RFYI" start="192" end="195" isDecoy="false" id="PTD_RFYI_DBSEQ_CONA2_LUPAN"/>
    <PeptideEvidence dBSequence_ref="DBSEQ_CONA2_LUPAN" peptide_ref="PTD_RFYIA" start="192" end="196" isDecoy="false" id="PTD_RFYIA_DBSEQ_CONA2_LUPAN"/>
    <PeptideEvidence dBSequence_ref="DBSEQ_CONA2_LUPAN" peptide_ref="PTD_RFYIAG" start="192" end="197" isDecoy="false" id="PTD_RFYIAG_DBSEQ_CONA2_LUPAN"/>
    <PeptideEvidence dBSequence_ref="DBSEQ_CONA2_LUPAN" peptide_ref="PTD_RFYIAGN" start="192" end="198" isDecoy="false" id="PTD_RFYIAGN_DBSEQ_CONA2_LUPAN"/>
    <PeptideEvidence dBSequence_ref="DBSEQ_CONA2_LUPAN" peptide_ref="PTD_RFYIAGNPEEEHPE" start="192" end="205" isDecoy="false" id="PTD_RFYIAGNPEEEHPE_DBSEQ_CONA2_LUPAN"/>
    <PeptideEvidence dBSequence_ref="DBSEQ_CONA2_LUPAN" peptide_ref="PTD_RFYIAGNPEEEHPET" start="192" end="206" isDecoy="false" id="PTD_RFYIAGNPEEEHPET_DBSEQ_CONA2_LUPAN"/>
    <PeptideEvidence dBSequence_ref="DBSEQ_CONA2_LUPAN" peptide_ref="PTD_RFYIAGNPEEEHPETQ" start="192" end="207" isDecoy="false" id="PTD_RFYIAGNPEEEHPETQ_DBSEQ_CONA2_LUPAN"/>
    <PeptideEvidence dBSequence_ref="DBSEQ_CONA2_LUPAN" peptide_ref="PTD_RFYIAGNPEEEHPETQE" start="192" end="208" isDecoy="false" id="PTD_RFYIAGNPEEEHPETQE_DBSEQ_CONA2_LUPAN"/>
    <PeptideEvidence dBSequence_ref="DBSEQ_CONA2_LUPAN" peptide_ref="PTD_RFYIAGNPEEEHPETQEQ" start="192" end="209" isDecoy="false" id="PTD_RFYIAGNPEEEHPETQEQ_DBSEQ_CONA2_LUPAN"/>
    <PeptideEvidence dBSequence_ref="DBSEQ_CONA2_LUPAN" peptide_ref="PTD_RFYIAGNPEEEHPETQEQQ" start="192" end="210" isDecoy="false" id="PTD_RFYIAGNPEEEHPETQEQQ_DBSEQ_CONA2_LUPAN"/>
    <PeptideEvidence dBSequence_ref="DBSEQ_CONA2_LUPAN" peptide_ref="PTD_RFYIAGNPEEEHPETQEQQG" start="192" end="211" isDecoy="false" id="PTD_RFYIAGNPEEEHPETQEQQG_DBSEQ_CONA2_LUPAN"/>
    <PeptideEvidence dBSequence_ref="DBSEQ_CONA2_LUPAN" peptide_ref="PTD_RFYIAGNPEEEHPETQEQQGQQ" start="192" end="213" isDecoy="false" id="PTD_RFYIAGNPEEEHPETQEQQGQQ_DBSEQ_CONA2_LUPAN"/>
    <PeptideEvidence dBSequence_ref="DBSEQ_CONA2_LUPAN" peptide_ref="PTD_RFYIAGNPEEEHPETQEQQGQQR" start="192" end="214" isDecoy="false" id="PTD_RFYIAGNPEEEHPETQEQQGQQR_DBSEQ_CONA2_LUPAN"/>
    <PeptideEvidence dBSequence_ref="DBSEQ_CONA2_LUPAN" peptide_ref="PTD_FYIAGNPEEEHPETQEQQGQQR" start="193" end="214" isDecoy="false" id="PTD_FYIAGNPEEEHPETQEQQGQQR_DBSEQ_CONA2_LUPAN"/>
    <PeptideEvidence dBSequence_ref="DBSEQ_CONA2_LUPAN" peptide_ref="PTD_FYIAGNPEEEHPETQEQQGQQREQQQGAGGR" start="193" end="223" isDecoy="false" id="PTD_FYIAGNPEEEHPETQEQQGQQREQQQGAGGR_DBSEQ_CONA2_LUPAN"/>
    <PeptideEvidence dBSequence_ref="DBSEQ_CONA2_LUPAN" peptide_ref="PTD_AGNPEEEHPETQEQQGQQR" start="196" end="214" isDecoy="false" id="PTD_AGNPEEEHPETQEQQGQQR_DBSEQ_CONA2_LUPAN"/>
    <PeptideEvidence dBSequence_ref="DBSEQ_CONA2_LUPAN" peptide_ref="PTD_GNPEEEHPETQEQQGQQR" start="197" end="214" isDecoy="false" id="PTD_GNPEEEHPETQEQQGQQR_DBSEQ_CONA2_LUPAN"/>
    <PeptideEvidence dBSequence_ref="DBSEQ_CONA2_LUPAN" peptide_ref="PTD_NPEEEHPETQEQQGQQR" start="198" end="214" isDecoy="false" id="PTD_NPEEEHPETQEQQGQQR_DBSEQ_CONA2_LUPAN"/>
    <PeptideEvidence dBSequence_ref="DBSEQ_CONA2_LUPAN" peptide_ref="PTD_PEEEHPETQEQQGQQR" start="199" end="214" isDecoy="false" id="PTD_PEEEHPETQEQQGQQR_DBSEQ_CONA2_LUPAN"/>
    <PeptideEvidence dBSequence_ref="DBSEQ_CONA2_LUPAN" peptide_ref="PTD_EEEHPETQEQQGQQR" start="200" end="214" isDecoy="false" id="PTD_EEEHPETQEQQGQQR_DBSEQ_CONA2_LUPAN"/>
    <PeptideEvidence dBSequence_ref="DBSEQ_CONA2_LUPAN" peptide_ref="PTD_EEHPETQEQQGQQR" start="201" end="214" isDecoy="false" id="PTD_EEHPETQEQQGQQR_DBSEQ_CONA2_LUPAN"/>
    <PeptideEvidence dBSequence_ref="DBSEQ_CONA2_LUPAN" peptide_ref="PTD_EQQGQQR" start="208" end="214" isDecoy="false" id="PTD_EQQGQQR_DBSEQ_CONA2_LUPAN"/>
    <PeptideEvidence dBSequence_ref="DBSEQ_CONA2_LUPAN" peptide_ref="PTD_QQGQQR" start="209" end="214" isDecoy="false" id="PTD_QQGQQR_DBSEQ_CONA2_LUPAN"/>
    <PeptideEvidence dBSequence_ref="DBSEQ_CONA2_LUPAN" peptide_ref="PTD_QGQQR" start="210" end="214" isDecoy="false" id="PTD_QGQQR_DBSEQ_CONA2_LUPAN"/>
    <PeptideEvidence dBSequence_ref="DBSEQ_CONA2_LUPAN" peptide_ref="PTD_HQQEQEEEGKNN" start="228" end="239" isDecoy="false" id="PTD_HQQEQEEEGKNN_DBSEQ_CONA2_LUPAN"/>
    <PeptideEvidence dBSequence_ref="DBSEQ_CONA2_LUPAN" peptide_ref="PTD_HQQEQEEEGKNNVLSGF" start="228" end="244" isDecoy="false" id="PTD_HQQEQEEEGKNNVLSGF_DBSEQ_CONA2_LUPAN"/>
    <PeptideEvidence dBSequence_ref="DBSEQ_CONA2_LUPAN" peptide_ref="PTD_HQQEQEEEGKNNVLSGFD" start="228" end="245" isDecoy="false" id="PTD_HQQEQEEEGKNNVLSGFD_DBSEQ_CONA2_LUPAN"/>
    <PeptideEvidence dBSequence_ref="DBSEQ_CONA2_LUPAN" peptide_ref="PTD_HQQEQEEEGKNNVLSGFDPQ" start="228" end="247" isDecoy="false" id="PTD_HQQEQEEEGKNNVLSGFDPQ_DBSEQ_CONA2_LUPAN"/>
    <PeptideEvidence dBSequence_ref="DBSEQ_CONA2_LUPAN" peptide_ref="PTD_HQQEQEEEGKNNVLSGFDPQF" start="228" end="248" isDecoy="false" id="PTD_HQQEQEEEGKNNVLSGFDPQF_DBSEQ_CONA2_LUPAN"/>
    <PeptideEvidence dBSequence_ref="DBSEQ_CONA2_LUPAN" peptide_ref="PTD_HQQEQEEEGKNNVLSGFDPQFLTQA" start="228" end="252" isDecoy="false" id="PTD_HQQEQEEEGKNNVLSGFDPQFLTQA_DBSEQ_CONA2_LUPAN"/>
    <PeptideEvidence dBSequence_ref="DBSEQ_CONA2_LUPAN" peptide_ref="PTD_HQQEQEEEGKNNVLSGFDPQFLTQAF" start="228" end="253" isDecoy="false" id="PTD_HQQEQEEEGKNNVLSGFDPQFLTQAF_DBSEQ_CONA2_LUPAN"/>
    <PeptideEvidence dBSequence_ref="DBSEQ_CONA2_LUPAN" peptide_ref="PTD_HQQEQEEEGKNNVLSGFDPQFLTQAFNV" start="228" end="255" isDecoy="false" id="PTD_HQQEQEEEGKNNVLSGFDPQFLTQAFNV_DBSEQ_CONA2_LUPAN"/>
    <PeptideEvidence dBSequence_ref="DBSEQ_CONA2_LUPAN" peptide_ref="PTD_HQQEQEEEGKNNVLSGFDPQFLTQAFNVDEEIINR" start="228" end="262" isDecoy="false" id="PTD_HQQEQEEEGKNNVLSGFDPQFLTQAFNVDEEIINR_DBSEQ_CONA2_LUPAN"/>
    <PeptideEvidence dBSequence_ref="DBSEQ_CONA2_LUPAN" peptide_ref="PTD_NNVLSGFDPQFLTQAFNVDEEIINR" start="238" end="262" isDecoy="false" id="PTD_NNVLSGFDPQFLTQAFNVDEEIINR_DBSEQ_CONA2_LUPAN"/>
    <PeptideEvidence dBSequence_ref="DBSEQ_CONA2_LUPAN" peptide_ref="PTD_NNVLSGFDPQFLTQAFNVDEEIINRLQNPDER" start="238" end="269" isDecoy="false" id="PTD_NNVLSGFDPQFLTQAFNVDEEIINRLQNPDER_DBSEQ_CONA2_LUPAN"/>
    <PeptideEvidence dBSequence_ref="DBSEQ_CONA2_LUPAN" peptide_ref="PTD_PQFLTQAFNVDEEIINR" start="246" end="262" isDecoy="false" id="PTD_PQFLTQAFNVDEEIINR_DBSEQ_CONA2_LUPAN"/>
    <PeptideEvidence dBSequence_ref="DBSEQ_CONA2_LUPAN" peptide_ref="PTD_TQAFNVDEEIINR" start="250" end="262" isDecoy="false" id="PTD_TQAFNVDEEIINR_DBSEQ_CONA2_LUPAN"/>
    <PeptideEvidence dBSequence_ref="DBSEQ_CONA2_LUPAN" peptide_ref="PTD_NVDEEIINR" start="254" end="262" isDecoy="false" id="PTD_NVDEEIINR_DBSEQ_CONA2_LUPAN"/>
    <PeptideEvidence dBSequence_ref="DBSEQ_CONA2_LUPAN" peptide_ref="PTD_DEEIINR" start="256" end="262" isDecoy="false" id="PTD_DEEIINR_DBSEQ_CONA2_LUPAN"/>
    <PeptideEvidence dBSequence_ref="DBSEQ_CONA2_LUPAN" peptide_ref="PTD_EIINR" start="258" end="262" isDecoy="false" id="PTD_EIINR_DBSEQ_CONA2_LUPAN"/>
    <PeptideEvidence dBSequence_ref="DBSEQ_CONA2_LUPAN" peptide_ref="PTD_RGLSI" start="278" end="282" isDecoy="false" id="PTD_RGLSI_DBSEQ_CONA2_LUPAN"/>
    <PeptideEvidence dBSequence_ref="DBSEQ_CONA2_LUPAN" peptide_ref="PTD_RGLSII" start="278" end="283" isDecoy="false" id="PTD_RGLSII_DBSEQ_CONA2_LUPAN"/>
    <PeptideEvidence dBSequence_ref="DBSEQ_CONA2_LUPAN" peptide_ref="PTD_RGLSIISPK" start="278" end="286" isDecoy="false" id="PTD_RGLSIISPK_DBSEQ_CONA2_LUPAN"/>
    <PeptideEvidence dBSequence_ref="DBSEQ_CONA2_LUPAN" peptide_ref="PTD_GLSII" start="279" end="283" isDecoy="false" id="PTD_GLSII_DBSEQ_CONA2_LUPAN"/>
    <PeptideEvidence dBSequence_ref="DBSEQ_CONA2_LUPAN" peptide_ref="PTD_GLSIIS" start="279" end="284" isDecoy="false" id="PTD_GLSIIS_DBSEQ_CONA2_LUPAN"/>
    <PeptideEvidence dBSequence_ref="DBSEQ_CONA2_LUPAN" peptide_ref="PTD_GLSIISPK" start="279" end="286" isDecoy="false" id="PTD_GLSIISPK_DBSEQ_CONA2_LUPAN"/>
    <PeptideEvidence dBSequence_ref="DBSEQ_CONA2_LUPAN" peptide_ref="PTD_LSIISPK" start="280" end="286" isDecoy="false" id="PTD_LSIISPK_DBSEQ_CONA2_LUPAN"/>
    <PeptideEvidence dBSequence_ref="DBSEQ_CONA2_LUPAN" peptide_ref="PTD_SIISPK" start="281" end="286" isDecoy="false" id="PTD_SIISPK_DBSEQ_CONA2_LUPAN"/>
    <PeptideEvidence dBSequence_ref="DBSEQ_CONA2_LUPAN" peptide_ref="PTD_IISPK" start="282" end="286" isDecoy="false" id="PTD_IISPK_DBSEQ_CONA2_LUPAN"/>
    <PeptideEvidence dBSequence_ref="DBSEQ_CONA2_LUPAN" peptide_ref="PTD_ISPK" start="283" end="286" isDecoy="false" id="PTD_ISPK_DBSEQ_CONA2_LUPAN"/>
    <PeptideEvidence dBSequence_ref="DBSEQ_CONA2_LUPAN" peptide_ref="PTD_NGLEETICTAR_8C" start="457" end="467" isDecoy="false" id="PTD_NGLEETICTAR_8C_DBSEQ_CONA2_LUPAN"/>
    <PeptideEvidence dBSequence_ref="DBSEQ_CONA2_LUPAN" peptide_ref="PTD_NGLEETICTARLLENIAKPSR_8C" start="457" end="477" isDecoy="false" id="PTD_NGLEETICTARLLENIAKPSR_8C_DBSEQ_CONA2_LUPAN"/>
    <PeptideEvidence dBSequence_ref="DBSEQ_CONA2_LUPAN" peptide_ref="PTD_LLEN" start="468" end="471" isDecoy="false" id="PTD_LLEN_DBSEQ_CONA2_LUPAN"/>
    <PeptideEvidence dBSequence_ref="DBSEQ_CONA2_LUPAN" peptide_ref="PTD_LLENI" start="468" end="472" isDecoy="false" id="PTD_LLENI_DBSEQ_CONA2_LUPAN"/>
    <PeptideEvidence dBSequence_ref="DBSEQ_CONA2_LUPAN" peptide_ref="PTD_LLENIAK" start="468" end="474" isDecoy="false" id="PTD_LLENIAK_DBSEQ_CONA2_LUPAN"/>
    <PeptideEvidence dBSequence_ref="DBSEQ_CONA2_LUPAN" peptide_ref="PTD_LLENIAKPSR" start="468" end="477" isDecoy="false" id="PTD_LLENIAKPSR_DBSEQ_CONA2_LUPAN"/>
    <PeptideEvidence dBSequence_ref="DBSEQ_CONA2_LUPAN" peptide_ref="PTD_LLENIAKPSRADL" start="468" end="480" isDecoy="false" id="PTD_LLENIAKPSRADL_DBSEQ_CONA2_LUPAN"/>
    <PeptideEvidence dBSequence_ref="DBSEQ_CONA2_LUPAN" peptide_ref="PTD_LLENIAKPSRADLY" start="468" end="481" isDecoy="false" id="PTD_LLENIAKPSRADLY_DBSEQ_CONA2_LUPAN"/>
    <PeptideEvidence dBSequence_ref="DBSEQ_CONA2_LUPAN" peptide_ref="PTD_LLENIAKPSRADLYN" start="468" end="482" isDecoy="false" id="PTD_LLENIAKPSRADLYN_DBSEQ_CONA2_LUPAN"/>
    <PeptideEvidence dBSequence_ref="DBSEQ_CONA2_LUPAN" peptide_ref="PTD_LLENIAKPSRADLYNPNAGR" start="468" end="487" isDecoy="false" id="PTD_LLENIAKPSRADLYNPNAGR_DBSEQ_CONA2_LUPAN"/>
    <PeptideEvidence dBSequence_ref="DBSEQ_CONA2_LUPAN" peptide_ref="PTD_LENIAKPSR" start="469" end="477" isDecoy="false" id="PTD_LENIAKPSR_DBSEQ_CONA2_LUPAN"/>
    <PeptideEvidence dBSequence_ref="DBSEQ_CONA2_LUPAN" peptide_ref="PTD_LENIAKPSRADLYNPNAGR" start="469" end="487" isDecoy="false" id="PTD_LENIAKPSRADLYNPNAGR_DBSEQ_CONA2_LUPAN"/>
    <PeptideEvidence dBSequence_ref="DBSEQ_CONA2_LUPAN" peptide_ref="PTD_ENIAKPSR" start="470" end="477" isDecoy="false" id="PTD_ENIAKPSR_DBSEQ_CONA2_LUPAN"/>
    <PeptideEvidence dBSequence_ref="DBSEQ_CONA2_LUPAN" peptide_ref="PTD_ENIAKPSRADLYNPNAGR" start="470" end="487" isDecoy="false" id="PTD_ENIAKPSRADLYNPNAGR_DBSEQ_CONA2_LUPAN"/>
    <PeptideEvidence dBSequence_ref="DBSEQ_CONA2_LUPAN" peptide_ref="PTD_NIAKPSR" start="471" end="477" isDecoy="false" id="PTD_NIAKPSR_DBSEQ_CONA2_LUPAN"/>
    <PeptideEvidence dBSequence_ref="DBSEQ_CONA2_LUPAN" peptide_ref="PTD_NIAKPSRADLYNPNAGR" start="471" end="487" isDecoy="false" id="PTD_NIAKPSRADLYNPNAGR_DBSEQ_CONA2_LUPAN"/>
    <PeptideEvidence dBSequence_ref="DBSEQ_CONA2_LUPAN" peptide_ref="PTD_IAKPSR" start="472" end="477" isDecoy="false" id="PTD_IAKPSR_DBSEQ_CONA2_LUPAN"/>
    <PeptideEvidence dBSequence_ref="DBSEQ_CONA2_LUPAN" peptide_ref="PTD_AKPSR" start="473" end="477" isDecoy="false" id="PTD_AKPSR_DBSEQ_CONA2_LUPAN"/>
    <PeptideEvidence dBSequence_ref="DBSEQ_CONA2_LUPAN" peptide_ref="PTD_AKPSRADLYNPNAGR" start="473" end="487" isDecoy="false" id="PTD_AKPSRADLYNPNAGR_DBSEQ_CONA2_LUPAN"/>
    <PeptideEvidence dBSequence_ref="DBSEQ_CONA2_LUPAN" peptide_ref="PTD_KPSR" start="474" end="477" isDecoy="false" id="PTD_KPSR_DBSEQ_CONA2_LUPAN"/>
    <PeptideEvidence dBSequence_ref="DBSEQ_CONA2_LUPAN" peptide_ref="PTD_ADLYN" start="478" end="482" isDecoy="false" id="PTD_ADLYN_DBSEQ_CONA2_LUPAN"/>
    <PeptideEvidence dBSequence_ref="DBSEQ_CONA2_LUPAN" peptide_ref="PTD_ADLYNPNAGR" start="478" end="487" isDecoy="false" id="PTD_ADLYNPNAGR_DBSEQ_CONA2_LUPAN"/>
    <PeptideEvidence dBSequence_ref="DBSEQ_CONA2_LUPAN" peptide_ref="PTD_DLYNPNAGR" start="479" end="487" isDecoy="false" id="PTD_DLYNPNAGR_DBSEQ_CONA2_LUPAN"/>
    <PeptideEvidence dBSequence_ref="DBSEQ_CONA2_LUPAN" peptide_ref="PTD_NPNAGR" start="482" end="487" isDecoy="false" id="PTD_NPNAGR_DBSEQ_CONA2_LUPAN"/>
    <PeptideEvidence dBSequence_ref="DBSEQ_CONA2_LUPAN" peptide_ref="PTD_PNAGR" start="483" end="487" isDecoy="false" id="PTD_PNAGR_DBSEQ_CONA2_LUPAN"/>
    <PeptideEvidence dBSequence_ref="DBSEQ_CONA2_LUPAN" peptide_ref="PTD_ISSVNSLTL" start="488" end="496" isDecoy="false" id="PTD_ISSVNSLTL_DBSEQ_CONA2_LUPAN"/>
    <PeptideEvidence dBSequence_ref="DBSEQ_CONA2_LUPAN" peptide_ref="PTD_ISSVNSLTLPILR" start="488" end="500" isDecoy="false" id="PTD_ISSVNSLTLPILR_DBSEQ_CONA2_LUPAN"/>
    <PeptideEvidence dBSequence_ref="DBSEQ_CONA2_LUPAN" peptide_ref="PTD_ISSVNSLTLPILRWFQLSADYVNLYR" start="488" end="513" isDecoy="false" id="PTD_ISSVNSLTLPILRWFQLSADYVNLYR_DBSEQ_CONA2_LUPAN"/>
    <PeptideEvidence dBSequence_ref="DBSEQ_CONA2_LUPAN" peptide_ref="PTD_SSVNSLTLPILR" start="489" end="500" isDecoy="false" id="PTD_SSVNSLTLPILR_DBSEQ_CONA2_LUPAN"/>
    <PeptideEvidence dBSequence_ref="DBSEQ_CONA2_LUPAN" peptide_ref="PTD_SVNSLTLPILR" start="490" end="500" isDecoy="false" id="PTD_SVNSLTLPILR_DBSEQ_CONA2_LUPAN"/>
    <PeptideEvidence dBSequence_ref="DBSEQ_CONA2_LUPAN" peptide_ref="PTD_NSLTLPILR" start="492" end="500" isDecoy="false" id="PTD_NSLTLPILR_DBSEQ_CONA2_LUPAN"/>
    <PeptideEvidence dBSequence_ref="DBSEQ_CONA2_LUPAN" peptide_ref="PTD_SLTLPILR" start="493" end="500" isDecoy="false" id="PTD_SLTLPILR_DBSEQ_CONA2_LUPAN"/>
    <PeptideEvidence dBSequence_ref="DBSEQ_CONA2_LUPAN" peptide_ref="PTD_LTLPILR" start="494" end="500" isDecoy="false" id="PTD_LTLPILR_DBSEQ_CONA2_LUPAN"/>
    <PeptideEvidence dBSequence_ref="DBSEQ_CONA2_LUPAN" peptide_ref="PTD_LPILR" start="496" end="500" isDecoy="false" id="PTD_LPILR_DBSEQ_CONA2_LUPAN"/>
    <PeptideEvidence dBSequence_ref="DBSEQ_CONA2_LUPAN" peptide_ref="PTD_PILR" start="497" end="500" isDecoy="false" id="PTD_PILR_DBSEQ_CONA2_LUPAN"/>
    <PeptideEvidence dBSequence_ref="DBSEQ_CONA2_LUPAN" peptide_ref="PTD_PILRWFQLSADYVNLYR" start="497" end="513" isDecoy="false" id="PTD_PILRWFQLSADYVNLYR_DBSEQ_CONA2_LUPAN"/>
    <PeptideEvidence dBSequence_ref="DBSEQ_CONA2_LUPAN" peptide_ref="PTD_WFQLSADYVNLYR" start="501" end="513" isDecoy="false" id="PTD_WFQLSADYVNLYR_DBSEQ_CONA2_LUPAN"/>
    <PeptideEvidence dBSequence_ref="DBSEQ_CONA2_LUPAN" peptide_ref="PTD_ADYVNLYR" start="506" end="513" isDecoy="false" id="PTD_ADYVNLYR_DBSEQ_CONA2_LUPAN"/>
    <PeptideEvidence dBSequence_ref="DBSEQ_CONA2_LUPAN" peptide_ref="PTD_NLYR" start="510" end="513" isDecoy="false" id="PTD_NLYR_DBSEQ_CONA2_LUPAN"/>
    <PeptideEvidence dBSequence_ref="DBSEQ_CONA2_LUPAN" peptide_ref="PTD_NGIYAPHWNINANSVIFVTR" start="514" end="533" isDecoy="false" id="PTD_NGIYAPHWNINANSVIFVTR_DBSEQ_CONA2_LUPAN"/>
    <PeptideEvidence dBSequence_ref="DBSEQ_CONA2_LUPAN" peptide_ref="PTD_IYAPHWNINANSVIFVTR" start="516" end="533" isDecoy="false" id="PTD_IYAPHWNINANSVIFVTR_DBSEQ_CONA2_LUPAN"/>
    <PeptideEvidence dBSequence_ref="DBSEQ_CONA2_LUPAN" peptide_ref="PTD_YAPHWNINANSVIFVTR" start="517" end="533" isDecoy="false" id="PTD_YAPHWNINANSVIFVTR_DBSEQ_CONA2_LUPAN"/>
    <PeptideEvidence dBSequence_ref="DBSEQ_CONA2_LUPAN" peptide_ref="PTD_IFVTR" start="529" end="533" isDecoy="false" id="PTD_IFVTR_DBSEQ_CONA2_LUPAN"/>
    <PeptideEvidence dBSequence_ref="DBSEQ_CONA2_LUPAN" peptide_ref="PTD_GRVQVVNCQGNSVFNDDLR_8C" start="536" end="554" isDecoy="false" id="PTD_GRVQVVNCQGNSVFNDDLR_8C_DBSEQ_CONA2_LUPAN"/>
    <PeptideEvidence dBSequence_ref="DBSEQ_CONA2_LUPAN" peptide_ref="PTD_VQVVNCQGNSVFNDDLR_6C" start="538" end="554" isDecoy="false" id="PTD_VQVVNCQGNSVFNDDLR_6C_DBSEQ_CONA2_LUPAN"/>
    <PeptideEvidence dBSequence_ref="DBSEQ_CONA2_LUPAN" peptide_ref="PTD_VQVVNCQGNSVFNDDLRR_6C" start="538" end="555" isDecoy="false" id="PTD_VQVVNCQGNSVFNDDLRR_6C_DBSEQ_CONA2_LUPAN"/>
    <PeptideEvidence dBSequence_ref="DBSEQ_CONA2_LUPAN" peptide_ref="PTD_QVVNCQGNSVFNDDLRR_5C" start="539" end="555" isDecoy="false" id="PTD_QVVNCQGNSVFNDDLRR_5C_DBSEQ_CONA2_LUPAN"/>
    <PeptideEvidence dBSequence_ref="DBSEQ_CONA2_LUPAN" peptide_ref="PTD_VVNCQGNSVFNDDLRR_4C" start="540" end="555" isDecoy="false" id="PTD_VVNCQGNSVFNDDLRR_4C_DBSEQ_CONA2_LUPAN"/>
    <PeptideEvidence dBSequence_ref="DBSEQ_CONA2_LUPAN" peptide_ref="PTD_VNCQGNSVFNDDLRR_3C" start="541" end="555" isDecoy="false" id="PTD_VNCQGNSVFNDDLRR_3C_DBSEQ_CONA2_LUPAN"/>
    <PeptideEvidence dBSequence_ref="DBSEQ_CONA2_LUPAN" peptide_ref="PTD_QGNSVFNDDLRR" start="544" end="555" isDecoy="false" id="PTD_QGNSVFNDDLRR_DBSEQ_CONA2_LUPAN"/>
    <PeptideEvidence dBSequence_ref="DBSEQ_CONA2_LUPAN" peptide_ref="PTD_RGQL" start="555" end="558" isDecoy="false" id="PTD_RGQL_DBSEQ_CONA2_LUPAN"/>
    <PeptideEvidence dBSequence_ref="DBSEQ_CONA2_LUPAN" peptide_ref="PTD_RGQLL" start="555" end="559" isDecoy="false" id="PTD_RGQLL_DBSEQ_CONA2_LUPAN"/>
    <PeptideEvidence dBSequence_ref="DBSEQ_CONA2_LUPAN" peptide_ref="PTD_RGQLLV" start="555" end="560" isDecoy="false" id="PTD_RGQLLV_DBSEQ_CONA2_LUPAN"/>
    <PeptideEvidence dBSequence_ref="DBSEQ_CONA2_LUPAN" peptide_ref="PTD_RGQLLVV" start="555" end="561" isDecoy="false" id="PTD_RGQLLVV_DBSEQ_CONA2_LUPAN"/>
    <PeptideEvidence dBSequence_ref="DBSEQ_CONA2_LUPAN" peptide_ref="PTD_RGQLLVVPQN" start="555" end="564" isDecoy="false" id="PTD_RGQLLVVPQN_DBSEQ_CONA2_LUPAN"/>
    <PeptideEvidence dBSequence_ref="DBSEQ_CONA2_LUPAN" peptide_ref="PTD_RGQLLVVPQNF" start="555" end="565" isDecoy="false" id="PTD_RGQLLVVPQNF_DBSEQ_CONA2_LUPAN"/>
    <PeptideEvidence dBSequence_ref="DBSEQ_CONA2_LUPAN" peptide_ref="PTD_RGQLLVVPQNFV" start="555" end="566" isDecoy="false" id="PTD_RGQLLVVPQNFV_DBSEQ_CONA2_LUPAN"/>
    <PeptideEvidence dBSequence_ref="DBSEQ_CONA2_LUPAN" peptide_ref="PTD_RGQLLVVPQNFVVAHQAGDE" start="555" end="574" isDecoy="false" id="PTD_RGQLLVVPQNFVVAHQAGDE_DBSEQ_CONA2_LUPAN"/>
    <PeptideEvidence dBSequence_ref="DBSEQ_CONA2_LUPAN" peptide_ref="PTD_RGQLLVVPQNFVVAHQAGDEGFEFI" start="555" end="579" isDecoy="false" id="PTD_RGQLLVVPQNFVVAHQAGDEGFEFI_DBSEQ_CONA2_LUPAN"/>
    <PeptideEvidence dBSequence_ref="DBSEQ_CONA2_LUPAN" peptide_ref="PTD_RGQLLVVPQNFVVAHQAGDEGFEFIAF" start="555" end="581" isDecoy="false" id="PTD_RGQLLVVPQNFVVAHQAGDEGFEFIAF_DBSEQ_CONA2_LUPAN"/>
    <PeptideEvidence dBSequence_ref="DBSEQ_CONA2_LUPAN" peptide_ref="PTD_RGQLLVVPQNFVVAHQAGDEGFEFIAFK" start="555" end="582" isDecoy="false" id="PTD_RGQLLVVPQNFVVAHQAGDEGFEFIAFK_DBSEQ_CONA2_LUPAN"/>
    <PeptideEvidence dBSequence_ref="DBSEQ_CONA2_LUPAN" peptide_ref="PTD_GQLLVV" start="556" end="561" isDecoy="false" id="PTD_GQLLVV_DBSEQ_CONA2_LUPAN"/>
    <PeptideEvidence dBSequence_ref="DBSEQ_CONA2_LUPAN" peptide_ref="PTD_GQLLVVPQNFV" start="556" end="566" isDecoy="false" id="PTD_GQLLVVPQNFV_DBSEQ_CONA2_LUPAN"/>
    <PeptideEvidence dBSequence_ref="DBSEQ_CONA2_LUPAN" peptide_ref="PTD_GQLLVVPQNFVVAHQAGDEG" start="556" end="575" isDecoy="false" id="PTD_GQLLVVPQNFVVAHQAGDEG_DBSEQ_CONA2_LUPAN"/>
    <PeptideEvidence dBSequence_ref="DBSEQ_CONA2_LUPAN" peptide_ref="PTD_GQLLVVPQNFVVAHQAGDEGFEFIAFK" start="556" end="582" isDecoy="false" id="PTD_GQLLVVPQNFVVAHQAGDEGFEFIAFK_DBSEQ_CONA2_LUPAN"/>
    <PeptideEvidence dBSequence_ref="DBSEQ_CONA2_LUPAN" peptide_ref="PTD_GQLLVVPQNFVVAHQAGDEGFEFIAFKTNDLAATSPVK" start="556" end="593" isDecoy="false" id="PTD_GQLLVVPQNFVVAHQAGDEGFEFIAFKTNDLAATSPVK_DBSEQ_CONA2_LUPAN"/>
    <PeptideEvidence dBSequence_ref="DBSEQ_CONA2_LUPAN" peptide_ref="PTD_VVPQNFVVAHQAGDEGFEFIAFK" start="560" end="582" isDecoy="false" id="PTD_VVPQNFVVAHQAGDEGFEFIAFK_DBSEQ_CONA2_LUPAN"/>
    <PeptideEvidence dBSequence_ref="DBSEQ_CONA2_LUPAN" peptide_ref="PTD_VPQNFVVAHQAGDEGFEFIAFK" start="561" end="582" isDecoy="false" id="PTD_VPQNFVVAHQAGDEGFEFIAFK_DBSEQ_CONA2_LUPAN"/>
    <PeptideEvidence dBSequence_ref="DBSEQ_CONA2_LUPAN" peptide_ref="PTD_PQNFVVAHQAGDEGFEFIAFK" start="562" end="582" isDecoy="false" id="PTD_PQNFVVAHQAGDEGFEFIAFK_DBSEQ_CONA2_LUPAN"/>
    <PeptideEvidence dBSequence_ref="DBSEQ_CONA2_LUPAN" peptide_ref="PTD_QNFVVAHQAGDEGFEFIAFK" start="563" end="582" isDecoy="false" id="PTD_QNFVVAHQAGDEGFEFIAFK_DBSEQ_CONA2_LUPAN"/>
    <PeptideEvidence dBSequence_ref="DBSEQ_CONA2_LUPAN" peptide_ref="PTD_NFVVAHQAGDEGFEFIAFK" start="564" end="582" isDecoy="false" id="PTD_NFVVAHQAGDEGFEFIAFK_DBSEQ_CONA2_LUPAN"/>
    <PeptideEvidence dBSequence_ref="DBSEQ_CONA2_LUPAN" peptide_ref="PTD_FVVAHQAGDEGFEFIAFK" start="565" end="582" isDecoy="false" id="PTD_FVVAHQAGDEGFEFIAFK_DBSEQ_CONA2_LUPAN"/>
    <PeptideEvidence dBSequence_ref="DBSEQ_CONA2_LUPAN" peptide_ref="PTD_VVAHQAGDEGFEFIAFK" start="566" end="582" isDecoy="false" id="PTD_VVAHQAGDEGFEFIAFK_DBSEQ_CONA2_LUPAN"/>
    <PeptideEvidence dBSequence_ref="DBSEQ_CONA2_LUPAN" peptide_ref="PTD_VAHQAGDEGFEFIAFK" start="567" end="582" isDecoy="false" id="PTD_VAHQAGDEGFEFIAFK_DBSEQ_CONA2_LUPAN"/>
    <PeptideEvidence dBSequence_ref="DBSEQ_CONA2_LUPAN" peptide_ref="PTD_AHQAGDEGFEFIAFK" start="568" end="582" isDecoy="false" id="PTD_AHQAGDEGFEFIAFK_DBSEQ_CONA2_LUPAN"/>
    <PeptideEvidence dBSequence_ref="DBSEQ_CONA2_LUPAN" peptide_ref="PTD_HQAGDEGFEFIAFK" start="569" end="582" isDecoy="false" id="PTD_HQAGDEGFEFIAFK_DBSEQ_CONA2_LUPAN"/>
    <PeptideEvidence dBSequence_ref="DBSEQ_CONA2_LUPAN" peptide_ref="PTD_GFEFIAFK" start="575" end="582" isDecoy="false" id="PTD_GFEFIAFK_DBSEQ_CONA2_LUPAN"/>
    <PeptideEvidence dBSequence_ref="DBSEQ_CONA2_LUPAN" peptide_ref="PTD_FIAFK" start="578" end="582" isDecoy="false" id="PTD_FIAFK_DBSEQ_CONA2_LUPAN"/>
    <PeptideEvidence dBSequence_ref="DBSEQ_CONA2_LUPAN" peptide_ref="PTD_TNDLAATSPVK" start="583" end="593" isDecoy="false" id="PTD_TNDLAATSPVK_DBSEQ_CONA2_LUPAN"/>
    <PeptideEvidence dBSequence_ref="DBSEQ_CONA2_LUPAN" peptide_ref="PTD_TNDLAATSPVKQVFR" start="583" end="597" isDecoy="false" id="PTD_TNDLAATSPVKQVFR_DBSEQ_CONA2_LUPAN"/>
    <PeptideEvidence dBSequence_ref="DBSEQ_CONA2_LUPAN" peptide_ref="PTD_NDLAATSPVK" start="584" end="593" isDecoy="false" id="PTD_NDLAATSPVK_DBSEQ_CONA2_LUPAN"/>
    <PeptideEvidence dBSequence_ref="DBSEQ_CONA2_LUPAN" peptide_ref="PTD_NDLAATSPVKQVFR" start="584" end="597" isDecoy="false" id="PTD_NDLAATSPVKQVFR_DBSEQ_CONA2_LUPAN"/>
    <PeptideEvidence dBSequence_ref="DBSEQ_CONA2_LUPAN" peptide_ref="PTD_DLAATSPVK" start="585" end="593" isDecoy="false" id="PTD_DLAATSPVK_DBSEQ_CONA2_LUPAN"/>
    <PeptideEvidence dBSequence_ref="DBSEQ_CONA2_LUPAN" peptide_ref="PTD_DLAATSPVKQVFR" start="585" end="597" isDecoy="false" id="PTD_DLAATSPVKQVFR_DBSEQ_CONA2_LUPAN"/>
    <PeptideEvidence dBSequence_ref="DBSEQ_CONA2_LUPAN" peptide_ref="PTD_LAATSPVK" start="586" end="593" isDecoy="false" id="PTD_LAATSPVK_DBSEQ_CONA2_LUPAN"/>
    <PeptideEvidence dBSequence_ref="DBSEQ_CONA2_LUPAN" peptide_ref="PTD_AATSPVK" start="587" end="593" isDecoy="false" id="PTD_AATSPVK_DBSEQ_CONA2_LUPAN"/>
    <PeptideEvidence dBSequence_ref="DBSEQ_CONA2_LUPAN" peptide_ref="PTD_ATSPVK" start="588" end="593" isDecoy="false" id="PTD_ATSPVK_DBSEQ_CONA2_LUPAN"/>
    <PeptideEvidence dBSequence_ref="DBSEQ_CONA2_LUPAN" peptide_ref="PTD_QVFRGIPAEVLANAFGLR" start="594" end="611" isDecoy="false" id="PTD_QVFRGIPAEVLANAFGLR_DBSEQ_CONA2_LUPAN"/>
    <PeptideEvidence dBSequence_ref="DBSEQ_CONA2_LUPAN" peptide_ref="PTD_GIPAEVL" start="598" end="604" isDecoy="false" id="PTD_GIPAEVL_DBSEQ_CONA2_LUPAN"/>
    <PeptideEvidence dBSequence_ref="DBSEQ_CONA2_LUPAN" peptide_ref="PTD_GIPAEVLA" start="598" end="605" isDecoy="false" id="PTD_GIPAEVLA_DBSEQ_CONA2_LUPAN"/>
    <PeptideEvidence dBSequence_ref="DBSEQ_CONA2_LUPAN" peptide_ref="PTD_GIPAEVLANAF" start="598" end="608" isDecoy="false" id="PTD_GIPAEVLANAF_DBSEQ_CONA2_LUPAN"/>
    <PeptideEvidence dBSequence_ref="DBSEQ_CONA2_LUPAN" peptide_ref="PTD_GIPAEVLANAFGLR" start="598" end="611" isDecoy="false" id="PTD_GIPAEVLANAFGLR_DBSEQ_CONA2_LUPAN"/>
    <PeptideEvidence dBSequence_ref="DBSEQ_CONA2_LUPAN" peptide_ref="PTD_GIPAEVLANAFGLRLNQVSQLK" start="598" end="619" isDecoy="false" id="PTD_GIPAEVLANAFGLRLNQVSQLK_DBSEQ_CONA2_LUPAN"/>
    <PeptideEvidence dBSequence_ref="DBSEQ_CONA2_LUPAN" peptide_ref="PTD_PAEVLANAFGLR" start="600" end="611" isDecoy="false" id="PTD_PAEVLANAFGLR_DBSEQ_CONA2_LUPAN"/>
    <PeptideEvidence dBSequence_ref="DBSEQ_CONA2_LUPAN" peptide_ref="PTD_AEVLANAFGLR" start="601" end="611" isDecoy="false" id="PTD_AEVLANAFGLR_DBSEQ_CONA2_LUPAN"/>
    <PeptideEvidence dBSequence_ref="DBSEQ_CONA2_LUPAN" peptide_ref="PTD_EVLANAFGLR" start="602" end="611" isDecoy="false" id="PTD_EVLANAFGLR_DBSEQ_CONA2_LUPAN"/>
    <PeptideEvidence dBSequence_ref="DBSEQ_CONA2_LUPAN" peptide_ref="PTD_VLANAFGLR" start="603" end="611" isDecoy="false" id="PTD_VLANAFGLR_DBSEQ_CONA2_LUPAN"/>
    <PeptideEvidence dBSequence_ref="DBSEQ_CONA2_LUPAN" peptide_ref="PTD_VLANAFGLRLNQVSQLK" start="603" end="619" isDecoy="false" id="PTD_VLANAFGLRLNQVSQLK_DBSEQ_CONA2_LUPAN"/>
    <PeptideEvidence dBSequence_ref="DBSEQ_CONA2_LUPAN" peptide_ref="PTD_LANAFGLR" start="604" end="611" isDecoy="false" id="PTD_LANAFGLR_DBSEQ_CONA2_LUPAN"/>
    <PeptideEvidence dBSequence_ref="DBSEQ_CONA2_LUPAN" peptide_ref="PTD_LANAFGLRLNQVSQLK" start="604" end="619" isDecoy="false" id="PTD_LANAFGLRLNQVSQLK_DBSEQ_CONA2_LUPAN"/>
    <PeptideEvidence dBSequence_ref="DBSEQ_CONA2_LUPAN" peptide_ref="PTD_ANAFGLR" start="605" end="611" isDecoy="false" id="PTD_ANAFGLR_DBSEQ_CONA2_LUPAN"/>
    <PeptideEvidence dBSequence_ref="DBSEQ_CONA2_LUPAN" peptide_ref="PTD_ANAFGLRLNQVSQLK" start="605" end="619" isDecoy="false" id="PTD_ANAFGLRLNQVSQLK_DBSEQ_CONA2_LUPAN"/>
    <PeptideEvidence dBSequence_ref="DBSEQ_CONA2_LUPAN" peptide_ref="PTD_NAFGLR" start="606" end="611" isDecoy="false" id="PTD_NAFGLR_DBSEQ_CONA2_LUPAN"/>
    <PeptideEvidence dBSequence_ref="DBSEQ_CONA2_LUPAN" peptide_ref="PTD_NAFGLRLNQVSQLK" start="606" end="619" isDecoy="false" id="PTD_NAFGLRLNQVSQLK_DBSEQ_CONA2_LUPAN"/>
    <PeptideEvidence dBSequence_ref="DBSEQ_CONA2_LUPAN" peptide_ref="PTD_AFGLR" start="607" end="611" isDecoy="false" id="PTD_AFGLR_DBSEQ_CONA2_LUPAN"/>
    <PeptideEvidence dBSequence_ref="DBSEQ_CONA2_LUPAN" peptide_ref="PTD_FGLR" start="608" end="611" isDecoy="false" id="PTD_FGLR_DBSEQ_CONA2_LUPAN"/>
    <PeptideEvidence dBSequence_ref="DBSEQ_CONA2_LUPAN" peptide_ref="PTD_FGLRLNQVSQLK" start="608" end="619" isDecoy="false" id="PTD_FGLRLNQVSQLK_DBSEQ_CONA2_LUPAN"/>
    <PeptideEvidence dBSequence_ref="DBSEQ_CONA2_LUPAN" peptide_ref="PTD_GLRLNQVSQLK" start="609" end="619" isDecoy="false" id="PTD_GLRLNQVSQLK_DBSEQ_CONA2_LUPAN"/>
    <PeptideEvidence dBSequence_ref="DBSEQ_CONA2_LUPAN" peptide_ref="PTD_LNQVSQLK" start="612" end="619" isDecoy="false" id="PTD_LNQVSQLK_DBSEQ_CONA2_LUPAN"/>
    <PeptideEvidence dBSequence_ref="DBSEQ_CONA2_LUPAN" peptide_ref="PTD_NQVSQLK" start="613" end="619" isDecoy="false" id="PTD_NQVSQLK_DBSEQ_CONA2_LUPAN"/>
    <PeptideEvidence dBSequence_ref="DBSEQ_CONA2_LUPAN" peptide_ref="PTD_QVSQLK" start="614" end="619" isDecoy="false" id="PTD_QVSQLK_DBSEQ_CONA2_LUPAN"/>
    <PeptideEvidence dBSequence_ref="DBSEQ_CONA2_LUPAN" peptide_ref="PTD_VSQLK" start="615" end="619" isDecoy="false" id="PTD_VSQLK_DBSEQ_CONA2_LUPAN"/>
    <PeptideEvidence dBSequence_ref="DBSEQ_CONA1_LUPAN" peptide_ref="PTD_QQPQQNECQFQR_8C" start="24" end="35" isDecoy="false" id="PTD_QQPQQNECQFQR_8C_DBSEQ_CONA1_LUPAN"/>
    <PeptideEvidence dBSequence_ref="DBSEQ_CONA1_LUPAN" peptide_ref="PTD_LNALE" start="36" end="40" isDecoy="false" id="PTD_LNALE_DBSEQ_CONA1_LUPAN"/>
    <PeptideEvidence dBSequence_ref="DBSEQ_CONA1_LUPAN" peptide_ref="PTD_LNALEPDNSVK" start="36" end="46" isDecoy="false" id="PTD_LNALEPDNSVK_DBSEQ_CONA1_LUPAN"/>
    <PeptideEvidence dBSequence_ref="DBSEQ_CONA1_LUPAN" peptide_ref="PTD_LNALEPDNSVKSEAGTIET" start="36" end="54" isDecoy="false" id="PTD_LNALEPDNSVKSEAGTIET_DBSEQ_CONA1_LUPAN"/>
    <PeptideEvidence dBSequence_ref="DBSEQ_CONA1_LUPAN" peptide_ref="PTD_LNALEPDNSVKSEAGTIETWN" start="36" end="56" isDecoy="false" id="PTD_LNALEPDNSVKSEAGTIETWN_DBSEQ_CONA1_LUPAN"/>
    <PeptideEvidence dBSequence_ref="DBSEQ_CONA1_LUPAN" peptide_ref="PTD_LNALEPDNSVKSEAGTIETWNPNNDQLR" start="36" end="63" isDecoy="false" id="PTD_LNALEPDNSVKSEAGTIETWNPNNDQLR_DBSEQ_CONA1_LUPAN"/>
    <PeptideEvidence dBSequence_ref="DBSEQ_CONA1_LUPAN" peptide_ref="PTD_LEPDNSVK" start="39" end="46" isDecoy="false" id="PTD_LEPDNSVK_DBSEQ_CONA1_LUPAN"/>
    <PeptideEvidence dBSequence_ref="DBSEQ_CONA1_LUPAN" peptide_ref="PTD_EPDNSVK" start="40" end="46" isDecoy="false" id="PTD_EPDNSVK_DBSEQ_CONA1_LUPAN"/>
    <PeptideEvidence dBSequence_ref="DBSEQ_CONA1_LUPAN" peptide_ref="PTD_PDNSVK" start="41" end="46" isDecoy="false" id="PTD_PDNSVK_DBSEQ_CONA1_LUPAN"/>
    <PeptideEvidence dBSequence_ref="DBSEQ_CONA1_LUPAN" peptide_ref="PTD_SEAGTIET" start="47" end="54" isDecoy="false" id="PTD_SEAGTIET_DBSEQ_CONA1_LUPAN"/>
    <PeptideEvidence dBSequence_ref="DBSEQ_CONA1_LUPAN" peptide_ref="PTD_SEAGTIETW" start="47" end="55" isDecoy="false" id="PTD_SEAGTIETW_DBSEQ_CONA1_LUPAN"/>
    <PeptideEvidence dBSequence_ref="DBSEQ_CONA1_LUPAN" peptide_ref="PTD_SEAGTIETWN" start="47" end="56" isDecoy="false" id="PTD_SEAGTIETWN_DBSEQ_CONA1_LUPAN"/>
    <PeptideEvidence dBSequence_ref="DBSEQ_CONA1_LUPAN" peptide_ref="PTD_SEAGTIETWNPNNDQLR" start="47" end="63" isDecoy="false" id="PTD_SEAGTIETWNPNNDQLR_DBSEQ_CONA1_LUPAN"/>
    <PeptideEvidence dBSequence_ref="DBSEQ_CONA1_LUPAN" peptide_ref="PTD_NPNNDQLR" start="56" end="63" isDecoy="false" id="PTD_NPNNDQLR_DBSEQ_CONA1_LUPAN"/>
    <PeptideEvidence dBSequence_ref="DBSEQ_CONA1_LUPAN" peptide_ref="PTD_PNNDQLR" start="57" end="63" isDecoy="false" id="PTD_PNNDQLR_DBSEQ_CONA1_LUPAN"/>
    <PeptideEvidence dBSequence_ref="DBSEQ_CONA1_LUPAN" peptide_ref="PTD_NDQLR" start="59" end="63" isDecoy="false" id="PTD_NDQLR_DBSEQ_CONA1_LUPAN"/>
    <PeptideEvidence dBSequence_ref="DBSEQ_CONA1_LUPAN" peptide_ref="PTD_CAGVALSR_1C" start="64" end="71" isDecoy="false" id="PTD_CAGVALSR_1C_DBSEQ_CONA1_LUPAN"/>
    <PeptideEvidence dBSequence_ref="DBSEQ_CONA1_LUPAN" peptide_ref="PTD_AGVALSR" start="65" end="71" isDecoy="false" id="PTD_AGVALSR_DBSEQ_CONA1_LUPAN"/>
    <PeptideEvidence dBSequence_ref="DBSEQ_CONA1_LUPAN" peptide_ref="PTD_GVALSR" start="66" end="71" isDecoy="false" id="PTD_GVALSR_DBSEQ_CONA1_LUPAN"/>
    <PeptideEvidence dBSequence_ref="DBSEQ_CONA1_LUPAN" peptide_ref="PTD_NGLRRPFYTNAPQEIYIQQGR" start="77" end="97" isDecoy="false" id="PTD_NGLRRPFYTNAPQEIYIQQGR_DBSEQ_CONA1_LUPAN"/>
    <PeptideEvidence dBSequence_ref="DBSEQ_CONA1_LUPAN" peptide_ref="PTD_RPFYTN" start="81" end="86" isDecoy="false" id="PTD_RPFYTN_DBSEQ_CONA1_LUPAN"/>
    <PeptideEvidence dBSequence_ref="DBSEQ_CONA1_LUPAN" peptide_ref="PTD_RPFYTNA" start="81" end="87" isDecoy="false" id="PTD_RPFYTNA_DBSEQ_CONA1_LUPAN"/>
    <PeptideEvidence dBSequence_ref="DBSEQ_CONA1_LUPAN" peptide_ref="PTD_RPFYTNAPQE" start="81" end="90" isDecoy="false" id="PTD_RPFYTNAPQE_DBSEQ_CONA1_LUPAN"/>
    <PeptideEvidence dBSequence_ref="DBSEQ_CONA1_LUPAN" peptide_ref="PTD_RPFYTNAPQEI" start="81" end="91" isDecoy="false" id="PTD_RPFYTNAPQEI_DBSEQ_CONA1_LUPAN"/>
    <PeptideEvidence dBSequence_ref="DBSEQ_CONA1_LUPAN" peptide_ref="PTD_RPFYTNAPQEIY" start="81" end="92" isDecoy="false" id="PTD_RPFYTNAPQEIY_DBSEQ_CONA1_LUPAN"/>
    <PeptideEvidence dBSequence_ref="DBSEQ_CONA1_LUPAN" peptide_ref="PTD_RPFYTNAPQEIYIQQGR" start="81" end="97" isDecoy="false" id="PTD_RPFYTNAPQEIYIQQGR_DBSEQ_CONA1_LUPAN"/>
    <PeptideEvidence dBSequence_ref="DBSEQ_CONA1_LUPAN" peptide_ref="PTD_APQEIYIQQGR" start="87" end="97" isDecoy="false" id="PTD_APQEIYIQQGR_DBSEQ_CONA1_LUPAN"/>
    <PeptideEvidence dBSequence_ref="DBSEQ_CONA1_LUPAN" peptide_ref="PTD_PQEIYIQQGR" start="88" end="97" isDecoy="false" id="PTD_PQEIYIQQGR_DBSEQ_CONA1_LUPAN"/>
    <PeptideEvidence dBSequence_ref="DBSEQ_CONA1_LUPAN" peptide_ref="PTD_QEIYIQQGR" start="89" end="97" isDecoy="false" id="PTD_QEIYIQQGR_DBSEQ_CONA1_LUPAN"/>
    <PeptideEvidence dBSequence_ref="DBSEQ_CONA1_LUPAN" peptide_ref="PTD_EIYIQQGR" start="90" end="97" isDecoy="false" id="PTD_EIYIQQGR_DBSEQ_CONA1_LUPAN"/>
    <PeptideEvidence dBSequence_ref="DBSEQ_CONA1_LUPAN" peptide_ref="PTD_IYIQQGR" start="91" end="97" isDecoy="false" id="PTD_IYIQQGR_DBSEQ_CONA1_LUPAN"/>
    <PeptideEvidence dBSequence_ref="DBSEQ_CONA1_LUPAN" peptide_ref="PTD_YIQQGR" start="92" end="97" isDecoy="false" id="PTD_YIQQGR_DBSEQ_CONA1_LUPAN"/>
    <PeptideEvidence dBSequence_ref="DBSEQ_CONA1_LUPAN" peptide_ref="PTD_IQQGR" start="93" end="97" isDecoy="false" id="PTD_IQQGR_DBSEQ_CONA1_LUPAN"/>
    <PeptideEvidence dBSequence_ref="DBSEQ_CONA1_LUPAN" peptide_ref="PTD_QQGR" start="94" end="97" isDecoy="false" id="PTD_QQGR_DBSEQ_CONA1_LUPAN"/>
    <PeptideEvidence dBSequence_ref="DBSEQ_CONA1_LUPAN" peptide_ref="PTD_GIFGL" start="98" end="102" isDecoy="false" id="PTD_GIFGL_DBSEQ_CONA1_LUPAN"/>
    <PeptideEvidence dBSequence_ref="DBSEQ_CONA1_LUPAN" peptide_ref="PTD_GIFGLI" start="98" end="103" isDecoy="false" id="PTD_GIFGLI_DBSEQ_CONA1_LUPAN"/>
    <PeptideEvidence dBSequence_ref="DBSEQ_CONA1_LUPAN" peptide_ref="PTD_GIFGLIFPGCR_10C" start="98" end="108" isDecoy="false" id="PTD_GIFGLIFPGCR_10C_DBSEQ_CONA1_LUPAN"/>
    <PeptideEvidence dBSequence_ref="DBSEQ_CONA1_LUPAN" peptide_ref="PTD_GIFGLIFPGCRETYEEPQEQEQGQGPRPQDR_10C" start="98" end="128" isDecoy="false" id="PTD_GIFGLIFPGCRETYEEPQEQEQGQGPRPQDR_10C_DBSEQ_CONA1_LUPAN"/>
    <PeptideEvidence dBSequence_ref="DBSEQ_CONA1_LUPAN" peptide_ref="PTD_GLIFPGCR_7C" start="101" end="108" isDecoy="false" id="PTD_GLIFPGCR_7C_DBSEQ_CONA1_LUPAN"/>
    <PeptideEvidence dBSequence_ref="DBSEQ_CONA1_LUPAN" peptide_ref="PTD_IFPGCR_5C" start="103" end="108" isDecoy="false" id="PTD_IFPGCR_5C_DBSEQ_CONA1_LUPAN"/>
    <PeptideEvidence dBSequence_ref="DBSEQ_CONA1_LUPAN" peptide_ref="PTD_FPGCR_4C" start="104" end="108" isDecoy="false" id="PTD_FPGCR_4C_DBSEQ_CONA1_LUPAN"/>
    <PeptideEvidence dBSequence_ref="DBSEQ_CONA1_LUPAN" peptide_ref="PTD_PGCR_3C" start="105" end="108" isDecoy="false" id="PTD_PGCR_3C_DBSEQ_CONA1_LUPAN"/>
    <PeptideEvidence dBSequence_ref="DBSEQ_CONA1_LUPAN" peptide_ref="PTD_ETYEEPQEQEQGQGPRPQDR" start="109" end="128" isDecoy="false" id="PTD_ETYEEPQEQEQGQGPRPQDR_DBSEQ_CONA1_LUPAN"/>
    <PeptideEvidence dBSequence_ref="DBSEQ_CONA1_LUPAN" peptide_ref="PTD_EEPQEQEQGQGPRPQDR" start="112" end="128" isDecoy="false" id="PTD_EEPQEQEQGQGPRPQDR_DBSEQ_CONA1_LUPAN"/>
    <PeptideEvidence dBSequence_ref="DBSEQ_CONA1_LUPAN" peptide_ref="PTD_PQEQEQGQGPRPQDR" start="114" end="128" isDecoy="false" id="PTD_PQEQEQGQGPRPQDR_DBSEQ_CONA1_LUPAN"/>
    <PeptideEvidence dBSequence_ref="DBSEQ_CONA1_LUPAN" peptide_ref="PTD_QEQEQGQGPRPQDR" start="115" end="128" isDecoy="false" id="PTD_QEQEQGQGPRPQDR_DBSEQ_CONA1_LUPAN"/>
    <PeptideEvidence dBSequence_ref="DBSEQ_CONA1_LUPAN" peptide_ref="PTD_QEQGQGPRPQDR" start="117" end="128" isDecoy="false" id="PTD_QEQGQGPRPQDR_DBSEQ_CONA1_LUPAN"/>
    <PeptideEvidence dBSequence_ref="DBSEQ_CONA1_LUPAN" peptide_ref="PTD_VEHFREGDIIAVPTGVPFWMYNNEQTPVIAITLIDTTNLDNQLDQIPR" start="132" end="179" isDecoy="false" id="PTD_VEHFREGDIIAVPTGVPFWMYNNEQTPVIAITLIDTTNLDNQLDQIPR_DBSEQ_CONA1_LUPAN"/>
    <PeptideEvidence dBSequence_ref="DBSEQ_CONA1_LUPAN" peptide_ref="PTD_EGDIIAV" start="137" end="143" isDecoy="false" id="PTD_EGDIIAV_DBSEQ_CONA1_LUPAN"/>
    <PeptideEvidence dBSequence_ref="DBSEQ_CONA1_LUPAN" peptide_ref="PTD_EGDIIAVPTGVPFWMYNNEQTPVIAITLIDTTNLDNQLDQIPR" start="137" end="179" isDecoy="false" id="PTD_EGDIIAVPTGVPFWMYNNEQTPVIAITLIDTTNLDNQLDQIPR_DBSEQ_CONA1_LUPAN"/>
    <PeptideEvidence dBSequence_ref="DBSEQ_CONA1_LUPAN" peptide_ref="PTD_EGDIIAVPTGVPFWMYNNEQTPVIAITLIDTTNLDNQLDQIPRR" start="137" end="180" isDecoy="false" id="PTD_EGDIIAVPTGVPFWMYNNEQTPVIAITLIDTTNLDNQLDQIPRR_DBSEQ_CONA1_LUPAN"/>
    <PeptideEvidence dBSequence_ref="DBSEQ_CONA1_LUPAN" peptide_ref="PTD_IDTTNLDNQLDQIPRR" start="165" end="180" isDecoy="false" id="PTD_IDTTNLDNQLDQIPRR_DBSEQ_CONA1_LUPAN"/>
    <PeptideEvidence dBSequence_ref="DBSEQ_CONA1_LUPAN" peptide_ref="PTD_RFYLSGN" start="180" end="186" isDecoy="false" id="PTD_RFYLSGN_DBSEQ_CONA1_LUPAN"/>
    <PeptideEvidence dBSequence_ref="DBSEQ_CONA1_LUPAN" peptide_ref="PTD_RFYLSGNQE" start="180" end="188" isDecoy="false" id="PTD_RFYLSGNQE_DBSEQ_CONA1_LUPAN"/>
    <PeptideEvidence dBSequence_ref="DBSEQ_CONA1_LUPAN" peptide_ref="PTD_RFYLSGNQEQE" start="180" end="190" isDecoy="false" id="PTD_RFYLSGNQEQE_DBSEQ_CONA1_LUPAN"/>
    <PeptideEvidence dBSequence_ref="DBSEQ_CONA1_LUPAN" peptide_ref="PTD_RFYLSGNQEQEF" start="180" end="191" isDecoy="false" id="PTD_RFYLSGNQEQEF_DBSEQ_CONA1_LUPAN"/>
    <PeptideEvidence dBSequence_ref="DBSEQ_CONA1_LUPAN" peptide_ref="PTD_RFYLSGNQEQEFLQ" start="180" end="193" isDecoy="false" id="PTD_RFYLSGNQEQEFLQ_DBSEQ_CONA1_LUPAN"/>
    <PeptideEvidence dBSequence_ref="DBSEQ_CONA1_LUPAN" peptide_ref="PTD_RFYLSGNQEQEFLQYQQK" start="180" end="197" isDecoy="false" id="PTD_RFYLSGNQEQEFLQYQQK_DBSEQ_CONA1_LUPAN"/>
    <PeptideEvidence dBSequence_ref="DBSEQ_CONA1_LUPAN" peptide_ref="PTD_FYLSGNQEQE" start="181" end="190" isDecoy="false" id="PTD_FYLSGNQEQE_DBSEQ_CONA1_LUPAN"/>
    <PeptideEvidence dBSequence_ref="DBSEQ_CONA1_LUPAN" peptide_ref="PTD_FYLSGNQEQEFL" start="181" end="192" isDecoy="false" id="PTD_FYLSGNQEQEFL_DBSEQ_CONA1_LUPAN"/>
    <PeptideEvidence dBSequence_ref="DBSEQ_CONA1_LUPAN" peptide_ref="PTD_FYLSGNQEQEFLQ" start="181" end="193" isDecoy="false" id="PTD_FYLSGNQEQEFLQ_DBSEQ_CONA1_LUPAN"/>
    <PeptideEvidence dBSequence_ref="DBSEQ_CONA1_LUPAN" peptide_ref="PTD_FYLSGNQEQEFLQY" start="181" end="194" isDecoy="false" id="PTD_FYLSGNQEQEFLQY_DBSEQ_CONA1_LUPAN"/>
    <PeptideEvidence dBSequence_ref="DBSEQ_CONA1_LUPAN" peptide_ref="PTD_FYLSGNQEQEFLQYQQK" start="181" end="197" isDecoy="false" id="PTD_FYLSGNQEQEFLQYQQK_DBSEQ_CONA1_LUPAN"/>
    <PeptideEvidence dBSequence_ref="DBSEQ_CONA1_LUPAN" peptide_ref="PTD_LSGNQEQEFLQYQQK" start="183" end="197" isDecoy="false" id="PTD_LSGNQEQEFLQYQQK_DBSEQ_CONA1_LUPAN"/>
    <PeptideEvidence dBSequence_ref="DBSEQ_CONA1_LUPAN" peptide_ref="PTD_SGNQEQEFLQYQQK" start="184" end="197" isDecoy="false" id="PTD_SGNQEQEFLQYQQK_DBSEQ_CONA1_LUPAN"/>
    <PeptideEvidence dBSequence_ref="DBSEQ_CONA1_LUPAN" peptide_ref="PTD_EFLQYQQK" start="190" end="197" isDecoy="false" id="PTD_EFLQYQQK_DBSEQ_CONA1_LUPAN"/>
    <PeptideEvidence dBSequence_ref="DBSEQ_CONA1_LUPAN" peptide_ref="PTD_FLQYQQK" start="191" end="197" isDecoy="false" id="PTD_FLQYQQK_DBSEQ_CONA1_LUPAN"/>
    <PeptideEvidence dBSequence_ref="DBSEQ_CONA1_LUPAN" peptide_ref="PTD_LQYQQK" start="192" end="197" isDecoy="false" id="PTD_LQYQQK_DBSEQ_CONA1_LUPAN"/>
    <PeptideEvidence dBSequence_ref="DBSEQ_CONA1_LUPAN" peptide_ref="PTD_QYQQK" start="193" end="197" isDecoy="false" id="PTD_QYQQK_DBSEQ_CONA1_LUPAN"/>
    <PeptideEvidence dBSequence_ref="DBSEQ_CONA1_LUPAN" peptide_ref="PTD_EGGQGQQQE" start="198" end="206" isDecoy="false" id="PTD_EGGQGQQQE_DBSEQ_CONA1_LUPAN"/>
    <PeptideEvidence dBSequence_ref="DBSEQ_CONA1_LUPAN" peptide_ref="PTD_EGGQGQQQEGGNEGGN" start="198" end="213" isDecoy="false" id="PTD_EGGQGQQQEGGNEGGN_DBSEQ_CONA1_LUPAN"/>
    <PeptideEvidence dBSequence_ref="DBSEQ_CONA1_LUPAN" peptide_ref="PTD_EGGQGQQQEGGNEGGNV" start="198" end="214" isDecoy="false" id="PTD_EGGQGQQQEGGNEGGNV_DBSEQ_CONA1_LUPAN"/>
    <PeptideEvidence dBSequence_ref="DBSEQ_CONA1_LUPAN" peptide_ref="PTD_EGGQGQQQEGGNEGGNVL" start="198" end="215" isDecoy="false" id="PTD_EGGQGQQQEGGNEGGNVL_DBSEQ_CONA1_LUPAN"/>
    <PeptideEvidence dBSequence_ref="DBSEQ_CONA1_LUPAN" peptide_ref="PTD_EGGQGQQQEGGNEGGNVLSGFNDEFLEEAFSVDR" start="198" end="231" isDecoy="false" id="PTD_EGGQGQQQEGGNEGGNVLSGFNDEFLEEAFSVDR_DBSEQ_CONA1_LUPAN"/>
    <PeptideEvidence dBSequence_ref="DBSEQ_CONA1_LUPAN" peptide_ref="PTD_EGGQGQQQEGGNEGGNVLSGFNDEFLEEAFSVDREIVR" start="198" end="235" isDecoy="false" id="PTD_EGGQGQQQEGGNEGGNVLSGFNDEFLEEAFSVDREIVR_DBSEQ_CONA1_LUPAN"/>
    <PeptideEvidence dBSequence_ref="DBSEQ_CONA1_LUPAN" peptide_ref="PTD_EGGNEGGNVLSGFNDEFLEEAFSVDREIVR" start="206" end="235" isDecoy="false" id="PTD_EGGNEGGNVLSGFNDEFLEEAFSVDREIVR_DBSEQ_CONA1_LUPAN"/>
    <PeptideEvidence dBSequence_ref="DBSEQ_CONA1_LUPAN" peptide_ref="PTD_GGNEGGNVLSGFNDEFLEEAFSVDREIVR" start="207" end="235" isDecoy="false" id="PTD_GGNEGGNVLSGFNDEFLEEAFSVDREIVR_DBSEQ_CONA1_LUPAN"/>
    <PeptideEvidence dBSequence_ref="DBSEQ_CONA1_LUPAN" peptide_ref="PTD_LSGFNDEFLEEAFSVDREIVR" start="215" end="235" isDecoy="false" id="PTD_LSGFNDEFLEEAFSVDREIVR_DBSEQ_CONA1_LUPAN"/>
    <PeptideEvidence dBSequence_ref="DBSEQ_CONA1_LUPAN" peptide_ref="PTD_SGFNDEFLEEAFSVDR" start="216" end="231" isDecoy="false" id="PTD_SGFNDEFLEEAFSVDR_DBSEQ_CONA1_LUPAN"/>
    <PeptideEvidence dBSequence_ref="DBSEQ_CONA1_LUPAN" peptide_ref="PTD_SGFNDEFLEEAFSVDREIVR" start="216" end="235" isDecoy="false" id="PTD_SGFNDEFLEEAFSVDREIVR_DBSEQ_CONA1_LUPAN"/>
    <PeptideEvidence dBSequence_ref="DBSEQ_CONA1_LUPAN" peptide_ref="PTD_GFNDEFLEEAFSVDREIVR" start="217" end="235" isDecoy="false" id="PTD_GFNDEFLEEAFSVDREIVR_DBSEQ_CONA1_LUPAN"/>
    <PeptideEvidence dBSequence_ref="DBSEQ_CONA1_LUPAN" peptide_ref="PTD_FNDEFLEEAFSVDREIVR" start="218" end="235" isDecoy="false" id="PTD_FNDEFLEEAFSVDREIVR_DBSEQ_CONA1_LUPAN"/>
    <PeptideEvidence dBSequence_ref="DBSEQ_CONA1_LUPAN" peptide_ref="PTD_DEFLEEAFSVDREIVR" start="220" end="235" isDecoy="false" id="PTD_DEFLEEAFSVDREIVR_DBSEQ_CONA1_LUPAN"/>
    <PeptideEvidence dBSequence_ref="DBSEQ_CONA1_LUPAN" peptide_ref="PTD_EEAFSVDR" start="224" end="231" isDecoy="false" id="PTD_EEAFSVDR_DBSEQ_CONA1_LUPAN"/>
    <PeptideEvidence dBSequence_ref="DBSEQ_CONA1_LUPAN" peptide_ref="PTD_SVDR" start="228" end="231" isDecoy="false" id="PTD_SVDR_DBSEQ_CONA1_LUPAN"/>
    <PeptideEvidence dBSequence_ref="DBSEQ_CONA1_LUPAN" peptide_ref="PTD_NDDREG" start="241" end="246" isDecoy="false" id="PTD_NDDREG_DBSEQ_CONA1_LUPAN"/>
    <PeptideEvidence dBSequence_ref="DBSEQ_CONA1_LUPAN" peptide_ref="PTD_NDDREGS" start="241" end="247" isDecoy="false" id="PTD_NDDREGS_DBSEQ_CONA1_LUPAN"/>
    <PeptideEvidence dBSequence_ref="DBSEQ_CONA1_LUPAN" peptide_ref="PTD_NDDREGSIVEVK" start="241" end="252" isDecoy="false" id="PTD_NDDREGSIVEVK_DBSEQ_CONA1_LUPAN"/>
    <PeptideEvidence dBSequence_ref="DBSEQ_CONA1_LUPAN" peptide_ref="PTD_NDDREGSIVEVKEGLK" start="241" end="256" isDecoy="false" id="PTD_NDDREGSIVEVKEGLK_DBSEQ_CONA1_LUPAN"/>
    <PeptideEvidence dBSequence_ref="DBSEQ_CONA1_LUPAN" peptide_ref="PTD_DDREGSIVEVK" start="242" end="252" isDecoy="false" id="PTD_DDREGSIVEVK_DBSEQ_CONA1_LUPAN"/>
    <PeptideEvidence dBSequence_ref="DBSEQ_CONA1_LUPAN" peptide_ref="PTD_DDREGSIVEVKEGLK" start="242" end="256" isDecoy="false" id="PTD_DDREGSIVEVKEGLK_DBSEQ_CONA1_LUPAN"/>
    <PeptideEvidence dBSequence_ref="DBSEQ_CONA1_LUPAN" peptide_ref="PTD_DREGSIVEVK" start="243" end="252" isDecoy="false" id="PTD_DREGSIVEVK_DBSEQ_CONA1_LUPAN"/>
    <PeptideEvidence dBSequence_ref="DBSEQ_CONA1_LUPAN" peptide_ref="PTD_EGSIVEVK" start="245" end="252" isDecoy="false" id="PTD_EGSIVEVK_DBSEQ_CONA1_LUPAN"/>
    <PeptideEvidence dBSequence_ref="DBSEQ_CONA1_LUPAN" peptide_ref="PTD_SIVEVK" start="247" end="252" isDecoy="false" id="PTD_SIVEVK_DBSEQ_CONA1_LUPAN"/>
    <PeptideEvidence dBSequence_ref="DBSEQ_CONA1_LUPAN" peptide_ref="PTD_IVEVK" start="248" end="252" isDecoy="false" id="PTD_IVEVK_DBSEQ_CONA1_LUPAN"/>
    <PeptideEvidence dBSequence_ref="DBSEQ_CONA1_LUPAN" peptide_ref="PTD_VISPPTLRPR" start="257" end="266" isDecoy="false" id="PTD_VISPPTLRPR_DBSEQ_CONA1_LUPAN"/>
    <PeptideEvidence dBSequence_ref="DBSEQ_CONA1_LUPAN" peptide_ref="PTD_LRHNIGQSTSPDA" start="332" end="344" isDecoy="false" id="PTD_LRHNIGQSTSPDA_DBSEQ_CONA1_LUPAN"/>
    <PeptideEvidence dBSequence_ref="DBSEQ_CONA1_LUPAN" peptide_ref="PTD_LRHNIGQSTSPDAY" start="332" end="345" isDecoy="false" id="PTD_LRHNIGQSTSPDAY_DBSEQ_CONA1_LUPAN"/>
    <PeptideEvidence dBSequence_ref="DBSEQ_CONA1_LUPAN" peptide_ref="PTD_LRHNIGQSTSPDAYN" start="332" end="346" isDecoy="false" id="PTD_LRHNIGQSTSPDAYN_DBSEQ_CONA1_LUPAN"/>
    <PeptideEvidence dBSequence_ref="DBSEQ_CONA1_LUPAN" peptide_ref="PTD_LRHNIGQSTSPDAYNPQAGR" start="332" end="351" isDecoy="false" id="PTD_LRHNIGQSTSPDAYNPQAGR_DBSEQ_CONA1_LUPAN"/>
    <PeptideEvidence dBSequence_ref="DBSEQ_CONA1_LUPAN" peptide_ref="PTD_HNIGQ" start="334" end="338" isDecoy="false" id="PTD_HNIGQ_DBSEQ_CONA1_LUPAN"/>
    <PeptideEvidence dBSequence_ref="DBSEQ_CONA1_LUPAN" peptide_ref="PTD_HNIGQST" start="334" end="340" isDecoy="false" id="PTD_HNIGQST_DBSEQ_CONA1_LUPAN"/>
    <PeptideEvidence dBSequence_ref="DBSEQ_CONA1_LUPAN" peptide_ref="PTD_HNIGQSTS" start="334" end="341" isDecoy="false" id="PTD_HNIGQSTS_DBSEQ_CONA1_LUPAN"/>
    <PeptideEvidence dBSequence_ref="DBSEQ_CONA1_LUPAN" peptide_ref="PTD_HNIGQSTSPD" start="334" end="343" isDecoy="false" id="PTD_HNIGQSTSPD_DBSEQ_CONA1_LUPAN"/>
    <PeptideEvidence dBSequence_ref="DBSEQ_CONA1_LUPAN" peptide_ref="PTD_HNIGQSTSPDA" start="334" end="344" isDecoy="false" id="PTD_HNIGQSTSPDA_DBSEQ_CONA1_LUPAN"/>
    <PeptideEvidence dBSequence_ref="DBSEQ_CONA1_LUPAN" peptide_ref="PTD_HNIGQSTSPDAY" start="334" end="345" isDecoy="false" id="PTD_HNIGQSTSPDAY_DBSEQ_CONA1_LUPAN"/>
    <PeptideEvidence dBSequence_ref="DBSEQ_CONA1_LUPAN" peptide_ref="PTD_HNIGQSTSPDAYN" start="334" end="346" isDecoy="false" id="PTD_HNIGQSTSPDAYN_DBSEQ_CONA1_LUPAN"/>
    <PeptideEvidence dBSequence_ref="DBSEQ_CONA1_LUPAN" peptide_ref="PTD_HNIGQSTSPDAYNPQAGR" start="334" end="351" isDecoy="false" id="PTD_HNIGQSTSPDAYNPQAGR_DBSEQ_CONA1_LUPAN"/>
    <PeptideEvidence dBSequence_ref="DBSEQ_CONA1_LUPAN" peptide_ref="PTD_SPDAYNPQAGR" start="341" end="351" isDecoy="false" id="PTD_SPDAYNPQAGR_DBSEQ_CONA1_LUPAN"/>
    <PeptideEvidence dBSequence_ref="DBSEQ_CONA1_LUPAN" peptide_ref="PTD_PDAYNPQAGR" start="342" end="351" isDecoy="false" id="PTD_PDAYNPQAGR_DBSEQ_CONA1_LUPAN"/>
    <PeptideEvidence dBSequence_ref="DBSEQ_CONA1_LUPAN" peptide_ref="PTD_DAYNPQAGR" start="343" end="351" isDecoy="false" id="PTD_DAYNPQAGR_DBSEQ_CONA1_LUPAN"/>
    <PeptideEvidence dBSequence_ref="DBSEQ_CONA1_LUPAN" peptide_ref="PTD_AYNPQAGR" start="344" end="351" isDecoy="false" id="PTD_AYNPQAGR_DBSEQ_CONA1_LUPAN"/>
    <PeptideEvidence dBSequence_ref="DBSEQ_CONA1_LUPAN" peptide_ref="PTD_YNPQAGR" start="345" end="351" isDecoy="false" id="PTD_YNPQAGR_DBSEQ_CONA1_LUPAN"/>
    <PeptideEvidence dBSequence_ref="DBSEQ_CONA1_LUPAN" peptide_ref="PTD_NPQAGR" start="346" end="351" isDecoy="false" id="PTD_NPQAGR_DBSEQ_CONA1_LUPAN"/>
    <PeptideEvidence dBSequence_ref="DBSEQ_CONA1_LUPAN" peptide_ref="PTD_PQAGR" start="347" end="351" isDecoy="false" id="PTD_PQAGR_DBSEQ_CONA1_LUPAN"/>
    <PeptideEvidence dBSequence_ref="DBSEQ_CONA1_LUPAN" peptide_ref="PTD_LKTLT" start="352" end="356" isDecoy="false" id="PTD_LKTLT_DBSEQ_CONA1_LUPAN"/>
    <PeptideEvidence dBSequence_ref="DBSEQ_CONA1_LUPAN" peptide_ref="PTD_LKTLTS" start="352" end="357" isDecoy="false" id="PTD_LKTLTS_DBSEQ_CONA1_LUPAN"/>
    <PeptideEvidence dBSequence_ref="DBSEQ_CONA1_LUPAN" peptide_ref="PTD_LKTLTSL" start="352" end="358" isDecoy="false" id="PTD_LKTLTSL_DBSEQ_CONA1_LUPAN"/>
    <PeptideEvidence dBSequence_ref="DBSEQ_CONA1_LUPAN" peptide_ref="PTD_LKTLTSLD" start="352" end="359" isDecoy="false" id="PTD_LKTLTSLD_DBSEQ_CONA1_LUPAN"/>
    <PeptideEvidence dBSequence_ref="DBSEQ_CONA1_LUPAN" peptide_ref="PTD_LKTLTSLDF" start="352" end="360" isDecoy="false" id="PTD_LKTLTSLDF_DBSEQ_CONA1_LUPAN"/>
    <PeptideEvidence dBSequence_ref="DBSEQ_CONA1_LUPAN" peptide_ref="PTD_LKTLTSLDFPILR" start="352" end="364" isDecoy="false" id="PTD_LKTLTSLDFPILR_DBSEQ_CONA1_LUPAN"/>
    <PeptideEvidence dBSequence_ref="DBSEQ_CONA1_LUPAN" peptide_ref="PTD_KTLTSLDFPILR" start="353" end="364" isDecoy="false" id="PTD_KTLTSLDFPILR_DBSEQ_CONA1_LUPAN"/>
    <PeptideEvidence dBSequence_ref="DBSEQ_CONA1_LUPAN" peptide_ref="PTD_TLTSLD" start="354" end="359" isDecoy="false" id="PTD_TLTSLD_DBSEQ_CONA1_LUPAN"/>
    <PeptideEvidence dBSequence_ref="DBSEQ_CONA1_LUPAN" peptide_ref="PTD_TLTSLDFPILR" start="354" end="364" isDecoy="false" id="PTD_TLTSLDFPILR_DBSEQ_CONA1_LUPAN"/>
    <PeptideEvidence dBSequence_ref="DBSEQ_CONA1_LUPAN" peptide_ref="PTD_TLTSLDFPILRWLGLAAEHGSIYK" start="354" end="377" isDecoy="false" id="PTD_TLTSLDFPILRWLGLAAEHGSIYK_DBSEQ_CONA1_LUPAN"/>
    <PeptideEvidence dBSequence_ref="DBSEQ_CONA1_LUPAN" peptide_ref="PTD_TSLDFPILR" start="356" end="364" isDecoy="false" id="PTD_TSLDFPILR_DBSEQ_CONA1_LUPAN"/>
    <PeptideEvidence dBSequence_ref="DBSEQ_CONA1_LUPAN" peptide_ref="PTD_SLDFPILR" start="357" end="364" isDecoy="false" id="PTD_SLDFPILR_DBSEQ_CONA1_LUPAN"/>
    <PeptideEvidence dBSequence_ref="DBSEQ_CONA1_LUPAN" peptide_ref="PTD_DFPILR" start="359" end="364" isDecoy="false" id="PTD_DFPILR_DBSEQ_CONA1_LUPAN"/>
    <PeptideEvidence dBSequence_ref="DBSEQ_CONA1_LUPAN" peptide_ref="PTD_FPILR" start="360" end="364" isDecoy="false" id="PTD_FPILR_DBSEQ_CONA1_LUPAN"/>
    <PeptideEvidence dBSequence_ref="DBSEQ_CONA1_LUPAN" peptide_ref="PTD_PILR" start="361" end="364" isDecoy="false" id="PTD_PILR_DBSEQ_CONA1_LUPAN"/>
    <PeptideEvidence dBSequence_ref="DBSEQ_CONA1_LUPAN" peptide_ref="PTD_WLGLAAEHGSIYK" start="365" end="377" isDecoy="false" id="PTD_WLGLAAEHGSIYK_DBSEQ_CONA1_LUPAN"/>
    <PeptideEvidence dBSequence_ref="DBSEQ_CONA1_LUPAN" peptide_ref="PTD_LGLAAEHGSIYK" start="366" end="377" isDecoy="false" id="PTD_LGLAAEHGSIYK_DBSEQ_CONA1_LUPAN"/>
    <PeptideEvidence dBSequence_ref="DBSEQ_CONA1_LUPAN" peptide_ref="PTD_GLAAEHGSIYK" start="367" end="377" isDecoy="false" id="PTD_GLAAEHGSIYK_DBSEQ_CONA1_LUPAN"/>
    <PeptideEvidence dBSequence_ref="DBSEQ_CONA1_LUPAN" peptide_ref="PTD_AAEHGSIYK" start="369" end="377" isDecoy="false" id="PTD_AAEHGSIYK_DBSEQ_CONA1_LUPAN"/>
    <PeptideEvidence dBSequence_ref="DBSEQ_CONA1_LUPAN" peptide_ref="PTD_EHGSIYK" start="371" end="377" isDecoy="false" id="PTD_EHGSIYK_DBSEQ_CONA1_LUPAN"/>
    <PeptideEvidence dBSequence_ref="DBSEQ_CONA1_LUPAN" peptide_ref="PTD_SLDDN" start="435" end="439" isDecoy="false" id="PTD_SLDDN_DBSEQ_CONA1_LUPAN"/>
    <PeptideEvidence dBSequence_ref="DBSEQ_CONA1_LUPAN" peptide_ref="PTD_SLDDNF" start="435" end="440" isDecoy="false" id="PTD_SLDDNF_DBSEQ_CONA1_LUPAN"/>
    <PeptideEvidence dBSequence_ref="DBSEQ_CONA1_LUPAN" peptide_ref="PTD_SLDDNFS" start="435" end="441" isDecoy="false" id="PTD_SLDDNFS_DBSEQ_CONA1_LUPAN"/>
    <PeptideEvidence dBSequence_ref="DBSEQ_CONA1_LUPAN" peptide_ref="PTD_SLDDNFSY" start="435" end="442" isDecoy="false" id="PTD_SLDDNFSY_DBSEQ_CONA1_LUPAN"/>
    <PeptideEvidence dBSequence_ref="DBSEQ_CONA1_LUPAN" peptide_ref="PTD_SLDDNFSYV" start="435" end="443" isDecoy="false" id="PTD_SLDDNFSYV_DBSEQ_CONA1_LUPAN"/>
    <PeptideEvidence dBSequence_ref="DBSEQ_CONA1_LUPAN" peptide_ref="PTD_SLDDNFSYVA" start="435" end="444" isDecoy="false" id="PTD_SLDDNFSYVA_DBSEQ_CONA1_LUPAN"/>
    <PeptideEvidence dBSequence_ref="DBSEQ_CONA1_LUPAN" peptide_ref="PTD_SLDDNFSYVAFK" start="435" end="446" isDecoy="false" id="PTD_SLDDNFSYVAFK_DBSEQ_CONA1_LUPAN"/>
    <PeptideEvidence dBSequence_ref="DBSEQ_CONA1_LUPAN" peptide_ref="PTD_SLDDNFSYVAFKTNDIPQIAALAGLTSSIR" start="435" end="464" isDecoy="false" id="PTD_SLDDNFSYVAFKTNDIPQIAALAGLTSSIR_DBSEQ_CONA1_LUPAN"/>
    <PeptideEvidence dBSequence_ref="DBSEQ_CONA1_LUPAN" peptide_ref="PTD_DNFSYVAFK" start="438" end="446" isDecoy="false" id="PTD_DNFSYVAFK_DBSEQ_CONA1_LUPAN"/>
    <PeptideEvidence dBSequence_ref="DBSEQ_CONA1_LUPAN" peptide_ref="PTD_FSYVAFK" start="440" end="446" isDecoy="false" id="PTD_FSYVAFK_DBSEQ_CONA1_LUPAN"/>
    <PeptideEvidence dBSequence_ref="DBSEQ_CONA1_LUPAN" peptide_ref="PTD_SYVAFK" start="441" end="446" isDecoy="false" id="PTD_SYVAFK_DBSEQ_CONA1_LUPAN"/>
    <PeptideEvidence dBSequence_ref="DBSEQ_CONA1_LUPAN" peptide_ref="PTD_YVAFK" start="442" end="446" isDecoy="false" id="PTD_YVAFK_DBSEQ_CONA1_LUPAN"/>
    <PeptideEvidence dBSequence_ref="DBSEQ_CONA1_LUPAN" peptide_ref="PTD_VAFK" start="443" end="446" isDecoy="false" id="PTD_VAFK_DBSEQ_CONA1_LUPAN"/>
    <PeptideEvidence dBSequence_ref="DBSEQ_CONA1_LUPAN" peptide_ref="PTD_TNDI" start="447" end="450" isDecoy="false" id="PTD_TNDI_DBSEQ_CONA1_LUPAN"/>
    <PeptideEvidence dBSequence_ref="DBSEQ_CONA1_LUPAN" peptide_ref="PTD_TNDIPQIA" start="447" end="454" isDecoy="false" id="PTD_TNDIPQIA_DBSEQ_CONA1_LUPAN"/>
    <PeptideEvidence dBSequence_ref="DBSEQ_CONA1_LUPAN" peptide_ref="PTD_TNDIPQIAA" start="447" end="455" isDecoy="false" id="PTD_TNDIPQIAA_DBSEQ_CONA1_LUPAN"/>
    <PeptideEvidence dBSequence_ref="DBSEQ_CONA1_LUPAN" peptide_ref="PTD_TNDIPQIAAL" start="447" end="456" isDecoy="false" id="PTD_TNDIPQIAAL_DBSEQ_CONA1_LUPAN"/>
    <PeptideEvidence dBSequence_ref="DBSEQ_CONA1_LUPAN" peptide_ref="PTD_TNDIPQIAALA" start="447" end="457" isDecoy="false" id="PTD_TNDIPQIAALA_DBSEQ_CONA1_LUPAN"/>
    <PeptideEvidence dBSequence_ref="DBSEQ_CONA1_LUPAN" peptide_ref="PTD_TNDIPQIAALAG" start="447" end="458" isDecoy="false" id="PTD_TNDIPQIAALAG_DBSEQ_CONA1_LUPAN"/>
    <PeptideEvidence dBSequence_ref="DBSEQ_CONA1_LUPAN" peptide_ref="PTD_TNDIPQIAALAGL" start="447" end="459" isDecoy="false" id="PTD_TNDIPQIAALAGL_DBSEQ_CONA1_LUPAN"/>
    <PeptideEvidence dBSequence_ref="DBSEQ_CONA1_LUPAN" peptide_ref="PTD_TNDIPQIAALAGLT" start="447" end="460" isDecoy="false" id="PTD_TNDIPQIAALAGLT_DBSEQ_CONA1_LUPAN"/>
    <PeptideEvidence dBSequence_ref="DBSEQ_CONA1_LUPAN" peptide_ref="PTD_TNDIPQIAALAGLTS" start="447" end="461" isDecoy="false" id="PTD_TNDIPQIAALAGLTS_DBSEQ_CONA1_LUPAN"/>
    <PeptideEvidence dBSequence_ref="DBSEQ_CONA1_LUPAN" peptide_ref="PTD_TNDIPQIAALAGLTSSIR" start="447" end="464" isDecoy="false" id="PTD_TNDIPQIAALAGLTSSIR_DBSEQ_CONA1_LUPAN"/>
    <PeptideEvidence dBSequence_ref="DBSEQ_CONA1_LUPAN" peptide_ref="PTD_IPQIAALAGLTSSIR" start="450" end="464" isDecoy="false" id="PTD_IPQIAALAGLTSSIR_DBSEQ_CONA1_LUPAN"/>
    <PeptideEvidence dBSequence_ref="DBSEQ_CONA1_LUPAN" peptide_ref="PTD_PQIAALAGLTSSIR" start="451" end="464" isDecoy="false" id="PTD_PQIAALAGLTSSIR_DBSEQ_CONA1_LUPAN"/>
    <PeptideEvidence dBSequence_ref="DBSEQ_CONA1_LUPAN" peptide_ref="PTD_IAALAGLTSSIR" start="453" end="464" isDecoy="false" id="PTD_IAALAGLTSSIR_DBSEQ_CONA1_LUPAN"/>
    <PeptideEvidence dBSequence_ref="DBSEQ_CONA1_LUPAN" peptide_ref="PTD_AALAGLTSSIR" start="454" end="464" isDecoy="false" id="PTD_AALAGLTSSIR_DBSEQ_CONA1_LUPAN"/>
    <PeptideEvidence dBSequence_ref="DBSEQ_CONA1_LUPAN" peptide_ref="PTD_ALAGLTSSIR" start="455" end="464" isDecoy="false" id="PTD_ALAGLTSSIR_DBSEQ_CONA1_LUPAN"/>
    <PeptideEvidence dBSequence_ref="DBSEQ_CONA1_LUPAN" peptide_ref="PTD_LAGLTSSIR" start="456" end="464" isDecoy="false" id="PTD_LAGLTSSIR_DBSEQ_CONA1_LUPAN"/>
    <PeptideEvidence dBSequence_ref="DBSEQ_CONA1_LUPAN" peptide_ref="PTD_AGLTSSIR" start="457" end="464" isDecoy="false" id="PTD_AGLTSSIR_DBSEQ_CONA1_LUPAN"/>
    <PeptideEvidence dBSequence_ref="DBSEQ_CONA1_LUPAN" peptide_ref="PTD_GLTSSIR" start="458" end="464" isDecoy="false" id="PTD_GLTSSIR_DBSEQ_CONA1_LUPAN"/>
    <PeptideEvidence dBSequence_ref="DBSEQ_CONA1_LUPAN" peptide_ref="PTD_LTSSIR" start="459" end="464" isDecoy="false" id="PTD_LTSSIR_DBSEQ_CONA1_LUPAN"/>
    <PeptideEvidence dBSequence_ref="DBSEQ_CONA1_LUPAN" peptide_ref="PTD_TSSIR" start="460" end="464" isDecoy="false" id="PTD_TSSIR_DBSEQ_CONA1_LUPAN"/>
    <PeptideEvidence dBSequence_ref="DBSEQ_CONA1_LUPAN" peptide_ref="PTD_SSIR" start="461" end="464" isDecoy="false" id="PTD_SSIR_DBSEQ_CONA1_LUPAN"/>
    <PeptideEvidence dBSequence_ref="DBSEQ_CONA1_LUPAN" peptide_ref="PTD_ALPLDVVAHAFNLDR" start="465" end="479" isDecoy="false" id="PTD_ALPLDVVAHAFNLDR_DBSEQ_CONA1_LUPAN"/>
    <PeptideEvidence dBSequence_ref="DBSEQ_CONA1_LUPAN" peptide_ref="PTD_ALPLDVVAHAFNLDRDQAR" start="465" end="483" isDecoy="false" id="PTD_ALPLDVVAHAFNLDRDQAR_DBSEQ_CONA1_LUPAN"/>
    <PeptideEvidence dBSequence_ref="DBSEQ_CONA1_LUPAN" peptide_ref="PTD_LDVVAHAFNLDR" start="468" end="479" isDecoy="false" id="PTD_LDVVAHAFNLDR_DBSEQ_CONA1_LUPAN"/>
    <PeptideEvidence dBSequence_ref="DBSEQ_CONA1_LUPAN" peptide_ref="PTD_LDVVAHAFNLDRDQAR" start="468" end="483" isDecoy="false" id="PTD_LDVVAHAFNLDRDQAR_DBSEQ_CONA1_LUPAN"/>
    <PeptideEvidence dBSequence_ref="DBSEQ_CONA1_LUPAN" peptide_ref="PTD_DVVAHAFNLDRDQAR" start="469" end="483" isDecoy="false" id="PTD_DVVAHAFNLDRDQAR_DBSEQ_CONA1_LUPAN"/>
    <PeptideEvidence dBSequence_ref="DBSEQ_CONA1_LUPAN" peptide_ref="PTD_VVAHAFNLDRDQAR" start="470" end="483" isDecoy="false" id="PTD_VVAHAFNLDRDQAR_DBSEQ_CONA1_LUPAN"/>
    <PeptideEvidence dBSequence_ref="DBSEQ_CONA1_LUPAN" peptide_ref="PTD_VAHAFNLDRDQAR" start="471" end="483" isDecoy="false" id="PTD_VAHAFNLDRDQAR_DBSEQ_CONA1_LUPAN"/>
    <PeptideEvidence dBSequence_ref="DBSEQ_CONA1_LUPAN" peptide_ref="PTD_AHAFNLDR" start="472" end="479" isDecoy="false" id="PTD_AHAFNLDR_DBSEQ_CONA1_LUPAN"/>
    <PeptideEvidence dBSequence_ref="DBSEQ_CONA1_LUPAN" peptide_ref="PTD_AHAFNLDRDQAR" start="472" end="483" isDecoy="false" id="PTD_AHAFNLDRDQAR_DBSEQ_CONA1_LUPAN"/>
    <PeptideEvidence dBSequence_ref="DBSEQ_CONA1_LUPAN" peptide_ref="PTD_HAFNLDR" start="473" end="479" isDecoy="false" id="PTD_HAFNLDR_DBSEQ_CONA1_LUPAN"/>
    <PeptideEvidence dBSequence_ref="DBSEQ_CONA1_LUPAN" peptide_ref="PTD_HAFNLDRDQAR" start="473" end="483" isDecoy="false" id="PTD_HAFNLDRDQAR_DBSEQ_CONA1_LUPAN"/>
    <PeptideEvidence dBSequence_ref="DBSEQ_CONA1_LUPAN" peptide_ref="PTD_AFNLDRDQAR" start="474" end="483" isDecoy="false" id="PTD_AFNLDRDQAR_DBSEQ_CONA1_LUPAN"/>
    <PeptideEvidence dBSequence_ref="DBSEQ_CONA1_LUPAN" peptide_ref="PTD_FNLDRDQAR" start="475" end="483" isDecoy="false" id="PTD_FNLDRDQAR_DBSEQ_CONA1_LUPAN"/>
    <PeptideEvidence dBSequence_ref="DBSEQ_CONA1_LUPAN" peptide_ref="PTD_NNNPYKFLVPPPQSQLR" start="487" end="503" isDecoy="false" id="PTD_NNNPYKFLVPPPQSQLR_DBSEQ_CONA1_LUPAN"/>
    <PeptideEvidence dBSequence_ref="DBSEQ_CONA1_LUPAN" peptide_ref="PTD_FLVPP" start="493" end="497" isDecoy="false" id="PTD_FLVPP_DBSEQ_CONA1_LUPAN"/>
    <PeptideEvidence dBSequence_ref="DBSEQ_CONA1_LUPAN" peptide_ref="PTD_FLVPPPQSQLR" start="493" end="503" isDecoy="false" id="PTD_FLVPPPQSQLR_DBSEQ_CONA1_LUPAN"/>
    <PeptideEvidence dBSequence_ref="DBSEQ_CONA3_LUPAN" peptide_ref="PTD_ANPFLLSLSLCLVLLYTSACLGEGLDR_11C_20C" start="2" end="28" isDecoy="false" id="PTD_ANPFLLSLSLCLVLLYTSACLGEGLDR_11C_20C_DBSEQ_CONA3_LUPAN"/>
    <PeptideEvidence dBSequence_ref="DBSEQ_CONA3_LUPAN" peptide_ref="PTD_FNECQLDR_4C" start="29" end="36" isDecoy="false" id="PTD_FNECQLDR_4C_DBSEQ_CONA3_LUPAN"/>
    <PeptideEvidence dBSequence_ref="DBSEQ_CONA3_LUPAN" peptide_ref="PTD_FNECQLDRLNALEPDNR_4C" start="29" end="45" isDecoy="false" id="PTD_FNECQLDRLNALEPDNR_4C_DBSEQ_CONA3_LUPAN"/>
    <PeptideEvidence dBSequence_ref="DBSEQ_CONA3_LUPAN" peptide_ref="PTD_NECQLDR_3C" start="30" end="36" isDecoy="false" id="PTD_NECQLDR_3C_DBSEQ_CONA3_LUPAN"/>
    <PeptideEvidence dBSequence_ref="DBSEQ_CONA3_LUPAN" peptide_ref="PTD_ECQLDR_2C" start="31" end="36" isDecoy="false" id="PTD_ECQLDR_2C_DBSEQ_CONA3_LUPAN"/>
    <PeptideEvidence dBSequence_ref="DBSEQ_CONA3_LUPAN" peptide_ref="PTD_LNALEPDNR" start="37" end="45" isDecoy="false" id="PTD_LNALEPDNR_DBSEQ_CONA3_LUPAN"/>
    <PeptideEvidence dBSequence_ref="DBSEQ_CONA3_LUPAN" peptide_ref="PTD_LNALEPDNRIESEGGVTETWNSNKPELR" start="37" end="64" isDecoy="false" id="PTD_LNALEPDNRIESEGGVTETWNSNKPELR_DBSEQ_CONA3_LUPAN"/>
    <PeptideEvidence dBSequence_ref="DBSEQ_CONA3_LUPAN" peptide_ref="PTD_NALEPDNRIESEGGVTETWNSNKPELR" start="38" end="64" isDecoy="false" id="PTD_NALEPDNRIESEGGVTETWNSNKPELR_DBSEQ_CONA3_LUPAN"/>
    <PeptideEvidence dBSequence_ref="DBSEQ_CONA3_LUPAN" peptide_ref="PTD_ALEPDNRIESEGGVTETWNSNKPELR" start="39" end="64" isDecoy="false" id="PTD_ALEPDNRIESEGGVTETWNSNKPELR_DBSEQ_CONA3_LUPAN"/>
    <PeptideEvidence dBSequence_ref="DBSEQ_CONA3_LUPAN" peptide_ref="PTD_LEPDNRIESEGGVTETWNSNKPELR" start="40" end="64" isDecoy="false" id="PTD_LEPDNRIESEGGVTETWNSNKPELR_DBSEQ_CONA3_LUPAN"/>
    <PeptideEvidence dBSequence_ref="DBSEQ_CONA3_LUPAN" peptide_ref="PTD_EPDNRIESEGGVTETWNSNKPELR" start="41" end="64" isDecoy="false" id="PTD_EPDNRIESEGGVTETWNSNKPELR_DBSEQ_CONA3_LUPAN"/>
    <PeptideEvidence dBSequence_ref="DBSEQ_CONA3_LUPAN" peptide_ref="PTD_PDNRIESEGGVTETWNSNKPELR" start="42" end="64" isDecoy="false" id="PTD_PDNRIESEGGVTETWNSNKPELR_DBSEQ_CONA3_LUPAN"/>
    <PeptideEvidence dBSequence_ref="DBSEQ_CONA3_LUPAN" peptide_ref="PTD_IESEGGVTETWNSNKPELR" start="46" end="64" isDecoy="false" id="PTD_IESEGGVTETWNSNKPELR_DBSEQ_CONA3_LUPAN"/>
    <PeptideEvidence dBSequence_ref="DBSEQ_CONA3_LUPAN" peptide_ref="PTD_ESEGGVTETWNSNKPELR" start="47" end="64" isDecoy="false" id="PTD_ESEGGVTETWNSNKPELR_DBSEQ_CONA3_LUPAN"/>
    <PeptideEvidence dBSequence_ref="DBSEQ_CONA3_LUPAN" peptide_ref="PTD_SEGGVTETWNSNKPELR" start="48" end="64" isDecoy="false" id="PTD_SEGGVTETWNSNKPELR_DBSEQ_CONA3_LUPAN"/>
    <PeptideEvidence dBSequence_ref="DBSEQ_CONA3_LUPAN" peptide_ref="PTD_EGGVTETWNSNKPELR" start="49" end="64" isDecoy="false" id="PTD_EGGVTETWNSNKPELR_DBSEQ_CONA3_LUPAN"/>
    <PeptideEvidence dBSequence_ref="DBSEQ_CONA3_LUPAN" peptide_ref="PTD_GGVTETWNSNKPELR" start="50" end="64" isDecoy="false" id="PTD_GGVTETWNSNKPELR_DBSEQ_CONA3_LUPAN"/>
    <PeptideEvidence dBSequence_ref="DBSEQ_CONA3_LUPAN" peptide_ref="PTD_TETWNSNKPELR" start="53" end="64" isDecoy="false" id="PTD_TETWNSNKPELR_DBSEQ_CONA3_LUPAN"/>
    <PeptideEvidence dBSequence_ref="DBSEQ_CONA3_LUPAN" peptide_ref="PTD_SNKPELR" start="58" end="64" isDecoy="false" id="PTD_SNKPELR_DBSEQ_CONA3_LUPAN"/>
    <PeptideEvidence dBSequence_ref="DBSEQ_CONA3_LUPAN" peptide_ref="PTD_CAGVAFEK_1C" start="65" end="72" isDecoy="false" id="PTD_CAGVAFEK_1C_DBSEQ_CONA3_LUPAN"/>
    <PeptideEvidence dBSequence_ref="DBSEQ_CONA3_LUPAN" peptide_ref="PTD_GLHLPSYTNY" start="79" end="88" isDecoy="false" id="PTD_GLHLPSYTNY_DBSEQ_CONA3_LUPAN"/>
    <PeptideEvidence dBSequence_ref="DBSEQ_CONA3_LUPAN" peptide_ref="PTD_GLHLPSYTNYPQII" start="79" end="92" isDecoy="false" id="PTD_GLHLPSYTNYPQII_DBSEQ_CONA3_LUPAN"/>
    <PeptideEvidence dBSequence_ref="DBSEQ_CONA3_LUPAN" peptide_ref="PTD_GLHLPSYTNYPQIIMIVQGEGALGISVPGCTETFEEAQQSQSR_30C" start="79" end="121" isDecoy="false" id="PTD_GLHLPSYTNYPQIIMIVQGEGALGISVPGCTETFEEAQQSQSR_30C_DBSEQ_CONA3_LUPAN"/>
    <PeptideEvidence dBSequence_ref="DBSEQ_CONA3_LUPAN" peptide_ref="PTD_GLHLPSYTNYPQIIMIVQGEGALGISVPGCTETFEEAQQSQSR_15M_30C" start="79" end="121" isDecoy="false" id="PTD_GLHLPSYTNYPQIIMIVQGEGALGISVPGCTETFEEAQQSQSR_15M_30C_DBSEQ_CONA3_LUPAN"/>
    <PeptideEvidence dBSequence_ref="DBSEQ_CONA3_LUPAN" peptide_ref="PTD_GISVPGCTETFEEAQQSQSR_7C" start="102" end="121" isDecoy="false" id="PTD_GISVPGCTETFEEAQQSQSR_7C_DBSEQ_CONA3_LUPAN"/>
    <PeptideEvidence dBSequence_ref="DBSEQ_CONA3_LUPAN" peptide_ref="PTD_PGCTETFEEAQQSQSR_3C" start="106" end="121" isDecoy="false" id="PTD_PGCTETFEEAQQSQSR_3C_DBSEQ_CONA3_LUPAN"/>
    <PeptideEvidence dBSequence_ref="DBSEQ_CONA3_LUPAN" peptide_ref="PTD_HFREGDILVIPPGTPYWTYNYGDEQLVAINLLDTTSLSNQLDPNPR" start="144" end="189" isDecoy="false" id="PTD_HFREGDILVIPPGTPYWTYNYGDEQLVAINLLDTTSLSNQLDPNPR_DBSEQ_CONA3_LUPAN"/>
    <PeptideEvidence dBSequence_ref="DBSEQ_CONA3_LUPAN" peptide_ref="PTD_EGDILVIPPGTPYWTYNYGDEQLVAINLLDTTSLSNQLDPNPR" start="147" end="189" isDecoy="false" id="PTD_EGDILVIPPGTPYWTYNYGDEQLVAINLLDTTSLSNQLDPNPR_DBSEQ_CONA3_LUPAN"/>
    <PeptideEvidence dBSequence_ref="DBSEQ_CONA3_LUPAN" peptide_ref="PTD_EGDILVIPPGTPYWTYNYGDEQLVAINLLDTTSLSNQLDPNPRR" start="147" end="190" isDecoy="false" id="PTD_EGDILVIPPGTPYWTYNYGDEQLVAINLLDTTSLSNQLDPNPRR_DBSEQ_CONA3_LUPAN"/>
    <PeptideEvidence dBSequence_ref="DBSEQ_CONA3_LUPAN" peptide_ref="PTD_RFYLAGN" start="190" end="196" isDecoy="false" id="PTD_RFYLAGN_DBSEQ_CONA3_LUPAN"/>
    <PeptideEvidence dBSequence_ref="DBSEQ_CONA3_LUPAN" peptide_ref="PTD_RFYLAGNPEEEYPETQQQR" start="190" end="208" isDecoy="false" id="PTD_RFYLAGNPEEEYPETQQQR_DBSEQ_CONA3_LUPAN"/>
    <PeptideEvidence dBSequence_ref="DBSEQ_CONA3_LUPAN" peptide_ref="PTD_FYLAGNPEE" start="191" end="199" isDecoy="false" id="PTD_FYLAGNPEE_DBSEQ_CONA3_LUPAN"/>
    <PeptideEvidence dBSequence_ref="DBSEQ_CONA3_LUPAN" peptide_ref="PTD_FYLAGNPEEE" start="191" end="200" isDecoy="false" id="PTD_FYLAGNPEEE_DBSEQ_CONA3_LUPAN"/>
    <PeptideEvidence dBSequence_ref="DBSEQ_CONA3_LUPAN" peptide_ref="PTD_FYLAGNPEEEY" start="191" end="201" isDecoy="false" id="PTD_FYLAGNPEEEY_DBSEQ_CONA3_LUPAN"/>
    <PeptideEvidence dBSequence_ref="DBSEQ_CONA3_LUPAN" peptide_ref="PTD_FYLAGNPEEEYPET" start="191" end="204" isDecoy="false" id="PTD_FYLAGNPEEEYPET_DBSEQ_CONA3_LUPAN"/>
    <PeptideEvidence dBSequence_ref="DBSEQ_CONA3_LUPAN" peptide_ref="PTD_FYLAGNPEEEYPETQQQR" start="191" end="208" isDecoy="false" id="PTD_FYLAGNPEEEYPETQQQR_DBSEQ_CONA3_LUPAN"/>
    <PeptideEvidence dBSequence_ref="DBSEQ_CONA3_LUPAN" peptide_ref="PTD_LAGNPEEEYPETQQQR" start="193" end="208" isDecoy="false" id="PTD_LAGNPEEEYPETQQQR_DBSEQ_CONA3_LUPAN"/>
    <PeptideEvidence dBSequence_ref="DBSEQ_CONA3_LUPAN" peptide_ref="PTD_GNPEEEYPETQQQR" start="195" end="208" isDecoy="false" id="PTD_GNPEEEYPETQQQR_DBSEQ_CONA3_LUPAN"/>
    <PeptideEvidence dBSequence_ref="DBSEQ_CONA3_LUPAN" peptide_ref="PTD_PEEEYPETQQQR" start="197" end="208" isDecoy="false" id="PTD_PEEEYPETQQQR_DBSEQ_CONA3_LUPAN"/>
    <PeptideEvidence dBSequence_ref="DBSEQ_CONA3_LUPAN" peptide_ref="PTD_EYPETQQQR" start="200" end="208" isDecoy="false" id="PTD_EYPETQQQR_DBSEQ_CONA3_LUPAN"/>
    <PeptideEvidence dBSequence_ref="DBSEQ_CONA3_LUPAN" peptide_ref="PTD_YPETQQQR" start="201" end="208" isDecoy="false" id="PTD_YPETQQQR_DBSEQ_CONA3_LUPAN"/>
    <PeptideEvidence dBSequence_ref="DBSEQ_CONA3_LUPAN" peptide_ref="PTD_PETQQQR" start="202" end="208" isDecoy="false" id="PTD_PETQQQR_DBSEQ_CONA3_LUPAN"/>
    <PeptideEvidence dBSequence_ref="DBSEQ_CONA3_LUPAN" peptide_ref="PTD_ETQQQR" start="203" end="208" isDecoy="false" id="PTD_ETQQQR_DBSEQ_CONA3_LUPAN"/>
    <PeptideEvidence dBSequence_ref="DBSEQ_CONA3_LUPAN" peptide_ref="PTD_QQR" start="206" end="208" isDecoy="false" id="PTD_QQR_DBSEQ_CONA3_LUPAN"/>
    <PeptideEvidence dBSequence_ref="DBSEQ_CONA3_LUPAN" peptide_ref="PTD_EEEQEGKNNILSGFDPQFLSQALNIDEDTVHK" start="228" end="259" isDecoy="false" id="PTD_EEEQEGKNNILSGFDPQFLSQALNIDEDTVHK_DBSEQ_CONA3_LUPAN"/>
    <PeptideEvidence dBSequence_ref="DBSEQ_CONA3_LUPAN" peptide_ref="PTD_NNILSGFDPQFLSQALNIDEDTVHK" start="235" end="259" isDecoy="false" id="PTD_NNILSGFDPQFLSQALNIDEDTVHK_DBSEQ_CONA3_LUPAN"/>
    <PeptideEvidence dBSequence_ref="DBSEQ_CONA3_LUPAN" peptide_ref="PTD_NNILSGFDPQFLSQALNIDEDTVHKLQNPNER" start="235" end="266" isDecoy="false" id="PTD_NNILSGFDPQFLSQALNIDEDTVHKLQNPNER_DBSEQ_CONA3_LUPAN"/>
    <PeptideEvidence dBSequence_ref="DBSEQ_CONA3_LUPAN" peptide_ref="PTD_ILSGFDPQFLSQALNIDEDTVHKLQNPNER" start="237" end="266" isDecoy="false" id="PTD_ILSGFDPQFLSQALNIDEDTVHKLQNPNER_DBSEQ_CONA3_LUPAN"/>
    <PeptideEvidence dBSequence_ref="DBSEQ_CONA3_LUPAN" peptide_ref="PTD_SGFDPQFLSQALNIDEDTVHKLQNPNER" start="239" end="266" isDecoy="false" id="PTD_SGFDPQFLSQALNIDEDTVHKLQNPNER_DBSEQ_CONA3_LUPAN"/>
    <PeptideEvidence dBSequence_ref="DBSEQ_CONA3_LUPAN" peptide_ref="PTD_PQFLSQALNIDEDTVHK" start="243" end="259" isDecoy="false" id="PTD_PQFLSQALNIDEDTVHK_DBSEQ_CONA3_LUPAN"/>
    <PeptideEvidence dBSequence_ref="DBSEQ_CONA3_LUPAN" peptide_ref="PTD_SQALNIDEDTVHKLQNPNER" start="247" end="266" isDecoy="false" id="PTD_SQALNIDEDTVHKLQNPNER_DBSEQ_CONA3_LUPAN"/>
    <PeptideEvidence dBSequence_ref="DBSEQ_CONA3_LUPAN" peptide_ref="PTD_QALNIDEDTVHKLQNPNER" start="248" end="266" isDecoy="false" id="PTD_QALNIDEDTVHKLQNPNER_DBSEQ_CONA3_LUPAN"/>
    <PeptideEvidence dBSequence_ref="DBSEQ_CONA3_LUPAN" peptide_ref="PTD_NIDEDTVHK" start="251" end="259" isDecoy="false" id="PTD_NIDEDTVHK_DBSEQ_CONA3_LUPAN"/>
    <PeptideEvidence dBSequence_ref="DBSEQ_CONA3_LUPAN" peptide_ref="PTD_QIIRVEEG" start="269" end="276" isDecoy="false" id="PTD_QIIRVEEG_DBSEQ_CONA3_LUPAN"/>
    <PeptideEvidence dBSequence_ref="DBSEQ_CONA3_LUPAN" peptide_ref="PTD_QIIRVEEGLGVISPK" start="269" end="283" isDecoy="false" id="PTD_QIIRVEEGLGVISPK_DBSEQ_CONA3_LUPAN"/>
    <PeptideEvidence dBSequence_ref="DBSEQ_CONA3_LUPAN" peptide_ref="PTD_IRVEEGLGVISPK" start="271" end="283" isDecoy="false" id="PTD_IRVEEGLGVISPK_DBSEQ_CONA3_LUPAN"/>
    <PeptideEvidence dBSequence_ref="DBSEQ_CONA3_LUPAN" peptide_ref="PTD_WQEQEEEEEEKEEPR" start="284" end="298" isDecoy="false" id="PTD_WQEQEEEEEEKEEPR_DBSEQ_CONA3_LUPAN"/>
    <PeptideEvidence dBSequence_ref="DBSEQ_CONA3_LUPAN" peptide_ref="PTD_QEQEEEEEEKEEPR" start="285" end="298" isDecoy="false" id="PTD_QEQEEEEEEKEEPR_DBSEQ_CONA3_LUPAN"/>
    <PeptideEvidence dBSequence_ref="DBSEQ_CONA3_LUPAN" peptide_ref="PTD_EQEEEEEEKEEPR" start="286" end="298" isDecoy="false" id="PTD_EQEEEEEEKEEPR_DBSEQ_CONA3_LUPAN"/>
    <PeptideEvidence dBSequence_ref="DBSEQ_CONA3_LUPAN" peptide_ref="PTD_NGLEETICTAILR_8C" start="399" end="411" isDecoy="false" id="PTD_NGLEETICTAILR_8C_DBSEQ_CONA3_LUPAN"/>
    <PeptideEvidence dBSequence_ref="DBSEQ_CONA3_LUPAN" peptide_ref="PTD_ENIADPTRADLYN" start="412" end="424" isDecoy="false" id="PTD_ENIADPTRADLYN_DBSEQ_CONA3_LUPAN"/>
    <PeptideEvidence dBSequence_ref="DBSEQ_CONA3_LUPAN" peptide_ref="PTD_ENIADPTRADLYNPTAGR" start="412" end="429" isDecoy="false" id="PTD_ENIADPTRADLYNPTAGR_DBSEQ_CONA3_LUPAN"/>
    <PeptideEvidence dBSequence_ref="DBSEQ_CONA3_LUPAN" peptide_ref="PTD_IADPTRADLYNPTAGR" start="414" end="429" isDecoy="false" id="PTD_IADPTRADLYNPTAGR_DBSEQ_CONA3_LUPAN"/>
    <PeptideEvidence dBSequence_ref="DBSEQ_CONA3_LUPAN" peptide_ref="PTD_ADPTRADLYNPTAGR" start="415" end="429" isDecoy="false" id="PTD_ADPTRADLYNPTAGR_DBSEQ_CONA3_LUPAN"/>
    <PeptideEvidence dBSequence_ref="DBSEQ_CONA3_LUPAN" peptide_ref="PTD_DPTRADLYNPTAGR" start="416" end="429" isDecoy="false" id="PTD_DPTRADLYNPTAGR_DBSEQ_CONA3_LUPAN"/>
    <PeptideEvidence dBSequence_ref="DBSEQ_CONA3_LUPAN" peptide_ref="PTD_PTRADLYNPTAGR" start="417" end="429" isDecoy="false" id="PTD_PTRADLYNPTAGR_DBSEQ_CONA3_LUPAN"/>
    <PeptideEvidence dBSequence_ref="DBSEQ_CONA3_LUPAN" peptide_ref="PTD_ADLYN" start="420" end="424" isDecoy="false" id="PTD_ADLYN_DBSEQ_CONA3_LUPAN"/>
    <PeptideEvidence dBSequence_ref="DBSEQ_CONA3_LUPAN" peptide_ref="PTD_ADLYNPTAGR" start="420" end="429" isDecoy="false" id="PTD_ADLYNPTAGR_DBSEQ_CONA3_LUPAN"/>
    <PeptideEvidence dBSequence_ref="DBSEQ_CONA3_LUPAN" peptide_ref="PTD_LYNPTAGR" start="422" end="429" isDecoy="false" id="PTD_LYNPTAGR_DBSEQ_CONA3_LUPAN"/>
    <PeptideEvidence dBSequence_ref="DBSEQ_CONA3_LUPAN" peptide_ref="PTD_YNPTAGR" start="423" end="429" isDecoy="false" id="PTD_YNPTAGR_DBSEQ_CONA3_LUPAN"/>
    <PeptideEvidence dBSequence_ref="DBSEQ_CONA3_LUPAN" peptide_ref="PTD_NPTAGR" start="424" end="429" isDecoy="false" id="PTD_NPTAGR_DBSEQ_CONA3_LUPAN"/>
    <PeptideEvidence dBSequence_ref="DBSEQ_CONA3_LUPAN" peptide_ref="PTD_PTAGR" start="425" end="429" isDecoy="false" id="PTD_PTAGR_DBSEQ_CONA3_LUPAN"/>
    <PeptideEvidence dBSequence_ref="DBSEQ_CONA3_LUPAN" peptide_ref="PTD_ISTANSLTL" start="430" end="438" isDecoy="false" id="PTD_ISTANSLTL_DBSEQ_CONA3_LUPAN"/>
    <PeptideEvidence dBSequence_ref="DBSEQ_CONA3_LUPAN" peptide_ref="PTD_ISTANSLTLPILGWFQL" start="430" end="446" isDecoy="false" id="PTD_ISTANSLTLPILGWFQL_DBSEQ_CONA3_LUPAN"/>
    <PeptideEvidence dBSequence_ref="DBSEQ_CONA3_LUPAN" peptide_ref="PTD_ISTANSLTLPILGWFQLSAEYVNLYR" start="430" end="455" isDecoy="false" id="PTD_ISTANSLTLPILGWFQLSAEYVNLYR_DBSEQ_CONA3_LUPAN"/>
    <PeptideEvidence dBSequence_ref="DBSEQ_CONA3_LUPAN" peptide_ref="PTD_ISTANSLTLPILGWFQLSAEYVNLYRNGIYAPHWNINANSVIYVIR" start="430" end="475" isDecoy="false" id="PTD_ISTANSLTLPILGWFQLSAEYVNLYRNGIYAPHWNINANSVIYVIR_DBSEQ_CONA3_LUPAN"/>
    <PeptideEvidence dBSequence_ref="DBSEQ_CONA3_LUPAN" peptide_ref="PTD_PILGWFQLSAEYVNLYR" start="439" end="455" isDecoy="false" id="PTD_PILGWFQLSAEYVNLYR_DBSEQ_CONA3_LUPAN"/>
    <PeptideEvidence dBSequence_ref="DBSEQ_CONA3_LUPAN" peptide_ref="PTD_SAEYVNLYR" start="447" end="455" isDecoy="false" id="PTD_SAEYVNLYR_DBSEQ_CONA3_LUPAN"/>
    <PeptideEvidence dBSequence_ref="DBSEQ_CONA3_LUPAN" peptide_ref="PTD_AEYVNLYR" start="448" end="455" isDecoy="false" id="PTD_AEYVNLYR_DBSEQ_CONA3_LUPAN"/>
    <PeptideEvidence dBSequence_ref="DBSEQ_CONA3_LUPAN" peptide_ref="PTD_YVNLYR" start="450" end="455" isDecoy="false" id="PTD_YVNLYR_DBSEQ_CONA3_LUPAN"/>
    <PeptideEvidence dBSequence_ref="DBSEQ_CONA3_LUPAN" peptide_ref="PTD_NGIYAPHWNINANSVIYVIR" start="456" end="475" isDecoy="false" id="PTD_NGIYAPHWNINANSVIYVIR_DBSEQ_CONA3_LUPAN"/>
    <PeptideEvidence dBSequence_ref="DBSEQ_CONA3_LUPAN" peptide_ref="PTD_NGIYAPHWNINANSVIYVIRGR" start="456" end="477" isDecoy="false" id="PTD_NGIYAPHWNINANSVIYVIRGR_DBSEQ_CONA3_LUPAN"/>
    <PeptideEvidence dBSequence_ref="DBSEQ_CONA3_LUPAN" peptide_ref="PTD_GIYAPHWNINANSVIYVIR" start="457" end="475" isDecoy="false" id="PTD_GIYAPHWNINANSVIYVIR_DBSEQ_CONA3_LUPAN"/>
    <PeptideEvidence dBSequence_ref="DBSEQ_CONA3_LUPAN" peptide_ref="PTD_YAPHWNINANSVIYVIRGR" start="459" end="477" isDecoy="false" id="PTD_YAPHWNINANSVIYVIRGR_DBSEQ_CONA3_LUPAN"/>
    <PeptideEvidence dBSequence_ref="DBSEQ_CONA3_LUPAN" peptide_ref="PTD_GRVQVVNSQGNSVFNDDLR" start="478" end="496" isDecoy="false" id="PTD_GRVQVVNSQGNSVFNDDLR_DBSEQ_CONA3_LUPAN"/>
    <PeptideEvidence dBSequence_ref="DBSEQ_CONA3_LUPAN" peptide_ref="PTD_VQVVNSQGN" start="480" end="488" isDecoy="false" id="PTD_VQVVNSQGN_DBSEQ_CONA3_LUPAN"/>
    <PeptideEvidence dBSequence_ref="DBSEQ_CONA3_LUPAN" peptide_ref="PTD_VQVVNSQGNSV" start="480" end="490" isDecoy="false" id="PTD_VQVVNSQGNSV_DBSEQ_CONA3_LUPAN"/>
    <PeptideEvidence dBSequence_ref="DBSEQ_CONA3_LUPAN" peptide_ref="PTD_VQVVNSQGNSVFNDDLR" start="480" end="496" isDecoy="false" id="PTD_VQVVNSQGNSVFNDDLR_DBSEQ_CONA3_LUPAN"/>
    <PeptideEvidence dBSequence_ref="DBSEQ_CONA3_LUPAN" peptide_ref="PTD_VQVVNSQGNSVFNDDLRR" start="480" end="497" isDecoy="false" id="PTD_VQVVNSQGNSVFNDDLRR_DBSEQ_CONA3_LUPAN"/>
    <PeptideEvidence dBSequence_ref="DBSEQ_CONA3_LUPAN" peptide_ref="PTD_QVVNSQGNSVFNDDLRR" start="481" end="497" isDecoy="false" id="PTD_QVVNSQGNSVFNDDLRR_DBSEQ_CONA3_LUPAN"/>
    <PeptideEvidence dBSequence_ref="DBSEQ_CONA3_LUPAN" peptide_ref="PTD_VVNSQGNSVFNDDLRR" start="482" end="497" isDecoy="false" id="PTD_VVNSQGNSVFNDDLRR_DBSEQ_CONA3_LUPAN"/>
    <PeptideEvidence dBSequence_ref="DBSEQ_CONA3_LUPAN" peptide_ref="PTD_NSQGNSVFNDDLRR" start="484" end="497" isDecoy="false" id="PTD_NSQGNSVFNDDLRR_DBSEQ_CONA3_LUPAN"/>
    <PeptideEvidence dBSequence_ref="DBSEQ_CONA3_LUPAN" peptide_ref="PTD_SQGNSVFNDDLRR" start="485" end="497" isDecoy="false" id="PTD_SQGNSVFNDDLRR_DBSEQ_CONA3_LUPAN"/>
    <PeptideEvidence dBSequence_ref="DBSEQ_CONA3_LUPAN" peptide_ref="PTD_QGNSVFNDDLRR" start="486" end="497" isDecoy="false" id="PTD_QGNSVFNDDLRR_DBSEQ_CONA3_LUPAN"/>
    <PeptideEvidence dBSequence_ref="DBSEQ_CONA3_LUPAN" peptide_ref="PTD_GNSVFNDDLR" start="487" end="496" isDecoy="false" id="PTD_GNSVFNDDLR_DBSEQ_CONA3_LUPAN"/>
    <PeptideEvidence dBSequence_ref="DBSEQ_CONA3_LUPAN" peptide_ref="PTD_GNSVFNDDLRR" start="487" end="497" isDecoy="false" id="PTD_GNSVFNDDLRR_DBSEQ_CONA3_LUPAN"/>
    <PeptideEvidence dBSequence_ref="DBSEQ_CONA3_LUPAN" peptide_ref="PTD_NSVFNDDLR" start="488" end="496" isDecoy="false" id="PTD_NSVFNDDLR_DBSEQ_CONA3_LUPAN"/>
    <PeptideEvidence dBSequence_ref="DBSEQ_CONA3_LUPAN" peptide_ref="PTD_SVFNDDLR" start="489" end="496" isDecoy="false" id="PTD_SVFNDDLR_DBSEQ_CONA3_LUPAN"/>
    <PeptideEvidence dBSequence_ref="DBSEQ_CONA3_LUPAN" peptide_ref="PTD_VFNDDLR" start="490" end="496" isDecoy="false" id="PTD_VFNDDLR_DBSEQ_CONA3_LUPAN"/>
    <PeptideEvidence dBSequence_ref="DBSEQ_CONA3_LUPAN" peptide_ref="PTD_FNDDLR" start="491" end="496" isDecoy="false" id="PTD_FNDDLR_DBSEQ_CONA3_LUPAN"/>
    <PeptideEvidence dBSequence_ref="DBSEQ_CONA3_LUPAN" peptide_ref="PTD_FNDDLRR" start="491" end="497" isDecoy="false" id="PTD_FNDDLRR_DBSEQ_CONA3_LUPAN"/>
    <PeptideEvidence dBSequence_ref="DBSEQ_CONA3_LUPAN" peptide_ref="PTD_RGQLLVVPQNFVVAHQAGDEGFEFIAFK" start="497" end="524" isDecoy="false" id="PTD_RGQLLVVPQNFVVAHQAGDEGFEFIAFK_DBSEQ_CONA3_LUPAN"/>
    <PeptideEvidence dBSequence_ref="DBSEQ_CONA3_LUPAN" peptide_ref="PTD_GQLLVVPQNFVVAHQAGDEGFEFIAFK" start="498" end="524" isDecoy="false" id="PTD_GQLLVVPQNFVVAHQAGDEGFEFIAFK_DBSEQ_CONA3_LUPAN"/>
    <PeptideEvidence dBSequence_ref="DBSEQ_CONA3_LUPAN" peptide_ref="PTD_GQLLVVPQNFVVAHQAGDEGFEFIAFKTNDQATTSPLK" start="498" end="535" isDecoy="false" id="PTD_GQLLVVPQNFVVAHQAGDEGFEFIAFKTNDQATTSPLK_DBSEQ_CONA3_LUPAN"/>
    <PeptideEvidence dBSequence_ref="DBSEQ_CONA3_LUPAN" peptide_ref="PTD_TNDQATTSPLKQVFR" start="525" end="539" isDecoy="false" id="PTD_TNDQATTSPLKQVFR_DBSEQ_CONA3_LUPAN"/>
    <PeptideEvidence dBSequence_ref="DBSEQ_CONA3_LUPAN" peptide_ref="PTD_GIPAEVL" start="540" end="546" isDecoy="false" id="PTD_GIPAEVL_DBSEQ_CONA3_LUPAN"/>
    <PeptideEvidence dBSequence_ref="DBSEQ_CONA3_LUPAN" peptide_ref="PTD_GIPAEVLA" start="540" end="547" isDecoy="false" id="PTD_GIPAEVLA_DBSEQ_CONA3_LUPAN"/>
    <PeptideEvidence dBSequence_ref="DBSEQ_CONA3_LUPAN" peptide_ref="PTD_GIPAEVLANAFR" start="540" end="551" isDecoy="false" id="PTD_GIPAEVLANAFR_DBSEQ_CONA3_LUPAN"/>
    <PeptideEvidence dBSequence_ref="DBSEQ_CONA3_LUPAN" peptide_ref="PTD_GIPAEVLANAFRLSLNQVSELK" start="540" end="561" isDecoy="false" id="PTD_GIPAEVLANAFRLSLNQVSELK_DBSEQ_CONA3_LUPAN"/>
    <PeptideEvidence dBSequence_ref="DBSEQ_CONA3_LUPAN" peptide_ref="PTD_AEVLANAFR" start="543" end="551" isDecoy="false" id="PTD_AEVLANAFR_DBSEQ_CONA3_LUPAN"/>
    <PeptideEvidence dBSequence_ref="DBSEQ_CONA3_LUPAN" peptide_ref="PTD_EVLANAFR" start="544" end="551" isDecoy="false" id="PTD_EVLANAFR_DBSEQ_CONA3_LUPAN"/>
    <PeptideEvidence dBSequence_ref="DBSEQ_CONA3_LUPAN" peptide_ref="PTD_VLANAFR" start="545" end="551" isDecoy="false" id="PTD_VLANAFR_DBSEQ_CONA3_LUPAN"/>
    <PeptideEvidence dBSequence_ref="DBSEQ_CONA3_LUPAN" peptide_ref="PTD_LANAFR" start="546" end="551" isDecoy="false" id="PTD_LANAFR_DBSEQ_CONA3_LUPAN"/>
    <PeptideEvidence dBSequence_ref="DBSEQ_CONA3_LUPAN" peptide_ref="PTD_ANAFR" start="547" end="551" isDecoy="false" id="PTD_ANAFR_DBSEQ_CONA3_LUPAN"/>
    <PeptideEvidence dBSequence_ref="DBSEQ_CONA3_LUPAN" peptide_ref="PTD_NAFR" start="548" end="551" isDecoy="false" id="PTD_NAFR_DBSEQ_CONA3_LUPAN"/>
    <PeptideEvidence dBSequence_ref="DBSEQ_CONA3_LUPAN" peptide_ref="PTD_LSLNQVSELK" start="552" end="561" isDecoy="false" id="PTD_LSLNQVSELK_DBSEQ_CONA3_LUPAN"/>
    <PeptideEvidence dBSequence_ref="DBSEQ_CONB7_LUPAN" peptide_ref="PTD_REEEEEEEEWQPR" start="113" end="125" isDecoy="false" id="PTD_REEEEEEEEWQPR_DBSEQ_CONB7_LUPAN"/>
    <PeptideEvidence dBSequence_ref="DBSEQ_CONB7_LUPAN" peptide_ref="PTD_EEEEEEEEWQPR" start="114" end="125" isDecoy="false" id="PTD_EEEEEEEEWQPR_DBSEQ_CONB7_LUPAN"/>
    <PeptideEvidence dBSequence_ref="DBSEQ_CONB7_LUPAN" peptide_ref="PTD_NPYHFSSER" start="182" end="190" isDecoy="false" id="PTD_NPYHFSSER_DBSEQ_CONB7_LUPAN"/>
    <PeptideEvidence dBSequence_ref="DBSEQ_CONB7_LUPAN" peptide_ref="PTD_TNRLENLQNYR" start="212" end="222" isDecoy="false" id="PTD_TNRLENLQNYR_DBSEQ_CONB7_LUPAN"/>
    <PeptideEvidence dBSequence_ref="DBSEQ_CONB7_LUPAN" peptide_ref="PTD_LENLQNYR" start="215" end="222" isDecoy="false" id="PTD_LENLQNYR_DBSEQ_CONB7_LUPAN"/>
    <PeptideEvidence dBSequence_ref="DBSEQ_CONB7_LUPAN" peptide_ref="PTD_IVEFQSNPNTLI" start="223" end="234" isDecoy="false" id="PTD_IVEFQSNPNTLI_DBSEQ_CONB7_LUPAN"/>
    <PeptideEvidence dBSequence_ref="DBSEQ_CONB7_LUPAN" peptide_ref="PTD_IVEFQSNPNTLILPK" start="223" end="237" isDecoy="false" id="PTD_IVEFQSNPNTLILPK_DBSEQ_CONB7_LUPAN"/>
    <PeptideEvidence dBSequence_ref="DBSEQ_CONB7_LUPAN" peptide_ref="PTD_EFQSNPNTLILPK" start="225" end="237" isDecoy="false" id="PTD_EFQSNPNTLILPK_DBSEQ_CONB7_LUPAN"/>
    <PeptideEvidence dBSequence_ref="DBSEQ_CONB7_LUPAN" peptide_ref="PTD_SNPNTLILPK" start="228" end="237" isDecoy="false" id="PTD_SNPNTLILPK_DBSEQ_CONB7_LUPAN"/>
    <PeptideEvidence dBSequence_ref="DBSEQ_CONB7_LUPAN" peptide_ref="PTD_NPNTLILPK" start="229" end="237" isDecoy="false" id="PTD_NPNTLILPK_DBSEQ_CONB7_LUPAN"/>
    <PeptideEvidence dBSequence_ref="DBSEQ_CONB7_LUPAN" peptide_ref="PTD_PNTLILPK" start="230" end="237" isDecoy="false" id="PTD_PNTLILPK_DBSEQ_CONB7_LUPAN"/>
    <PeptideEvidence dBSequence_ref="DBSEQ_CONB7_LUPAN" peptide_ref="PTD_TLILPK" start="232" end="237" isDecoy="false" id="PTD_TLILPK_DBSEQ_CONB7_LUPAN"/>
    <PeptideEvidence dBSequence_ref="DBSEQ_CONB7_LUPAN" peptide_ref="PTD_HSDADYILVVLNGR" start="238" end="251" isDecoy="false" id="PTD_HSDADYILVVLNGR_DBSEQ_CONB7_LUPAN"/>
    <PeptideEvidence dBSequence_ref="DBSEQ_CONB7_LUPAN" peptide_ref="PTD_ATITIVNPDK" start="252" end="261" isDecoy="false" id="PTD_ATITIVNPDK_DBSEQ_CONB7_LUPAN"/>
    <PeptideEvidence dBSequence_ref="DBSEQ_CONB7_LUPAN" peptide_ref="PTD_ATITIVNPDKR" start="252" end="262" isDecoy="false" id="PTD_ATITIVNPDKR_DBSEQ_CONB7_LUPAN"/>
    <PeptideEvidence dBSequence_ref="DBSEQ_CONB7_LUPAN" peptide_ref="PTD_QAYNLEYGDALR" start="263" end="274" isDecoy="false" id="PTD_QAYNLEYGDALR_DBSEQ_CONB7_LUPAN"/>
    <PeptideEvidence dBSequence_ref="DBSEQ_CONB7_LUPAN" peptide_ref="PTD_VVKLAIPINNPSNFYDFYPSSTK" start="294" end="316" isDecoy="false" id="PTD_VVKLAIPINNPSNFYDFYPSSTK_DBSEQ_CONB7_LUPAN"/>
    <PeptideEvidence dBSequence_ref="DBSEQ_CONB7_LUPAN" peptide_ref="PTD_LAIPINNPSN" start="297" end="306" isDecoy="false" id="PTD_LAIPINNPSN_DBSEQ_CONB7_LUPAN"/>
    <PeptideEvidence dBSequence_ref="DBSEQ_CONB7_LUPAN" peptide_ref="PTD_LAIPINNPSNFY" start="297" end="308" isDecoy="false" id="PTD_LAIPINNPSNFY_DBSEQ_CONB7_LUPAN"/>
    <PeptideEvidence dBSequence_ref="DBSEQ_CONB7_LUPAN" peptide_ref="PTD_LAIPINNPSNFYDFY" start="297" end="311" isDecoy="false" id="PTD_LAIPINNPSNFYDFY_DBSEQ_CONB7_LUPAN"/>
    <PeptideEvidence dBSequence_ref="DBSEQ_CONB7_LUPAN" peptide_ref="PTD_LAIPINNPSNFYDFYPSSTK" start="297" end="316" isDecoy="false" id="PTD_LAIPINNPSNFYDFYPSSTK_DBSEQ_CONB7_LUPAN"/>
    <PeptideEvidence dBSequence_ref="DBSEQ_CONB7_LUPAN" peptide_ref="PTD_LAIPINNPSNFYDFYPSSTKDQQSYFSGFSK" start="297" end="327" isDecoy="false" id="PTD_LAIPINNPSNFYDFYPSSTKDQQSYFSGFSK_DBSEQ_CONB7_LUPAN"/>
    <PeptideEvidence dBSequence_ref="DBSEQ_CONB7_LUPAN" peptide_ref="PTD_PINNPSNFYDFYPSSTK" start="300" end="316" isDecoy="false" id="PTD_PINNPSNFYDFYPSSTK_DBSEQ_CONB7_LUPAN"/>
    <PeptideEvidence dBSequence_ref="DBSEQ_CONB7_LUPAN" peptide_ref="PTD_PINNPSNFYDFYPSSTKDQQSYFSGFSK" start="300" end="327" isDecoy="false" id="PTD_PINNPSNFYDFYPSSTKDQQSYFSGFSK_DBSEQ_CONB7_LUPAN"/>
    <PeptideEvidence dBSequence_ref="DBSEQ_CONB7_LUPAN" peptide_ref="PTD_YDFYPSSTK" start="308" end="316" isDecoy="false" id="PTD_YDFYPSSTK_DBSEQ_CONB7_LUPAN"/>
    <PeptideEvidence dBSequence_ref="DBSEQ_CONB7_LUPAN" peptide_ref="PTD_DFYPSSTK" start="309" end="316" isDecoy="false" id="PTD_DFYPSSTK_DBSEQ_CONB7_LUPAN"/>
    <PeptideEvidence dBSequence_ref="DBSEQ_CONB7_LUPAN" peptide_ref="PTD_DFYPSSTKDQQSYFSGFSK" start="309" end="327" isDecoy="false" id="PTD_DFYPSSTKDQQSYFSGFSK_DBSEQ_CONB7_LUPAN"/>
    <PeptideEvidence dBSequence_ref="DBSEQ_CONB7_LUPAN" peptide_ref="PTD_PSSTK" start="312" end="316" isDecoy="false" id="PTD_PSSTK_DBSEQ_CONB7_LUPAN"/>
    <PeptideEvidence dBSequence_ref="DBSEQ_CONB7_LUPAN" peptide_ref="PTD_PSSTKDQQSYFSGFSK" start="312" end="327" isDecoy="false" id="PTD_PSSTKDQQSYFSGFSK_DBSEQ_CONB7_LUPAN"/>
    <PeptideEvidence dBSequence_ref="DBSEQ_CONB7_LUPAN" peptide_ref="PTD_DQQSYFSGFSK" start="317" end="327" isDecoy="false" id="PTD_DQQSYFSGFSK_DBSEQ_CONB7_LUPAN"/>
    <PeptideEvidence dBSequence_ref="DBSEQ_CONB7_LUPAN" peptide_ref="PTD_NTLEATFNTR" start="328" end="337" isDecoy="false" id="PTD_NTLEATFNTR_DBSEQ_CONB7_LUPAN"/>
    <PeptideEvidence dBSequence_ref="DBSEQ_CONB7_LUPAN" peptide_ref="PTD_NTLEATFNTRYEEIQR" start="328" end="343" isDecoy="false" id="PTD_NTLEATFNTRYEEIQR_DBSEQ_CONB7_LUPAN"/>
    <PeptideEvidence dBSequence_ref="DBSEQ_CONB7_LUPAN" peptide_ref="PTD_ILLGNEDEQEDEEQR" start="344" end="358" isDecoy="false" id="PTD_ILLGNEDEQEDEEQR_DBSEQ_CONB7_LUPAN"/>
    <PeptideEvidence dBSequence_ref="DBSEQ_CONB7_LUPAN" peptide_ref="PTD_ILLGNEDEQEDEEQRR" start="344" end="359" isDecoy="false" id="PTD_ILLGNEDEQEDEEQRR_DBSEQ_CONB7_LUPAN"/>
    <PeptideEvidence dBSequence_ref="DBSEQ_CONB7_LUPAN" peptide_ref="PTD_LLGNEDEQEDEEQRR" start="345" end="359" isDecoy="false" id="PTD_LLGNEDEQEDEEQRR_DBSEQ_CONB7_LUPAN"/>
    <PeptideEvidence dBSequence_ref="DBSEQ_CONB7_LUPAN" peptide_ref="PTD_LGNEDEQEDEEQRR" start="346" end="359" isDecoy="false" id="PTD_LGNEDEQEDEEQRR_DBSEQ_CONB7_LUPAN"/>
    <PeptideEvidence dBSequence_ref="DBSEQ_CONB7_LUPAN" peptide_ref="PTD_RGQEQS" start="359" end="364" isDecoy="false" id="PTD_RGQEQS_DBSEQ_CONB7_LUPAN"/>
    <PeptideEvidence dBSequence_ref="DBSEQ_CONB7_LUPAN" peptide_ref="PTD_RGQEQSY" start="359" end="365" isDecoy="false" id="PTD_RGQEQSY_DBSEQ_CONB7_LUPAN"/>
    <PeptideEvidence dBSequence_ref="DBSEQ_CONB7_LUPAN" peptide_ref="PTD_RGQEQSYQDEGVIVR" start="359" end="373" isDecoy="false" id="PTD_RGQEQSYQDEGVIVR_DBSEQ_CONB7_LUPAN"/>
    <PeptideEvidence dBSequence_ref="DBSEQ_CONB7_LUPAN" peptide_ref="PTD_GQEQSYQDEGVIVR" start="360" end="373" isDecoy="false" id="PTD_GQEQSYQDEGVIVR_DBSEQ_CONB7_LUPAN"/>
    <PeptideEvidence dBSequence_ref="DBSEQ_CONB7_LUPAN" peptide_ref="PTD_QDEGVIVR" start="366" end="373" isDecoy="false" id="PTD_QDEGVIVR_DBSEQ_CONB7_LUPAN"/>
    <PeptideEvidence dBSequence_ref="DBSEQ_CONB7_LUPAN" peptide_ref="PTD_DEGVIVR" start="367" end="373" isDecoy="false" id="PTD_DEGVIVR_DBSEQ_CONB7_LUPAN"/>
    <PeptideEvidence dBSequence_ref="DBSEQ_CONB7_LUPAN" peptide_ref="PTD_GVIVR" start="369" end="373" isDecoy="false" id="PTD_GVIVR_DBSEQ_CONB7_LUPAN"/>
    <PeptideEvidence dBSequence_ref="DBSEQ_CONB7_LUPAN" peptide_ref="PTD_VSKEQIQELR" start="374" end="383" isDecoy="false" id="PTD_VSKEQIQELR_DBSEQ_CONB7_LUPAN"/>
    <PeptideEvidence dBSequence_ref="DBSEQ_CONB7_LUPAN" peptide_ref="PTD_EQIQELR" start="377" end="383" isDecoy="false" id="PTD_EQIQELR_DBSEQ_CONB7_LUPAN"/>
    <PeptideEvidence dBSequence_ref="DBSEQ_CONB7_LUPAN" peptide_ref="PTD_EQIQELRK" start="377" end="384" isDecoy="false" id="PTD_EQIQELRK_DBSEQ_CONB7_LUPAN"/>
    <PeptideEvidence dBSequence_ref="DBSEQ_CONB7_LUPAN" peptide_ref="PTD_KGKPSESGPFNLR" start="392" end="404" isDecoy="false" id="PTD_KGKPSESGPFNLR_DBSEQ_CONB7_LUPAN"/>
    <PeptideEvidence dBSequence_ref="DBSEQ_CONB7_LUPAN" peptide_ref="PTD_GKPSESGPFNLR" start="393" end="404" isDecoy="false" id="PTD_GKPSESGPFNLR_DBSEQ_CONB7_LUPAN"/>
    <PeptideEvidence dBSequence_ref="DBSEQ_CONB7_LUPAN" peptide_ref="PTD_GKPSESGPFNLRSNESIYSNK" start="393" end="413" isDecoy="false" id="PTD_GKPSESGPFNLRSNESIYSNK_DBSEQ_CONB7_LUPAN"/>
    <PeptideEvidence dBSequence_ref="DBSEQ_CONB7_LUPAN" peptide_ref="PTD_FGNFYEITPER" start="414" end="424" isDecoy="false" id="PTD_FGNFYEITPER_DBSEQ_CONB7_LUPAN"/>
    <PeptideEvidence dBSequence_ref="DBSEQ_CONB7_LUPAN" peptide_ref="PTD_FGNFYEITPERNPQVQDLDISLTFTEINEGALLLPHYNSK" start="414" end="453" isDecoy="false" id="PTD_FGNFYEITPERNPQVQDLDISLTFTEINEGALLLPHYNSK_DBSEQ_CONB7_LUPAN"/>
    <PeptideEvidence dBSequence_ref="DBSEQ_CONB7_LUPAN" peptide_ref="PTD_FYEITPER" start="417" end="424" isDecoy="false" id="PTD_FYEITPER_DBSEQ_CONB7_LUPAN"/>
    <PeptideEvidence dBSequence_ref="DBSEQ_CONB7_LUPAN" peptide_ref="PTD_NPQVQDLDISLTFTEINEGALLLPHYNSK" start="425" end="453" isDecoy="false" id="PTD_NPQVQDLDISLTFTEINEGALLLPHYNSK_DBSEQ_CONB7_LUPAN"/>
    <PeptideEvidence dBSequence_ref="DBSEQ_CONB7_LUPAN" peptide_ref="PTD_AIFIVVVDEGEGNYELVGIR" start="454" end="473" isDecoy="false" id="PTD_AIFIVVVDEGEGNYELVGIR_DBSEQ_CONB7_LUPAN"/>
    <PeptideEvidence dBSequence_ref="DBSEQ_CONB7_LUPAN" peptide_ref="PTD_AIFIVVVDEGEGNYELVGIRDQQR" start="454" end="477" isDecoy="false" id="PTD_AIFIVVVDEGEGNYELVGIRDQQR_DBSEQ_CONB7_LUPAN"/>
    <PeptideEvidence dBSequence_ref="DBSEQ_CONB7_LUPAN" peptide_ref="PTD_YSARLSEGDIFVIPAGYPISVNASSNLR" start="492" end="519" isDecoy="false" id="PTD_YSARLSEGDIFVIPAGYPISVNASSNLR_DBSEQ_CONB7_LUPAN"/>
    <PeptideEvidence dBSequence_ref="DBSEQ_CONB7_LUPAN" peptide_ref="PTD_LSEGDIFVIPAGYPISVNASSNLR" start="496" end="519" isDecoy="false" id="PTD_LSEGDIFVIPAGYPISVNASSNLR_DBSEQ_CONB7_LUPAN"/>
    <PeptideEvidence dBSequence_ref="DBSEQ_CONB7_LUPAN" peptide_ref="PTD_LLGFGINANENQR" start="520" end="532" isDecoy="false" id="PTD_LLGFGINANENQR_DBSEQ_CONB7_LUPAN"/>
    <PeptideEvidence dBSequence_ref="DBSEQ_CONB7_LUPAN" peptide_ref="PTD_LLGFGINANENQRNFLAGSEDNVISQLDR" start="520" end="548" isDecoy="false" id="PTD_LLGFGINANENQRNFLAGSEDNVISQLDR_DBSEQ_CONB7_LUPAN"/>
    <PeptideEvidence dBSequence_ref="DBSEQ_CONB7_LUPAN" peptide_ref="PTD_NFLAGSEDN" start="533" end="541" isDecoy="false" id="PTD_NFLAGSEDN_DBSEQ_CONB7_LUPAN"/>
    <PeptideEvidence dBSequence_ref="DBSEQ_CONB7_LUPAN" peptide_ref="PTD_NFLAGSEDNV" start="533" end="542" isDecoy="false" id="PTD_NFLAGSEDNV_DBSEQ_CONB7_LUPAN"/>
    <PeptideEvidence dBSequence_ref="DBSEQ_CONB7_LUPAN" peptide_ref="PTD_NFLAGSEDNVI" start="533" end="543" isDecoy="false" id="PTD_NFLAGSEDNVI_DBSEQ_CONB7_LUPAN"/>
    <PeptideEvidence dBSequence_ref="DBSEQ_CONB7_LUPAN" peptide_ref="PTD_NFLAGSEDNVISQLDR" start="533" end="548" isDecoy="false" id="PTD_NFLAGSEDNVISQLDR_DBSEQ_CONB7_LUPAN"/>
    <PeptideEvidence dBSequence_ref="DBSEQ_CONB7_LUPAN" peptide_ref="PTD_NFLAGSEDNVISQLDREVK" start="533" end="551" isDecoy="false" id="PTD_NFLAGSEDNVISQLDREVK_DBSEQ_CONB7_LUPAN"/>
    <PeptideEvidence dBSequence_ref="DBSEQ_CONB7_LUPAN" peptide_ref="PTD_NFLAGSEDNVISQLDREVKELTFPGSAQDVER" start="533" end="564" isDecoy="false" id="PTD_NFLAGSEDNVISQLDREVKELTFPGSAQDVER_DBSEQ_CONB7_LUPAN"/>
    <PeptideEvidence dBSequence_ref="DBSEQ_CONB7_LUPAN" peptide_ref="PTD_LAGSEDNVISQLDREVK" start="535" end="551" isDecoy="false" id="PTD_LAGSEDNVISQLDREVK_DBSEQ_CONB7_LUPAN"/>
    <PeptideEvidence dBSequence_ref="DBSEQ_CONB7_LUPAN" peptide_ref="PTD_AGSEDNVISQLDREVK" start="536" end="551" isDecoy="false" id="PTD_AGSEDNVISQLDREVK_DBSEQ_CONB7_LUPAN"/>
    <PeptideEvidence dBSequence_ref="DBSEQ_CONB7_LUPAN" peptide_ref="PTD_SEDNVISQLDREVK" start="538" end="551" isDecoy="false" id="PTD_SEDNVISQLDREVK_DBSEQ_CONB7_LUPAN"/>
    <PeptideEvidence dBSequence_ref="DBSEQ_CONB7_LUPAN" peptide_ref="PTD_ISQLDR" start="543" end="548" isDecoy="false" id="PTD_ISQLDR_DBSEQ_CONB7_LUPAN"/>
    <PeptideEvidence dBSequence_ref="DBSEQ_CONB7_LUPAN" peptide_ref="PTD_SQLDR" start="544" end="548" isDecoy="false" id="PTD_SQLDR_DBSEQ_CONB7_LUPAN"/>
    <PeptideEvidence dBSequence_ref="DBSEQ_CONB7_LUPAN" peptide_ref="PTD_EVKELTFPGSAQDVER" start="549" end="564" isDecoy="false" id="PTD_EVKELTFPGSAQDVER_DBSEQ_CONB7_LUPAN"/>
    <PeptideEvidence dBSequence_ref="DBSEQ_CONB7_LUPAN" peptide_ref="PTD_ELTFPGSAQDVER" start="552" end="564" isDecoy="false" id="PTD_ELTFPGSAQDVER_DBSEQ_CONB7_LUPAN"/>
    <PeptideEvidence dBSequence_ref="DBSEQ_CONB7_LUPAN" peptide_ref="PTD_PGSAQDVER" start="556" end="564" isDecoy="false" id="PTD_PGSAQDVER_DBSEQ_CONB7_LUPAN"/>
    <PeptideEvidence dBSequence_ref="DBSEQ_CONB7_LUPAN" peptide_ref="PTD_LIKNQQQSYFANAQPQQK" start="565" end="582" isDecoy="false" id="PTD_LIKNQQQSYFANAQPQQK_DBSEQ_CONB7_LUPAN"/>
    <PeptideEvidence dBSequence_ref="DBSEQ_CONB7_LUPAN" peptide_ref="PTD_NQQQSYFANAQ" start="568" end="578" isDecoy="false" id="PTD_NQQQSYFANAQ_DBSEQ_CONB7_LUPAN"/>
    <PeptideEvidence dBSequence_ref="DBSEQ_CONB7_LUPAN" peptide_ref="PTD_NQQQSYFANAQPQQK" start="568" end="582" isDecoy="false" id="PTD_NQQQSYFANAQPQQK_DBSEQ_CONB7_LUPAN"/>
    <PeptideEvidence dBSequence_ref="DBSEQ_CONB6_LUPAN" peptide_ref="PTD_NPYYFSSER" start="175" end="183" isDecoy="false" id="PTD_NPYYFSSER_DBSEQ_CONB6_LUPAN"/>
    <PeptideEvidence dBSequence_ref="DBSEQ_CONB6_LUPAN" peptide_ref="PTD_LENLQNYR" start="208" end="215" isDecoy="false" id="PTD_LENLQNYR_DBSEQ_CONB6_LUPAN"/>
    <PeptideEvidence dBSequence_ref="DBSEQ_CONB6_LUPAN" peptide_ref="PTD_IVEFQSKPNTLILPK" start="216" end="230" isDecoy="false" id="PTD_IVEFQSKPNTLILPK_DBSEQ_CONB6_LUPAN"/>
    <PeptideEvidence dBSequence_ref="DBSEQ_CONB6_LUPAN" peptide_ref="PTD_HSDADYILVVLNGSATITIVNPDK" start="231" end="254" isDecoy="false" id="PTD_HSDADYILVVLNGSATITIVNPDK_DBSEQ_CONB6_LUPAN"/>
    <PeptideEvidence dBSequence_ref="DBSEQ_CONB6_LUPAN" peptide_ref="PTD_QSYNLENGDALRLPAGTTSYILNPDDNQNLR" start="256" end="286" isDecoy="false" id="PTD_QSYNLENGDALRLPAGTTSYILNPDDNQNLR_DBSEQ_CONB6_LUPAN"/>
    <PeptideEvidence dBSequence_ref="DBSEQ_CONB6_LUPAN" peptide_ref="PTD_LPAGTTSYILNPDDNQNLR" start="268" end="286" isDecoy="false" id="PTD_LPAGTTSYILNPDDNQNLR_DBSEQ_CONB6_LUPAN"/>
    <PeptideEvidence dBSequence_ref="DBSEQ_CONB6_LUPAN" peptide_ref="PTD_LAIPINNPGNFYDFYPSSSK" start="290" end="309" isDecoy="false" id="PTD_LAIPINNPGNFYDFYPSSSK_DBSEQ_CONB6_LUPAN"/>
    <PeptideEvidence dBSequence_ref="DBSEQ_CONB6_LUPAN" peptide_ref="PTD_DQQSYFSGFSR" start="310" end="320" isDecoy="false" id="PTD_DQQSYFSGFSR_DBSEQ_CONB6_LUPAN"/>
    <PeptideEvidence dBSequence_ref="DBSEQ_CONB6_LUPAN" peptide_ref="PTD_NTLEATFNTR" start="321" end="330" isDecoy="false" id="PTD_NTLEATFNTR_DBSEQ_CONB6_LUPAN"/>
    <PeptideEvidence dBSequence_ref="DBSEQ_CONB6_LUPAN" peptide_ref="PTD_NTLEATFNTRYEEIQR" start="321" end="336" isDecoy="false" id="PTD_NTLEATFNTRYEEIQR_DBSEQ_CONB6_LUPAN"/>
    <PeptideEvidence dBSequence_ref="DBSEQ_CONB6_LUPAN" peptide_ref="PTD_LLGFGINADENQR" start="508" end="520" isDecoy="false" id="PTD_LLGFGINADENQR_DBSEQ_CONB6_LUPAN"/>
    <PeptideEvidence dBSequence_ref="DBSEQ_CONB6_LUPAN" peptide_ref="PTD_LIKNQQQSYFANAQPQQQQQR" start="553" end="573" isDecoy="false" id="PTD_LIKNQQQSYFANAQPQQQQQR_DBSEQ_CONB6_LUPAN"/>
    <PeptideEvidence dBSequence_ref="DBSEQ_CONB6_LUPAN" peptide_ref="PTD_NQQQSYFANAQPQQQQQR" start="556" end="573" isDecoy="false" id="PTD_NQQQSYFANAQPQQQQQR_DBSEQ_CONB6_LUPAN"/>
    <PeptideEvidence dBSequence_ref="DBSEQ_CONG2_LUPAN" peptide_ref="PTD_RTPLMQVPVLLDLNGK" start="67" end="82" isDecoy="false" id="PTD_RTPLMQVPVLLDLNGK_DBSEQ_CONG2_LUPAN"/>
    <PeptideEvidence dBSequence_ref="DBSEQ_CONG2_LUPAN" peptide_ref="PTD_TPLMQVPVLLDLNGK" start="68" end="82" isDecoy="false" id="PTD_TPLMQVPVLLDLNGK_DBSEQ_CONG2_LUPAN"/>
    <PeptideEvidence dBSequence_ref="DBSEQ_CONG2_LUPAN" peptide_ref="PTD_TPLMQVPVLLDLNGKHLWVTCSYHYSSSTYQAPFCHSTQCSR_21C_35C_40C" start="68" end="109" isDecoy="false" id="PTD_TPLMQVPVLLDLNGKHLWVTCSYHYSSSTYQAPFCHSTQCSR_21C_35C_40C_DBSEQ_CONG2_LUPAN"/>
    <PeptideEvidence dBSequence_ref="DBSEQ_CONG2_LUPAN" peptide_ref="PTD_HLWVTCSYHYSSSTYQAPFCHSTQCSR_6C_20C_25C" start="83" end="109" isDecoy="false" id="PTD_HLWVTCSYHYSSSTYQAPFCHSTQCSR_6C_20C_25C_DBSEQ_CONG2_LUPAN"/>
    <PeptideEvidence dBSequence_ref="DBSEQ_CONG2_LUPAN" peptide_ref="PTD_LGPMVK" start="165" end="170" isDecoy="false" id="PTD_LGPMVK_DBSEQ_CONG2_LUPAN"/>
    <PeptideEvidence dBSequence_ref="DBSEQ_CONG2_LUPAN" peptide_ref="PTD_VLQFLFSCAPSFLAQK_8C" start="171" end="186" isDecoy="false" id="PTD_VLQFLFSCAPSFLAQK_8C_DBSEQ_CONG2_LUPAN"/>
    <PeptideEvidence dBSequence_ref="DBSEQ_CONG2_LUPAN" peptide_ref="PTD_GLPNNIQGALGLGHAPISLPNQLFSHFGLR" start="187" end="216" isDecoy="false" id="PTD_GLPNNIQGALGLGHAPISLPNQLFSHFGLR_DBSEQ_CONG2_LUPAN"/>
    <PeptideEvidence dBSequence_ref="DBSEQ_CONG2_LUPAN" peptide_ref="PTD_GLPNNIQGALGLGHAPISLPNQLFSHFGLRR" start="187" end="217" isDecoy="false" id="PTD_GLPNNIQGALGLGHAPISLPNQLFSHFGLRR_DBSEQ_CONG2_LUPAN"/>
    <PeptideEvidence dBSequence_ref="DBSEQ_CONG2_LUPAN" peptide_ref="PTD_QFTMCLSR_5C" start="218" end="225" isDecoy="false" id="PTD_QFTMCLSR_5C_DBSEQ_CONG2_LUPAN"/>
    <PeptideEvidence dBSequence_ref="DBSEQ_CONG2_LUPAN" peptide_ref="PTD_IGGVMITTTNPYTILHHSIYEVFTQVFANN" start="301" end="330" isDecoy="false" id="PTD_IGGVMITTTNPYTILHHSIYEVFTQVFANN_DBSEQ_CONG2_LUPAN"/>
    <PeptideEvidence dBSequence_ref="DBSEQ_CONG2_LUPAN" peptide_ref="PTD_IGGVMITTTNPYTILHHSIYEVFTQVFANNIPK" start="301" end="333" isDecoy="false" id="PTD_IGGVMITTTNPYTILHHSIYEVFTQVFANNIPK_DBSEQ_CONG2_LUPAN"/>
    <PeptideEvidence dBSequence_ref="DBSEQ_CONG2_LUPAN" peptide_ref="PTD_IGGVMITTTNPYTILHHSIYEVFTQVFANNIPK_5M" start="301" end="333" isDecoy="false" id="PTD_IGGVMITTTNPYTILHHSIYEVFTQVFANNIPK_5M_DBSEQ_CONG2_LUPAN"/>
    <PeptideEvidence dBSequence_ref="DBSEQ_CONG2_LUPAN" peptide_ref="PTD_VFANNIPK" start="326" end="333" isDecoy="false" id="PTD_VFANNIPK_DBSEQ_CONG2_LUPAN"/>
    <PeptideEvidence dBSequence_ref="DBSEQ_CONG2_LUPAN" peptide_ref="PTD_QAQVEAVGPFGLCFDSK_13C" start="334" end="350" isDecoy="false" id="PTD_QAQVEAVGPFGLCFDSK_13C_DBSEQ_CONG2_LUPAN"/>
    <PeptideEvidence dBSequence_ref="DBSEQ_CONG2_LUPAN" peptide_ref="PTD_QAQVEAVGPFGLCFDSKK_13C" start="334" end="351" isDecoy="false" id="PTD_QAQVEAVGPFGLCFDSKK_13C_DBSEQ_CONG2_LUPAN"/>
    <PeptideEvidence dBSequence_ref="DBSEQ_CONG2_LUPAN" peptide_ref="PTD_KISGGIPNVEF" start="351" end="361" isDecoy="false" id="PTD_KISGGIPNVEF_DBSEQ_CONG2_LUPAN"/>
    <PeptideEvidence dBSequence_ref="DBSEQ_CONG2_LUPAN" peptide_ref="PTD_KISGGIPNVEFVMDSPDDVWR" start="351" end="371" isDecoy="false" id="PTD_KISGGIPNVEFVMDSPDDVWR_DBSEQ_CONG2_LUPAN"/>
    <PeptideEvidence dBSequence_ref="DBSEQ_CONG2_LUPAN" peptide_ref="PTD_KISGGIPNVEFVMDSPDDVWR_13M" start="351" end="371" isDecoy="false" id="PTD_KISGGIPNVEFVMDSPDDVWR_13M_DBSEQ_CONG2_LUPAN"/>
    <PeptideEvidence dBSequence_ref="DBSEQ_CONG2_LUPAN" peptide_ref="PTD_ISGGIPNVEF" start="352" end="361" isDecoy="false" id="PTD_ISGGIPNVEF_DBSEQ_CONG2_LUPAN"/>
    <PeptideEvidence dBSequence_ref="DBSEQ_CONG2_LUPAN" peptide_ref="PTD_ISGGIPNVEFVMDSPDDVWR" start="352" end="371" isDecoy="false" id="PTD_ISGGIPNVEFVMDSPDDVWR_DBSEQ_CONG2_LUPAN"/>
    <PeptideEvidence dBSequence_ref="DBSEQ_CONG2_LUPAN" peptide_ref="PTD_ISGGIPNVEFVMDSPDDVWR_12M" start="352" end="371" isDecoy="false" id="PTD_ISGGIPNVEFVMDSPDDVWR_12M_DBSEQ_CONG2_LUPAN"/>
    <PeptideEvidence dBSequence_ref="DBSEQ_CONG2_LUPAN" peptide_ref="PTD_MDSPDDVWR" start="363" end="371" isDecoy="false" id="PTD_MDSPDDVWR_DBSEQ_CONG2_LUPAN"/>
    <PeptideEvidence dBSequence_ref="DBSEQ_CONG2_LUPAN" peptide_ref="PTD_DSPDDVWR" start="364" end="371" isDecoy="false" id="PTD_DSPDDVWR_DBSEQ_CONG2_LUPAN"/>
    <PeptideEvidence dBSequence_ref="DBSEQ_CONG2_LUPAN" peptide_ref="PTD_ISEENLMVQAQNGVSCLGFVDGGMHTR_16C" start="372" end="398" isDecoy="false" id="PTD_ISEENLMVQAQNGVSCLGFVDGGMHTR_16C_DBSEQ_CONG2_LUPAN"/>
    <PeptideEvidence dBSequence_ref="DBSEQ_CONG2_LUPAN" peptide_ref="PTD_ISEENLMVQAQNGVSCLGFVDGGMHTR_7M_16C" start="372" end="398" isDecoy="false" id="PTD_ISEENLMVQAQNGVSCLGFVDGGMHTR_7M_16C_DBSEQ_CONG2_LUPAN"/>
    <PeptideEvidence dBSequence_ref="DBSEQ_CONG2_LUPAN" peptide_ref="PTD_AQNGVSCLGFVDGGMHTR_7C" start="381" end="398" isDecoy="false" id="PTD_AQNGVSCLGFVDGGMHTR_7C_DBSEQ_CONG2_LUPAN"/>
    <PeptideEvidence dBSequence_ref="DBSEQ_CONG2_LUPAN" peptide_ref="PTD_GFVDGGMHTR" start="389" end="398" isDecoy="false" id="PTD_GFVDGGMHTR_DBSEQ_CONG2_LUPAN"/>
    <PeptideEvidence dBSequence_ref="DBSEQ_CONG2_LUPAN" peptide_ref="PTD_TEIAL" start="399" end="403" isDecoy="false" id="PTD_TEIAL_DBSEQ_CONG2_LUPAN"/>
    <PeptideEvidence dBSequence_ref="DBSEQ_CONG2_LUPAN" peptide_ref="PTD_TEIALG" start="399" end="404" isDecoy="false" id="PTD_TEIALG_DBSEQ_CONG2_LUPAN"/>
    <PeptideEvidence dBSequence_ref="DBSEQ_CONG2_LUPAN" peptide_ref="PTD_TEIALGAHQLEENL" start="399" end="412" isDecoy="false" id="PTD_TEIALGAHQLEENL_DBSEQ_CONG2_LUPAN"/>
    <PeptideEvidence dBSequence_ref="DBSEQ_CONG2_LUPAN" peptide_ref="PTD_TEIALGAHQLEENLVVFDFAK" start="399" end="419" isDecoy="false" id="PTD_TEIALGAHQLEENLVVFDFAK_DBSEQ_CONG2_LUPAN"/>
    <PeptideEvidence dBSequence_ref="DBSEQ_CONG2_LUPAN" peptide_ref="PTD_IALGAHQLEENLVVFDFAK" start="401" end="419" isDecoy="false" id="PTD_IALGAHQLEENLVVFDFAK_DBSEQ_CONG2_LUPAN"/>
    <PeptideEvidence dBSequence_ref="DBSEQ_CONG2_LUPAN" peptide_ref="PTD_ALGAHQLEENLVVFDFAK" start="402" end="419" isDecoy="false" id="PTD_ALGAHQLEENLVVFDFAK_DBSEQ_CONG2_LUPAN"/>
    <PeptideEvidence dBSequence_ref="DBSEQ_CONG2_LUPAN" peptide_ref="PTD_VEFNSNPLK" start="422" end="430" isDecoy="false" id="PTD_VEFNSNPLK_DBSEQ_CONG2_LUPAN"/>
    <PeptideEvidence dBSequence_ref="DBSEQ_CONG2_LUPAN" peptide_ref="PTD_FNSNPLK" start="424" end="430" isDecoy="false" id="PTD_FNSNPLK_DBSEQ_CONG2_LUPAN"/>
    <PeptideEvidence dBSequence_ref="DBSEQ_CONG2_LUPAN" peptide_ref="PTD_TCANLFDLNNA_2C" start="435" end="445" isDecoy="false" id="PTD_TCANLFDLNNA_2C_DBSEQ_CONG2_LUPAN"/>
    <PeptideEvidence dBSequence_ref="DBSEQ_CONG2_LUPAL" peptide_ref="PTD_RTPLMQVPVLLDLNGK" start="70" end="85" isDecoy="false" id="PTD_RTPLMQVPVLLDLNGK_DBSEQ_CONG2_LUPAL"/>
    <PeptideEvidence dBSequence_ref="DBSEQ_CONG2_LUPAL" peptide_ref="PTD_TPLMQVPVLLDLNGK" start="71" end="85" isDecoy="false" id="PTD_TPLMQVPVLLDLNGK_DBSEQ_CONG2_LUPAL"/>
    <PeptideEvidence dBSequence_ref="DBSEQ_CONG2_LUPAL" peptide_ref="PTD_TPLMQVPVLLDLNGKHLWVTCSYHYSSSTYQAPFCHSTQCSR_21C_35C_40C" start="71" end="112" isDecoy="false" id="PTD_TPLMQVPVLLDLNGKHLWVTCSYHYSSSTYQAPFCHSTQCSR_21C_35C_40C_DBSEQ_CONG2_LUPAL"/>
    <PeptideEvidence dBSequence_ref="DBSEQ_CONG2_LUPAL" peptide_ref="PTD_HLWVTCSYHYSSSTYQAPFCHSTQCSR_6C_20C_25C" start="86" end="112" isDecoy="false" id="PTD_HLWVTCSYHYSSSTYQAPFCHSTQCSR_6C_20C_25C_DBSEQ_CONG2_LUPAL"/>
    <PeptideEvidence dBSequence_ref="DBSEQ_CONG2_LUPAL" peptide_ref="PTD_ANSHHCFTCTDSATSRPGCHNNTCALMSSNPVTQEAGFGELAQDVLAIHSTHGSK_6C_9C_19C_24C_27M" start="113" end="167" isDecoy="false" id="PTD_ANSHHCFTCTDSATSRPGCHNNTCALMSSNPVTQEAGFGELAQDVLAIHSTHGSK_6C_9C_19C_24C_27M_DBSEQ_CONG2_LUPAL"/>
    <PeptideEvidence dBSequence_ref="DBSEQ_CONG2_LUPAL" peptide_ref="PTD_IGGAMITTTNPYTILHHSIFEVFTQVFANNMPKEAQVESVGPFGLCYDSR_46C" start="304" end="353" isDecoy="false" id="PTD_IGGAMITTTNPYTILHHSIFEVFTQVFANNMPKEAQVESVGPFGLCYDSR_46C_DBSEQ_CONG2_LUPAL"/>
    <PeptideEvidence dBSequence_ref="DBSEQ_CONG2_LUPAL" peptide_ref="PTD_LSGGIPSVEFVMDSHDDVWR" start="355" end="374" isDecoy="false" id="PTD_LSGGIPSVEFVMDSHDDVWR_DBSEQ_CONG2_LUPAL"/>
    <PeptideEvidence dBSequence_ref="DBSEQ_CONG2_LUPAL" peptide_ref="PTD_TCANIFDLNNA_2C" start="438" end="448" isDecoy="false" id="PTD_TCANIFDLNNA_2C_DBSEQ_CONG2_LUPAL"/>
    <PeptideEvidence dBSequence_ref="DBSEQ_COND1_LUPAN" peptide_ref="PTD_RQLQ" start="32" end="35" isDecoy="false" id="PTD_RQLQ_DBSEQ_COND1_LUPAN"/>
    <PeptideEvidence dBSequence_ref="DBSEQ_COND1_LUPAN" peptide_ref="PTD_RQLQQ" start="32" end="36" isDecoy="false" id="PTD_RQLQQ_DBSEQ_COND1_LUPAN"/>
    <PeptideEvidence dBSequence_ref="DBSEQ_COND1_LUPAN" peptide_ref="PTD_RQLQQVNLR" start="32" end="40" isDecoy="false" id="PTD_RQLQQVNLR_DBSEQ_COND1_LUPAN"/>
    <PeptideEvidence dBSequence_ref="DBSEQ_COND1_LUPAN" peptide_ref="PTD_QVNLR" start="36" end="40" isDecoy="false" id="PTD_QVNLR_DBSEQ_COND1_LUPAN"/>
    <PeptideEvidence dBSequence_ref="DBSEQ_COND1_LUPAN" peptide_ref="PTD_HKSSQESEESEELD" start="74" end="87" isDecoy="false" id="PTD_HKSSQESEESEELD_DBSEQ_COND1_LUPAN"/>
    <PeptideEvidence dBSequence_ref="DBSEQ_COND1_LUPAN" peptide_ref="PTD_HKSSQESEESEELDQC_16C" start="74" end="89" isDecoy="false" id="PTD_HKSSQESEESEELDQC_16C_DBSEQ_COND1_LUPAN"/>
    <PeptideEvidence dBSequence_ref="DBSEQ_COND1_LUPAN" peptide_ref="PTD_HKSSQESEESEELDQCC_16C_17C" start="74" end="90" isDecoy="false" id="PTD_HKSSQESEESEELDQCC_16C_17C_DBSEQ_COND1_LUPAN"/>
    <PeptideEvidence dBSequence_ref="DBSEQ_COND1_LUPAN" peptide_ref="PTD_HKSSQESEESEELDQCCE_16C_17C" start="74" end="91" isDecoy="false" id="PTD_HKSSQESEESEELDQCCE_16C_17C_DBSEQ_COND1_LUPAN"/>
    <PeptideEvidence dBSequence_ref="DBSEQ_COND1_LUPAN" peptide_ref="PTD_HKSSQESEESEELDQCCEQ_16C_17C" start="74" end="92" isDecoy="false" id="PTD_HKSSQESEESEELDQCCEQ_16C_17C_DBSEQ_COND1_LUPAN"/>
    <PeptideEvidence dBSequence_ref="DBSEQ_COND1_LUPAN" peptide_ref="PTD_HKSSQESEESEELDQCCEQL_16C_17C" start="74" end="93" isDecoy="false" id="PTD_HKSSQESEESEELDQCCEQL_16C_17C_DBSEQ_COND1_LUPAN"/>
    <PeptideEvidence dBSequence_ref="DBSEQ_COND1_LUPAN" peptide_ref="PTD_HKSSQESEESEELDQCCEQLN_16C_17C" start="74" end="94" isDecoy="false" id="PTD_HKSSQESEESEELDQCCEQLN_16C_17C_DBSEQ_COND1_LUPAN"/>
    <PeptideEvidence dBSequence_ref="DBSEQ_COND1_LUPAN" peptide_ref="PTD_HKSSQESEESEELDQCCEQLNEL_16C_17C" start="74" end="96" isDecoy="false" id="PTD_HKSSQESEESEELDQCCEQLNEL_16C_17C_DBSEQ_COND1_LUPAN"/>
    <PeptideEvidence dBSequence_ref="DBSEQ_COND1_LUPAN" peptide_ref="PTD_HKSSQESEESEELDQCCEQLNELN_16C_17C" start="74" end="97" isDecoy="false" id="PTD_HKSSQESEESEELDQCCEQLNELN_16C_17C_DBSEQ_COND1_LUPAN"/>
    <PeptideEvidence dBSequence_ref="DBSEQ_COND1_LUPAN" peptide_ref="PTD_HKSSQESEESEELDQCCEQLNELNSQR_16C_17C" start="74" end="100" isDecoy="false" id="PTD_HKSSQESEESEELDQCCEQLNELNSQR_16C_17C_DBSEQ_COND1_LUPAN"/>
    <PeptideEvidence dBSequence_ref="DBSEQ_COND1_LUPAN" peptide_ref="PTD_SSQESEESE" start="76" end="84" isDecoy="false" id="PTD_SSQESEESE_DBSEQ_COND1_LUPAN"/>
    <PeptideEvidence dBSequence_ref="DBSEQ_COND1_LUPAN" peptide_ref="PTD_SSQESEESEELDQCCEQLNELNSQR_14C_15C" start="76" end="100" isDecoy="false" id="PTD_SSQESEESEELDQCCEQLNELNSQR_14C_15C_DBSEQ_COND1_LUPAN"/>
    <PeptideEvidence dBSequence_ref="DBSEQ_COND1_LUPAN" peptide_ref="PTD_LDQCCEQLNELNSQR_4C_5C" start="86" end="100" isDecoy="false" id="PTD_LDQCCEQLNELNSQR_4C_5C_DBSEQ_COND1_LUPAN"/>
    <PeptideEvidence dBSequence_ref="DBSEQ_COND1_LUPAN" peptide_ref="PTD_DQCCEQLNELNSQR_3C_4C" start="87" end="100" isDecoy="false" id="PTD_DQCCEQLNELNSQR_3C_4C_DBSEQ_COND1_LUPAN"/>
    <PeptideEvidence dBSequence_ref="DBSEQ_COND1_LUPAN" peptide_ref="PTD_LNELNSQR" start="93" end="100" isDecoy="false" id="PTD_LNELNSQR_DBSEQ_COND1_LUPAN"/>
    <PeptideEvidence dBSequence_ref="DBSEQ_COND1_LUPAN" peptide_ref="PTD_NELNSQR" start="94" end="100" isDecoy="false" id="PTD_NELNSQR_DBSEQ_COND1_LUPAN"/>
    <PeptideEvidence dBSequence_ref="DBSEQ_COND1_LUPAN" peptide_ref="PTD_LNSQR" start="96" end="100" isDecoy="false" id="PTD_LNSQR_DBSEQ_COND1_LUPAN"/>
    <PeptideEvidence dBSequence_ref="DBSEQ_COND1_LUPAN" peptide_ref="PTD_NSQR" start="97" end="100" isDecoy="false" id="PTD_NSQR_DBSEQ_COND1_LUPAN"/>
    <PeptideEvidence dBSequence_ref="DBSEQ_COND1_LUPAN" peptide_ref="PTD_ALQQIYESQSEQCEGR_13C" start="105" end="120" isDecoy="false" id="PTD_ALQQIYESQSEQCEGR_13C_DBSEQ_COND1_LUPAN"/>
    <PeptideEvidence dBSequence_ref="DBSEQ_COND1_LUPAN" peptide_ref="PTD_ALQQIYESQSEQCEGRQQEQQLEGELEK_13C" start="105" end="132" isDecoy="false" id="PTD_ALQQIYESQSEQCEGRQQEQQLEGELEK_13C_DBSEQ_COND1_LUPAN"/>
    <PeptideEvidence dBSequence_ref="DBSEQ_COND1_LUPAN" peptide_ref="PTD_IYESQSEQCEGR_9C" start="109" end="120" isDecoy="false" id="PTD_IYESQSEQCEGR_9C_DBSEQ_COND1_LUPAN"/>
    <PeptideEvidence dBSequence_ref="DBSEQ_COND1_LUPAN" peptide_ref="PTD_YESQSEQCEGR_8C" start="110" end="120" isDecoy="false" id="PTD_YESQSEQCEGR_8C_DBSEQ_COND1_LUPAN"/>
    <PeptideEvidence dBSequence_ref="DBSEQ_COND1_LUPAN" peptide_ref="PTD_SEQCEGR_4C" start="114" end="120" isDecoy="false" id="PTD_SEQCEGR_4C_DBSEQ_COND1_LUPAN"/>
    <PeptideEvidence dBSequence_ref="DBSEQ_COND1_LUPAN" peptide_ref="PTD_QQEQQ" start="121" end="125" isDecoy="false" id="PTD_QQEQQ_DBSEQ_COND1_LUPAN"/>
    <PeptideEvidence dBSequence_ref="DBSEQ_COND1_LUPAN" peptide_ref="PTD_QQEQQLEGELEK" start="121" end="132" isDecoy="false" id="PTD_QQEQQLEGELEK_DBSEQ_COND1_LUPAN"/>
    <PeptideEvidence dBSequence_ref="DBSEQ_COND1_LUPAN" peptide_ref="PTD_QQEQQLEGELEKLPR" start="121" end="135" isDecoy="false" id="PTD_QQEQQLEGELEKLPR_DBSEQ_COND1_LUPAN"/>
    <PeptideEvidence dBSequence_ref="DBSEQ_COND1_LUPAN" peptide_ref="PTD_QLEGELEK" start="125" end="132" isDecoy="false" id="PTD_QLEGELEK_DBSEQ_COND1_LUPAN"/>
    <PeptideEvidence dBSequence_ref="DBSEQ_COND1_LUPAN" peptide_ref="PTD_LEGELEK" start="126" end="132" isDecoy="false" id="PTD_LEGELEK_DBSEQ_COND1_LUPAN"/>
    <PeptideEvidence dBSequence_ref="DBSEQ_COND1_LUPAN" peptide_ref="PTD_EGELEK" start="127" end="132" isDecoy="false" id="PTD_EGELEK_DBSEQ_COND1_LUPAN"/>
    <PeptideEvidence dBSequence_ref="DBSEQ_COND1_LUPAN" peptide_ref="PTD_ICGFGPLRR_2C" start="136" end="144" isDecoy="false" id="PTD_ICGFGPLRR_2C_DBSEQ_COND1_LUPAN"/>
    <PeptideEvidence dBSequence_ref="DBSEQ_CONB1_LUPAN" peptide_ref="PTD_RQEEEEEEEEWQPR" start="111" end="124" isDecoy="false" id="PTD_RQEEEEEEEEWQPR_DBSEQ_CONB1_LUPAN"/>
    <PeptideEvidence dBSequence_ref="DBSEQ_CONB1_LUPAN" peptide_ref="PTD_QEEEEEEEEWQPR" start="112" end="124" isDecoy="false" id="PTD_QEEEEEEEEWQPR_DBSEQ_CONB1_LUPAN"/>
    <PeptideEvidence dBSequence_ref="DBSEQ_CONB1_LUPAN" peptide_ref="PTD_NPYHFSSNR" start="184" end="192" isDecoy="false" id="PTD_NPYHFSSNR_DBSEQ_CONB1_LUPAN"/>
    <PeptideEvidence dBSequence_ref="DBSEQ_CONB1_LUPAN" peptide_ref="PTD_NPYHFSSNRFQTYYR" start="184" end="198" isDecoy="false" id="PTD_NPYHFSSNRFQTYYR_DBSEQ_CONB1_LUPAN"/>
    <PeptideEvidence dBSequence_ref="DBSEQ_CONB1_LUPAN" peptide_ref="PTD_FQTYYR" start="193" end="198" isDecoy="false" id="PTD_FQTYYR_DBSEQ_CONB1_LUPAN"/>
    <PeptideEvidence dBSequence_ref="DBSEQ_CONB1_LUPAN" peptide_ref="PTD_QTYYR" start="194" end="198" isDecoy="false" id="PTD_QTYYR_DBSEQ_CONB1_LUPAN"/>
    <PeptideEvidence dBSequence_ref="DBSEQ_CONB1_LUPAN" peptide_ref="PTD_TYYR" start="195" end="198" isDecoy="false" id="PTD_TYYR_DBSEQ_CONB1_LUPAN"/>
    <PeptideEvidence dBSequence_ref="DBSEQ_CONB1_LUPAN" peptide_ref="PTD_TNRLENLQNYR" start="214" end="224" isDecoy="false" id="PTD_TNRLENLQNYR_DBSEQ_CONB1_LUPAN"/>
    <PeptideEvidence dBSequence_ref="DBSEQ_CONB1_LUPAN" peptide_ref="PTD_LENLQNYR" start="217" end="224" isDecoy="false" id="PTD_LENLQNYR_DBSEQ_CONB1_LUPAN"/>
    <PeptideEvidence dBSequence_ref="DBSEQ_CONB1_LUPAN" peptide_ref="PTD_IIEFQSK" start="225" end="231" isDecoy="false" id="PTD_IIEFQSK_DBSEQ_CONB1_LUPAN"/>
    <PeptideEvidence dBSequence_ref="DBSEQ_CONB1_LUPAN" peptide_ref="PTD_IIEFQSKPNT" start="225" end="234" isDecoy="false" id="PTD_IIEFQSKPNT_DBSEQ_CONB1_LUPAN"/>
    <PeptideEvidence dBSequence_ref="DBSEQ_CONB1_LUPAN" peptide_ref="PTD_IIEFQSKPNTL" start="225" end="235" isDecoy="false" id="PTD_IIEFQSKPNTL_DBSEQ_CONB1_LUPAN"/>
    <PeptideEvidence dBSequence_ref="DBSEQ_CONB1_LUPAN" peptide_ref="PTD_IIEFQSKPNTLILPK" start="225" end="239" isDecoy="false" id="PTD_IIEFQSKPNTLILPK_DBSEQ_CONB1_LUPAN"/>
    <PeptideEvidence dBSequence_ref="DBSEQ_CONB1_LUPAN" peptide_ref="PTD_EFQSKPNTLILPK" start="227" end="239" isDecoy="false" id="PTD_EFQSKPNTLILPK_DBSEQ_CONB1_LUPAN"/>
    <PeptideEvidence dBSequence_ref="DBSEQ_CONB1_LUPAN" peptide_ref="PTD_QSKPNTLILPK" start="229" end="239" isDecoy="false" id="PTD_QSKPNTLILPK_DBSEQ_CONB1_LUPAN"/>
    <PeptideEvidence dBSequence_ref="DBSEQ_CONB1_LUPAN" peptide_ref="PTD_SKPNTLILPK" start="230" end="239" isDecoy="false" id="PTD_SKPNTLILPK_DBSEQ_CONB1_LUPAN"/>
    <PeptideEvidence dBSequence_ref="DBSEQ_CONB1_LUPAN" peptide_ref="PTD_PNTLILPK" start="232" end="239" isDecoy="false" id="PTD_PNTLILPK_DBSEQ_CONB1_LUPAN"/>
    <PeptideEvidence dBSequence_ref="DBSEQ_CONB1_LUPAN" peptide_ref="PTD_NTLILPK" start="233" end="239" isDecoy="false" id="PTD_NTLILPK_DBSEQ_CONB1_LUPAN"/>
    <PeptideEvidence dBSequence_ref="DBSEQ_CONB1_LUPAN" peptide_ref="PTD_ILPK" start="236" end="239" isDecoy="false" id="PTD_ILPK_DBSEQ_CONB1_LUPAN"/>
    <PeptideEvidence dBSequence_ref="DBSEQ_CONB1_LUPAN" peptide_ref="PTD_HSDADF" start="240" end="245" isDecoy="false" id="PTD_HSDADF_DBSEQ_CONB1_LUPAN"/>
    <PeptideEvidence dBSequence_ref="DBSEQ_CONB1_LUPAN" peptide_ref="PTD_HSDADFI" start="240" end="246" isDecoy="false" id="PTD_HSDADFI_DBSEQ_CONB1_LUPAN"/>
    <PeptideEvidence dBSequence_ref="DBSEQ_CONB1_LUPAN" peptide_ref="PTD_HSDADFIL" start="240" end="247" isDecoy="false" id="PTD_HSDADFIL_DBSEQ_CONB1_LUPAN"/>
    <PeptideEvidence dBSequence_ref="DBSEQ_CONB1_LUPAN" peptide_ref="PTD_HSDADFILV" start="240" end="248" isDecoy="false" id="PTD_HSDADFILV_DBSEQ_CONB1_LUPAN"/>
    <PeptideEvidence dBSequence_ref="DBSEQ_CONB1_LUPAN" peptide_ref="PTD_HSDADFILVV" start="240" end="249" isDecoy="false" id="PTD_HSDADFILVV_DBSEQ_CONB1_LUPAN"/>
    <PeptideEvidence dBSequence_ref="DBSEQ_CONB1_LUPAN" peptide_ref="PTD_HSDADFILVVLNGR" start="240" end="253" isDecoy="false" id="PTD_HSDADFILVVLNGR_DBSEQ_CONB1_LUPAN"/>
    <PeptideEvidence dBSequence_ref="DBSEQ_CONB1_LUPAN" peptide_ref="PTD_LVVLNGR" start="247" end="253" isDecoy="false" id="PTD_LVVLNGR_DBSEQ_CONB1_LUPAN"/>
    <PeptideEvidence dBSequence_ref="DBSEQ_CONB1_LUPAN" peptide_ref="PTD_VVLNGR" start="248" end="253" isDecoy="false" id="PTD_VVLNGR_DBSEQ_CONB1_LUPAN"/>
    <PeptideEvidence dBSequence_ref="DBSEQ_CONB1_LUPAN" peptide_ref="PTD_VLNGR" start="249" end="253" isDecoy="false" id="PTD_VLNGR_DBSEQ_CONB1_LUPAN"/>
    <PeptideEvidence dBSequence_ref="DBSEQ_CONB1_LUPAN" peptide_ref="PTD_ATITIVNPDK" start="254" end="263" isDecoy="false" id="PTD_ATITIVNPDK_DBSEQ_CONB1_LUPAN"/>
    <PeptideEvidence dBSequence_ref="DBSEQ_CONB1_LUPAN" peptide_ref="PTD_ATITIVNPDKR" start="254" end="264" isDecoy="false" id="PTD_ATITIVNPDKR_DBSEQ_CONB1_LUPAN"/>
    <PeptideEvidence dBSequence_ref="DBSEQ_CONB1_LUPAN" peptide_ref="PTD_ITIVNPDKR" start="256" end="264" isDecoy="false" id="PTD_ITIVNPDKR_DBSEQ_CONB1_LUPAN"/>
    <PeptideEvidence dBSequence_ref="DBSEQ_CONB1_LUPAN" peptide_ref="PTD_IVNPDKR" start="258" end="264" isDecoy="false" id="PTD_IVNPDKR_DBSEQ_CONB1_LUPAN"/>
    <PeptideEvidence dBSequence_ref="DBSEQ_CONB1_LUPAN" peptide_ref="PTD_NPDKR" start="260" end="264" isDecoy="false" id="PTD_NPDKR_DBSEQ_CONB1_LUPAN"/>
    <PeptideEvidence dBSequence_ref="DBSEQ_CONB1_LUPAN" peptide_ref="PTD_QVYNLEQGDALR" start="265" end="276" isDecoy="false" id="PTD_QVYNLEQGDALR_DBSEQ_CONB1_LUPAN"/>
    <PeptideEvidence dBSequence_ref="DBSEQ_CONB1_LUPAN" peptide_ref="PTD_QVYNLEQGDALRLPAGTTSY" start="265" end="284" isDecoy="false" id="PTD_QVYNLEQGDALRLPAGTTSY_DBSEQ_CONB1_LUPAN"/>
    <PeptideEvidence dBSequence_ref="DBSEQ_CONB1_LUPAN" peptide_ref="PTD_QVYNLEQGDALRLPAGTTSYI" start="265" end="285" isDecoy="false" id="PTD_QVYNLEQGDALRLPAGTTSYI_DBSEQ_CONB1_LUPAN"/>
    <PeptideEvidence dBSequence_ref="DBSEQ_CONB1_LUPAN" peptide_ref="PTD_QVYNLEQGDALRLPAGTTSYIL" start="265" end="286" isDecoy="false" id="PTD_QVYNLEQGDALRLPAGTTSYIL_DBSEQ_CONB1_LUPAN"/>
    <PeptideEvidence dBSequence_ref="DBSEQ_CONB1_LUPAN" peptide_ref="PTD_QVYNLEQGDALRLPAGTTSYILNPDDNQNLR" start="265" end="295" isDecoy="false" id="PTD_QVYNLEQGDALRLPAGTTSYILNPDDNQNLR_DBSEQ_CONB1_LUPAN"/>
    <PeptideEvidence dBSequence_ref="DBSEQ_CONB1_LUPAN" peptide_ref="PTD_EQGDALR" start="270" end="276" isDecoy="false" id="PTD_EQGDALR_DBSEQ_CONB1_LUPAN"/>
    <PeptideEvidence dBSequence_ref="DBSEQ_CONB1_LUPAN" peptide_ref="PTD_QGDALR" start="271" end="276" isDecoy="false" id="PTD_QGDALR_DBSEQ_CONB1_LUPAN"/>
    <PeptideEvidence dBSequence_ref="DBSEQ_CONB1_LUPAN" peptide_ref="PTD_LPAGTTSY" start="277" end="284" isDecoy="false" id="PTD_LPAGTTSY_DBSEQ_CONB1_LUPAN"/>
    <PeptideEvidence dBSequence_ref="DBSEQ_CONB1_LUPAN" peptide_ref="PTD_LPAGTTSYIL" start="277" end="286" isDecoy="false" id="PTD_LPAGTTSYIL_DBSEQ_CONB1_LUPAN"/>
    <PeptideEvidence dBSequence_ref="DBSEQ_CONB1_LUPAN" peptide_ref="PTD_LPAGTTSYILN" start="277" end="287" isDecoy="false" id="PTD_LPAGTTSYILN_DBSEQ_CONB1_LUPAN"/>
    <PeptideEvidence dBSequence_ref="DBSEQ_CONB1_LUPAN" peptide_ref="PTD_LPAGTTSYILNPDDNQ" start="277" end="292" isDecoy="false" id="PTD_LPAGTTSYILNPDDNQ_DBSEQ_CONB1_LUPAN"/>
    <PeptideEvidence dBSequence_ref="DBSEQ_CONB1_LUPAN" peptide_ref="PTD_LPAGTTSYILNPDDNQNLR" start="277" end="295" isDecoy="false" id="PTD_LPAGTTSYILNPDDNQNLR_DBSEQ_CONB1_LUPAN"/>
    <PeptideEvidence dBSequence_ref="DBSEQ_CONB1_LUPAN" peptide_ref="PTD_NPDDNQNLR" start="287" end="295" isDecoy="false" id="PTD_NPDDNQNLR_DBSEQ_CONB1_LUPAN"/>
    <PeptideEvidence dBSequence_ref="DBSEQ_CONB1_LUPAN" peptide_ref="PTD_PDDNQNLR" start="288" end="295" isDecoy="false" id="PTD_PDDNQNLR_DBSEQ_CONB1_LUPAN"/>
    <PeptideEvidence dBSequence_ref="DBSEQ_CONB1_LUPAN" peptide_ref="PTD_DDNQNLR" start="289" end="295" isDecoy="false" id="PTD_DDNQNLR_DBSEQ_CONB1_LUPAN"/>
    <PeptideEvidence dBSequence_ref="DBSEQ_CONB1_LUPAN" peptide_ref="PTD_VAKLAIPINNPGK" start="296" end="308" isDecoy="false" id="PTD_VAKLAIPINNPGK_DBSEQ_CONB1_LUPAN"/>
    <PeptideEvidence dBSequence_ref="DBSEQ_CONB1_LUPAN" peptide_ref="PTD_LAIPINNPGKLYDFYPSTTK" start="299" end="318" isDecoy="false" id="PTD_LAIPINNPGKLYDFYPSTTK_DBSEQ_CONB1_LUPAN"/>
    <PeptideEvidence dBSequence_ref="DBSEQ_CONB1_LUPAN" peptide_ref="PTD_LYDFYPSTTK" start="309" end="318" isDecoy="false" id="PTD_LYDFYPSTTK_DBSEQ_CONB1_LUPAN"/>
    <PeptideEvidence dBSequence_ref="DBSEQ_CONB1_LUPAN" peptide_ref="PTD_LYDFYPSTTKDQQSYFSGFSK" start="309" end="329" isDecoy="false" id="PTD_LYDFYPSTTKDQQSYFSGFSK_DBSEQ_CONB1_LUPAN"/>
    <PeptideEvidence dBSequence_ref="DBSEQ_CONB1_LUPAN" peptide_ref="PTD_YDFYPSTTK" start="310" end="318" isDecoy="false" id="PTD_YDFYPSTTK_DBSEQ_CONB1_LUPAN"/>
    <PeptideEvidence dBSequence_ref="DBSEQ_CONB1_LUPAN" peptide_ref="PTD_DFYPSTTK" start="311" end="318" isDecoy="false" id="PTD_DFYPSTTK_DBSEQ_CONB1_LUPAN"/>
    <PeptideEvidence dBSequence_ref="DBSEQ_CONB1_LUPAN" peptide_ref="PTD_DFYPSTTKDQQSYFSGFSK" start="311" end="329" isDecoy="false" id="PTD_DFYPSTTKDQQSYFSGFSK_DBSEQ_CONB1_LUPAN"/>
    <PeptideEvidence dBSequence_ref="DBSEQ_CONB1_LUPAN" peptide_ref="PTD_FYPSTTK" start="312" end="318" isDecoy="false" id="PTD_FYPSTTK_DBSEQ_CONB1_LUPAN"/>
    <PeptideEvidence dBSequence_ref="DBSEQ_CONB1_LUPAN" peptide_ref="PTD_PSTTK" start="314" end="318" isDecoy="false" id="PTD_PSTTK_DBSEQ_CONB1_LUPAN"/>
    <PeptideEvidence dBSequence_ref="DBSEQ_CONB1_LUPAN" peptide_ref="PTD_DQQSYFSGFSK" start="319" end="329" isDecoy="false" id="PTD_DQQSYFSGFSK_DBSEQ_CONB1_LUPAN"/>
    <PeptideEvidence dBSequence_ref="DBSEQ_CONB1_LUPAN" peptide_ref="PTD_QSYFSGFSK" start="321" end="329" isDecoy="false" id="PTD_QSYFSGFSK_DBSEQ_CONB1_LUPAN"/>
    <PeptideEvidence dBSequence_ref="DBSEQ_CONB1_LUPAN" peptide_ref="PTD_SGFSK" start="325" end="329" isDecoy="false" id="PTD_SGFSK_DBSEQ_CONB1_LUPAN"/>
    <PeptideEvidence dBSequence_ref="DBSEQ_CONB1_LUPAN" peptide_ref="PTD_NTLEATFNTR" start="330" end="339" isDecoy="false" id="PTD_NTLEATFNTR_DBSEQ_CONB1_LUPAN"/>
    <PeptideEvidence dBSequence_ref="DBSEQ_CONB1_LUPAN" peptide_ref="PTD_NTLEATFNTRYEEIER" start="330" end="345" isDecoy="false" id="PTD_NTLEATFNTRYEEIER_DBSEQ_CONB1_LUPAN"/>
    <PeptideEvidence dBSequence_ref="DBSEQ_CONB1_LUPAN" peptide_ref="PTD_EATFNTRYEEIER" start="333" end="345" isDecoy="false" id="PTD_EATFNTRYEEIER_DBSEQ_CONB1_LUPAN"/>
    <PeptideEvidence dBSequence_ref="DBSEQ_CONB1_LUPAN" peptide_ref="PTD_TFNTRYEEIER" start="335" end="345" isDecoy="false" id="PTD_TFNTRYEEIER_DBSEQ_CONB1_LUPAN"/>
    <PeptideEvidence dBSequence_ref="DBSEQ_CONB1_LUPAN" peptide_ref="PTD_YEEIERVLLGDDELQENEK" start="340" end="358" isDecoy="false" id="PTD_YEEIERVLLGDDELQENEK_DBSEQ_CONB1_LUPAN"/>
    <PeptideEvidence dBSequence_ref="DBSEQ_CONB1_LUPAN" peptide_ref="PTD_VLLGDDELQENEKQR" start="346" end="360" isDecoy="false" id="PTD_VLLGDDELQENEKQR_DBSEQ_CONB1_LUPAN"/>
    <PeptideEvidence dBSequence_ref="DBSEQ_CONB1_LUPAN" peptide_ref="PTD_RGQEQSHQDEGVIVR" start="361" end="375" isDecoy="false" id="PTD_RGQEQSHQDEGVIVR_DBSEQ_CONB1_LUPAN"/>
    <PeptideEvidence dBSequence_ref="DBSEQ_CONB1_LUPAN" peptide_ref="PTD_GQEQSHQDEGVIVR" start="362" end="375" isDecoy="false" id="PTD_GQEQSHQDEGVIVR_DBSEQ_CONB1_LUPAN"/>
    <PeptideEvidence dBSequence_ref="DBSEQ_CONB1_LUPAN" peptide_ref="PTD_KHAQSSSGEGKPSESG" start="386" end="401" isDecoy="false" id="PTD_KHAQSSSGEGKPSESG_DBSEQ_CONB1_LUPAN"/>
    <PeptideEvidence dBSequence_ref="DBSEQ_CONB1_LUPAN" peptide_ref="PTD_KHAQSSSGEGKPSESGPFNLR" start="386" end="406" isDecoy="false" id="PTD_KHAQSSSGEGKPSESGPFNLR_DBSEQ_CONB1_LUPAN"/>
    <PeptideEvidence dBSequence_ref="DBSEQ_CONB1_LUPAN" peptide_ref="PTD_HAQSSS" start="387" end="392" isDecoy="false" id="PTD_HAQSSS_DBSEQ_CONB1_LUPAN"/>
    <PeptideEvidence dBSequence_ref="DBSEQ_CONB1_LUPAN" peptide_ref="PTD_HAQSSSG" start="387" end="393" isDecoy="false" id="PTD_HAQSSSG_DBSEQ_CONB1_LUPAN"/>
    <PeptideEvidence dBSequence_ref="DBSEQ_CONB1_LUPAN" peptide_ref="PTD_HAQSSSGEG" start="387" end="395" isDecoy="false" id="PTD_HAQSSSGEG_DBSEQ_CONB1_LUPAN"/>
    <PeptideEvidence dBSequence_ref="DBSEQ_CONB1_LUPAN" peptide_ref="PTD_HAQSSSGEGKPSE" start="387" end="399" isDecoy="false" id="PTD_HAQSSSGEGKPSE_DBSEQ_CONB1_LUPAN"/>
    <PeptideEvidence dBSequence_ref="DBSEQ_CONB1_LUPAN" peptide_ref="PTD_HAQSSSGEGKPSESG" start="387" end="401" isDecoy="false" id="PTD_HAQSSSGEGKPSESG_DBSEQ_CONB1_LUPAN"/>
    <PeptideEvidence dBSequence_ref="DBSEQ_CONB1_LUPAN" peptide_ref="PTD_HAQSSSGEGKPSESGPFNLR" start="387" end="406" isDecoy="false" id="PTD_HAQSSSGEGKPSESGPFNLR_DBSEQ_CONB1_LUPAN"/>
    <PeptideEvidence dBSequence_ref="DBSEQ_CONB1_LUPAN" peptide_ref="PTD_AQSSSGEGKPSESGPFNLR" start="388" end="406" isDecoy="false" id="PTD_AQSSSGEGKPSESGPFNLR_DBSEQ_CONB1_LUPAN"/>
    <PeptideEvidence dBSequence_ref="DBSEQ_CONB1_LUPAN" peptide_ref="PTD_QSSSGEGKPSESGPFNLR" start="389" end="406" isDecoy="false" id="PTD_QSSSGEGKPSESGPFNLR_DBSEQ_CONB1_LUPAN"/>
    <PeptideEvidence dBSequence_ref="DBSEQ_CONB1_LUPAN" peptide_ref="PTD_SGEGKPSESGPFNLR" start="392" end="406" isDecoy="false" id="PTD_SGEGKPSESGPFNLR_DBSEQ_CONB1_LUPAN"/>
    <PeptideEvidence dBSequence_ref="DBSEQ_CONB1_LUPAN" peptide_ref="PTD_GEGKPSESGPFNLR" start="393" end="406" isDecoy="false" id="PTD_GEGKPSESGPFNLR_DBSEQ_CONB1_LUPAN"/>
    <PeptideEvidence dBSequence_ref="DBSEQ_CONB1_LUPAN" peptide_ref="PTD_EGKPSESGPFNLR" start="394" end="406" isDecoy="false" id="PTD_EGKPSESGPFNLR_DBSEQ_CONB1_LUPAN"/>
    <PeptideEvidence dBSequence_ref="DBSEQ_CONB1_LUPAN" peptide_ref="PTD_PSESGPFNLR" start="397" end="406" isDecoy="false" id="PTD_PSESGPFNLR_DBSEQ_CONB1_LUPAN"/>
    <PeptideEvidence dBSequence_ref="DBSEQ_CONB1_LUPAN" peptide_ref="PTD_SESGPFNLR" start="398" end="406" isDecoy="false" id="PTD_SESGPFNLR_DBSEQ_CONB1_LUPAN"/>
    <PeptideEvidence dBSequence_ref="DBSEQ_CONB1_LUPAN" peptide_ref="PTD_SGPFNLR" start="400" end="406" isDecoy="false" id="PTD_SGPFNLR_DBSEQ_CONB1_LUPAN"/>
    <PeptideEvidence dBSequence_ref="DBSEQ_CONB1_LUPAN" peptide_ref="PTD_GPFNLR" start="401" end="406" isDecoy="false" id="PTD_GPFNLR_DBSEQ_CONB1_LUPAN"/>
    <PeptideEvidence dBSequence_ref="DBSEQ_CONB1_LUPAN" peptide_ref="PTD_PFNLR" start="402" end="406" isDecoy="false" id="PTD_PFNLR_DBSEQ_CONB1_LUPAN"/>
    <PeptideEvidence dBSequence_ref="DBSEQ_CONB1_LUPAN" peptide_ref="PTD_FNLR" start="403" end="406" isDecoy="false" id="PTD_FNLR_DBSEQ_CONB1_LUPAN"/>
    <PeptideEvidence dBSequence_ref="DBSEQ_CONB1_LUPAN" peptide_ref="PTD_SNKPIYSNKFGNFYEITPDINPQFQDLNISLTFTEINEGALLLPHYNSK" start="407" end="455" isDecoy="false" id="PTD_SNKPIYSNKFGNFYEITPDINPQFQDLNISLTFTEINEGALLLPHYNSK_DBSEQ_CONB1_LUPAN"/>
    <PeptideEvidence dBSequence_ref="DBSEQ_CONB1_LUPAN" peptide_ref="PTD_AIFIVVVDEGEGNYELVGIR" start="456" end="475" isDecoy="false" id="PTD_AIFIVVVDEGEGNYELVGIR_DBSEQ_CONB1_LUPAN"/>
    <PeptideEvidence dBSequence_ref="DBSEQ_CONB1_LUPAN" peptide_ref="PTD_AIFIVVVDEGEGNYELVGIRDQQR" start="456" end="479" isDecoy="false" id="PTD_AIFIVVVDEGEGNYELVGIRDQQR_DBSEQ_CONB1_LUPAN"/>
    <PeptideEvidence dBSequence_ref="DBSEQ_CONB1_LUPAN" peptide_ref="PTD_FIVVVDEGEGNYELVGIRDQQR" start="458" end="479" isDecoy="false" id="PTD_FIVVVDEGEGNYELVGIRDQQR_DBSEQ_CONB1_LUPAN"/>
    <PeptideEvidence dBSequence_ref="DBSEQ_CONB1_LUPAN" peptide_ref="PTD_VVVDEGEGNYELVGIRDQQR" start="460" end="479" isDecoy="false" id="PTD_VVVDEGEGNYELVGIRDQQR_DBSEQ_CONB1_LUPAN"/>
    <PeptideEvidence dBSequence_ref="DBSEQ_CONB1_LUPAN" peptide_ref="PTD_VVDEGEGNYELVGIRDQQR" start="461" end="479" isDecoy="false" id="PTD_VVDEGEGNYELVGIRDQQR_DBSEQ_CONB1_LUPAN"/>
    <PeptideEvidence dBSequence_ref="DBSEQ_CONB1_LUPAN" peptide_ref="PTD_VDEGEGNYELVGIRDQQR" start="462" end="479" isDecoy="false" id="PTD_VDEGEGNYELVGIRDQQR_DBSEQ_CONB1_LUPAN"/>
    <PeptideEvidence dBSequence_ref="DBSEQ_CONB1_LUPAN" peptide_ref="PTD_DEGEGNYELVGIRDQQR" start="463" end="479" isDecoy="false" id="PTD_DEGEGNYELVGIRDQQR_DBSEQ_CONB1_LUPAN"/>
    <PeptideEvidence dBSequence_ref="DBSEQ_CONB1_LUPAN" peptide_ref="PTD_GEGNYELVGIRDQQR" start="465" end="479" isDecoy="false" id="PTD_GEGNYELVGIRDQQR_DBSEQ_CONB1_LUPAN"/>
    <PeptideEvidence dBSequence_ref="DBSEQ_CONB1_LUPAN" peptide_ref="PTD_QQDEQEEEYEQGEEEVRR" start="480" end="497" isDecoy="false" id="PTD_QQDEQEEEYEQGEEEVRR_DBSEQ_CONB1_LUPAN"/>
    <PeptideEvidence dBSequence_ref="DBSEQ_CONB1_LUPAN" peptide_ref="PTD_LSKGDVFIIPAGHPLSINASSNLR" start="502" end="525" isDecoy="false" id="PTD_LSKGDVFIIPAGHPLSINASSNLR_DBSEQ_CONB1_LUPAN"/>
    <PeptideEvidence dBSequence_ref="DBSEQ_CONB1_LUPAN" peptide_ref="PTD_GDVFIIPAGHPLSINASSNLR" start="505" end="525" isDecoy="false" id="PTD_GDVFIIPAGHPLSINASSNLR_DBSEQ_CONB1_LUPAN"/>
    <PeptideEvidence dBSequence_ref="DBSEQ_CONB1_LUPAN" peptide_ref="PTD_PAGHPLSINASSNLR" start="511" end="525" isDecoy="false" id="PTD_PAGHPLSINASSNLR_DBSEQ_CONB1_LUPAN"/>
    <PeptideEvidence dBSequence_ref="DBSEQ_CONB1_LUPAN" peptide_ref="PTD_LLGFGI" start="526" end="531" isDecoy="false" id="PTD_LLGFGI_DBSEQ_CONB1_LUPAN"/>
    <PeptideEvidence dBSequence_ref="DBSEQ_CONB1_LUPAN" peptide_ref="PTD_LLGFGIN" start="526" end="532" isDecoy="false" id="PTD_LLGFGIN_DBSEQ_CONB1_LUPAN"/>
    <PeptideEvidence dBSequence_ref="DBSEQ_CONB1_LUPAN" peptide_ref="PTD_LLGFGINAN" start="526" end="534" isDecoy="false" id="PTD_LLGFGINAN_DBSEQ_CONB1_LUPAN"/>
    <PeptideEvidence dBSequence_ref="DBSEQ_CONB1_LUPAN" peptide_ref="PTD_LLGFGINANENQR" start="526" end="538" isDecoy="false" id="PTD_LLGFGINANENQR_DBSEQ_CONB1_LUPAN"/>
    <PeptideEvidence dBSequence_ref="DBSEQ_CONB1_LUPAN" peptide_ref="PTD_GFGINANENQR" start="528" end="538" isDecoy="false" id="PTD_GFGINANENQR_DBSEQ_CONB1_LUPAN"/>
    <PeptideEvidence dBSequence_ref="DBSEQ_CONB1_LUPAN" peptide_ref="PTD_FGINANENQR" start="529" end="538" isDecoy="false" id="PTD_FGINANENQR_DBSEQ_CONB1_LUPAN"/>
    <PeptideEvidence dBSequence_ref="DBSEQ_CONB1_LUPAN" peptide_ref="PTD_GINANENQR" start="530" end="538" isDecoy="false" id="PTD_GINANENQR_DBSEQ_CONB1_LUPAN"/>
    <PeptideEvidence dBSequence_ref="DBSEQ_CONB1_LUPAN" peptide_ref="PTD_INANENQR" start="531" end="538" isDecoy="false" id="PTD_INANENQR_DBSEQ_CONB1_LUPAN"/>
    <PeptideEvidence dBSequence_ref="DBSEQ_CONB1_LUPAN" peptide_ref="PTD_NANENQR" start="532" end="538" isDecoy="false" id="PTD_NANENQR_DBSEQ_CONB1_LUPAN"/>
    <PeptideEvidence dBSequence_ref="DBSEQ_CONB1_LUPAN" peptide_ref="PTD_ANENQR" start="533" end="538" isDecoy="false" id="PTD_ANENQR_DBSEQ_CONB1_LUPAN"/>
    <PeptideEvidence dBSequence_ref="DBSEQ_CONB1_LUPAN" peptide_ref="PTD_NENQR" start="534" end="538" isDecoy="false" id="PTD_NENQR_DBSEQ_CONB1_LUPAN"/>
    <PeptideEvidence dBSequence_ref="DBSEQ_CONB1_LUPAN" peptide_ref="PTD_NQR" start="536" end="538" isDecoy="false" id="PTD_NQR_DBSEQ_CONB1_LUPAN"/>
    <PeptideEvidence dBSequence_ref="DBSEQ_CONB1_LUPAN" peptide_ref="PTD_NFLAGSEDNVI" start="539" end="549" isDecoy="false" id="PTD_NFLAGSEDNVI_DBSEQ_CONB1_LUPAN"/>
    <PeptideEvidence dBSequence_ref="DBSEQ_CONB1_LUPAN" peptide_ref="PTD_NFLAGSEDNVIK" start="539" end="550" isDecoy="false" id="PTD_NFLAGSEDNVIK_DBSEQ_CONB1_LUPAN"/>
    <PeptideEvidence dBSequence_ref="DBSEQ_CONB1_LUPAN" peptide_ref="PTD_GSEDNVIK" start="543" end="550" isDecoy="false" id="PTD_GSEDNVIK_DBSEQ_CONB1_LUPAN"/>
    <PeptideEvidence dBSequence_ref="DBSEQ_CONB1_LUPAN" peptide_ref="PTD_SEDNVIK" start="544" end="550" isDecoy="false" id="PTD_SEDNVIK_DBSEQ_CONB1_LUPAN"/>
    <PeptideEvidence dBSequence_ref="DBSEQ_CONB1_LUPAN" peptide_ref="PTD_QLDREVKELTFPGSIEDVER" start="551" end="570" isDecoy="false" id="PTD_QLDREVKELTFPGSIEDVER_DBSEQ_CONB1_LUPAN"/>
    <PeptideEvidence dBSequence_ref="DBSEQ_CONB1_LUPAN" peptide_ref="PTD_EVKELTFPGSIEDVER" start="555" end="570" isDecoy="false" id="PTD_EVKELTFPGSIEDVER_DBSEQ_CONB1_LUPAN"/>
    <PeptideEvidence dBSequence_ref="DBSEQ_CONB1_LUPAN" peptide_ref="PTD_ELTFPGSIEDVER" start="558" end="570" isDecoy="false" id="PTD_ELTFPGSIEDVER_DBSEQ_CONB1_LUPAN"/>
    <PeptideEvidence dBSequence_ref="DBSEQ_CONB1_LUPAN" peptide_ref="PTD_PGSIEDVER" start="562" end="570" isDecoy="false" id="PTD_PGSIEDVER_DBSEQ_CONB1_LUPAN"/>
    <PeptideEvidence dBSequence_ref="DBSEQ_CONB1_LUPAN" peptide_ref="PTD_SIEDVER" start="564" end="570" isDecoy="false" id="PTD_SIEDVER_DBSEQ_CONB1_LUPAN"/>
    <PeptideEvidence dBSequence_ref="DBSEQ_CONB1_LUPAN" peptide_ref="PTD_LIKNQQQSYFANAQPQQQQQR" start="571" end="591" isDecoy="false" id="PTD_LIKNQQQSYFANAQPQQQQQR_DBSEQ_CONB1_LUPAN"/>
    <PeptideEvidence dBSequence_ref="DBSEQ_CONB1_LUPAN" peptide_ref="PTD_NQQQSYFANA" start="574" end="583" isDecoy="false" id="PTD_NQQQSYFANA_DBSEQ_CONB1_LUPAN"/>
    <PeptideEvidence dBSequence_ref="DBSEQ_CONB1_LUPAN" peptide_ref="PTD_NQQQSYFANAQ" start="574" end="584" isDecoy="false" id="PTD_NQQQSYFANAQ_DBSEQ_CONB1_LUPAN"/>
    <PeptideEvidence dBSequence_ref="DBSEQ_CONB1_LUPAN" peptide_ref="PTD_NQQQSYFANAQPQQQQQR" start="574" end="591" isDecoy="false" id="PTD_NQQQSYFANAQPQQQQQR_DBSEQ_CONB1_LUPAN"/>
    <PeptideEvidence dBSequence_ref="DBSEQ_CONB1_LUPAN" peptide_ref="PTD_QSYFANAQPQQQQQR" start="577" end="591" isDecoy="false" id="PTD_QSYFANAQPQQQQQR_DBSEQ_CONB1_LUPAN"/>
    <PeptideEvidence dBSequence_ref="DBSEQ_CONB1_LUPAN" peptide_ref="PTD_PQQQQQR" start="585" end="591" isDecoy="false" id="PTD_PQQQQQR_DBSEQ_CONB1_LUPAN"/>
    <PeptideEvidence dBSequence_ref="DBSEQ_CONB5_LUPAN" peptide_ref="PTD_LRNPY" start="213" end="217" isDecoy="false" id="PTD_LRNPY_DBSEQ_CONB5_LUPAN"/>
    <PeptideEvidence dBSequence_ref="DBSEQ_CONB5_LUPAN" peptide_ref="PTD_LRNPYY" start="213" end="218" isDecoy="false" id="PTD_LRNPYY_DBSEQ_CONB5_LUPAN"/>
    <PeptideEvidence dBSequence_ref="DBSEQ_CONB5_LUPAN" peptide_ref="PTD_LRNPYYFSSER" start="213" end="223" isDecoy="false" id="PTD_LRNPYYFSSER_DBSEQ_CONB5_LUPAN"/>
    <PeptideEvidence dBSequence_ref="DBSEQ_CONB5_LUPAN" peptide_ref="PTD_NPYYFSSER" start="215" end="223" isDecoy="false" id="PTD_NPYYFSSER_DBSEQ_CONB5_LUPAN"/>
    <PeptideEvidence dBSequence_ref="DBSEQ_CONB5_LUPAN" peptide_ref="PTD_YYFSSER" start="217" end="223" isDecoy="false" id="PTD_YYFSSER_DBSEQ_CONB5_LUPAN"/>
    <PeptideEvidence dBSequence_ref="DBSEQ_CONB5_LUPAN" peptide_ref="PTD_YFSSER" start="218" end="223" isDecoy="false" id="PTD_YFSSER_DBSEQ_CONB5_LUPAN"/>
    <PeptideEvidence dBSequence_ref="DBSEQ_CONB5_LUPAN" peptide_ref="PTD_FSSER" start="219" end="223" isDecoy="false" id="PTD_FSSER_DBSEQ_CONB5_LUPAN"/>
    <PeptideEvidence dBSequence_ref="DBSEQ_CONB5_LUPAN" peptide_ref="PTD_TNRLENLQNYR" start="245" end="255" isDecoy="false" id="PTD_TNRLENLQNYR_DBSEQ_CONB5_LUPAN"/>
    <PeptideEvidence dBSequence_ref="DBSEQ_CONB5_LUPAN" peptide_ref="PTD_LENLQNYR" start="248" end="255" isDecoy="false" id="PTD_LENLQNYR_DBSEQ_CONB5_LUPAN"/>
    <PeptideEvidence dBSequence_ref="DBSEQ_CONB5_LUPAN" peptide_ref="PTD_IVEFQSRPNTLI" start="256" end="267" isDecoy="false" id="PTD_IVEFQSRPNTLI_DBSEQ_CONB5_LUPAN"/>
    <PeptideEvidence dBSequence_ref="DBSEQ_CONB5_LUPAN" peptide_ref="PTD_IVEFQSRPNTLILPK" start="256" end="270" isDecoy="false" id="PTD_IVEFQSRPNTLILPK_DBSEQ_CONB5_LUPAN"/>
    <PeptideEvidence dBSequence_ref="DBSEQ_CONB5_LUPAN" peptide_ref="PTD_VEFQSRPNTLILPK" start="257" end="270" isDecoy="false" id="PTD_VEFQSRPNTLILPK_DBSEQ_CONB5_LUPAN"/>
    <PeptideEvidence dBSequence_ref="DBSEQ_CONB5_LUPAN" peptide_ref="PTD_EFQSRPNTLILPK" start="258" end="270" isDecoy="false" id="PTD_EFQSRPNTLILPK_DBSEQ_CONB5_LUPAN"/>
    <PeptideEvidence dBSequence_ref="DBSEQ_CONB5_LUPAN" peptide_ref="PTD_FQSRPNTLILPK" start="259" end="270" isDecoy="false" id="PTD_FQSRPNTLILPK_DBSEQ_CONB5_LUPAN"/>
    <PeptideEvidence dBSequence_ref="DBSEQ_CONB5_LUPAN" peptide_ref="PTD_QSRPNTLILPK" start="260" end="270" isDecoy="false" id="PTD_QSRPNTLILPK_DBSEQ_CONB5_LUPAN"/>
    <PeptideEvidence dBSequence_ref="DBSEQ_CONB5_LUPAN" peptide_ref="PTD_SRPNTLILPK" start="261" end="270" isDecoy="false" id="PTD_SRPNTLILPK_DBSEQ_CONB5_LUPAN"/>
[truncated: 4,498,960 more chars]
